# Supplementary material for: Epidemiological characteristics of ischemic heart disease: A comparative study between China and the world from 1990 to 2021 and prediction to 2036
Source: PLoS One. 2025 Dec 19;20(12):e0336963. doi: 10.1371/journal.pone.0336963 (PMC12716773; doi:10.1371/journal.pone.0336963)
Supplement: S1 Dataset — (CSV) [file pone.0336963.s001.csv]

measure	location group	sex group	age group	cause	metric	year	val	upper	lower
Deaths	Global	Male	All ages	Ischemic heart disease	Number	1994	3132414.4187234757	3232024.359175079	3015737.8591652187
Deaths	Global	Female	All ages	Ischemic heart disease	Number	1994	2810131.020415404	2945588.7679567738	2597734.4770544805
Deaths	Global	Both	All ages	Ischemic heart disease	Number	1994	5942545.43913888	6147185.226484997	5667880.950347516
Deaths	Global	Male	All ages	Ischemic heart disease	Percent	1994	0.11797467888920786	0.12197791158044143	0.11366006803987466
Deaths	Global	Female	All ages	Ischemic heart disease	Percent	1994	0.12566120378365425	0.1315464581117028	0.11668730909891291
Deaths	Global	Both	All ages	Ischemic heart disease	Percent	1994	0.1214857688850163	0.12574402364093876	0.11595050830661967
Deaths	Global	Male	All ages	Ischemic heart disease	Rate	1994	109.97650878054168	113.47373233602802	105.88009018406127
Deaths	Global	Female	All ages	Ischemic heart disease	Rate	1994	100.28297887380107	105.11695506078185	92.703347206811
Deaths	Global	Both	All ages	Ischemic heart disease	Rate	1994	105.16924934585268	108.79089819009008	100.30832595805668
Deaths	Global	Male	Age-standardized	Ischemic heart disease	Rate	1994	186.38247118625324	192.67540368062242	177.82383496494785
Deaths	Global	Female	Age-standardized	Ischemic heart disease	Rate	1994	132.31589132986574	138.89955664953555	121.29845735151046
Deaths	Global	Both	Age-standardized	Ischemic heart disease	Rate	1994	157.50291511830906	163.7406881542796	147.81121532034228
Deaths	Global	Male	All ages	Ischemic heart disease	Number	1992	2928519.9369281866	3036741.71848879	2809679.203882379
Deaths	Global	Female	All ages	Ischemic heart disease	Number	1992	2647461.063000941	2782234.5327197565	2442595.4853025624
Deaths	Global	Both	All ages	Ischemic heart disease	Number	1992	5575980.999929127	5782569.211272351	5296293.496843348
Deaths	Global	Male	All ages	Ischemic heart disease	Percent	1992	0.11557366897859374	0.11955922678945788	0.11063506766391977
Deaths	Global	Female	All ages	Ischemic heart disease	Percent	1992	0.12222621629495964	0.12820699945659866	0.11270509739226447
Deaths	Global	Both	All ages	Ischemic heart disease	Percent	1992	0.11863712822107539	0.12292959170058128	0.11310371698182921
Deaths	Global	Male	All ages	Ischemic heart disease	Rate	1992	105.71733982371553	109.62406373339496	101.42727985114067
Deaths	Global	Female	All ages	Ischemic heart disease	Rate	1992	97.08092660863788	102.02299488129947	89.5686196700692
Deaths	Global	Both	All ages	Ischemic heart disease	Rate	1992	101.43297012397004	105.19102738230869	96.34515971986217
Deaths	Global	Male	Age-standardized	Ischemic heart disease	Rate	1992	184.9024266185919	192.21662771922547	175.70814775119288
Deaths	Global	Female	Age-standardized	Ischemic heart disease	Rate	1992	131.4573902433922	138.45372448553314	120.28707943247193
Deaths	Global	Both	Age-standardized	Ischemic heart disease	Rate	1992	156.08194596272867	162.65673929970978	146.14476044545998
Deaths	Global	Male	All ages	Ischemic heart disease	Number	1990	2804950.129472781	2921926.6182030556	2673799.0369028547
Deaths	Global	Female	All ages	Ischemic heart disease	Number	1990	2562186.45134613	2702952.8236956596	2357409.8709369707
Deaths	Global	Both	All ages	Ischemic heart disease	Number	1990	5367136.580818906	5562773.874166459	5076403.863905203
Deaths	Global	Male	All ages	Ischemic heart disease	Percent	1990	0.1130693900864725	0.11754376791562554	0.10859211753747058
Deaths	Global	Female	All ages	Ischemic heart disease	Percent	1990	0.1203663878769344	0.1264196967049072	0.11175436985997758
Deaths	Global	Both	All ages	Ischemic heart disease	Percent	1990	0.11643604485475255	0.12075358239890924	0.11107420864735063
Deaths	Global	Male	All ages	Ischemic heart disease	Rate	1990	104.43851547366671	108.79397644958375	99.55528233991865
Deaths	Global	Female	All ages	Ischemic heart disease	Rate	1990	96.76367696118038	102.07986765989807	89.03007316138003
Deaths	Global	Both	All ages	Ischemic heart disease	Rate	1990	100.62833748287596	104.29633722217261	95.17739553005494
Deaths	Global	Male	Age-standardized	Ischemic heart disease	Rate	1990	187.66126741575948	195.3539467050362	177.7657261465695
Deaths	Global	Female	Age-standardized	Ischemic heart disease	Rate	1990	134.49898811575957	142.2340370009625	122.45808456578006
Deaths	Global	Both	Age-standardized	Ischemic heart disease	Rate	1990	158.9001959510463	165.2955571731983	148.1407557163844
Deaths	Global	Male	All ages	Ischemic heart disease	Number	1997	3189252.1501282235	3287774.279415586	3062732.7191679087
Deaths	Global	Female	All ages	Ischemic heart disease	Number	1997	2844268.573273819	2987750.2745300243	2630888.37617281
Deaths	Global	Both	All ages	Ischemic heart disease	Number	1997	6033520.723402046	6241350.909982299	5724244.313102188
Deaths	Global	Male	All ages	Ischemic heart disease	Percent	1997	0.12034888414470306	0.12444577747518386	0.11607213195830411
Deaths	Global	Female	All ages	Ischemic heart disease	Percent	1997	0.12606836314256292	0.13241917016270047	0.11637350424897597
Deaths	Global	Both	All ages	Ischemic heart disease	Percent	1997	0.12297791248065443	0.12748466995198088	0.11679415218925332
Deaths	Global	Male	All ages	Ischemic heart disease	Rate	1997	107.74148672233895	111.06982834752014	103.46732119723892
Deaths	Global	Female	All ages	Ischemic heart disease	Rate	1997	97.64120793591646	102.56680700170038	90.31605573674655
Deaths	Global	Both	All ages	Ischemic heart disease	Rate	1997	102.7318622423296	106.27055599616845	97.46585868747445
Deaths	Global	Male	Age-standardized	Ischemic heart disease	Rate	1997	175.9097760273483	181.70077248529762	167.72736986425764
Deaths	Global	Female	Age-standardized	Ischemic heart disease	Rate	1997	123.9902045025598	130.54353956927798	113.70787414942029
Deaths	Global	Both	Age-standardized	Ischemic heart disease	Rate	1997	148.10510956965598	153.90907597750643	138.87364783689088
Deaths	China	Male	All ages	Ischemic heart disease	Number	1994	323488.5348811529	365441.6271234182	281766.8350600486
Deaths	China	Female	All ages	Ischemic heart disease	Number	1994	289826.8856190974	333961.02797857486	249774.43319294893
Deaths	China	Both	All ages	Ischemic heart disease	Number	1994	613315.4205002509	675046.224649182	558240.3748912371
Deaths	China	Male	All ages	Ischemic heart disease	Percent	1994	0.06748370632216653	0.0708735469767988	0.06352440905080103
Deaths	China	Female	All ages	Ischemic heart disease	Percent	1994	0.07624794590191755	0.0857631610908671	0.07018866893437127
Deaths	China	Both	All ages	Ischemic heart disease	Percent	1994	0.07136970249651226	0.07669083948648553	0.06707938868897813
Deaths	China	Male	All ages	Ischemic heart disease	Rate	1994	51.020691982932874	57.63754410046029	44.44033513548233
Deaths	China	Female	All ages	Ischemic heart disease	Rate	1994	48.934581585279425	56.386222192647104	42.17209646678789
Deaths	China	Both	All ages	Ischemic heart disease	Rate	1994	50.01315625063473	55.047029931586046	45.522030201157996
Deaths	China	Male	Age-standardized	Ischemic heart disease	Rate	1994	111.88733864351545	123.18365780231017	99.9902009533673
Deaths	China	Female	Age-standardized	Ischemic heart disease	Rate	1994	81.1077233715302	93.19194997202884	70.32127501095229
Deaths	China	Both	Age-standardized	Ischemic heart disease	Rate	1994	93.03936199797937	101.9439939297498	84.06743858725322
Deaths	China	Male	All ages	Ischemic heart disease	Number	1990	280998.6952856016	331060.080006758	235025.044583061
Deaths	China	Female	All ages	Ischemic heart disease	Number	1990	266846.39011492574	318704.74869075435	223802.56546132488
Deaths	China	Both	All ages	Ischemic heart disease	Number	1990	547845.0854005271	617005.6706090368	486106.4584788494
Deaths	China	Male	All ages	Ischemic heart disease	Percent	1990	0.059825541586469265	0.06383520160322732	0.05577518422637627
Deaths	China	Female	All ages	Ischemic heart disease	Percent	1990	0.07065384517463837	0.07836961476344821	0.0645415248416304
Deaths	China	Both	All ages	Ischemic heart disease	Percent	1990	0.06467489380631454	0.06973216413200468	0.06065511131452715
Deaths	China	Male	All ages	Ischemic heart disease	Rate	1990	46.30530424197748	54.554835962869454	38.729383361875705
Deaths	China	Female	All ages	Ischemic heart disease	Rate	1990	46.84651816913168	55.95057063990938	39.2899111157802
Deaths	China	Both	All ages	Ischemic heart disease	Rate	1990	46.567349756427376	52.44606482860744	41.319508149449256
Deaths	China	Male	Age-standardized	Ischemic heart disease	Rate	1990	109.7747156175457	125.37227109444686	95.03122154326549
Deaths	China	Female	Age-standardized	Ischemic heart disease	Rate	1990	84.41326103533318	99.74978366454529	71.18269712848848
Deaths	China	Both	Age-standardized	Ischemic heart disease	Rate	1990	94.14084669366575	105.89265564875379	84.01019885854167
Deaths	China	Male	All ages	Ischemic heart disease	Number	1992	303899.62219088105	352785.7112136213	261994.74473576705
Deaths	China	Female	All ages	Ischemic heart disease	Number	1992	276410.58407452976	325542.55430897814	231480.96468163157
Deaths	China	Both	All ages	Ischemic heart disease	Number	1992	580310.2062654108	649433.1729979583	515454.3790605454
Deaths	China	Male	All ages	Ischemic heart disease	Percent	1992	0.06351602856756257	0.06751450063689977	0.059666997423429805
Deaths	China	Female	All ages	Ischemic heart disease	Percent	1992	0.07280822848985774	0.08181196193034974	0.06659578327393842
Deaths	China	Both	All ages	Ischemic heart disease	Percent	1992	0.06764737189447118	0.07284508759699268	0.06355839701386773
Deaths	China	Male	All ages	Ischemic heart disease	Rate	1992	48.76239291509804	56.606439129515536	42.03852111560674
Deaths	China	Female	All ages	Ischemic heart disease	Rate	1992	47.410606911790595	55.83784038907001	39.704170738714474
Deaths	China	Both	All ages	Ischemic heart disease	Rate	1992	48.10903146856939	53.83948208934668	42.73233638681526
Deaths	China	Male	Age-standardized	Ischemic heart disease	Rate	1992	111.14030555342171	125.74892483840134	97.31508043446884
Deaths	China	Female	Age-standardized	Ischemic heart disease	Rate	1992	81.97820244422773	95.4877139244402	69.16603115249882
Deaths	China	Both	Age-standardized	Ischemic heart disease	Rate	1992	93.23501244767763	104.36649697750984	82.33088968275446
Deaths	Global	Male	All ages	Ischemic heart disease	Number	1998	3225896.9938825923	3324718.3805897753	3095689.9840402063
Deaths	Global	Female	All ages	Ischemic heart disease	Number	1998	2868393.5509335375	3009370.995695574	2631516.3332658354
Deaths	Global	Both	All ages	Ischemic heart disease	Number	1998	6094290.544816129	6296502.707959961	5762858.12348869
Deaths	Global	Male	All ages	Ischemic heart disease	Percent	1998	0.1207644203011609	0.12460673742355832	0.11659475686421761
Deaths	Global	Female	All ages	Ischemic heart disease	Percent	1998	0.12612959219062223	0.13262118616325902	0.11644534140070621
Deaths	Global	Both	All ages	Ischemic heart disease	Percent	1998	0.12323034326995057	0.1275119598474118	0.1171600693917644
Deaths	Global	Male	All ages	Ischemic heart disease	Rate	1998	107.62489884357882	110.9218552461271	103.28083073179893
Deaths	Global	Female	All ages	Ischemic heart disease	Rate	1998	97.21620620843929	101.99424384426665	89.18791300879445
Deaths	Global	Both	All ages	Ischemic heart disease	Rate	1998	102.46152112601172	105.86125497091703	96.88924494555079
Deaths	Global	Male	Age-standardized	Ischemic heart disease	Rate	1998	173.4218608240742	179.13628909941886	164.71917497906955
Deaths	Global	Female	Age-standardized	Ischemic heart disease	Rate	1998	121.79381897371258	127.93685320269243	110.84527448894602
Deaths	Global	Both	Age-standardized	Ischemic heart disease	Rate	1998	145.74124345963054	151.32222995795095	136.00641132230118
Deaths	Global	Male	All ages	Ischemic heart disease	Number	1995	3172417.3306599944	3264899.7208658685	3043671.108294445
Deaths	Global	Female	All ages	Ischemic heart disease	Number	1995	2836027.537361995	2976584.538622358	2626400.442585345
Deaths	Global	Both	All ages	Ischemic heart disease	Number	1995	6008444.868021995	6200095.632863304	5703658.269170406
Deaths	Global	Male	All ages	Ischemic heart disease	Percent	1995	0.1200159575447778	0.12372514100264655	0.11583049151708527
Deaths	Global	Female	All ages	Ischemic heart disease	Percent	1995	0.12600965535489236	0.13187124152299054	0.11699231325117003
Deaths	Global	Both	All ages	Ischemic heart disease	Percent	1995	0.12277028638386865	0.12710570753665998	0.11713199249291159
Deaths	Global	Male	All ages	Ischemic heart disease	Rate	1995	109.94653569401751	113.15169988145534	105.48457509508249
Deaths	Global	Female	All ages	Ischemic heart disease	Rate	1995	99.90786036392146	104.85941639435205	92.52309620436007
Deaths	Global	Both	All ages	Ischemic heart disease	Rate	1995	104.96821439045252	108.31637502333535	99.6435578854289
Deaths	Global	Male	Age-standardized	Ischemic heart disease	Rate	1995	183.9488398943691	189.853050231836	175.01659263565048
Deaths	Global	Female	Age-standardized	Ischemic heart disease	Rate	1995	130.1795779273887	136.9713246292051	119.38653730241971
Deaths	Global	Both	Age-standardized	Ischemic heart disease	Rate	1995	155.26203081823337	160.9567171875498	145.44897002525536
Deaths	Global	Male	All ages	Ischemic heart disease	Number	2003	3604281.7166383225	3705637.0050055548	3474236.769716961
Deaths	Global	Female	All ages	Ischemic heart disease	Number	2003	3127874.9981094436	3282319.0398737052	2870922.633072291
Deaths	Global	Both	All ages	Ischemic heart disease	Number	2003	6732156.71474777	6946606.43106985	6357694.05801175
Deaths	Global	Male	All ages	Ischemic heart disease	Percent	2003	0.12862635122195298	0.13247937166360182	0.12404430156573176
Deaths	Global	Female	All ages	Ischemic heart disease	Percent	2003	0.1322510372209655	0.13870170235236862	0.12189663917715132
Deaths	Global	Both	All ages	Ischemic heart disease	Percent	2003	0.1302849798194254	0.13469661493194401	0.1234346677354222
Deaths	Global	Male	All ages	Ischemic heart disease	Rate	2003	113.00601078841376	116.1838303128468	108.92867670907862
Deaths	Global	Female	All ages	Ischemic heart disease	Rate	2003	99.40304758188365	104.31123874729472	91.23716877166777
Deaths	Global	Both	All ages	Ischemic heart disease	Rate	2003	106.25047388090309	109.63503323510406	100.34050529063765
Deaths	Global	Male	Age-standardized	Ischemic heart disease	Rate	2003	168.5573754067706	173.68437172645912	160.90460610745353
Deaths	Global	Female	Age-standardized	Ischemic heart disease	Rate	2003	115.66039951252472	121.62289885975002	105.51861257312572
Deaths	Global	Both	Age-standardized	Ischemic heart disease	Rate	2003	140.11889035593933	145.12894938229906	131.11645970174953
Deaths	Global	Male	All ages	Ischemic heart disease	Number	1991	2854407.1544941464	2961989.7400744767	2727046.8016044726
Deaths	Global	Female	All ages	Ischemic heart disease	Number	1991	2592752.1662839022	2724065.9847011464	2405878.8786487626
Deaths	Global	Both	All ages	Ischemic heart disease	Number	1991	5447159.320778045	5648148.873025825	5173861.471176228
Deaths	Global	Male	All ages	Ischemic heart disease	Percent	1991	0.11376349125147582	0.11774795332835555	0.10878489902684552
Deaths	Global	Female	All ages	Ischemic heart disease	Percent	1991	0.12062027537720907	0.1267129950669371	0.11128597806103765
Deaths	Global	Both	All ages	Ischemic heart disease	Percent	1991	0.11692354532436904	0.12126479988246959	0.11126216990292376
Deaths	Global	Male	All ages	Ischemic heart disease	Rate	1991	104.61182464532646	108.5546435805652	99.94416576481802
Deaths	Global	Female	All ages	Ischemic heart disease	Rate	1991	96.45857591952232	101.3438650296021	89.50629893868005
Deaths	Global	Both	All ages	Ischemic heart disease	Rate	1991	100.56577705257531	104.27645803525668	95.52013601410478
Deaths	Global	Male	Age-standardized	Ischemic heart disease	Rate	1991	185.5981988504372	192.98538869519297	175.92492023079419
Deaths	Global	Female	Age-standardized	Ischemic heart disease	Rate	1991	132.29383341268613	139.45043099261443	121.18859072435748
Deaths	Global	Both	Age-standardized	Ischemic heart disease	Rate	1991	156.77099233659237	163.3451304061613	146.5842075806104
Deaths	China	Male	All ages	Ischemic heart disease	Number	1995	337050.1137840497	378334.6233500475	297986.8214844724
Deaths	China	Female	All ages	Ischemic heart disease	Number	1995	295485.9830609405	338036.9838770199	260697.19690837583
Deaths	China	Both	All ages	Ischemic heart disease	Number	1995	632536.09684499	692514.0245129375	577250.3639546045
Deaths	China	Male	All ages	Ischemic heart disease	Percent	1995	0.06987395940972421	0.0732420788348814	0.06586358227489464
Deaths	China	Female	All ages	Ischemic heart disease	Percent	1995	0.07825648228373096	0.08808872877003038	0.07119788329304892
Deaths	China	Both	All ages	Ischemic heart disease	Percent	1995	0.0735679020663087	0.07906281201975943	0.06899304229205187
Deaths	China	Male	All ages	Ischemic heart disease	Rate	1995	52.8435315881501	59.31621679468854	46.719094193975515
Deaths	China	Female	All ages	Ischemic heart disease	Rate	1995	49.58482561714161	56.72521154490669	43.74699914247201
Deaths	China	Both	All ages	Ischemic heart disease	Rate	1995	51.26952252476168	56.13096794882251	46.78839782395874
Deaths	China	Male	Age-standardized	Ischemic heart disease	Rate	1995	113.27884646935235	124.06427910148592	101.97053262762493
Deaths	China	Female	Age-standardized	Ischemic heart disease	Rate	1995	80.39090025398919	92.10223656674626	70.21005105979832
Deaths	China	Both	Age-standardized	Ischemic heart disease	Rate	1995	93.21283360489431	101.82714900729351	84.20424404550653
Deaths	China	Male	All ages	Ischemic heart disease	Number	1991	293287.5794926908	342078.47348756116	247244.37309316665
Deaths	China	Female	All ages	Ischemic heart disease	Number	1991	270952.5221172207	318920.9128120702	232215.9183572395
Deaths	China	Both	All ages	Ischemic heart disease	Number	1991	564240.1016099115	630911.403916952	505333.1438571972
Deaths	China	Male	All ages	Ischemic heart disease	Percent	1991	0.06166155146437479	0.0659149109598904	0.057551609739252635
Deaths	China	Female	All ages	Ischemic heart disease	Percent	1991	0.07141731426978652	0.07985365846110684	0.06534674788857957
Deaths	China	Both	All ages	Ischemic heart disease	Percent	1991	0.06600580969144092	0.071124261895442	0.06193679941094545
Deaths	China	Male	All ages	Ischemic heart disease	Rate	1991	47.62428375414504	55.54699014440334	40.14774918587416
Deaths	China	Female	All ages	Ischemic heart disease	Rate	1991	46.960952995314074	55.27473920065944	40.247201766293976
Deaths	China	Both	All ages	Ischemic heart disease	Rate	1991	47.303424135953136	52.89285473779769	42.364922247865536
Deaths	China	Male	Age-standardized	Ischemic heart disease	Rate	1991	110.71929654434993	123.81070230767719	96.90884652295743
Deaths	China	Female	Age-standardized	Ischemic heart disease	Rate	1991	82.9935885019164	96.18227230822228	70.93755611719936
Deaths	China	Both	Age-standardized	Ischemic heart disease	Rate	1991	93.68220554833917	104.12649859930637	84.04386225017329
Deaths	Global	Male	All ages	Ischemic heart disease	Number	2000	3351438.112402343	3453559.1041418593	3216186.4667615662
Deaths	Global	Female	All ages	Ischemic heart disease	Number	2000	2951178.0504679317	3098339.7069797446	2711824.202908452
Deaths	Global	Both	All ages	Ischemic heart disease	Number	2000	6302616.162870266	6520776.091218753	5962705.1548840245
Deaths	Global	Male	All ages	Ischemic heart disease	Percent	2000	0.123140242357641	0.12694594563702222	0.11838620552645589
Deaths	Global	Female	All ages	Ischemic heart disease	Percent	2000	0.1279226083259266	0.13394212122351098	0.1180169208902505
Deaths	Global	Both	All ages	Ischemic heart disease	Percent	2000	0.12533390049469723	0.12956954577527127	0.11884306101382008
Deaths	Global	Male	All ages	Ischemic heart disease	Rate	2000	109.0895797605722	112.41362624448931	104.68712783097298
Deaths	Global	Female	All ages	Ischemic heart disease	Rate	2000	97.5083845410334	102.37067856310156	89.60001486286191
Deaths	Global	Both	All ages	Ischemic heart disease	Rate	2000	103.34227794181326	106.91938677543881	97.76884986765306
Deaths	Global	Male	Age-standardized	Ischemic heart disease	Rate	2000	169.99584601004625	175.69522529533086	161.65583023452618
Deaths	Global	Female	Age-standardized	Ischemic heart disease	Rate	2000	118.58289172219934	124.77150492057258	108.21948482566965
Deaths	Global	Both	Age-standardized	Ischemic heart disease	Rate	2000	142.5362443826521	148.1469138452068	133.36923480399685
Deaths	China	Male	All ages	Ischemic heart disease	Number	1999	397756.25430711184	438874.44866999367	355907.89108129137
Deaths	China	Female	All ages	Ischemic heart disease	Number	1999	344306.7821192766	387648.06534368923	303506.80500885623
Deaths	China	Both	All ages	Ischemic heart disease	Number	1999	742063.036426387	810880.7374568095	680874.4541458478
Deaths	China	Male	All ages	Ischemic heart disease	Percent	1999	0.08094595148513029	0.08456650547799922	0.07687260065353627
Deaths	China	Female	All ages	Ischemic heart disease	Percent	1999	0.09158750738672528	0.1002392247821948	0.08367111016259403
Deaths	China	Both	All ages	Ischemic heart disease	Percent	1999	0.08556182507056544	0.09053911931884245	0.08017895586396366
Deaths	China	Male	All ages	Ischemic heart disease	Rate	1999	61.50562587870915	67.86379184569556	55.034552842567045
Deaths	China	Female	All ages	Ischemic heart disease	Rate	1999	56.68014305821974	63.81503049309905	49.96360809728605
Deaths	China	Both	All ages	Ischemic heart disease	Rate	1999	59.16838056695739	64.65555850795843	54.28951024865838
Deaths	China	Male	Age-standardized	Ischemic heart disease	Rate	1999	119.70314926354519	130.49972983501212	108.45265451157547
Deaths	China	Female	Age-standardized	Ischemic heart disease	Rate	1999	82.93089941266763	93.50263482301493	72.91174743901563
Deaths	China	Both	Age-standardized	Ischemic heart disease	Rate	1999	97.30290534715704	106.26056501914654	87.75803902636059
Deaths	Global	Male	All ages	Ischemic heart disease	Number	1999	3289853.0518911206	3390977.8634208185	3151080.5103632654
Deaths	Global	Female	All ages	Ischemic heart disease	Number	1999	2931451.6438927012	3072571.818803262	2712851.307689357
Deaths	Global	Both	All ages	Ischemic heart disease	Number	1999	6221304.695783823	6430682.632207735	5881593.883422325
Deaths	Global	Male	All ages	Ischemic heart disease	Percent	1999	0.12216791204824924	0.12593116701049714	0.117566740147946
Deaths	Global	Female	All ages	Ischemic heart disease	Percent	1999	0.12756595504814838	0.13405669878487225	0.11755198013375258
Deaths	Global	Both	All ages	Ischemic heart disease	Percent	1999	0.12465100434192346	0.12912766538905873	0.11831487485225924
Deaths	Global	Male	All ages	Ischemic heart disease	Rate	1999	108.41165375123326	111.74405428107283	103.83863468776829
Deaths	Global	Female	All ages	Ischemic heart disease	Rate	1999	98.09795094435285	102.82038940738387	90.7827202456063
Deaths	Global	Both	All ages	Ischemic heart disease	Rate	1999	103.2944475577204	106.77082097636057	97.65411286778863
Deaths	Global	Male	Age-standardized	Ischemic heart disease	Rate	1999	171.83394932926586	177.61831098801272	163.13349567479705
Deaths	Global	Female	Age-standardized	Ischemic heart disease	Rate	1999	121.16453954440516	127.3165941406156	111.07749067759272
Deaths	Global	Both	Age-standardized	Ischemic heart disease	Rate	1999	144.79803344134478	150.1481381250848	135.27980449391293
Deaths	China	Male	All ages	Ischemic heart disease	Number	1997	361238.0040438596	398866.4557752145	323764.2801702256
Deaths	China	Female	All ages	Ischemic heart disease	Number	1997	310235.98541208135	352036.15203768096	276425.2090826641
Deaths	China	Both	All ages	Ischemic heart disease	Number	1997	671473.9894559421	730563.3760232771	613315.3921924578
Deaths	China	Male	All ages	Ischemic heart disease	Percent	1997	0.07490217893165042	0.0782146966870572	0.0709304575627834
Deaths	China	Female	All ages	Ischemic heart disease	Percent	1997	0.08363133881066406	0.09331197195069095	0.07575488584870124
Deaths	China	Both	All ages	Ischemic heart disease	Percent	1997	0.07870708239995566	0.08344845336930361	0.07334239936162266
Deaths	China	Male	All ages	Ischemic heart disease	Rate	1997	56.17887350360981	62.03076064252719	50.351049272384955
Deaths	China	Female	All ages	Ischemic heart disease	Rate	1997	51.53616975112984	58.47998215245722	45.919548887448244
Deaths	China	Both	All ages	Ischemic heart disease	Rate	1997	53.93403687606278	58.6802060563296	49.262630419931334
Deaths	China	Male	Age-standardized	Ischemic heart disease	Rate	1997	114.77197955370444	124.68180782699305	104.45594951118233
Deaths	China	Female	Age-standardized	Ischemic heart disease	Rate	1997	79.44854993613957	90.42219583823338	69.87178856624459
Deaths	China	Both	Age-standardized	Ischemic heart disease	Rate	1997	93.28624764313778	101.19422829023941	84.69532324125058
Deaths	Global	Male	All ages	Ischemic heart disease	Number	2004	3647202.2076885393	3756036.5569507894	3503812.0410350594
Deaths	Global	Female	All ages	Ischemic heart disease	Number	2004	3125160.335856089	3277412.7011415493	2870996.825130222
Deaths	Global	Both	All ages	Ischemic heart disease	Number	2004	6772362.54354463	6998882.8839739645	6380051.771451227
Deaths	Global	Male	All ages	Ischemic heart disease	Percent	2004	0.1288876894816333	0.13274649618903908	0.12418758317224168
Deaths	Global	Female	All ages	Ischemic heart disease	Percent	2004	0.13133732532788067	0.13785357389466169	0.12067185781107524
Deaths	Global	Both	All ages	Ischemic heart disease	Percent	2004	0.13000587183234374	0.13447823953991697	0.1230048526273318
Deaths	Global	Male	All ages	Ischemic heart disease	Rate	2004	112.91750489003127	116.28702005952694	108.47814043413591
Deaths	Global	Female	All ages	Ischemic heart disease	Rate	2004	98.01653301561558	102.79172768882577	90.04502964838035
Deaths	Global	Both	All ages	Ischemic heart disease	Rate	2004	105.5152729435128	109.04452221125047	99.40296310629466
Deaths	Global	Male	Age-standardized	Ischemic heart disease	Rate	2004	165.83570169477497	171.2706774418627	157.9378139036371
Deaths	Global	Female	Age-standardized	Ischemic heart disease	Rate	2004	112.26292546956324	117.99138529785404	102.38046944983653
Deaths	Global	Both	Age-standardized	Ischemic heart disease	Rate	2004	136.91599611874935	141.9253097249627	127.66582238452409
Deaths	Global	Male	All ages	Ischemic heart disease	Number	2001	3417593.5763611207	3516856.117765018	3272923.662698512
Deaths	Global	Female	All ages	Ischemic heart disease	Number	2001	2993334.963912872	3141428.6049258607	2756366.5444768076
Deaths	Global	Both	All ages	Ischemic heart disease	Number	2001	6410928.540273995	6619307.0820779195	6063643.600013937
Deaths	Global	Male	All ages	Ischemic heart disease	Percent	2001	0.1246387241967748	0.1285011661308941	0.11990459837978906
Deaths	Global	Female	All ages	Ischemic heart disease	Percent	2001	0.1288814166503647	0.13513646783009678	0.1188880272550367
Deaths	Global	Both	All ages	Ischemic heart disease	Percent	2001	0.12658264637957606	0.13097811454337221	0.120163383345782
Deaths	Global	Male	All ages	Ischemic heart disease	Rate	2001	109.87342103119246	113.06464747769961	105.22237696195509
Deaths	Global	Female	All ages	Ischemic heart disease	Rate	2001	97.63887807949654	102.46950917609597	89.90926181771874
Deaths	Global	Both	All ages	Ischemic heart disease	Rate	2001	103.80048462826284	107.17437867332949	98.17753237156049
Deaths	Global	Male	Age-standardized	Ischemic heart disease	Rate	2001	168.6235394460656	174.06412588066425	160.6908528537692
Deaths	Global	Female	Age-standardized	Ischemic heart disease	Rate	2001	116.93478839061258	122.93825379122079	106.76419034873028
Deaths	Global	Both	Age-standardized	Ischemic heart disease	Rate	2001	140.96336571050242	146.1003401694531	131.58252553120954
Deaths	Global	Male	All ages	Ischemic heart disease	Number	2006	3718309.511847552	3838356.220999503	3576426.113487466
Deaths	Global	Female	All ages	Ischemic heart disease	Number	2006	3160863.414898446	3313495.251617958	2903759.149005173
Deaths	Global	Both	All ages	Ischemic heart disease	Number	2006	6879172.926746001	7123566.500509281	6483862.1199944755
Deaths	Global	Male	All ages	Ischemic heart disease	Percent	2006	0.13234751027732466	0.1363930353636136	0.12754351154085145
Deaths	Global	Female	All ages	Ischemic heart disease	Percent	2006	0.13412651038538229	0.14076082036511756	0.12270726226231633
Deaths	Global	Both	All ages	Ischemic heart disease	Percent	2006	0.1331584959947337	0.1376786647476675	0.12575272054542083
Deaths	Global	Male	All ages	Ischemic heart disease	Rate	2006	112.20553262945758	115.82812103902637	107.92398956975663
Deaths	Global	Female	All ages	Ischemic heart disease	Rate	2006	96.51839824085414	101.17908061367984	88.66760285123217
Deaths	Global	Both	All ages	Ischemic heart disease	Rate	2006	104.40834097831078	108.11761356879566	98.40852879983603
Deaths	Global	Male	Age-standardized	Ischemic heart disease	Rate	2006	159.2046750351452	164.70436082614654	151.57595258645
Deaths	Global	Female	Age-standardized	Ischemic heart disease	Rate	2006	106.87445980982575	112.23002246816169	97.54510354548307
Deaths	Global	Both	Age-standardized	Ischemic heart disease	Rate	2006	130.91169857902167	135.92084727550406	122.32019843378497
Deaths	Global	Male	All ages	Ischemic heart disease	Number	2010	4068597.0016802694	4202601.804288361	3896003.808075404
Deaths	Global	Female	All ages	Ischemic heart disease	Number	2010	3360722.6945442506	3535317.6682962026	3060205.612667135
Deaths	Global	Both	All ages	Ischemic heart disease	Number	2010	7429319.696224525	7690364.061094521	6960144.82169663
Deaths	Global	Male	All ages	Ischemic heart disease	Percent	2010	0.14011451542453043	0.14440356587651312	0.13462812229670423
Deaths	Global	Female	All ages	Ischemic heart disease	Percent	2010	0.13985814124687723	0.14688918782229862	0.12678105511757504
Deaths	Global	Both	All ages	Ischemic heart disease	Percent	2010	0.13999910499462082	0.14492765387292336	0.13142398479177536
Deaths	Global	Male	All ages	Ischemic heart disease	Rate	2010	116.48909925614912	120.32582694025429	111.5475369307405
Deaths	Global	Female	All ages	Ischemic heart disease	Rate	2010	97.1848889811286	102.2338009810066	88.49457981442107
Deaths	Global	Both	All ages	Ischemic heart disease	Rate	2010	106.88505985696783	110.64068536580596	100.13507646713158
Deaths	Global	Male	Age-standardized	Ischemic heart disease	Rate	2010	154.3896015937704	159.89817599746638	146.89539140884355
Deaths	Global	Female	Age-standardized	Ischemic heart disease	Rate	2010	100.32686760252864	105.63427007518264	91.00921637134564
Deaths	Global	Both	Age-standardized	Ischemic heart disease	Rate	2010	124.99771309719362	129.74119857185315	116.02043754981122
Deaths	Global	Male	All ages	Ischemic heart disease	Number	2005	3722419.297706658	3827665.2855300973	3582826.1094189226
Deaths	Global	Female	All ages	Ischemic heart disease	Number	2005	3171579.3722446887	3328167.0395605895	2928281.5806237706
Deaths	Global	Both	All ages	Ischemic heart disease	Number	2005	6893998.669951353	7114529.836282649	6531657.312883358
Deaths	Global	Male	All ages	Ischemic heart disease	Percent	2005	0.13119575495301378	0.13487046772363537	0.12660619195121892
Deaths	Global	Female	All ages	Ischemic heart disease	Percent	2005	0.13335507300910165	0.13998331156540705	0.12246440496041475
Deaths	Global	Both	All ages	Ischemic heart disease	Percent	2005	0.1321795478061684	0.13656469856237807	0.12492570673701095
Deaths	Global	Male	All ages	Ischemic heart disease	Rate	2005	113.79108139542504	117.00835860391605	109.52384050171837
Deaths	Global	Female	All ages	Ischemic heart disease	Rate	2005	98.1587106085804	103.00501641301494	90.62877214056661
Deaths	Global	Both	All ages	Ischemic heart disease	Rate	2005	106.0232214309235	109.41478354164374	100.45075184205534
Deaths	Global	Male	Age-standardized	Ischemic heart disease	Rate	2005	164.26185701082235	169.29611491163797	156.12653047442814
Deaths	Global	Female	Age-standardized	Ischemic heart disease	Rate	2005	110.54433487108147	116.21284571788203	101.40859077889687
Deaths	Global	Both	Age-standardized	Ischemic heart disease	Rate	2005	135.24140747633808	140.0534423527083	126.52382061248264
Deaths	Global	Male	All ages	Ischemic heart disease	Number	2008	3894381.5173148406	4027747.90672424	3741229.204173578
Deaths	Global	Female	All ages	Ischemic heart disease	Number	2008	3260023.9321731254	3427882.9653180833	2959668.9964148253
Deaths	Global	Both	All ages	Ischemic heart disease	Number	2008	7154405.449487968	7417278.364009126	6729810.457873912
Deaths	Global	Male	All ages	Ischemic heart disease	Percent	2008	0.13600277305270486	0.1402017504299777	0.13115683802589995
Deaths	Global	Female	All ages	Ischemic heart disease	Percent	2008	0.13672272627366816	0.14334962063325052	0.12455119528756875
Deaths	Global	Both	All ages	Ischemic heart disease	Percent	2008	0.13633008973384098	0.14083744009318816	0.12840270643294907
Deaths	Global	Male	All ages	Ischemic heart disease	Rate	2008	114.4442798867436	118.3635210625741	109.94358931174158
Deaths	Global	Female	All ages	Ischemic heart disease	Rate	2008	96.86085782330828	101.84823530337889	87.93680164019285
Deaths	Global	Both	All ages	Ischemic heart disease	Rate	2008	105.70086901220145	109.58461528585507	99.42780273035595
Deaths	Global	Male	Age-standardized	Ischemic heart disease	Rate	2008	156.94531747115767	162.6678753152098	148.9257613235067
Deaths	Global	Female	Age-standardized	Ischemic heart disease	Rate	2008	103.69706814660813	109.1878412834189	93.60348464955867
Deaths	Global	Both	Age-standardized	Ischemic heart disease	Rate	2008	128.11605569714814	133.19558992375758	119.15959688519946
Deaths	Global	Male	All ages	Ischemic heart disease	Number	2007	3789162.320370729	3911071.692299157	3635721.723188699
Deaths	Global	Female	All ages	Ischemic heart disease	Number	2007	3193366.38625904	3355798.907136089	2915809.744263814
Deaths	Global	Both	All ages	Ischemic heart disease	Number	2007	6982528.706629768	7241212.227460643	6593805.658507546
Deaths	Global	Male	All ages	Ischemic heart disease	Percent	2007	0.1342326949537592	0.13834732400499639	0.12938771352702572
Deaths	Global	Female	All ages	Ischemic heart disease	Percent	2007	0.13555736399659846	0.14209685709511594	0.1236709805827157
Deaths	Global	Both	All ages	Ischemic heart disease	Percent	2007	0.13483503756201284	0.1395662054245098	0.12688670920942122
Deaths	Global	Male	All ages	Ischemic heart disease	Rate	2007	112.85184215009491	116.4826439036967	108.28195239913042
Deaths	Global	Female	All ages	Ischemic heart disease	Rate	2007	96.19321691265147	101.08614331834957	87.83242674968157
Deaths	Global	Both	All ages	Ischemic heart disease	Rate	2007	104.56980759746659	108.4438319142211	98.74832141979486
Deaths	Global	Male	Age-standardized	Ischemic heart disease	Rate	2007	157.4654368280323	162.88124049061378	149.9467269141982
Deaths	Global	Female	Age-standardized	Ischemic heart disease	Rate	2007	104.73192297640598	110.24970797955443	95.18422919208574
Deaths	Global	Both	Age-standardized	Ischemic heart disease	Rate	2007	128.9046276949017	134.0789266183029	120.31287309171368
Deaths	China	Male	All ages	Ischemic heart disease	Number	2003	543377.0694794342	597281.3443179487	493810.66995945683
Deaths	China	Female	All ages	Ischemic heart disease	Number	2003	469342.5661833372	523831.20655378915	416138.32460686675
Deaths	China	Both	All ages	Ischemic heart disease	Number	2003	1012719.6356627722	1089802.054975143	941278.2670063658
Deaths	China	Male	All ages	Ischemic heart disease	Percent	2003	0.10039598323462591	0.10375699004317843	0.09625556130248464
Deaths	China	Female	All ages	Ischemic heart disease	Percent	2003	0.11858114746912997	0.12569707841648736	0.10864782685578765
Deaths	China	Both	All ages	Ischemic heart disease	Percent	2003	0.1080815534439986	0.1126023627132574	0.10235149309564551
Deaths	China	Male	All ages	Ischemic heart disease	Rate	2003	82.74171946362249	90.94989135216262	75.19408936610512
Deaths	China	Female	All ages	Ischemic heart disease	Rate	2003	75.52961463241903	84.29827595903116	66.96764699381538
Deaths	China	Both	All ages	Ischemic heart disease	Rate	2003	79.23529757927194	85.26623468887861	73.64571690400818
Deaths	China	Male	Age-standardized	Ischemic heart disease	Rate	2003	152.10479847937273	163.45491373499462	140.13950832494538
Deaths	China	Female	Age-standardized	Ischemic heart disease	Rate	2003	101.9824569359197	114.10294918698652	89.43935852624614
Deaths	China	Both	Age-standardized	Ischemic heart disease	Rate	2003	121.08661776306532	130.40481579163895	111.18646125141032
Deaths	China	Male	All ages	Ischemic heart disease	Number	2000	432014.73292400985	476009.3076465599	389354.81179189857
Deaths	China	Female	All ages	Ischemic heart disease	Number	2000	370438.3487124785	418441.1419087247	326162.7247893044
Deaths	China	Both	All ages	Ischemic heart disease	Number	2000	802453.0816364889	865637.1260392913	735229.6558194994
Deaths	China	Male	All ages	Ischemic heart disease	Percent	2000	0.08500916275531638	0.08849720314084723	0.08133764885492833
Deaths	China	Female	All ages	Ischemic heart disease	Percent	2000	0.09707254062579752	0.10544640216250571	0.0886836909028679
Deaths	China	Both	All ages	Ischemic heart disease	Percent	2000	0.09019152002314806	0.09475915985816101	0.08493102421266621
Deaths	China	Male	All ages	Ischemic heart disease	Rate	2000	66.60153173257464	73.38395335188648	60.02486692357794
Deaths	China	Female	All ages	Ischemic heart disease	Rate	2000	60.68482322339291	68.54859064776471	53.431636774900504
Deaths	China	Both	All ages	Ischemic heart disease	Rate	2000	63.73299319610727	68.75124082226638	58.39392697746199
Deaths	China	Male	Age-standardized	Ischemic heart disease	Rate	2000	126.74274368524748	137.21703563948032	116.32509458669999
Deaths	China	Female	Age-standardized	Ischemic heart disease	Rate	2000	86.84241772227672	98.10567102194813	75.72687826264456
Deaths	China	Both	Age-standardized	Ischemic heart disease	Rate	2000	102.54641554734569	110.7243314048261	93.42218712767621
Deaths	China	Male	All ages	Ischemic heart disease	Number	1998	378047.97462548723	418738.47851737187	338654.1885947228
Deaths	China	Female	All ages	Ischemic heart disease	Number	1998	324921.73152815946	369703.45444637904	286383.33121965383
Deaths	China	Both	All ages	Ischemic heart disease	Number	1998	702969.7061536476	763408.5226485318	644786.0388626013
Deaths	China	Male	All ages	Ischemic heart disease	Percent	1998	0.07785210903850383	0.08128172510924145	0.07377436126797603
Deaths	China	Female	All ages	Ischemic heart disease	Percent	1998	0.0872612240771598	0.09643211785426431	0.07914349540828332
Deaths	China	Both	All ages	Ischemic heart disease	Percent	1998	0.08194078240836186	0.08664100018781845	0.0760831220226606
Deaths	China	Male	All ages	Ischemic heart disease	Rate	1998	58.62069823489704	64.93023011913753	52.51223740918501
Deaths	China	Female	All ages	Ischemic heart disease	Rate	1998	53.732580225195484	61.138171436373554	47.35945252890897
Deaths	China	Both	All ages	Ischemic heart disease	Rate	1998	56.25527223483203	61.09189897096005	51.5991142035167
Deaths	China	Male	Age-standardized	Ischemic heart disease	Rate	1998	116.94369506188644	128.03211427363703	106.75860079559197
Deaths	China	Female	Age-standardized	Ischemic heart disease	Rate	1998	80.76278464139216	91.61061054505188	70.40008687433014
Deaths	China	Both	Age-standardized	Ischemic heart disease	Rate	1998	94.93241203496633	103.09903226524438	84.9502604491021
Deaths	Global	Male	All ages	Ischemic heart disease	Number	2011	4147954.0538053857	4316723.182744667	3955012.49609032
Deaths	Global	Female	All ages	Ischemic heart disease	Number	2011	3418096.569602901	3615924.569336336	3091900.843275875
Deaths	Global	Both	All ages	Ischemic heart disease	Number	2011	7566050.623408287	7861224.504042511	7089926.948461812
Deaths	Global	Male	All ages	Ischemic heart disease	Percent	2011	0.1423575862005826	0.1470537343255178	0.13601142377078554
Deaths	Global	Female	All ages	Ischemic heart disease	Percent	2011	0.14203103316416615	0.14968258485374386	0.12824627077464057
Deaths	Global	Both	All ages	Ischemic heart disease	Percent	2011	0.14221058948687215	0.14790055175822261	0.13279527429514212
Deaths	Global	Male	All ages	Ischemic heart disease	Rate	2011	117.33262886866405	122.10657894464279	111.87491649020727
Deaths	Global	Female	All ages	Ischemic heart disease	Rate	2011	97.58643192153018	103.23440828353279	88.27356542051012
Deaths	Global	Both	All ages	Ischemic heart disease	Rate	2011	107.50522750591692	111.69932251939858	100.74003565830854
Deaths	Global	Male	Age-standardized	Ischemic heart disease	Rate	2011	152.51007826584106	158.92255229482643	144.16671201157243
Deaths	Global	Female	Age-standardized	Ischemic heart disease	Rate	2011	98.81832320349973	104.66767643556032	89.19861782534514
Deaths	Global	Both	Age-standardized	Ischemic heart disease	Rate	2011	123.32652798637119	128.56119372240633	114.56342756170092
Deaths	Global	Male	All ages	Ischemic heart disease	Number	2009	3954608.4404356857	4085585.221016737	3797835.3838480916
Deaths	Global	Female	All ages	Ischemic heart disease	Number	2009	3297560.4798922725	3478853.1395203536	2997212.9610753967
Deaths	Global	Both	All ages	Ischemic heart disease	Number	2009	7252168.920327959	7506660.985852522	6828088.386541195
Deaths	Global	Male	All ages	Ischemic heart disease	Percent	2009	0.13792779239221598	0.14196729256777818	0.13258319144313344
Deaths	Global	Female	All ages	Ischemic heart disease	Percent	2009	0.13874603880789568	0.14562040857975928	0.125965487837258
Deaths	Global	Both	All ages	Ischemic heart disease	Percent	2009	0.13829887273190938	0.1431586122194843	0.1299907274734031
Deaths	Global	Male	All ages	Ischemic heart disease	Rate	2009	114.66925464956148	118.46710468499352	110.12340647804132
Deaths	Global	Female	All ages	Ischemic heart disease	Rate	2009	96.63596001748131	101.94879364528315	87.83418943685936
Deaths	Global	Both	All ages	Ischemic heart disease	Rate	2009	105.70038446329323	109.4096071061088	99.51940937058504
Deaths	Global	Male	Age-standardized	Ischemic heart disease	Rate	2009	154.72189571814008	160.16471103689	147.19349069337514
Deaths	Global	Female	Age-standardized	Ischemic heart disease	Rate	2009	101.65114637448744	107.36612762458759	91.99407352066815
Deaths	Global	Both	Age-standardized	Ischemic heart disease	Rate	2009	125.92763381498388	130.7500674458462	117.62421259035516
Deaths	Global	Male	All ages	Ischemic heart disease	Number	2013	4339636.53791567	4514191.973711665	4112365.3856682363
Deaths	Global	Female	All ages	Ischemic heart disease	Number	2013	3551640.9034315534	3767018.0790321827	3200952.259828244
Deaths	Global	Both	All ages	Ischemic heart disease	Number	2013	7891277.441347229	8231459.687268027	7353477.9420512
Deaths	Global	Male	All ages	Ischemic heart disease	Percent	2013	0.14736404354181454	0.15270469078655594	0.14071210875688342
Deaths	Global	Female	All ages	Ischemic heart disease	Percent	2013	0.14611787036748783	0.15423831384052994	0.13176882846649465
Deaths	Global	Both	All ages	Ischemic heart disease	Percent	2013	0.14680085876838872	0.152979743337584	0.1367365584596373
Deaths	Global	Male	All ages	Ischemic heart disease	Rate	2013	119.77734619024066	124.59521208293758	113.50448549235594
Deaths	Global	Female	All ages	Ischemic heart disease	Rate	2013	98.84526149094707	104.83939598265677	89.08529092483985
Deaths	Global	Both	All ages	Ischemic heart disease	Rate	2013	109.35474769218077	114.06888224752063	101.90209772623845
Deaths	Global	Male	Age-standardized	Ischemic heart disease	Rate	2013	150.43784792258748	156.7792910449763	141.3496642857236
Deaths	Global	Female	Age-standardized	Ischemic heart disease	Rate	2013	96.40356567028844	102.30515594579501	86.75335939661429
Deaths	Global	Both	Age-standardized	Ischemic heart disease	Rate	2013	120.88511760427845	126.41429727197448	112.02963761025946
Deaths	Global	Male	All ages	Ischemic heart disease	Number	2015	4483229.072117266	4684373.711105702	4232433.626879124
Deaths	Global	Female	All ages	Ischemic heart disease	Number	2015	3651288.935454416	3872168.8309600726	3265248.680911655
Deaths	Global	Both	All ages	Ischemic heart disease	Number	2015	8134518.007571685	8482075.426911043	7571341.941766309
Deaths	Global	Male	All ages	Ischemic heart disease	Percent	2015	0.1497914078430874	0.15530715935332914	0.14264945601592094
Deaths	Global	Female	All ages	Ischemic heart disease	Percent	2015	0.1471714451995025	0.15555062054142002	0.13245194633825516
Deaths	Global	Both	All ages	Ischemic heart disease	Percent	2015	0.1486052349079439	0.15507270212895358	0.1380993763225286
Deaths	Global	Male	All ages	Ischemic heart disease	Rate	2015	120.751259813289	126.16888808341267	113.9963370821963
Deaths	Global	Female	All ages	Ischemic heart disease	Rate	2015	99.12201343513183	105.11826855404863	88.64212866739116
Deaths	Global	Both	All ages	Ischemic heart disease	Rate	2015	109.97925763418073	114.6782584758552	102.36507747292711
Deaths	Global	Male	Age-standardized	Ischemic heart disease	Rate	2015	146.47022331333417	153.34875840979913	137.51188822936604
Deaths	Global	Female	Age-standardized	Ischemic heart disease	Rate	2015	93.18881273732364	98.85543031392811	83.29222138625745
Deaths	Global	Both	Age-standardized	Ischemic heart disease	Rate	2015	117.27970973726539	122.56342403243502	108.40252875918662
Deaths	China	Male	All ages	Ischemic heart disease	Number	2001	460942.9556694602	504675.39556381997	416088.25588582654
Deaths	China	Female	All ages	Ischemic heart disease	Number	2001	397004.1992890184	446969.30433003156	347495.9467509349
Deaths	China	Both	All ages	Ischemic heart disease	Number	2001	857947.1549584785	927649.6638530771	783959.3487243835
Deaths	China	Male	All ages	Ischemic heart disease	Percent	2001	0.08897983827483422	0.09248524988469274	0.08539003541218344
Deaths	China	Female	All ages	Ischemic heart disease	Percent	2001	0.10262571759187197	0.11053184468421161	0.09419298573158007
Deaths	China	Both	All ages	Ischemic heart disease	Percent	2001	0.09481775255905009	0.09900774497316867	0.08966580189446897
Deaths	China	Male	All ages	Ischemic heart disease	Rate	2001	70.7999382663075	77.51715567178609	63.91034393239967
Deaths	China	Female	All ages	Ischemic heart disease	Rate	2001	64.67951474441503	72.81977813204172	56.6136812954443
Deaths	China	Both	All ages	Ischemic heart disease	Rate	2001	67.82984485476015	73.34056930554165	61.98032208520725
Deaths	China	Male	Age-standardized	Ischemic heart disease	Rate	2001	132.02964965966763	143.02787745435572	120.71509742051019
Deaths	China	Female	Age-standardized	Ischemic heart disease	Rate	2001	90.83214165032284	102.40634992971711	79.15915887479261
Deaths	China	Both	Age-standardized	Ischemic heart disease	Rate	2001	107.11875764413247	115.49206272902339	97.22473333780938
Deaths	Global	Male	All ages	Ischemic heart disease	Number	2012	4236671.711893466	4420161.53176481	4035497.658448683
Deaths	Global	Female	All ages	Ischemic heart disease	Number	2012	3481760.7187443157	3681893.117223261	3142073.9317901316
Deaths	Global	Both	All ages	Ischemic heart disease	Number	2012	7718432.430637779	8023194.524395539	7241311.449782606
Deaths	Global	Male	All ages	Ischemic heart disease	Percent	2012	0.14514527177975564	0.15006466931676427	0.13877217014445684
Deaths	Global	Female	All ages	Ischemic heart disease	Percent	2012	0.1444855258034928	0.15238972309931043	0.13048814136829046
Deaths	Global	Both	All ages	Ischemic heart disease	Percent	2012	0.14484661220833364	0.1505392925959359	0.1352069181407028
Deaths	Global	Male	All ages	Ischemic heart disease	Rate	2012	118.38682269836957	123.51414391872346	112.76534465705211
Deaths	Global	Female	All ages	Ischemic heart disease	Rate	2012	98.14236612	103.783611655342	88.56742179827566
Deaths	Global	Both	All ages	Ischemic heart disease	Rate	2012	108.30863385126489	112.58519730131572	101.61345033018164
Deaths	Global	Male	Age-standardized	Ischemic heart disease	Rate	2012	150.90599942806512	157.6098198883248	142.5343154872338
Deaths	Global	Female	Age-standardized	Ischemic heart disease	Rate	2012	97.49180789581872	103.17952862387364	87.81297343388505
Deaths	Global	Both	Age-standardized	Ischemic heart disease	Rate	2012	121.82164679644522	126.9465981381105	113.2246852206817
Deaths	China	Male	All ages	Ischemic heart disease	Number	2005	609503.457171571	665136.5362313883	551964.3232972156
Deaths	China	Female	All ages	Ischemic heart disease	Number	2005	525282.402238849	579822.44299816	469449.2757250956
Deaths	China	Both	All ages	Ischemic heart disease	Number	2005	1134785.8594104187	1215984.6324303877	1048334.9581662852
Deaths	China	Male	All ages	Ischemic heart disease	Percent	2005	0.11004478448622035	0.11336074017144669	0.10574381761772708
Deaths	China	Female	All ages	Ischemic heart disease	Percent	2005	0.13112573297818508	0.13917964899289811	0.11993744751122198
Deaths	China	Both	All ages	Ischemic heart disease	Percent	2005	0.11889090500420445	0.12382144842737883	0.11186331219053477
Deaths	China	Male	All ages	Ischemic heart disease	Rate	2005	91.91907489041616	100.3090866291754	83.24161146753401
Deaths	China	Female	All ages	Ischemic heart disease	Rate	2005	83.40898469343938	92.06933464136017	74.5433071551788
Deaths	China	Both	All ages	Ischemic heart disease	Rate	2005	87.77369217965644	94.05427459026505	81.0868668799484
Deaths	China	Male	Age-standardized	Ischemic heart disease	Rate	2005	162.32779557536827	173.42496160967164	149.95409844639423
Deaths	China	Female	Age-standardized	Ischemic heart disease	Rate	2005	107.34446558557588	118.81735821080137	94.799916525471
Deaths	China	Both	Age-standardized	Ischemic heart disease	Rate	2005	128.04255882640385	136.90345185278994	117.20465441759363
Deaths	Global	Male	All ages	Ischemic heart disease	Number	2016	4566909.970807043	4793916.293556697	4303493.871731445
Deaths	Global	Female	All ages	Ischemic heart disease	Number	2016	3709821.279516375	3944700.9909400907	3339722.033080806
Deaths	Global	Both	All ages	Ischemic heart disease	Number	2016	8276731.250323421	8658525.501958493	7682159.032196504
Deaths	Global	Male	All ages	Ischemic heart disease	Percent	2016	0.15117307200594665	0.15661627315281595	0.14438384345259678
Deaths	Global	Female	All ages	Ischemic heart disease	Percent	2016	0.14767583335046905	0.15642524240651132	0.13301481580156618
Deaths	Global	Both	All ages	Ischemic heart disease	Percent	2016	0.1495847921675821	0.1560468666110638	0.13888528757655924
Deaths	Global	Male	All ages	Ischemic heart disease	Rate	2016	121.52538433419478	127.56601810950208	114.51588712829329
Deaths	Global	Female	All ages	Ischemic heart disease	Rate	2016	99.49573243069058	105.79510028710074	89.56983767142769
Deaths	Global	Both	All ages	Ischemic heart disease	Rate	2016	110.55376219531094	115.65345549526575	102.61195598912627
Deaths	Global	Male	Age-standardized	Ischemic heart disease	Rate	2016	144.39847977473246	151.89659322053163	134.42616447310573
Deaths	Global	Female	Age-standardized	Ischemic heart disease	Rate	2016	91.78705528363514	97.60425880531781	82.63694372432877
Deaths	Global	Both	Age-standardized	Ischemic heart disease	Rate	2016	115.64836657568367	121.1970364700299	106.75433231031053
Deaths	Global	Male	All ages	Ischemic heart disease	Number	2018	4733082.091392012	5002294.653841457	4455361.858511817
Deaths	Global	Female	All ages	Ischemic heart disease	Number	2018	3815264.8234525383	4074623.147408662	3451852.9561827625
Deaths	Global	Both	All ages	Ischemic heart disease	Number	2018	8548346.91484454	8982674.216264002	7938485.702275512
Deaths	Global	Male	All ages	Ischemic heart disease	Percent	2018	0.15418175342050758	0.15981629463889346	0.146956275579038
Deaths	Global	Female	All ages	Ischemic heart disease	Percent	2018	0.14851541161717127	0.15737441186166679	0.13393823344426076
Deaths	Global	Both	All ages	Ischemic heart disease	Percent	2018	0.15159934368447175	0.15846629052873948	0.140929371501671
Deaths	Global	Male	All ages	Ischemic heart disease	Rate	2018	123.06419353474638	130.0639510389566	115.84322930303772
Deaths	Global	Female	All ages	Ischemic heart disease	Rate	2018	99.98073162590785	106.77733322037783	90.45736010322298
Deaths	Global	Both	All ages	Ischemic heart disease	Rate	2018	111.56769371340387	117.23626283195328	103.60816543859418
Deaths	Global	Male	Age-standardized	Ischemic heart disease	Rate	2018	140.27571035821921	148.3554102540226	131.26270245552183
Deaths	Global	Female	Age-standardized	Ischemic heart disease	Rate	2018	88.7341184085178	94.74069181679523	80.36941631553775
Deaths	Global	Both	Age-standardized	Ischemic heart disease	Rate	2018	112.23751940980654	118.11938095958425	103.57295918897202
Deaths	Global	Male	All ages	Ischemic heart disease	Number	2014	4430652.62096984	4639727.4813858615	4198940.524855259
Deaths	Global	Female	All ages	Ischemic heart disease	Number	2014	3610431.67831165	3834876.03713245	3259658.95049469
Deaths	Global	Both	All ages	Ischemic heart disease	Number	2014	8041084.299281495	8406603.347913522	7504798.114930227
Deaths	Global	Male	All ages	Ischemic heart disease	Percent	2014	0.14888620515662768	0.15430190839770297	0.14185116384037902
Deaths	Global	Female	All ages	Ischemic heart disease	Percent	2014	0.14709119663716305	0.15543690680500352	0.13289106778213708
Deaths	Global	Both	All ages	Ischemic heart disease	Percent	2014	0.14807391675983075	0.15436644538481892	0.13778170764034744
Deaths	Global	Male	All ages	Ischemic heart disease	Rate	2014	120.80156861082496	126.50198641740457	114.48394746755054
Deaths	Global	Female	All ages	Ischemic heart disease	Rate	2014	99.23094939859665	105.39969286125165	89.59013248091179
Deaths	Global	Both	All ages	Ischemic heart disease	Rate	2014	110.05950912070386	115.06242235596298	102.7192808627825
Deaths	Global	Male	Age-standardized	Ischemic heart disease	Rate	2014	149.41073631311383	156.71095451503706	140.52183454020349
Deaths	Global	Female	Age-standardized	Ischemic heart disease	Rate	2014	95.00764973148364	100.95649872093468	85.63699716225197
Deaths	Global	Both	Age-standardized	Ischemic heart disease	Rate	2014	119.55531739014491	125.3067889101943	110.92089917269739
Deaths	Global	Male	All ages	Ischemic heart disease	Number	2017	4622499.380000991	4864388.772544603	4362171.826838555
Deaths	Global	Female	All ages	Ischemic heart disease	Number	2017	3739771.6893000803	4006311.503170213	3376692.0700149285
Deaths	Global	Both	All ages	Ischemic heart disease	Number	2017	8362271.069301075	8783241.52512418	7760063.22092762
Deaths	Global	Male	All ages	Ischemic heart disease	Percent	2017	0.15203057544261114	0.15747182050964073	0.1448938153245162
Deaths	Global	Female	All ages	Ischemic heart disease	Percent	2017	0.14718568791209707	0.15609450826375176	0.13283429946382092
Deaths	Global	Both	All ages	Ischemic heart disease	Percent	2017	0.14982435679130757	0.1563384320920887	0.1393531252467747
Deaths	Global	Male	All ages	Ischemic heart disease	Rate	2017	121.56067840251814	127.92179091736047	114.71468636059254
Deaths	Global	Female	All ages	Ischemic heart disease	Rate	2017	99.12121629163843	106.18575197346733	89.49793004204783
Deaths	Global	Both	All ages	Ischemic heart disease	Rate	2017	110.38493377181184	115.94189258130503	102.4355773220304
Deaths	Global	Male	Age-standardized	Ischemic heart disease	Rate	2017	141.54280087515428	149.00738145489646	132.78987730777962
Deaths	Global	Female	Age-standardized	Ischemic heart disease	Rate	2017	89.68861775831287	96.06414764651949	81.02883212203272
Deaths	Global	Both	Age-standardized	Ischemic heart disease	Rate	2017	113.28559588377526	119.23927214977813	104.36599059634908
Deaths	China	Male	All ages	Ischemic heart disease	Number	2004	585272.3668503421	643882.8060328511	528780.6317442487
Deaths	China	Female	All ages	Ischemic heart disease	Number	2004	505920.82048880286	558250.5118660941	450750.5012255527
Deaths	China	Both	All ages	Ischemic heart disease	Number	2004	1091193.187339145	1168586.9949027677	1011146.3142372905
Deaths	China	Male	All ages	Ischemic heart disease	Percent	2004	0.10548548937962092	0.10902040877373648	0.10174214932165954
Deaths	China	Female	All ages	Ischemic heart disease	Percent	2004	0.1253171067451525	0.132963429068404	0.11485702064434557
Deaths	China	Both	All ages	Ischemic heart disease	Percent	2004	0.11383804473880564	0.11827937951758234	0.10793748495638746
Deaths	China	Male	All ages	Ischemic heart disease	Rate	2004	88.70937146283887	97.59291956031934	80.14695403473532
Deaths	China	Female	All ages	Ischemic heart disease	Rate	2004	80.88759048440849	89.25416184277279	72.06685409497055
Deaths	China	Both	All ages	Ischemic heart disease	Rate	2004	84.9028613680243	90.92466922987602	78.67462548022247
Deaths	China	Male	Age-standardized	Ischemic heart disease	Rate	2004	159.92077465463692	171.98228243991576	147.9380730228883
Deaths	China	Female	Age-standardized	Ischemic heart disease	Rate	2004	106.58621737174612	117.68271918910612	93.43224599674376
Deaths	China	Both	Age-standardized	Ischemic heart disease	Rate	2004	126.77096036549865	135.42770362530788	115.5574059242732
Deaths	Global	Male	All ages	Ischemic heart disease	Number	2019	4840900.546618489	5141773.141553842	4553978.579647183
Deaths	Global	Female	All ages	Ischemic heart disease	Number	2019	3873814.3445287677	4158246.915246429	3466719.1309492737
Deaths	Global	Both	All ages	Ischemic heart disease	Number	2019	8714714.891147261	9159318.564786483	8104137.843773887
Deaths	Global	Male	All ages	Ischemic heart disease	Percent	2019	0.1559937018627588	0.16165393467975522	0.14832155227838678
Deaths	Global	Female	All ages	Ischemic heart disease	Percent	2019	0.14935354693209654	0.15881825247874312	0.1337642260344249
Deaths	Global	Both	All ages	Ischemic heart disease	Percent	2019	0.1529718898400467	0.15970527615690652	0.14165878204681098
Deaths	Global	Male	All ages	Ischemic heart disease	Rate	2019	124.51643553431661	132.25540532114283	117.13630031779839
Deaths	Global	Female	All ages	Ischemic heart disease	Rate	2019	100.42115066518564	107.79451538992146	89.8679939720464
Deaths	Global	Both	All ages	Ischemic heart disease	Rate	2019	112.51575611384408	118.25603782533503	104.63259079988062
Deaths	Global	Male	Age-standardized	Ischemic heart disease	Rate	2019	139.0423159322555	147.8609760736309	130.3387980962655
Deaths	Global	Female	Age-standardized	Ischemic heart disease	Rate	2019	87.34502097389515	93.7511843735348	78.22104311549766
Deaths	Global	Both	Age-standardized	Ischemic heart disease	Rate	2019	110.91684427233945	116.60377538881077	102.76633105064698
Deaths	China	Male	All ages	Ischemic heart disease	Number	2006	605207.7641657313	660378.4855801071	555189.9242667069
Deaths	China	Female	All ages	Ischemic heart disease	Number	2006	515197.1035704139	566657.0356840524	457098.8705366776
Deaths	China	Both	All ages	Ischemic heart disease	Number	2006	1120404.867736146	1201170.9059253943	1029500.7484626943
Deaths	China	Male	All ages	Ischemic heart disease	Percent	2006	0.11336175123831058	0.11721895451812259	0.10904919232930482
Deaths	China	Female	All ages	Ischemic heart disease	Percent	2006	0.13467138421381258	0.14290790393523664	0.12256049999090442
Deaths	China	Both	All ages	Ischemic heart disease	Percent	2006	0.12226130706717382	0.12786171248154352	0.11498698607411889
Deaths	China	Male	All ages	Ischemic heart disease	Rate	2006	90.75204159332614	99.02499495081163	83.25177250279013
Deaths	China	Female	All ages	Ischemic heart disease	Rate	2006	81.20418424865693	89.31518056408586	72.0468741879102
Deaths	China	Both	All ages	Ischemic heart disease	Rate	2006	86.09709769542665	92.3035340299123	79.11160426944997
Deaths	China	Male	Age-standardized	Ischemic heart disease	Rate	2006	153.93537420837663	164.56827216395178	141.8129623383101
Deaths	China	Female	Age-standardized	Ischemic heart disease	Rate	2006	100.83566002280313	110.89030799022669	88.69437215241555
Deaths	China	Both	Age-standardized	Ischemic heart disease	Rate	2006	120.83280994607472	129.45195888162772	109.6922931342294
Deaths	Global	Male	All ages	Ischemic heart disease	Number	1993	3053991.687062252	3152101.4934869083	2932292.294789932
Deaths	Global	Female	All ages	Ischemic heart disease	Number	1993	2752601.141346315	2887316.921391584	2544992.002957899
Deaths	Global	Both	All ages	Ischemic heart disease	Number	1993	5806592.8284085635	6010558.341288211	5501074.73184692
Deaths	Global	Male	All ages	Ischemic heart disease	Percent	1993	0.1183828499458534	0.1222488124031478	0.11387869359849213
Deaths	Global	Female	All ages	Ischemic heart disease	Percent	1993	0.1251834056159881	0.13117219629135246	0.11611203790936851
Deaths	Global	Both	All ages	Ischemic heart disease	Percent	1993	0.12150953307119056	0.1257074483334924	0.11552279637696408
Deaths	Global	Male	All ages	Ischemic heart disease	Rate	1993	108.67488705416322	112.16607931158615	104.34427025327842
Deaths	Global	Female	All ages	Ischemic heart disease	Rate	1993	99.54225365721518	104.4139774051524	92.0344890179447
Deaths	Global	Both	All ages	Ischemic heart disease	Rate	1993	104.14538463462283	107.80365161127789	98.6656996249249
Deaths	Global	Male	Age-standardized	Ischemic heart disease	Rate	1993	187.18183583741683	193.70990199126186	178.27167274233446
Deaths	Global	Female	Age-standardized	Ischemic heart disease	Rate	1993	133.1163188491977	139.88493430268764	121.44771597102233
Deaths	Global	Both	Age-standardized	Ischemic heart disease	Rate	1993	158.18700542878506	164.47847853215796	147.81967751079205
Deaths	Global	Male	All ages	Ischemic heart disease	Number	1996	3178877.801791105	3284105.741543816	3056547.2848338815
Deaths	Global	Female	All ages	Ischemic heart disease	Number	1996	2839455.3166666	2976253.7618708704	2619914.7289631623
Deaths	Global	Both	All ages	Ischemic heart disease	Number	1996	6018333.118457713	6215190.023422097	5716455.173269374
Deaths	Global	Male	All ages	Ischemic heart disease	Percent	1996	0.12011569069273921	0.12410582854821826	0.11569044024292768
Deaths	Global	Female	All ages	Ischemic heart disease	Percent	1996	0.12600897599245903	0.13204856016830438	0.11681571462357336
Deaths	Global	Both	All ages	Ischemic heart disease	Percent	1996	0.12282342877610597	0.12702951862546275	0.11703186092444307
Deaths	Global	Male	All ages	Ischemic heart disease	Rate	1996	108.76193724237206	112.362199754218	104.5765281647936
Deaths	Global	Female	All ages	Ischemic heart disease	Rate	1996	98.74274304264188	103.49994194771065	91.10816618848648
Deaths	Global	Both	All ages	Ischemic heart disease	Rate	1996	103.79309852576999	107.18812298358583	98.58686505697203
Deaths	Global	Male	Age-standardized	Ischemic heart disease	Rate	1996	179.87020587043705	186.24372137982047	171.10867547749365
Deaths	Global	Female	Age-standardized	Ischemic heart disease	Rate	1996	127.0774369915389	133.51591527929523	115.94052719704283
Deaths	Global	Both	Age-standardized	Ischemic heart disease	Rate	1996	151.66539502152074	157.18606534830946	142.37697220504754
Deaths	China	Male	All ages	Ischemic heart disease	Number	2008	672894.5649237094	745997.021691331	608634.563341792
Deaths	China	Female	All ages	Ischemic heart disease	Number	2008	555133.3553308711	620809.4982618768	488491.3233766105
Deaths	China	Both	All ages	Ischemic heart disease	Number	2008	1228027.920254579	1319493.0358508232	1129019.4532065766
Deaths	China	Male	All ages	Ischemic heart disease	Percent	2008	0.12184655649447985	0.12621243739785698	0.11691749353880145
Deaths	China	Female	All ages	Ischemic heart disease	Percent	2008	0.14314443417411288	0.15236977723540496	0.12917195890150932
Deaths	China	Both	All ages	Ischemic heart disease	Percent	2008	0.13064035785198755	0.13656285389025907	0.12240806648492228
Deaths	China	Male	All ages	Ischemic heart disease	Rate	2008	99.62189216209025	110.44469478899751	90.10821307827231
Deaths	China	Female	All ages	Ischemic heart disease	Rate	2008	86.13732531613239	96.32797092377227	75.79680743687294
Deaths	China	Both	All ages	Ischemic heart disease	Rate	2008	93.03782504365186	99.96740317627003	85.53674767959433
Deaths	China	Male	Age-standardized	Ischemic heart disease	Rate	2008	158.83281647318609	173.02938630688433	144.8956220669445
Deaths	China	Female	Age-standardized	Ischemic heart disease	Rate	2008	100.16067717723958	111.72651249978689	86.63300144612245
Deaths	China	Both	Age-standardized	Ischemic heart disease	Rate	2008	122.43411429539663	131.66689730201662	110.85890599606748
Deaths	Global	Male	All ages	Ischemic heart disease	Number	2021	5002681.101358025	5336245.435571033	4679269.0817685835
Deaths	Global	Female	All ages	Ischemic heart disease	Number	2021	3988955.582284149	4317969.427557846	3540381.4906516066
Deaths	Global	Both	All ages	Ischemic heart disease	Number	2021	8991636.683642179	9531130.166103108	8264123.214154982
Deaths	Global	Male	All ages	Ischemic heart disease	Percent	2021	0.1327748712152189	0.13834734170607374	0.12601179570867985
Deaths	Global	Female	All ages	Ischemic heart disease	Percent	2021	0.13212173433974425	0.14060962600022556	0.11817164443039212
Deaths	Global	Both	All ages	Ischemic heart disease	Percent	2021	0.1324895604983247	0.13868718014458198	0.12269304027847884
Deaths	Global	Male	All ages	Ischemic heart disease	Rate	2021	126.3497478900174	134.77438433575733	118.18152243014661
Deaths	Global	Female	All ages	Ischemic heart disease	Rate	2021	101.44949830928874	109.81717472265035	90.04109437699726
Deaths	Global	Both	All ages	Ischemic heart disease	Rate	2021	113.94289852413658	120.77941264156188	104.723776761852
Deaths	Global	Male	Age-standardized	Ischemic heart disease	Rate	2021	136.8374055236716	145.90308982998823	127.36729796042508
Deaths	Global	Female	Age-standardized	Ischemic heart disease	Rate	2021	85.31817973318678	92.31361490303675	75.90439609152543
Deaths	Global	Both	Age-standardized	Ischemic heart disease	Rate	2021	108.72781963447102	115.38173785597742	99.59704499337201
Deaths	Global	Male	All ages	Ischemic heart disease	Number	2002	3504175.6519991066	3605818.4558602097	3370670.390588297
Deaths	Global	Female	All ages	Ischemic heart disease	Number	2002	3065785.421520376	3210419.533961946	2826236.021367977
Deaths	Global	Both	All ages	Ischemic heart disease	Number	2002	6569961.073519482	6777359.026386996	6219603.638392764
Deaths	Global	Male	All ages	Ischemic heart disease	Percent	2002	0.126643239189671	0.1305251269905278	0.12206207235391672
Deaths	Global	Female	All ages	Ischemic heart disease	Percent	2002	0.1307344606460991	0.13684815632802932	0.12095608420581946
Deaths	Global	Both	All ages	Ischemic heart disease	Percent	2002	0.12851925637795863	0.13289712645921184	0.12200308651066054
Deaths	Global	Male	All ages	Ischemic heart disease	Rate	2002	111.25717665363531	114.48432406512251	107.01839985473293
Deaths	Global	Female	All ages	Ischemic heart disease	Rate	2002	98.71284554261602	103.36980708383109	90.9997803127138
Deaths	Global	Both	All ages	Ischemic heart disease	Rate	2002	105.02898505207344	108.34449883484899	99.4280864462778
Deaths	Global	Male	Age-standardized	Ischemic heart disease	Rate	2002	168.12104091719075	173.45487725660888	160.80366736057405
Deaths	Global	Female	Age-standardized	Ischemic heart disease	Rate	2002	116.49099424865642	122.20423186484305	106.70413158102564
Deaths	Global	Both	Age-standardized	Ischemic heart disease	Rate	2002	140.48515851877437	145.52263515603957	131.6672312756576
Deaths	Global	Male	All ages	Ischemic heart disease	Number	2020	4919960.868406063	5250883.840939788	4596547.593779514
Deaths	Global	Female	All ages	Ischemic heart disease	Number	2020	3919419.8161577694	4242887.09722874	3476162.5552490246
Deaths	Global	Both	All ages	Ischemic heart disease	Number	2020	8839380.684563832	9344777.535183499	8156472.020368446
Deaths	Global	Male	All ages	Ischemic heart disease	Percent	2020	0.1411078143166896	0.14644976458550013	0.13378037097276588
Deaths	Global	Female	All ages	Ischemic heart disease	Percent	2020	0.13873006032607593	0.1477601828347068	0.12486595193823351
Deaths	Global	Both	All ages	Ischemic heart disease	Percent	2020	0.1400486026649367	0.14610138009300574	0.12979492746995908
Deaths	Global	Male	All ages	Ischemic heart disease	Rate	2020	125.32000894674854	133.74919588295398	117.08210715164182
Deaths	Global	Female	All ages	Ischemic heart disease	Rate	2020	100.58961922218968	108.89121796893033	89.21368064360932
Deaths	Global	Both	All ages	Ischemic heart disease	Rate	2020	113.00140261891478	119.46232505649427	104.27119405923045
Deaths	Global	Male	Age-standardized	Ischemic heart disease	Rate	2020	137.66185694459085	146.8666562453857	127.94184108074553
Deaths	Global	Female	Age-standardized	Ischemic heart disease	Rate	2020	85.94030012270916	93.0028464801814	76.33519934749779
Deaths	Global	Both	Age-standardized	Ischemic heart disease	Rate	2020	109.47352286493589	115.89066531509067	100.66495621737845
Deaths	China	Male	All ages	Ischemic heart disease	Number	2007	630509.7206071292	693404.9847784266	569571.6259307525
Deaths	China	Female	All ages	Ischemic heart disease	Number	2007	525574.7154555547	583951.8684468548	461488.45724338817
Deaths	China	Both	All ages	Ischemic heart disease	Number	2007	1156084.4360626845	1254412.5979222276	1070316.6279446473
Deaths	China	Male	All ages	Ischemic heart disease	Percent	2007	0.11792450081991591	0.12207884171940311	0.11332619405736084
Deaths	China	Female	All ages	Ischemic heart disease	Percent	2007	0.1393592025038495	0.1485424723127073	0.1259203555297037
Deaths	China	Both	All ages	Ischemic heart disease	Percent	2007	0.12679491767368167	0.13262703745081614	0.11909622803269411
Deaths	China	Male	All ages	Ischemic heart disease	Rate	2007	93.95159883693495	103.32355684969131	84.87127661857298
Deaths	China	Female	All ages	Ischemic heart disease	Rate	2007	82.19296212517344	91.32237985340343	72.17071554618606
Deaths	China	Both	All ages	Ischemic heart disease	Rate	2007	88.21431524540253	95.71718544865504	81.6698551461045
Deaths	China	Male	Age-standardized	Ischemic heart disease	Rate	2007	155.4418322502447	167.96465608069374	143.2428729020372
Deaths	China	Female	Age-standardized	Ischemic heart disease	Rate	2007	98.5944712975753	109.84672140744017	85.23167210399585
Deaths	China	Both	Age-standardized	Ischemic heart disease	Rate	2007	119.83616864413573	129.97595012505678	109.25189515459475
Deaths	China	Male	All ages	Ischemic heart disease	Number	2010	772571.7649031061	855730.6710385177	684240.7832106582
Deaths	China	Female	All ages	Ischemic heart disease	Number	2010	625303.903003745	705721.4259140302	546855.9123942836
Deaths	China	Both	All ages	Ischemic heart disease	Number	2010	1397875.6679068508	1519060.9752706143	1270120.6780402085
Deaths	China	Male	All ages	Ischemic heart disease	Percent	2010	0.13368958784030965	0.13847739199564948	0.1277873992867613
Deaths	China	Female	All ages	Ischemic heart disease	Percent	2010	0.158244998971075	0.1686072994907314	0.14154577750446448
Deaths	China	Both	All ages	Ischemic heart disease	Percent	2010	0.14367122375833863	0.14997502729489204	0.1338153882201184
Deaths	China	Male	All ages	Ischemic heart disease	Rate	2010	113.06223873335757	125.2321529412189	100.13541562985485
Deaths	China	Female	All ages	Ischemic heart disease	Rate	2010	95.66747320414655	107.97083670660898	83.66543546937677
Deaths	China	Both	All ages	Ischemic heart disease	Rate	2010	104.55802365340362	113.6224179516166	95.0022315618807
Deaths	China	Male	Age-standardized	Ischemic heart disease	Rate	2010	167.43486425109253	183.1944788193151	151.02988202255003
Deaths	China	Female	Age-standardized	Ischemic heart disease	Rate	2010	103.863655602306	117.670116928718	89.54874442181728
Deaths	China	Both	Age-standardized	Ischemic heart disease	Rate	2010	128.60653701503583	139.52310954832316	115.72202574484946
Deaths	China	Male	All ages	Ischemic heart disease	Number	2013	885447.3738105668	1007027.6634901987	776282.7148261265
Deaths	China	Female	All ages	Ischemic heart disease	Number	2013	696719.0502977362	800876.7840972428	592174.7801957288
Deaths	China	Both	All ages	Ischemic heart disease	Number	2013	1582166.424108302	1742803.733283157	1412869.141680297
Deaths	China	Male	All ages	Ischemic heart disease	Percent	2013	0.14832384588698505	0.15586841506730018	0.1384689909263742
Deaths	China	Female	All ages	Ischemic heart disease	Percent	2013	0.1764848925917248	0.19069739019083268	0.15533062190619307
Deaths	China	Both	All ages	Ischemic heart disease	Percent	2013	0.15953457625094528	0.16823043193304468	0.1469455955336687
Deaths	China	Male	All ages	Ischemic heart disease	Rate	2013	127.58907894312226	145.10826487859362	111.85893087907178
Deaths	China	Female	All ages	Ischemic heart disease	Rate	2013	104.71167217195362	120.36580201256432	88.99944881061545
Deaths	China	Both	All ages	Ischemic heart disease	Rate	2013	116.39116240173854	128.20835359923618	103.93690525596686
Deaths	China	Male	Age-standardized	Ischemic heart disease	Rate	2013	167.2777757318865	186.8744662430987	148.30134795082415
Deaths	China	Female	Age-standardized	Ischemic heart disease	Rate	2013	100.09008348105921	114.82957997939792	84.41347861017984
Deaths	China	Both	Age-standardized	Ischemic heart disease	Rate	2013	126.4887514657331	139.1530695176998	111.75817410935818
Deaths	China	Male	All ages	Ischemic heart disease	Number	2011	812100.0288872236	919828.8288869791	723021.8174519319
Deaths	China	Female	All ages	Ischemic heart disease	Number	2011	663735.3424225339	744446.4458506021	582800.4064441673
Deaths	China	Both	All ages	Ischemic heart disease	Number	2011	1475835.3713097565	1610369.3144185075	1343771.9710489453
Deaths	China	Male	All ages	Ischemic heart disease	Percent	2011	0.1394727829424586	0.14505241056917742	0.13218539939851684
Deaths	China	Female	All ages	Ischemic heart disease	Percent	2011	0.16674661403403226	0.17902999172233325	0.148677084457577
Deaths	China	Both	All ages	Ischemic heart disease	Percent	2011	0.15055174454719558	0.15784899607882213	0.1396999033373852
Deaths	China	Male	All ages	Ischemic heart disease	Rate	2011	118.29876986080518	133.99164520279308	105.32272939860373
Deaths	China	Female	All ages	Ischemic heart disease	Rate	2011	100.96666538386074	113.24434663982764	88.65493497492038
Deaths	China	Both	All ages	Ischemic heart disease	Rate	2011	109.82038229977084	119.83136953568902	99.99323396981933
Deaths	China	Male	Age-standardized	Ischemic heart disease	Rate	2011	167.65176858407406	186.0207977658728	151.39360867483495
Deaths	China	Female	Age-standardized	Ischemic heart disease	Rate	2011	105.23891852297314	117.86126579931594	91.23202786062998
Deaths	China	Both	Age-standardized	Ischemic heart disease	Rate	2011	129.73815563073995	141.07906464256348	117.27435193769512
Deaths	China	Male	All ages	Ischemic heart disease	Number	2009	722683.3596291725	794418.0876423995	650782.765520427
Deaths	China	Female	All ages	Ischemic heart disease	Number	2009	588386.5514682696	653873.7822145841	517693.84036146937
Deaths	China	Both	All ages	Ischemic heart disease	Number	2009	1311069.9110974432	1408719.9958562858	1202808.3249562364
Deaths	China	Male	All ages	Ischemic heart disease	Percent	2009	0.12799033440608606	0.1324669818083233	0.12280372744534541
Deaths	China	Female	All ages	Ischemic heart disease	Percent	2009	0.1512136880479709	0.16112634429756897	0.13636042889783417
Deaths	China	Both	All ages	Ischemic heart disease	Percent	2009	0.13746590214834678	0.14333163698221593	0.1283097804736174
Deaths	China	Male	All ages	Ischemic heart disease	Rate	2009	106.33191495022156	116.88659411426617	95.75283110143265
Deaths	China	Female	All ages	Ischemic heart disease	Rate	2009	90.61661465044021	100.70221422482685	79.72932610692342
Deaths	China	Both	All ages	Ischemic heart disease	Rate	2009	98.6536204407899	106.00146231883754	90.50729861836913
Deaths	China	Male	Age-standardized	Ischemic heart disease	Rate	2009	163.6126684670302	177.58801246696325	148.8895977823331
Deaths	China	Female	Age-standardized	Ischemic heart disease	Rate	2009	101.8435831023294	113.09289860234014	88.13994909764621
Deaths	China	Both	Age-standardized	Ischemic heart disease	Rate	2009	125.55447426413268	134.89932576860085	114.30392980641905
Deaths	China	Male	All ages	Ischemic heart disease	Number	2015	920003.8993852034	1059878.0763136744	790474.2604622137
Deaths	China	Female	All ages	Ischemic heart disease	Number	2015	716748.7591593076	827051.9604771342	600949.4109504668
Deaths	China	Both	All ages	Ischemic heart disease	Number	2015	1636752.6585445101	1818317.0630139979	1445192.3440208775
Deaths	China	Male	All ages	Ischemic heart disease	Percent	2015	0.15100905302142656	0.15782170283809047	0.1422321239719252
Deaths	China	Female	All ages	Ischemic heart disease	Percent	2015	0.1774466553481204	0.19145825849100628	0.15540438713457075
Deaths	China	Both	All ages	Ischemic heart disease	Percent	2015	0.16155575758629873	0.16946411914553214	0.1475914605635136
Deaths	China	Male	All ages	Ischemic heart disease	Rate	2015	130.80871297754464	150.69641244820278	112.39182868902685
Deaths	China	Female	All ages	Ischemic heart disease	Rate	2015	106.33609886220347	122.70056684385366	89.1562282562788
Deaths	China	Both	All ages	Ischemic heart disease	Rate	2015	118.83251861414337	132.0145686698755	104.9247393766847
Deaths	China	Male	Age-standardized	Ischemic heart disease	Rate	2015	159.3244840475291	178.83599969164797	139.21837670406688
Deaths	China	Female	Age-standardized	Ischemic heart disease	Rate	2015	93.67177042684281	108.17815933178464	78.0334688846731
Deaths	China	Both	Age-standardized	Ischemic heart disease	Rate	2015	119.65827448972425	132.35297356354388	104.41918059651198
Deaths	China	Male	All ages	Ischemic heart disease	Number	2012	843604.6492165925	954843.2278435057	755215.38229202
Deaths	China	Female	All ages	Ischemic heart disease	Number	2012	664059.9061897014	752767.3300221886	572720.6114407551
Deaths	China	Both	All ages	Ischemic heart disease	Number	2012	1507664.5554062957	1665726.503507323	1367758.2745922946
Deaths	China	Male	All ages	Ischemic heart disease	Percent	2012	0.14321833097247638	0.14922185488388928	0.13533601025433828
Deaths	China	Female	All ages	Ischemic heart disease	Percent	2012	0.169422827722812	0.18211946354383327	0.15084419306453847
Deaths	China	Both	All ages	Ischemic heart disease	Percent	2012	0.15368606064839177	0.16094534547920972	0.14185829467764918
Deaths	China	Male	All ages	Ischemic heart disease	Rate	2012	122.26918258260498	138.39172303208457	109.45834349348992
Deaths	China	Female	All ages	Ischemic heart disease	Rate	2012	100.42736959009163	113.84280569092019	86.61390934900568
Deaths	China	Both	All ages	Ischemic heart disease	Rate	2012	111.5804269032332	123.27840015797801	101.2261325851163
Deaths	China	Male	Age-standardized	Ischemic heart disease	Rate	2012	165.94741430907132	184.71055367818187	149.57797868547902
Deaths	China	Female	Age-standardized	Ischemic heart disease	Rate	2012	99.92800903099949	113.699553416558	85.43897637863995
Deaths	China	Both	Age-standardized	Ischemic heart disease	Rate	2012	125.82859311237107	138.66298976594814	112.66068611029726
Deaths	China	Male	All ages	Ischemic heart disease	Number	2017	968331.9492443051	1159205.2078035516	804914.690526021
Deaths	China	Female	All ages	Ischemic heart disease	Number	2017	764850.6254258027	910962.4293228444	626297.5109725384
Deaths	China	Both	All ages	Ischemic heart disease	Number	2017	1733182.5746701078	1978481.086976971	1511905.1007210345
Deaths	China	Male	All ages	Ischemic heart disease	Percent	2017	0.1537843003161351	0.16135278847225423	0.14437589768621847
Deaths	China	Female	All ages	Ischemic heart disease	Percent	2017	0.17808834347878869	0.19380841065413393	0.15500277484770367
Deaths	China	Both	All ages	Ischemic heart disease	Percent	2017	0.16363116108050138	0.17220363875470565	0.148808529895001
Deaths	China	Male	All ages	Ischemic heart disease	Rate	2017	135.51817859798774	162.2309152408287	112.64791260060856
Deaths	China	Female	All ages	Ischemic heart disease	Rate	2017	111.88193466796905	133.25509009779864	91.61446023049477
Deaths	China	Both	All ages	Ischemic heart disease	Rate	2017	123.96138814444753	141.50572798476358	108.13509076718182
Deaths	China	Male	Age-standardized	Ischemic heart disease	Rate	2017	154.18392250945323	181.2264417113373	130.43556589275505
Deaths	China	Female	Age-standardized	Ischemic heart disease	Rate	2017	90.91852154534502	108.54211783801907	73.6745017467586
Deaths	China	Both	Age-standardized	Ischemic heart disease	Rate	2017	116.11675566664806	132.3991679134608	101.26280875350307
Deaths	China	Male	All ages	Ischemic heart disease	Number	2016	944831.6747965877	1107844.424564157	812589.0853299915
Deaths	China	Female	All ages	Ischemic heart disease	Number	2016	735151.8988226834	865439.2871139251	601869.7262128773
Deaths	China	Both	All ages	Ischemic heart disease	Number	2016	1679983.5736192702	1893807.507218122	1466179.608828662
Deaths	China	Male	All ages	Ischemic heart disease	Percent	2016	0.15167568011102178	0.15906426279488556	0.14375514182064536
Deaths	China	Female	All ages	Ischemic heart disease	Percent	2016	0.17663024053951737	0.19187096870999962	0.15324398198105463
Deaths	China	Both	All ages	Ischemic heart disease	Percent	2016	0.16166460903997132	0.16989742275232533	0.1479626859377888
Deaths	China	Male	All ages	Ischemic heart disease	Rate	2016	133.27492796772273	156.26898401243625	114.62121212016706
Deaths	China	Female	All ages	Ischemic heart disease	Rate	2016	108.28495274320863	127.47576719495225	88.653018464486
Deaths	China	Both	All ages	Ischemic heart disease	Rate	2016	121.05030048130733	136.45726744139134	105.64477236281427
Deaths	China	Male	Age-standardized	Ischemic heart disease	Rate	2016	157.19918114593264	180.46500223827692	137.04736148325887
Deaths	China	Female	Age-standardized	Ischemic heart disease	Rate	2016	91.57597253095159	107.63385761595877	74.1984320104937
Deaths	China	Both	Age-standardized	Ischemic heart disease	Rate	2016	117.56297587056572	132.04650679951428	101.20389059335763
Deaths	China	Male	All ages	Ischemic heart disease	Number	2014	904916.5621401283	1039722.222476493	788214.6884716365
Deaths	China	Female	All ages	Ischemic heart disease	Number	2014	714266.8585450066	814394.9299733159	598184.903001785
Deaths	China	Both	All ages	Ischemic heart disease	Number	2014	1619183.420685135	1791030.3764266216	1441002.0240585639
Deaths	China	Male	All ages	Ischemic heart disease	Percent	2014	0.1504854976598059	0.15732359000351434	0.14169644778299625
Deaths	China	Female	All ages	Ischemic heart disease	Percent	2014	0.1784846831307067	0.19243713243388635	0.15703571955942974
Deaths	China	Both	All ages	Ischemic heart disease	Percent	2014	0.16167034831812563	0.16998498890253133	0.14790635954104975
Deaths	China	Male	All ages	Ischemic heart disease	Rate	2014	129.57783931533535	148.8810844151397	112.86693218125568
Deaths	China	Female	All ages	Ischemic heart disease	Rate	2014	106.67665212684312	121.63090531121723	89.33966631888748
Deaths	China	Both	All ages	Ischemic heart disease	Rate	2014	118.36828311499077	130.93092972426174	105.34256550185353
Deaths	China	Male	Age-standardized	Ischemic heart disease	Rate	2014	163.44913908237572	184.61434911569134	144.18701580029747
Deaths	China	Female	Age-standardized	Ischemic heart disease	Rate	2014	98.02785902872967	111.87287179596431	81.9113590767808
Deaths	China	Both	Age-standardized	Ischemic heart disease	Rate	2014	123.92963278269998	136.67733920777687	110.07154783934186
Deaths	China	Male	All ages	Ischemic heart disease	Number	2018	988523.6239026029	1183537.8546728266	799053.9162287118
Deaths	China	Female	All ages	Ischemic heart disease	Number	2018	791206.1410087963	943522.0122072917	636994.4543086691
Deaths	China	Both	All ages	Ischemic heart disease	Number	2018	1779729.7649114009	2053695.7313959366	1548828.1702842333
Deaths	China	Male	All ages	Ischemic heart disease	Percent	2018	0.15506929630027885	0.16365577936728462	0.1455930488816178
Deaths	China	Female	All ages	Ischemic heart disease	Percent	2018	0.17868317405407552	0.19519750834461164	0.15562670745174975
Deaths	China	Both	All ages	Ischemic heart disease	Percent	2018	0.16472842842961544	0.17384174063358324	0.1496067424795119
Deaths	China	Male	All ages	Ischemic heart disease	Rate	2018	137.39312661748636	164.4978050010399	111.05907156086991
Deaths	China	Female	All ages	Ischemic heart disease	Rate	2018	115.05342974032176	137.20247848623777	92.62870053098113
Deaths	China	Both	All ages	Ischemic heart disease	Rate	2018	126.4756976312331	145.94496618059173	110.06677935588542
Deaths	China	Male	Age-standardized	Ischemic heart disease	Rate	2018	150.9326908226449	177.6729183619177	124.84452251519643
Deaths	China	Female	Age-standardized	Ischemic heart disease	Rate	2018	89.86595220572706	107.40364021436793	72.37636198689582
Deaths	China	Both	Age-standardized	Ischemic heart disease	Rate	2018	114.28354382411526	131.89887943242402	98.8793334517899
Deaths	China	Male	All ages	Ischemic heart disease	Number	2019	1019741.865301771	1265014.5630732598	829191.4961022412
Deaths	China	Female	All ages	Ischemic heart disease	Number	2019	814157.3767782578	989014.1878111342	649023.6275422011
Deaths	China	Both	All ages	Ischemic heart disease	Number	2019	1833899.2420800293	2104476.9335197145	1575149.1688237237
Deaths	China	Male	All ages	Ischemic heart disease	Percent	2019	0.15654382491839397	0.16624795736511222	0.14669875169832633
Deaths	China	Female	All ages	Ischemic heart disease	Percent	2019	0.1784683499462448	0.19617328199007075	0.15446386734384934
Deaths	China	Both	All ages	Ischemic heart disease	Percent	2019	0.1655629496643399	0.17553546229749842	0.1497663352856275
Deaths	China	Male	All ages	Ischemic heart disease	Rate	2019	140.95200239487428	174.85438402696815	114.61351712751862
Deaths	China	Female	All ages	Ischemic heart disease	Rate	2019	117.83973185232477	143.1482045289516	93.93855833873526
Deaths	China	Both	All ages	Ischemic heart disease	Rate	2019	129.66194164320783	148.79256127180543	111.36756857793411
Deaths	China	Male	Age-standardized	Ischemic heart disease	Rate	2019	149.84388686301196	181.9995823130393	124.42191219662831
Deaths	China	Female	Age-standardized	Ischemic heart disease	Rate	2019	88.27860240256433	107.14433194551043	70.35252412549896
Deaths	China	Both	Age-standardized	Ischemic heart disease	Rate	2019	112.8374610715805	128.6002828985909	96.62273318713498
Deaths	China	Male	All ages	Ischemic heart disease	Number	1996	349030.3885119313	388790.4324283707	310854.26675003784
Deaths	China	Female	All ages	Ischemic heart disease	Number	1996	302116.118668382	348040.69798228634	265391.9803419907
Deaths	China	Both	All ages	Ischemic heart disease	Number	1996	651146.5071803128	706350.4366311099	595843.6819453045
Deaths	China	Male	All ages	Ischemic heart disease	Percent	1996	0.07236540375471785	0.0757368957831719	0.0681824507354786
Deaths	China	Female	All ages	Ischemic heart disease	Percent	1996	0.0806840237723344	0.08994452025382282	0.07382243968320536
Deaths	China	Both	All ages	Ischemic heart disease	Percent	1996	0.07600766088379939	0.08114994165460795	0.07107693837643424
Deaths	China	Male	All ages	Ischemic heart disease	Rate	1996	54.472650441819574	60.67794099845424	48.51456024564497
Deaths	China	Female	All ages	Ischemic heart disease	Rate	1996	50.427686277543735	58.09318353163671	44.297879849144735
Deaths	China	Both	All ages	Ischemic heart disease	Rate	1996	52.518087242006736	56.97054878641874	48.05764927851575
Deaths	China	Male	Age-standardized	Ischemic heart disease	Rate	1996	114.17073155904707	124.95171846157592	103.68327236408271
Deaths	China	Female	Age-standardized	Ischemic heart disease	Rate	1996	79.77577200854583	92.01749305448611	69.44179554433529
Deaths	China	Both	Age-standardized	Ischemic heart disease	Rate	1996	93.19560195375435	102.22721155389725	84.92390971890394
Deaths	China	Male	All ages	Ischemic heart disease	Number	1993	315001.6593786791	360790.2979294043	275782.0969679154
Deaths	China	Female	All ages	Ischemic heart disease	Number	1993	283489.7545958326	332898.27063289727	243237.6772484248
Deaths	China	Both	All ages	Ischemic heart disease	Number	1993	598491.4139745116	668360.0221238178	534713.9743752014
Deaths	China	Male	All ages	Ischemic heart disease	Percent	1993	0.06563581220358439	0.06927369014144064	0.06158817547677058
Deaths	China	Female	All ages	Ischemic heart disease	Percent	1993	0.07473763419582305	0.08454806825744919	0.06845277827618529
Deaths	China	Both	All ages	Ischemic heart disease	Percent	1993	0.06966879070738352	0.07521351198372293	0.06497626006289096
Deaths	China	Male	All ages	Ischemic heart disease	Rate	1993	50.06258989225128	57.33968753678722	43.829502509167796
Deaths	China	Female	All ages	Ischemic heart disease	Rate	1993	48.210040589100885	56.6124132497641	41.364804557623245
Deaths	China	Both	All ages	Ischemic heart disease	Rate	1993	49.167655453125874	54.907546740222706	43.92816980189987
Deaths	China	Male	Age-standardized	Ischemic heart disease	Rate	1993	111.93389765184892	124.31986643567461	100.0571985073508
Deaths	China	Female	Age-standardized	Ischemic heart disease	Rate	1993	81.59261034509164	95.99316020076297	69.92515489532447
Deaths	China	Both	Age-standardized	Ischemic heart disease	Rate	1993	93.33295700326549	103.95948852866258	82.63881004232003
Deaths	China	Male	All ages	Ischemic heart disease	Number	2021	1088196.59513345	1332607.642962876	868768.3447717879
Deaths	China	Female	All ages	Ischemic heart disease	Number	2021	868662.8341789077	1073177.6337068973	676758.819302477
Deaths	China	Both	All ages	Ischemic heart disease	Number	2021	1956859.4293123577	2280131.1640361515	1634477.5666222328
Deaths	China	Male	All ages	Ischemic heart disease	Percent	2021	0.1591617877711433	0.16947440668790248	0.14759898091395876
Deaths	China	Female	All ages	Ischemic heart disease	Percent	2021	0.17886370880514132	0.19969155288679222	0.15113971040266053
Deaths	China	Both	All ages	Ischemic heart disease	Percent	2021	0.16733878478382086	0.1782000701142948	0.14946227432845063
Deaths	China	Male	All ages	Ischemic heart disease	Rate	2021	149.45631499083603	183.02449073683275	119.31935458257554
Deaths	China	Female	All ages	Ischemic heart disease	Rate	2021	125.05178397696056	154.49351847322217	97.4254847174526
Deaths	China	Both	All ages	Ischemic heart disease	Rate	2021	137.5410294008467	160.26270603437595	114.8818988622042
Deaths	China	Male	Age-standardized	Ischemic heart disease	Rate	2021	148.40457202485464	178.96905212330208	121.19713081598933
Deaths	China	Female	Age-standardized	Ischemic heart disease	Rate	2021	86.09642363765717	106.39344086218341	67.103900347155
Deaths	China	Both	Age-standardized	Ischemic heart disease	Rate	2021	110.91118254108301	128.55518743803344	92.42294737523386
Deaths	China	Male	All ages	Ischemic heart disease	Number	2002	494456.4436477904	543536.4428377408	446248.0213546277
Deaths	China	Female	All ages	Ischemic heart disease	Number	2002	427073.0496194012	478026.19080708444	376346.77570243506
Deaths	China	Both	All ages	Ischemic heart disease	Number	2002	921529.4932671909	993553.4341908859	854922.9389971399
Deaths	China	Male	All ages	Ischemic heart disease	Percent	2002	0.09404325751314938	0.09749408069551765	0.09018468632493361
Deaths	China	Female	All ages	Ischemic heart disease	Percent	2002	0.10965386472115204	0.11746924308970529	0.10103284096101736
Deaths	China	Both	All ages	Ischemic heart disease	Percent	2002	0.10069228948619467	0.10523815249497671	0.09541814128588066
Deaths	China	Male	All ages	Ischemic heart disease	Rate	2002	75.62886236607088	83.13582187959203	68.25521362241712
Deaths	China	Female	All ages	Ischemic heart disease	Rate	2002	69.16168279966983	77.4132102411927	60.94689502652209
Deaths	China	Both	All ages	Ischemic heart disease	Rate	2002	72.48758749004168	78.15299674414375	67.24831032600561
Deaths	China	Male	Age-standardized	Ischemic heart disease	Rate	2002	137.64559516427764	147.98662365378914	126.73892874927333
Deaths	China	Female	Age-standardized	Ischemic heart disease	Rate	2002	94.86916117912017	106.20298174336298	82.28128074936663
Deaths	China	Both	Age-standardized	Ischemic heart disease	Rate	2002	111.76541687571327	119.90735371826553	102.37760609523592
Deaths	China	Male	All ages	Ischemic heart disease	Number	2020	1052744.7092978149	1275368.0041583986	840264.6134438578
Deaths	China	Female	All ages	Ischemic heart disease	Number	2020	842068.8052881373	1045297.9703316521	671877.989353719
Deaths	China	Both	All ages	Ischemic heart disease	Number	2020	1894813.5145859546	2194723.277910374	1627657.4431750102
Deaths	China	Male	All ages	Ischemic heart disease	Percent	2020	0.15706038748077072	0.16723685394140952	0.14687703807547497
Deaths	China	Female	All ages	Ischemic heart disease	Percent	2020	0.17823465454424342	0.19857459599460914	0.15239854537837028
Deaths	China	Both	All ages	Ischemic heart disease	Percent	2020	0.16581596229705461	0.17732805825070116	0.14998919175404693
Deaths	China	Male	All ages	Ischemic heart disease	Rate	2020	144.94519768269515	175.59667205948205	115.69027079948869
Deaths	China	Female	All ages	Ischemic heart disease	Rate	2020	121.47919497073607	150.7976012684416	96.92699308261197
Deaths	China	Both	All ages	Ischemic heart disease	Rate	2020	133.48600426348344	154.61407604342944	114.66536771383893
Deaths	China	Male	Age-standardized	Ischemic heart disease	Rate	2020	149.18663653101495	176.76501343912014	121.86834184102244
Deaths	China	Female	Age-standardized	Ischemic heart disease	Rate	2020	87.3619417602804	108.34456562718655	69.3014355067029
Deaths	China	Both	Age-standardized	Ischemic heart disease	Rate	2020	111.99948333693872	129.5208436704115	94.81262080417503
DALYs (Disability-Adjusted Life Years)	Global	Male	All ages	Ischemic heart disease	Number	1990	69617735.81975438	72797021.50183421	66638971.825822026
DALYs (Disability-Adjusted Life Years)	Global	Female	All ages	Ischemic heart disease	Number	1990	49545221.48007732	52216633.96446046	46222314.882631704
DALYs (Disability-Adjusted Life Years)	Global	Both	All ages	Ischemic heart disease	Number	1990	119162957.29983182	123454733.02166122	114547786.89212027
DALYs (Disability-Adjusted Life Years)	Global	Male	All ages	Ischemic heart disease	Percent	1990	0.05050689190292292	0.05355375814798001	0.04727094725651427
DALYs (Disability-Adjusted Life Years)	Global	Female	All ages	Ischemic heart disease	Percent	1990	0.04109614983611881	0.044406014223541346	0.03752821076171253
DALYs (Disability-Adjusted Life Years)	Global	Both	All ages	Ischemic heart disease	Percent	1990	0.046115242262557816	0.04898276230027027	0.042805268725900486
DALYs (Disability-Adjusted Life Years)	Global	Male	All ages	Ischemic heart disease	Rate	1990	2592.1220143117785	2710.4984066098855	2481.2117752298504
DALYs (Disability-Adjusted Life Years)	Global	Female	All ages	Ischemic heart disease	Rate	1990	1871.1276081213948	1972.0163215610849	1745.6345315350009
DALYs (Disability-Adjusted Life Years)	Global	Both	All ages	Ischemic heart disease	Rate	1990	2234.1839269526117	2314.650344982758	2147.6541883601726
DALYs (Disability-Adjusted Life Years)	Global	Male	Age-standardized	Ischemic heart disease	Rate	1990	3875.3948905346474	4047.291130535336	3701.4397675828136
DALYs (Disability-Adjusted Life Years)	Global	Female	Age-standardized	Ischemic heart disease	Rate	1990	2407.523729605738	2541.7364238291584	2233.004711539937
DALYs (Disability-Adjusted Life Years)	Global	Both	Age-standardized	Ischemic heart disease	Rate	1990	3107.6062258901848	3222.6740809339985	2966.4964504224527
DALYs (Disability-Adjusted Life Years)	China	Male	All ages	Ischemic heart disease	Number	1991	7842935.571853867	9197736.303131122	6595286.66214487
DALYs (Disability-Adjusted Life Years)	China	Female	All ages	Ischemic heart disease	Number	1991	6123818.184944833	7311932.849487668	5235623.371664091
DALYs (Disability-Adjusted Life Years)	China	Both	All ages	Ischemic heart disease	Number	1991	13966753.756798696	15708848.593051422	12370723.96067486
DALYs (Disability-Adjusted Life Years)	China	Male	All ages	Ischemic heart disease	Percent	1991	0.034032868549364576	0.0375901063836712	0.03023446303725337
DALYs (Disability-Adjusted Life Years)	China	Female	All ages	Ischemic heart disease	Percent	1991	0.03283026815744977	0.037771426633158606	0.02878056408062119
DALYs (Disability-Adjusted Life Years)	China	Both	All ages	Ischemic heart disease	Percent	1991	0.0335152172807551	0.03717116462457824	0.029976779218310518
DALYs (Disability-Adjusted Life Years)	China	Male	All ages	Ischemic heart disease	Rate	1991	1273.5424724958555	1493.5361543567665	1070.9481935144252
DALYs (Disability-Adjusted Life Years)	China	Female	All ages	Ischemic heart disease	Rate	1991	1061.3680053165538	1267.2896792639215	907.4278443199571
DALYs (Disability-Adjusted Life Years)	China	Both	All ages	Ischemic heart disease	Rate	1991	1170.9115939742715	1316.9612113077253	1037.107431235303
DALYs (Disability-Adjusted Life Years)	China	Male	Age-standardized	Ischemic heart disease	Rate	1991	2059.446079739139	2365.4141304080445	1761.561629824642
DALYs (Disability-Adjusted Life Years)	China	Female	Age-standardized	Ischemic heart disease	Rate	1991	1518.952975238189	1782.6598936974267	1301.9289271492103
DALYs (Disability-Adjusted Life Years)	China	Both	Age-standardized	Ischemic heart disease	Rate	1991	1762.0566190989437	1965.3132490209612	1578.671921089839
DALYs (Disability-Adjusted Life Years)	Global	Male	All ages	Ischemic heart disease	Number	1995	78968348.89225942	81411534.66651613	76135706.86279514
DALYs (Disability-Adjusted Life Years)	Global	Female	All ages	Ischemic heart disease	Number	1995	54404967.0798197	56875680.39401533	51558286.56972378
DALYs (Disability-Adjusted Life Years)	Global	Both	All ages	Ischemic heart disease	Number	1995	133373315.9720793	137333249.78802982	128433289.19327557
DALYs (Disability-Adjusted Life Years)	Global	Male	All ages	Ischemic heart disease	Percent	1995	0.05597144270244367	0.05912030090790133	0.052617685780212434
DALYs (Disability-Adjusted Life Years)	Global	Female	All ages	Ischemic heart disease	Percent	1995	0.04432532264513368	0.04810958587913025	0.04028360990132622
DALYs (Disability-Adjusted Life Years)	Global	Both	All ages	Ischemic heart disease	Percent	1995	0.050551642326820086	0.05374112082429748	0.04702339146284301
DALYs (Disability-Adjusted Life Years)	Global	Male	All ages	Ischemic heart disease	Rate	1995	2736.8077668312862	2821.481308783137	2638.6368310622242
DALYs (Disability-Adjusted Life Years)	Global	Female	All ages	Ischemic heart disease	Rate	1995	1916.5835953660476	2003.6221299155213	1816.3004510183364
DALYs (Disability-Adjusted Life Years)	Global	Both	All ages	Ischemic heart disease	Rate	1995	2330.0469809472747	2399.227474551697	2243.7441519454114
DALYs (Disability-Adjusted Life Years)	Global	Male	Age-standardized	Ischemic heart disease	Rate	1995	3870.934152974423	3993.821847559528	3725.668766881667
DALYs (Disability-Adjusted Life Years)	Global	Female	Age-standardized	Ischemic heart disease	Rate	1995	2351.162453065305	2458.702036478629	2219.0799518531
DALYs (Disability-Adjusted Life Years)	Global	Both	Age-standardized	Ischemic heart disease	Rate	1995	3082.7168661083497	3178.8358201125297	2954.502867941045
DALYs (Disability-Adjusted Life Years)	China	Male	All ages	Ischemic heart disease	Number	1990	7556607.821740066	8936137.92081585	6300651.25393988
DALYs (Disability-Adjusted Life Years)	China	Female	All ages	Ischemic heart disease	Number	1990	6067504.036534122	7253344.539770292	5114360.18910866
DALYs (Disability-Adjusted Life Years)	China	Both	All ages	Ischemic heart disease	Number	1990	13624111.858274197	15466092.351585483	12056605.552830435
DALYs (Disability-Adjusted Life Years)	China	Male	All ages	Ischemic heart disease	Percent	1990	0.032864412101508506	0.03656619333019143	0.029350102564509435
DALYs (Disability-Adjusted Life Years)	China	Female	All ages	Ischemic heart disease	Percent	1990	0.03239084198840264	0.03732737567493401	0.02773266369759798
DALYs (Disability-Adjusted Life Years)	China	Both	All ages	Ischemic heart disease	Percent	1990	0.03267677732251145	0.03644059957156472	0.029602165651349766
DALYs (Disability-Adjusted Life Years)	China	Male	All ages	Ischemic heart disease	Rate	1990	1245.2407434395288	1472.5711973540706	1038.2737647224676
DALYs (Disability-Adjusted Life Years)	China	Female	All ages	Ischemic heart disease	Rate	1990	1065.1874959461068	1273.3690593415117	897.8572557019629
DALYs (Disability-Adjusted Life Years)	China	Both	All ages	Ischemic heart disease	Rate	1990	1158.0623773618538	1314.6324592378903	1024.8228607243407
DALYs (Disability-Adjusted Life Years)	China	Male	Age-standardized	Ischemic heart disease	Rate	1990	2044.5352577741041	2379.7417464333967	1742.4574002059285
DALYs (Disability-Adjusted Life Years)	China	Female	Age-standardized	Ischemic heart disease	Rate	1990	1548.0594017379942	1839.2403931087617	1305.1722350607374
DALYs (Disability-Adjusted Life Years)	China	Both	Age-standardized	Ischemic heart disease	Rate	1990	1771.1346305246861	1990.6669520112143	1574.755150812299
DALYs (Disability-Adjusted Life Years)	China	Male	All ages	Ischemic heart disease	Number	1995	8742308.200922625	9885237.387926087	7703779.202019494
DALYs (Disability-Adjusted Life Years)	China	Female	All ages	Ischemic heart disease	Number	1995	6468896.978603179	7443797.443255337	5700086.519480482
DALYs (Disability-Adjusted Life Years)	China	Both	All ages	Ischemic heart disease	Number	1995	15211205.179525815	16698481.53250291	13848992.515542876
DALYs (Disability-Adjusted Life Years)	China	Male	All ages	Ischemic heart disease	Percent	1995	0.03961667368513284	0.0432857012928302	0.036143267740353716
DALYs (Disability-Adjusted Life Years)	China	Female	All ages	Ischemic heart disease	Percent	1995	0.036704877844032355	0.041830566541450495	0.03236030446752833
DALYs (Disability-Adjusted Life Years)	China	Both	All ages	Ischemic heart disease	Percent	1995	0.03833814748596398	0.04211420661481796	0.03477442809596473
DALYs (Disability-Adjusted Life Years)	China	Male	All ages	Ischemic heart disease	Rate	1995	1370.6402124664137	1549.8314132002397	1207.817125588867
DALYs (Disability-Adjusted Life Years)	China	Female	All ages	Ischemic heart disease	Rate	1995	1085.5307764400472	1249.1265891181667	956.5184552688887
DALYs (Disability-Adjusted Life Years)	China	Both	All ages	Ischemic heart disease	Rate	1995	1232.9276233725932	1353.4771838796382	1122.5149635924774
DALYs (Disability-Adjusted Life Years)	China	Male	Age-standardized	Ischemic heart disease	Rate	1995	2076.3915849153636	2307.7313896955084	1850.1502429384261
DALYs (Disability-Adjusted Life Years)	China	Female	Age-standardized	Ischemic heart disease	Rate	1995	1448.2807289641967	1647.6911313906498	1278.5281977859356
DALYs (Disability-Adjusted Life Years)	China	Both	Age-standardized	Ischemic heart disease	Rate	1995	1731.4297975276068	1889.7753677760948	1581.5788462597575
DALYs (Disability-Adjusted Life Years)	Global	Male	All ages	Ischemic heart disease	Number	1994	78191133.90512699	80720422.5650073	75618913.72368744
DALYs (Disability-Adjusted Life Years)	Global	Female	All ages	Ischemic heart disease	Number	1994	54043007.97446918	56530836.04008929	50803925.928802356
DALYs (Disability-Adjusted Life Years)	Global	Both	All ages	Ischemic heart disease	Number	1994	132234141.87959625	136543022.65579522	127853588.68322521
DALYs (Disability-Adjusted Life Years)	Global	Male	All ages	Ischemic heart disease	Percent	1994	0.05455806225301902	0.05745661255941799	0.05128474030523476
DALYs (Disability-Adjusted Life Years)	Global	Female	All ages	Ischemic heart disease	Percent	1994	0.04398779917413833	0.04759953331230355	0.04011888209868246
DALYs (Disability-Adjusted Life Years)	Global	Both	All ages	Ischemic heart disease	Percent	1994	0.04967710124446465	0.052774860560741224	0.04620952126990077
DALYs (Disability-Adjusted Life Years)	Global	Male	All ages	Ischemic heart disease	Rate	1994	2745.2267723828363	2834.028028962803	2654.918225187202
DALYs (Disability-Adjusted Life Years)	Global	Female	All ages	Ischemic heart disease	Rate	1994	1928.5911537958139	2017.372355645028	1813.000530441857
DALYs (Disability-Adjusted Life Years)	Global	Both	All ages	Ischemic heart disease	Rate	1994	2340.2371225932634	2416.494302516367	2262.7115073329
DALYs (Disability-Adjusted Life Years)	Global	Male	Age-standardized	Ischemic heart disease	Rate	1994	3920.4854251256456	4046.172252119578	3782.811114094102
DALYs (Disability-Adjusted Life Years)	Global	Female	Age-standardized	Ischemic heart disease	Rate	1994	2388.9441364033223	2497.6769344448335	2238.3110891299034
DALYs (Disability-Adjusted Life Years)	Global	Both	Age-standardized	Ischemic heart disease	Rate	1994	3125.9390394341654	3228.1237572380674	3007.6409546531204
DALYs (Disability-Adjusted Life Years)	Global	Male	All ages	Ischemic heart disease	Number	1993	76059223.66583005	78668385.2980541	73279208.62339145
DALYs (Disability-Adjusted Life Years)	Global	Female	All ages	Ischemic heart disease	Number	1993	52923565.27962794	55385257.09901719	49958191.82316264
DALYs (Disability-Adjusted Life Years)	Global	Both	All ages	Ischemic heart disease	Number	1993	128982788.94545802	133191044.18569922	124348238.86847208
DALYs (Disability-Adjusted Life Years)	Global	Male	All ages	Ischemic heart disease	Percent	1993	0.05443646880622663	0.05751861474887187	0.05108927889281537
DALYs (Disability-Adjusted Life Years)	Global	Female	All ages	Ischemic heart disease	Percent	1993	0.043518228535622726	0.04718427931657687	0.03973332600102609
DALYs (Disability-Adjusted Life Years)	Global	Both	All ages	Ischemic heart disease	Percent	1993	0.04935412517450725	0.05247924093039265	0.04598079628326322
DALYs (Disability-Adjusted Life Years)	Global	Male	All ages	Ischemic heart disease	Rate	1993	2706.5324297796406	2799.3782442883144	2607.606875389379
DALYs (Disability-Adjusted Life Years)	Global	Female	All ages	Ischemic heart disease	Rate	1993	1913.8737103524643	2002.8958166906523	1806.636976211079
DALYs (Disability-Adjusted Life Years)	Global	Both	All ages	Ischemic heart disease	Rate	1993	2313.398332366404	2388.876392148964	2230.274370580299
DALYs (Disability-Adjusted Life Years)	Global	Male	Age-standardized	Ischemic heart disease	Rate	1993	3914.120656175981	4049.6854641665095	3764.574503891126
DALYs (Disability-Adjusted Life Years)	Global	Female	Age-standardized	Ischemic heart disease	Rate	1993	2395.035122587486	2507.99494617548	2252.703882248508
DALYs (Disability-Adjusted Life Years)	Global	Both	Age-standardized	Ischemic heart disease	Rate	1993	3124.30666889844	3230.889539948263	2992.69550981817
DALYs (Disability-Adjusted Life Years)	China	Male	All ages	Ischemic heart disease	Number	1994	8467372.722747676	9628214.602055911	7402108.632409372
DALYs (Disability-Adjusted Life Years)	China	Female	All ages	Ischemic heart disease	Number	1994	6403703.179828164	7400334.688410949	5555529.885243157
DALYs (Disability-Adjusted Life Years)	China	Both	All ages	Ischemic heart disease	Number	1994	14871075.902575834	16372230.790688146	13606820.572393741
DALYs (Disability-Adjusted Life Years)	China	Male	All ages	Ischemic heart disease	Percent	1994	0.03795267956391599	0.04145034084384522	0.034436531693656174
DALYs (Disability-Adjusted Life Years)	China	Female	All ages	Ischemic heart disease	Percent	1994	0.03567573145732312	0.040913355914813744	0.031004876663233358
DALYs (Disability-Adjusted Life Years)	China	Both	All ages	Ischemic heart disease	Percent	1994	0.03695205206433083	0.040297735057529246	0.03337712850516607
DALYs (Disability-Adjusted Life Years)	China	Male	All ages	Ischemic heart disease	Rate	1994	1335.4761266909022	1518.5643959145211	1167.4624100576448
DALYs (Disability-Adjusted Life Years)	China	Female	All ages	Ischemic heart disease	Rate	1994	1081.2058896187057	1249.4778764049795	937.9996953635821
DALYs (Disability-Adjusted Life Years)	China	Both	All ages	Ischemic heart disease	Rate	1994	1212.6703778684296	1335.0829105817402	1109.5759549081818
DALYs (Disability-Adjusted Life Years)	China	Male	Age-standardized	Ischemic heart disease	Rate	1994	2059.2100981472427	2306.0821137086714	1819.0780216701396
DALYs (Disability-Adjusted Life Years)	China	Female	Age-standardized	Ischemic heart disease	Rate	1994	1468.9091738342597	1688.5561221829041	1274.8044482780226
DALYs (Disability-Adjusted Life Years)	China	Both	Age-standardized	Ischemic heart disease	Rate	1994	1734.6046021396128	1904.3361505753405	1585.4135710582616
DALYs (Disability-Adjusted Life Years)	China	Male	All ages	Ischemic heart disease	Number	1993	8311304.387686069	9554443.489162236	7258322.659110203
DALYs (Disability-Adjusted Life Years)	China	Female	All ages	Ischemic heart disease	Number	1993	6314927.772383999	7457438.5399078075	5418767.510988852
DALYs (Disability-Adjusted Life Years)	China	Both	All ages	Ischemic heart disease	Number	1993	14626232.160070054	16397897.78449025	12994006.251756247
DALYs (Disability-Adjusted Life Years)	China	Male	All ages	Ischemic heart disease	Percent	1993	0.03672230306885274	0.04070810752871867	0.03302033103130722
DALYs (Disability-Adjusted Life Years)	China	Female	All ages	Ischemic heart disease	Percent	1993	0.034747914750837376	0.039996665957037825	0.029887679068439983
DALYs (Disability-Adjusted Life Years)	China	Both	All ages	Ischemic heart disease	Percent	1993	0.035859588911013325	0.03953176098511493	0.03197580550371098
DALYs (Disability-Adjusted Life Years)	China	Male	All ages	Ischemic heart disease	Rate	1993	1320.899146534971	1518.4687820060255	1153.5508457491762
DALYs (Disability-Adjusted Life Years)	China	Female	All ages	Ischemic heart disease	Rate	1993	1073.911558666073	1268.2060246312906	921.5112624444536
DALYs (Disability-Adjusted Life Years)	China	Both	All ages	Ischemic heart disease	Rate	1993	1201.5837264031004	1347.1307517499813	1067.4920432013475
DALYs (Disability-Adjusted Life Years)	China	Male	Age-standardized	Ischemic heart disease	Rate	1993	2069.9703518857923	2339.0251505113374	1834.8747359540869
DALYs (Disability-Adjusted Life Years)	China	Female	Age-standardized	Ischemic heart disease	Rate	1993	1485.158353800259	1741.3821741135152	1281.658869497536
DALYs (Disability-Adjusted Life Years)	China	Both	Age-standardized	Ischemic heart disease	Rate	1993	1748.2725281507687	1954.7838366911305	1562.8066256157583
DALYs (Disability-Adjusted Life Years)	Global	Male	All ages	Ischemic heart disease	Number	1992	72797291.80927746	75723363.02353388	69723566.67903122
DALYs (Disability-Adjusted Life Years)	Global	Female	All ages	Ischemic heart disease	Number	1992	51055212.538340144	53641173.07039194	47991251.78241849
DALYs (Disability-Adjusted Life Years)	Global	Both	All ages	Ischemic heart disease	Number	1992	123852504.34761766	128364192.45735496	119252601.2096791
DALYs (Disability-Adjusted Life Years)	Global	Male	All ages	Ischemic heart disease	Percent	1992	0.05250272323263108	0.05556467434951523	0.049212522594098036
DALYs (Disability-Adjusted Life Years)	Global	Female	All ages	Ischemic heart disease	Percent	1992	0.04218458577415313	0.04567966377141135	0.038545833286601355
DALYs (Disability-Adjusted Life Years)	Global	Both	All ages	Ischemic heart disease	Percent	1992	0.04769272086788597	0.05064424940060369	0.04439302029964218
DALYs (Disability-Adjusted Life Years)	Global	Male	All ages	Ischemic heart disease	Rate	1992	2627.92680336678	2733.5557461666044	2516.9676666296796
DALYs (Disability-Adjusted Life Years)	Global	Female	All ages	Ischemic heart disease	Rate	1992	1872.1662844041039	1966.9920207042203	1759.8125454070093
DALYs (Disability-Adjusted Life Years)	Global	Both	All ages	Ischemic heart disease	Rate	1992	2253.0075646653836	2335.07992560949	2169.3304794009964
DALYs (Disability-Adjusted Life Years)	Global	Male	Age-standardized	Ischemic heart disease	Rate	1992	3845.879070134338	3997.08523641427	3688.6436877049205
DALYs (Disability-Adjusted Life Years)	Global	Female	Age-standardized	Ischemic heart disease	Rate	1992	2364.1480255508563	2485.0544762775307	2212.338505549587
DALYs (Disability-Adjusted Life Years)	Global	Both	Age-standardized	Ischemic heart disease	Rate	1992	3073.0392533508602	3190.4475825680734	2938.4493777679495
DALYs (Disability-Adjusted Life Years)	China	Male	All ages	Ischemic heart disease	Number	1992	8078942.32480118	9398145.410527619	6923336.9434834495
DALYs (Disability-Adjusted Life Years)	China	Female	All ages	Ischemic heart disease	Number	1992	6211739.903220896	7284819.83365067	5225699.56820208
DALYs (Disability-Adjusted Life Years)	China	Both	All ages	Ischemic heart disease	Number	1992	14290682.228022086	16068048.904216629	12667765.796627399
DALYs (Disability-Adjusted Life Years)	China	Male	All ages	Ischemic heart disease	Percent	1992	0.03531555332397339	0.03916951285424042	0.03178311043192561
DALYs (Disability-Adjusted Life Years)	China	Female	All ages	Ischemic heart disease	Percent	1992	0.03370245944476537	0.039033093354999826	0.02880071938766443
DALYs (Disability-Adjusted Life Years)	China	Both	All ages	Ischemic heart disease	Percent	1992	0.03461713806952711	0.03829435060801696	0.03127754411055776
DALYs (Disability-Adjusted Life Years)	China	Male	All ages	Ischemic heart disease	Rate	1992	1296.3114502752794	1507.9849585779561	1110.8881080138551
DALYs (Disability-Adjusted Life Years)	China	Female	All ages	Ischemic heart disease	Rate	1992	1065.4525396555807	1249.5097852812398	896.3245343757889
DALYs (Disability-Adjusted Life Years)	China	Both	All ages	Ischemic heart disease	Rate	1992	1184.729948900467	1332.077675052853	1050.1864981290437
DALYs (Disability-Adjusted Life Years)	China	Male	Age-standardized	Ischemic heart disease	Rate	1992	2063.096184787058	2373.913168059595	1796.6576581247568
DALYs (Disability-Adjusted Life Years)	China	Female	Age-standardized	Ischemic heart disease	Rate	1992	1498.5314814119472	1755.6506177627573	1260.5600779214144
DALYs (Disability-Adjusted Life Years)	China	Both	Age-standardized	Ischemic heart disease	Rate	1992	1752.3666306462544	1959.300650195988	1554.9543022611756
DALYs (Disability-Adjusted Life Years)	Global	Male	All ages	Ischemic heart disease	Number	1996	78886226.76050358	81430698.22530559	76179978.79656205
DALYs (Disability-Adjusted Life Years)	Global	Female	All ages	Ischemic heart disease	Number	1996	54431942.14804096	56941968.70601785	51489550.49643868
DALYs (Disability-Adjusted Life Years)	Global	Both	All ages	Ischemic heart disease	Number	1996	133318168.90854463	137188478.82665062	128629969.8153508
DALYs (Disability-Adjusted Life Years)	Global	Male	All ages	Ischemic heart disease	Percent	1996	0.05607554577053817	0.059205685285589685	0.052490755797837706
DALYs (Disability-Adjusted Life Years)	Global	Female	All ages	Ischemic heart disease	Percent	1996	0.04438396657233738	0.04825135856101505	0.04040836341308647
DALYs (Disability-Adjusted Life Years)	Global	Both	All ages	Ischemic heart disease	Percent	1996	0.0506283247196636	0.053841434118378176	0.046919307721660246
DALYs (Disability-Adjusted Life Years)	Global	Male	All ages	Ischemic heart disease	Rate	1996	2699.0087002964356	2786.065096617766	2606.4172923943565
DALYs (Disability-Adjusted Life Years)	Global	Female	All ages	Ischemic heart disease	Rate	1996	1892.8839081523863	1980.170686708032	1790.5615292511925
DALYs (Disability-Adjusted Life Years)	Global	Both	All ages	Ischemic heart disease	Rate	1996	2299.2256441175323	2365.9736041836245	2218.372241553971
DALYs (Disability-Adjusted Life Years)	Global	Male	Age-standardized	Ischemic heart disease	Rate	1996	3780.9222324398206	3904.1264009867778	3650.53510155838
DALYs (Disability-Adjusted Life Years)	Global	Female	Age-standardized	Ischemic heart disease	Rate	1996	2298.78250615102	2405.5502901727605	2169.6843085379473
DALYs (Disability-Adjusted Life Years)	Global	Both	Age-standardized	Ischemic heart disease	Rate	1996	3011.7805661668835	3107.4224687412193	2887.134830714297
DALYs (Disability-Adjusted Life Years)	Global	Male	All ages	Ischemic heart disease	Number	1991	70871103.09799327	73479973.16642085	67991321.55005576
DALYs (Disability-Adjusted Life Years)	Global	Female	All ages	Ischemic heart disease	Number	1991	50060847.29528931	52530653.85717404	46988028.945460446
DALYs (Disability-Adjusted Life Years)	Global	Both	All ages	Ischemic heart disease	Number	1991	120931950.39328265	124967085.6995466	116716076.97486782
DALYs (Disability-Adjusted Life Years)	Global	Male	All ages	Ischemic heart disease	Percent	1991	0.05114705684547612	0.05417316841914893	0.047936359496171504
DALYs (Disability-Adjusted Life Years)	Global	Female	All ages	Ischemic heart disease	Percent	1991	0.0413023492567015	0.04456141750233747	0.03776195230964932
DALYs (Disability-Adjusted Life Years)	Global	Both	All ages	Ischemic heart disease	Percent	1991	0.04655238929689649	0.049542639614987005	0.04328225497197589
DALYs (Disability-Adjusted Life Years)	Global	Male	All ages	Ischemic heart disease	Rate	1991	2597.3713659017285	2692.9844453781748	2491.8295892720816
DALYs (Disability-Adjusted Life Years)	Global	Female	All ages	Ischemic heart disease	Rate	1991	1862.4217548525744	1954.3063656742677	1748.103199481861
DALYs (Disability-Adjusted Life Years)	Global	Both	All ages	Ischemic heart disease	Rate	1991	2232.6528095834806	2307.1497158955135	2154.81910557175
DALYs (Disability-Adjusted Life Years)	Global	Male	Age-standardized	Ischemic heart disease	Rate	1991	3844.0048373524432	3984.734957295451	3675.949142452442
DALYs (Disability-Adjusted Life Years)	Global	Female	Age-standardized	Ischemic heart disease	Rate	1991	2374.0146955343494	2493.971672009754	2226.675732550032
DALYs (Disability-Adjusted Life Years)	Global	Both	Age-standardized	Ischemic heart disease	Rate	1991	3075.861160398885	3185.529761684664	2950.5366161767533
DALYs (Disability-Adjusted Life Years)	China	Male	All ages	Ischemic heart disease	Number	1997	9189892.097282069	10158967.925627038	8205653.4611981
DALYs (Disability-Adjusted Life Years)	China	Female	All ages	Ischemic heart disease	Number	1997	6656226.53603294	7567744.979707938	5871547.072760763
DALYs (Disability-Adjusted Life Years)	China	Both	All ages	Ischemic heart disease	Number	1997	15846118.633315021	17252969.1648117	14526876.61044522
DALYs (Disability-Adjusted Life Years)	China	Male	All ages	Ischemic heart disease	Percent	1997	0.042991670528144975	0.04660100877077682	0.03910232176695675
DALYs (Disability-Adjusted Life Years)	China	Female	All ages	Ischemic heart disease	Percent	1997	0.03924528428876016	0.04470970151773855	0.03393107205952176
DALYs (Disability-Adjusted Life Years)	China	Both	All ages	Ischemic heart disease	Percent	1997	0.04134371835008205	0.04516816914237891	0.0372378957888467
DALYs (Disability-Adjusted Life Years)	China	Male	All ages	Ischemic heart disease	Rate	1997	1429.1901180539921	1579.8984814226144	1276.1236709610855
DALYs (Disability-Adjusted Life Years)	China	Female	All ages	Ischemic heart disease	Rate	1997	1105.727371398644	1257.1481331846205	975.3770061252362
DALYs (Disability-Adjusted Life Years)	China	Both	All ages	Ischemic heart disease	Rate	1997	1272.7896540030536	1385.7904993616794	1166.8256866309707
DALYs (Disability-Adjusted Life Years)	China	Male	Age-standardized	Ischemic heart disease	Rate	1997	2084.0477053762065	2283.9880223081786	1880.9753898721149
DALYs (Disability-Adjusted Life Years)	China	Female	Age-standardized	Ischemic heart disease	Rate	1997	1417.260042699694	1607.820621265464	1262.973550191598
DALYs (Disability-Adjusted Life Years)	China	Both	Age-standardized	Ischemic heart disease	Rate	1997	1717.8301318440015	1860.7422035964762	1578.0335646558458
DALYs (Disability-Adjusted Life Years)	China	Male	All ages	Ischemic heart disease	Number	1996	8969561.063332817	10027810.4182285	7942024.610787205
DALYs (Disability-Adjusted Life Years)	China	Female	All ages	Ischemic heart disease	Number	1996	6550116.478293725	7541792.453368187	5809305.686512969
DALYs (Disability-Adjusted Life Years)	China	Both	All ages	Ischemic heart disease	Number	1996	15519677.541626535	16900537.64588083	14177107.33190905
DALYs (Disability-Adjusted Life Years)	China	Male	All ages	Ischemic heart disease	Percent	1996	0.04127927695175387	0.044760167453286884	0.03784846388013005
DALYs (Disability-Adjusted Life Years)	China	Female	All ages	Ischemic heart disease	Percent	1996	0.037862888408815985	0.04359828583556223	0.03302602594736542
DALYs (Disability-Adjusted Life Years)	China	Both	All ages	Ischemic heart disease	Percent	1996	0.0397750233325517	0.043901649761042875	0.03604382194411812
DALYs (Disability-Adjusted Life Years)	China	Male	All ages	Ischemic heart disease	Rate	1996	1399.8659729961646	1565.025366237775	1239.499896465179
DALYs (Disability-Adjusted Life Years)	China	Female	All ages	Ischemic heart disease	Rate	1996	1093.3121354287184	1258.837646548248	969.6597650633232
DALYs (Disability-Adjusted Life Years)	China	Both	All ages	Ischemic heart disease	Rate	1996	1251.736391289972	1363.1093782054215	1143.451667921354
DALYs (Disability-Adjusted Life Years)	China	Male	Age-standardized	Ischemic heart disease	Rate	1996	2082.2697262396746	2295.8706945896874	1868.3317670976282
DALYs (Disability-Adjusted Life Years)	China	Female	Age-standardized	Ischemic heart disease	Rate	1996	1430.30701221388	1648.40697784106	1268.2940975395484
DALYs (Disability-Adjusted Life Years)	China	Both	Age-standardized	Ischemic heart disease	Rate	1996	1723.962749148334	1877.2667190885973	1578.9076172723744
DALYs (Disability-Adjusted Life Years)	Global	Male	All ages	Ischemic heart disease	Number	2001	84316588.52366884	86899768.33748776	81408613.0604858
DALYs (Disability-Adjusted Life Years)	Global	Female	All ages	Ischemic heart disease	Number	2001	57183587.10642209	59741570.50124022	53994495.576168075
DALYs (Disability-Adjusted Life Years)	Global	Both	All ages	Ischemic heart disease	Number	2001	141500175.63009092	145642792.9688868	136281979.1753213
DALYs (Disability-Adjusted Life Years)	Global	Male	All ages	Ischemic heart disease	Percent	2001	0.05976341646950202	0.06324049742124102	0.055939482741170526
DALYs (Disability-Adjusted Life Years)	Global	Female	All ages	Ischemic heart disease	Percent	2001	0.0462678136400571	0.05039017197160338	0.041967858713552436
DALYs (Disability-Adjusted Life Years)	Global	Both	All ages	Ischemic heart disease	Percent	2001	0.05345960314287278	0.05702675587224955	0.04948144910899853
DALYs (Disability-Adjusted Life Years)	Global	Male	All ages	Ischemic heart disease	Rate	2001	2710.723736974856	2793.771295715061	2617.234208370671
DALYs (Disability-Adjusted Life Years)	Global	Female	All ages	Ischemic heart disease	Rate	2001	1865.2577666529173	1948.696015905698	1761.2335519022256
DALYs (Disability-Adjusted Life Years)	Global	Both	All ages	Ischemic heart disease	Rate	2001	2291.0545193442463	2358.128373731349	2206.56577212333
DALYs (Disability-Adjusted Life Years)	Global	Male	Age-standardized	Ischemic heart disease	Rate	2001	3570.8418891671895	3682.22343585273	3438.280773208984
DALYs (Disability-Adjusted Life Years)	Global	Female	Age-standardized	Ischemic heart disease	Rate	2001	2136.5523341811618	2233.5043821654763	2014.1757249442733
DALYs (Disability-Adjusted Life Years)	Global	Both	Age-standardized	Ischemic heart disease	Rate	2001	2826.4395901018916	2914.20170510141	2708.956880210207
DALYs (Disability-Adjusted Life Years)	Global	Male	All ages	Ischemic heart disease	Number	2000	82933057.91576378	85605615.10910577	80133167.43529722
DALYs (Disability-Adjusted Life Years)	Global	Female	All ages	Ischemic heart disease	Number	2000	56436306.214328	59091209.4082117	53441195.90593918
DALYs (Disability-Adjusted Life Years)	Global	Both	All ages	Ischemic heart disease	Number	2000	139369364.13009194	143366420.9030956	134450666.51669884
DALYs (Disability-Adjusted Life Years)	Global	Male	All ages	Ischemic heart disease	Percent	2000	0.05873322433608253	0.062043165764429586	0.05499409566411165
DALYs (Disability-Adjusted Life Years)	Global	Female	All ages	Ischemic heart disease	Percent	2000	0.04569590110107982	0.050004738192876624	0.04141578030845108
DALYs (Disability-Adjusted Life Years)	Global	Both	All ages	Ischemic heart disease	Percent	2000	0.05264875571109388	0.056129149484003354	0.04873728011067654
DALYs (Disability-Adjusted Life Years)	Global	Male	All ages	Ischemic heart disease	Rate	2000	2699.4776966968384	2786.469648011368	2608.341036658444
DALYs (Disability-Adjusted Life Years)	Global	Female	All ages	Ischemic heart disease	Rate	2000	1864.683510894796	1952.4028274258274	1765.7235827918867
DALYs (Disability-Adjusted Life Years)	Global	Both	All ages	Ischemic heart disease	Rate	2000	2285.2014452910257	2350.740094847125	2204.5509022880215
DALYs (Disability-Adjusted Life Years)	Global	Male	Age-standardized	Ischemic heart disease	Rate	2000	3599.998210882733	3714.7575980397073	3465.8855733249857
DALYs (Disability-Adjusted Life Years)	Global	Female	Age-standardized	Ischemic heart disease	Rate	2000	2162.555302860611	2265.2766997668887	2034.286712960609
DALYs (Disability-Adjusted Life Years)	Global	Both	Age-standardized	Ischemic heart disease	Rate	2000	2854.6328448913027	2941.24776570768	2734.297302072959
DALYs (Disability-Adjusted Life Years)	China	Male	All ages	Ischemic heart disease	Number	2000	10592748.176126743	11721347.876358058	9497091.670831556
DALYs (Disability-Adjusted Life Years)	China	Female	All ages	Ischemic heart disease	Number	2000	7639963.040361701	8592927.470476683	6721956.232194316
DALYs (Disability-Adjusted Life Years)	China	Both	All ages	Ischemic heart disease	Number	2000	18232711.216488454	19642789.530190438	16742902.192299895
DALYs (Disability-Adjusted Life Years)	China	Male	All ages	Ischemic heart disease	Percent	2000	0.0500803770107806	0.05452854968514701	0.046027022844014935
DALYs (Disability-Adjusted Life Years)	China	Female	All ages	Ischemic heart disease	Percent	2000	0.04596507059124712	0.05212449240878539	0.04013679948519205
DALYs (Disability-Adjusted Life Years)	China	Both	All ages	Ischemic heart disease	Percent	2000	0.04828017607766172	0.053157963974200244	0.0440307961525875
DALYs (Disability-Adjusted Life Years)	China	Male	All ages	Ischemic heart disease	Rate	2000	1633.0305427606127	1807.0210644254191	1464.1187072509322
DALYs (Disability-Adjusted Life Years)	China	Female	All ages	Ischemic heart disease	Rate	2000	1251.570762446787	1407.6843996571577	1101.183846337438
DALYs (Disability-Adjusted Life Years)	China	Both	All ages	Ischemic heart disease	Rate	2000	1448.0912174170496	1560.0834492742376	1329.7665569789965
DALYs (Disability-Adjusted Life Years)	China	Male	Age-standardized	Ischemic heart disease	Rate	2000	2251.141609653462	2462.3236863554525	2044.6214631385865
DALYs (Disability-Adjusted Life Years)	China	Female	Age-standardized	Ischemic heart disease	Rate	2000	1511.413076342446	1700.5973533875576	1333.3313692386037
DALYs (Disability-Adjusted Life Years)	China	Both	Age-standardized	Ischemic heart disease	Rate	2000	1844.254189382026	1986.4842421556943	1694.236274052693
DALYs (Disability-Adjusted Life Years)	Global	Male	All ages	Ischemic heart disease	Number	1999	81385775.35900272	83881742.9173156	78738173.28522572
DALYs (Disability-Adjusted Life Years)	Global	Female	All ages	Ischemic heart disease	Number	1999	56044725.12839148	58477979.68893899	52890091.36925277
DALYs (Disability-Adjusted Life Years)	Global	Both	All ages	Ischemic heart disease	Number	1999	137430500.48739418	141620856.5425702	132465953.1434875
DALYs (Disability-Adjusted Life Years)	Global	Male	All ages	Ischemic heart disease	Percent	1999	0.057783375505115774	0.06113542940504844	0.05411922668009041
DALYs (Disability-Adjusted Life Years)	Global	Female	All ages	Ischemic heart disease	Percent	1999	0.04537270711856666	0.04941120901344173	0.041271155547733154
DALYs (Disability-Adjusted Life Years)	Global	Both	All ages	Ischemic heart disease	Percent	1999	0.051982713061014	0.05535560820835009	0.04818768829255668
DALYs (Disability-Adjusted Life Years)	Global	Male	All ages	Ischemic heart disease	Rate	1999	2681.9333141411853	2764.1837874717767	2594.685976717298
DALYs (Disability-Adjusted Life Years)	Global	Female	All ages	Ischemic heart disease	Rate	1999	1875.4778738338678	1956.9041825410263	1769.911367766435
DALYs (Disability-Adjusted Life Years)	Global	Both	All ages	Ischemic heart disease	Rate	1999	2281.8055568065834	2351.3794701503375	2199.3774809705737
DALYs (Disability-Adjusted Life Years)	Global	Male	Age-standardized	Ischemic heart disease	Rate	1999	3625.0445676624213	3736.1034461639456	3487.4897912400343
DALYs (Disability-Adjusted Life Years)	Global	Female	Age-standardized	Ischemic heart disease	Rate	1999	2201.7904092695	2298.1394396594355	2071.2314687073226
DALYs (Disability-Adjusted Life Years)	Global	Both	Age-standardized	Ischemic heart disease	Rate	1999	2887.2595654393076	2977.9988835810805	2768.1533363243057
DALYs (Disability-Adjusted Life Years)	Global	Male	All ages	Ischemic heart disease	Number	1998	79676915.28522812	82065745.00919864	77074978.73832703
DALYs (Disability-Adjusted Life Years)	Global	Female	All ages	Ischemic heart disease	Number	1998	54947530.49063758	57504623.68564004	51698777.174725965
DALYs (Disability-Adjusted Life Years)	Global	Both	All ages	Ischemic heart disease	Number	1998	134624445.7758658	138688034.51493123	130106359.93045339
DALYs (Disability-Adjusted Life Years)	Global	Male	All ages	Ischemic heart disease	Percent	1998	0.05672495278773819	0.059908662636938025	0.053133670992425025
DALYs (Disability-Adjusted Life Years)	Global	Female	All ages	Ischemic heart disease	Percent	1998	0.044684680791037636	0.048520272520540676	0.0406235001484159
DALYs (Disability-Adjusted Life Years)	Global	Both	All ages	Ischemic heart disease	Percent	1998	0.051103066879268015	0.05444311865877915	0.04730062728820129
DALYs (Disability-Adjusted Life Years)	Global	Male	All ages	Ischemic heart disease	Rate	1998	2658.2435719437512	2737.9415777648924	2571.4357296013936
DALYs (Disability-Adjusted Life Years)	Global	Female	All ages	Ischemic heart disease	Rate	1998	1862.293426605915	1948.9589747342918	1752.1859860919644
DALYs (Disability-Adjusted Life Years)	Global	Both	All ages	Ischemic heart disease	Rate	1998	2263.4013579603065	2331.7212846807906	2187.4401045716522
DALYs (Disability-Adjusted Life Years)	Global	Male	Age-standardized	Ischemic heart disease	Rate	1998	3643.274503459225	3754.1616402244927	3506.547806893712
DALYs (Disability-Adjusted Life Years)	Global	Female	Age-standardized	Ischemic heart disease	Rate	1998	2211.9550893711653	2314.311197766809	2071.375790738286
DALYs (Disability-Adjusted Life Years)	Global	Both	Age-standardized	Ischemic heart disease	Rate	1998	2899.4940842000165	2992.6631895105907	2780.2691976115184
DALYs (Disability-Adjusted Life Years)	China	Male	All ages	Ischemic heart disease	Number	1998	9515402.94854745	10573090.328390598	8525270.467443557
DALYs (Disability-Adjusted Life Years)	China	Female	All ages	Ischemic heart disease	Number	1998	6892703.817648194	7826219.313475516	6147704.146871627
DALYs (Disability-Adjusted Life Years)	China	Both	All ages	Ischemic heart disease	Number	1998	16408106.766195638	17694362.960269757	15072445.172785286
DALYs (Disability-Adjusted Life Years)	China	Male	All ages	Ischemic heart disease	Percent	1998	0.045011229289792815	0.048790205241834445	0.041049054429922335
DALYs (Disability-Adjusted Life Years)	China	Female	All ages	Ischemic heart disease	Percent	1998	0.04108000907119597	0.04642374409782066	0.03590090337641083
DALYs (Disability-Adjusted Life Years)	China	Both	All ages	Ischemic heart disease	Percent	1998	0.0432800817270047	0.04746153272860121	0.039047980040722644
DALYs (Disability-Adjusted Life Years)	China	Male	All ages	Ischemic heart disease	Rate	1998	1475.4729618187541	1639.479587649951	1321.94150210161
DALYs (Disability-Adjusted Life Years)	China	Female	All ages	Ischemic heart disease	Rate	1998	1139.8522318233902	1294.228475096171	1016.6510092105618
DALYs (Disability-Adjusted Life Years)	China	Both	All ages	Ischemic heart disease	Rate	1998	1313.0615799093587	1415.9944541541024	1206.1750300436
DALYs (Disability-Adjusted Life Years)	China	Male	Age-standardized	Ischemic heart disease	Rate	1998	2111.033991786309	2327.9985397205633	1906.650111976144
DALYs (Disability-Adjusted Life Years)	China	Female	Age-standardized	Ischemic heart disease	Rate	1998	1431.7016710327523	1623.650559035364	1273.1516881914395
DALYs (Disability-Adjusted Life Years)	China	Both	Age-standardized	Ischemic heart disease	Rate	1998	1737.6854004797199	1875.0278423591226	1596.6510706356578
DALYs (Disability-Adjusted Life Years)	China	Male	All ages	Ischemic heart disease	Number	1999	9910523.074429361	10991688.244176839	8778798.681286624
DALYs (Disability-Adjusted Life Years)	China	Female	All ages	Ischemic heart disease	Number	1999	7218470.949715951	8066147.418967849	6407065.033810433
DALYs (Disability-Adjusted Life Years)	China	Both	All ages	Ischemic heart disease	Number	1999	17128994.024145294	18740082.271933913	15658883.188249808
DALYs (Disability-Adjusted Life Years)	China	Male	All ages	Ischemic heart disease	Percent	1999	0.04718916788873503	0.051445353384274375	0.0429746135854383
DALYs (Disability-Adjusted Life Years)	China	Female	All ages	Ischemic heart disease	Percent	1999	0.04328843063265677	0.048765369753921935	0.03756618263771089
DALYs (Disability-Adjusted Life Years)	China	Both	All ages	Ischemic heart disease	Percent	1999	0.045471498263507555	0.04982153565580315	0.04107015111784551
DALYs (Disability-Adjusted Life Years)	China	Male	All ages	Ischemic heart disease	Rate	1999	1532.4785415128235	1699.660678119119	1357.4783589419637
DALYs (Disability-Adjusted Life Years)	China	Female	All ages	Ischemic heart disease	Rate	1999	1188.3122475053822	1327.8576356285823	1054.7377558595047
DALYs (Disability-Adjusted Life Years)	China	Both	All ages	Ischemic heart disease	Rate	1999	1365.7799774403766	1494.2400649164695	1248.5607209298128
DALYs (Disability-Adjusted Life Years)	China	Male	Age-standardized	Ischemic heart disease	Rate	1999	2148.0367205817893	2358.953418752889	1937.9221568612838
DALYs (Disability-Adjusted Life Years)	China	Female	Age-standardized	Ischemic heart disease	Rate	1999	1460.7767124654981	1639.6756346257375	1297.7461367987041
DALYs (Disability-Adjusted Life Years)	China	Both	Age-standardized	Ischemic heart disease	Rate	1999	1769.951712249533	1930.3461698522462	1620.8737830097957
DALYs (Disability-Adjusted Life Years)	Global	Male	All ages	Ischemic heart disease	Number	1997	78957400.37807818	81374818.03554899	76251691.91688901
DALYs (Disability-Adjusted Life Years)	Global	Female	All ages	Ischemic heart disease	Number	1997	54564990.42950238	57104400.25376049	51534586.5590191
DALYs (Disability-Adjusted Life Years)	Global	Both	All ages	Ischemic heart disease	Number	1997	133522390.80758058	137327625.10367382	128954390.05432299
DALYs (Disability-Adjusted Life Years)	Global	Male	All ages	Ischemic heart disease	Percent	1997	0.05631304830571882	0.05945191722573717	0.05285057459087442
DALYs (Disability-Adjusted Life Years)	Global	Female	All ages	Ischemic heart disease	Percent	1997	0.04451928033311478	0.048412186161273	0.04048159374921566
DALYs (Disability-Adjusted Life Years)	Global	Both	All ages	Ischemic heart disease	Percent	1997	0.0508105759868094	0.054176250056981685	0.046977845954705236
DALYs (Disability-Adjusted Life Years)	Global	Male	All ages	Ischemic heart disease	Rate	1997	2667.3926375257133	2749.059486110981	2575.98655280018
DALYs (Disability-Adjusted Life Years)	Global	Female	All ages	Ischemic heart disease	Rate	1997	1873.1675435333186	1960.3432220240084	1769.136476556022
DALYs (Disability-Adjusted Life Years)	Global	Both	All ages	Ischemic heart disease	Rate	1997	2273.4659392992703	2338.2570991257066	2195.6872681684463
DALYs (Disability-Adjusted Life Years)	Global	Male	Age-standardized	Ischemic heart disease	Rate	1997	3696.7587896074365	3810.8075508532916	3557.7002700114267
DALYs (Disability-Adjusted Life Years)	Global	Female	Age-standardized	Ischemic heart disease	Rate	1997	2249.799576425238	2351.000432294924	2117.918031567915
DALYs (Disability-Adjusted Life Years)	Global	Both	Age-standardized	Ischemic heart disease	Rate	1997	2945.204245067676	3036.6231151887314	2827.0144779524326
DALYs (Disability-Adjusted Life Years)	China	Male	All ages	Ischemic heart disease	Number	2001	11131329.189377489	12271849.330677327	9949730.926217001
DALYs (Disability-Adjusted Life Years)	China	Female	All ages	Ischemic heart disease	Number	2001	8030111.93699977	9071645.991777515	7131729.418886378
DALYs (Disability-Adjusted Life Years)	China	Both	All ages	Ischemic heart disease	Number	2001	19161441.126377262	20700462.973465584	17618597.351273473
DALYs (Disability-Adjusted Life Years)	China	Male	All ages	Ischemic heart disease	Percent	2001	0.05266886247336418	0.05642433394522851	0.048194118322673424
DALYs (Disability-Adjusted Life Years)	China	Female	All ages	Ischemic heart disease	Percent	2001	0.04852053317889459	0.054553802774469626	0.04269548986370565
DALYs (Disability-Adjusted Life Years)	China	Both	All ages	Ischemic heart disease	Percent	2001	0.050856607819493485	0.055083072808030466	0.04627292265653919
DALYs (Disability-Adjusted Life Years)	China	Male	All ages	Ischemic heart disease	Rate	2001	1709.7504360062542	1884.9321035039875	1528.2592491720045
DALYs (Disability-Adjusted Life Years)	China	Female	All ages	Ischemic heart disease	Rate	2001	1308.2575558611893	1477.9432100015001	1161.8940024516744
DALYs (Disability-Adjusted Life Years)	China	Both	All ages	Ischemic heart disease	Rate	2001	1514.9156580147308	1636.5916989139387	1392.937453068661
DALYs (Disability-Adjusted Life Years)	China	Male	Age-standardized	Ischemic heart disease	Rate	2001	2320.053815029393	2526.5808430027155	2105.4291204466226
DALYs (Disability-Adjusted Life Years)	China	Female	Age-standardized	Ischemic heart disease	Rate	2001	1555.0328475491415	1754.6990459639803	1374.9516108740956
DALYs (Disability-Adjusted Life Years)	China	Both	Age-standardized	Ischemic heart disease	Rate	2001	1899.419330042011	2051.280578732531	1743.5306648617504
DALYs (Disability-Adjusted Life Years)	China	Male	All ages	Ischemic heart disease	Number	2002	11826371.513166346	13074171.313497782	10604326.078462059
DALYs (Disability-Adjusted Life Years)	China	Female	All ages	Ischemic heart disease	Number	2002	8522786.444241703	9565604.032630585	7578632.088949395
DALYs (Disability-Adjusted Life Years)	China	Both	All ages	Ischemic heart disease	Number	2002	20349157.95740805	22014154.744256325	18851650.053337626
DALYs (Disability-Adjusted Life Years)	China	Male	All ages	Ischemic heart disease	Percent	2002	0.05594338295897819	0.0604164224138212	0.051402253022625785
DALYs (Disability-Adjusted Life Years)	China	Female	All ages	Ischemic heart disease	Percent	2002	0.05169680908623243	0.05761318850659869	0.04491434150587665
DALYs (Disability-Adjusted Life Years)	China	Both	All ages	Ischemic heart disease	Percent	2002	0.0540917201839776	0.058875801542201074	0.04885146547409498
DALYs (Disability-Adjusted Life Years)	China	Male	All ages	Ischemic heart disease	Rate	2002	1808.885362805356	1999.7407567880407	1621.9691901602887
DALYs (Disability-Adjusted Life Years)	China	Female	All ages	Ischemic heart disease	Rate	2002	1380.2094352506585	1549.086912605747	1227.3098221918474
DALYs (Disability-Adjusted Life Years)	China	Both	All ages	Ischemic heart disease	Rate	2002	1600.6664773762263	1731.635264744499	1482.8723796219836
DALYs (Disability-Adjusted Life Years)	China	Male	Age-standardized	Ischemic heart disease	Rate	2002	2405.6887061649827	2623.2411212535453	2192.891394983216
DALYs (Disability-Adjusted Life Years)	China	Female	Age-standardized	Ischemic heart disease	Rate	2002	1608.9950329439225	1803.707997675859	1431.1356946363883
DALYs (Disability-Adjusted Life Years)	China	Both	Age-standardized	Ischemic heart disease	Rate	2002	1967.3618529043538	2119.1400151698363	1825.697855909962
DALYs (Disability-Adjusted Life Years)	China	Male	All ages	Ischemic heart disease	Number	2003	12733843.943779534	14098960.390065335	11485300.303465795
DALYs (Disability-Adjusted Life Years)	China	Female	All ages	Ischemic heart disease	Number	2003	9189461.480760379	10264160.226752501	8234840.662684226
DALYs (Disability-Adjusted Life Years)	China	Both	All ages	Ischemic heart disease	Number	2003	21923305.42453988	23587172.4787398	20446462.254404336
DALYs (Disability-Adjusted Life Years)	China	Male	All ages	Ischemic heart disease	Percent	2003	0.05990070167356253	0.06518883855773698	0.05531814178795457
DALYs (Disability-Adjusted Life Years)	China	Female	All ages	Ischemic heart disease	Percent	2003	0.05578054602317305	0.06262688383395833	0.048803087542295266
DALYs (Disability-Adjusted Life Years)	China	Both	All ages	Ischemic heart disease	Percent	2003	0.058111334215834434	0.06374737635176474	0.05292086853065948
DALYs (Disability-Adjusted Life Years)	China	Male	All ages	Ischemic heart disease	Rate	2003	1939.0220943610007	2146.8926291665402	1748.9024639468955
DALYs (Disability-Adjusted Life Years)	China	Female	All ages	Ischemic heart disease	Rate	2003	1478.827053692305	1651.7744656238742	1325.2033517218956
DALYs (Disability-Adjusted Life Years)	China	Both	All ages	Ischemic heart disease	Rate	2003	1715.2818688045336	1845.4630132489149	1599.733493970245
DALYs (Disability-Adjusted Life Years)	China	Male	Age-standardized	Ischemic heart disease	Rate	2003	2579.169978451161	2819.647439031956	2358.3555886897657
DALYs (Disability-Adjusted Life Years)	China	Female	Age-standardized	Ischemic heart disease	Rate	2003	1699.0368915043618	1897.729088940093	1514.381671540723
DALYs (Disability-Adjusted Life Years)	China	Both	Age-standardized	Ischemic heart disease	Rate	2003	2085.6695919434646	2239.427955495994	1940.4240744949207
DALYs (Disability-Adjusted Life Years)	Global	Male	All ages	Ischemic heart disease	Number	2003	88308179.04994625	90860341.93486306	85460961.09745349
DALYs (Disability-Adjusted Life Years)	Global	Female	All ages	Ischemic heart disease	Number	2003	59427883.65463566	62074547.99164204	56037829.96960235
DALYs (Disability-Adjusted Life Years)	Global	Both	All ages	Ischemic heart disease	Number	2003	147736062.7045818	151856785.3238029	142517693.0764147
DALYs (Disability-Adjusted Life Years)	Global	Male	All ages	Ischemic heart disease	Percent	2003	0.06246898260515888	0.06601202320631674	0.058413301106462874
DALYs (Disability-Adjusted Life Years)	Global	Female	All ages	Ischemic heart disease	Percent	2003	0.047988905145318776	0.052520785622884245	0.04333426141764932
DALYs (Disability-Adjusted Life Years)	Global	Both	All ages	Ischemic heart disease	Percent	2003	0.05570533398279715	0.059608225362574485	0.051473193533161404
DALYs (Disability-Adjusted Life Years)	Global	Male	All ages	Ischemic heart disease	Rate	2003	2768.7500087343406	2848.7686557716524	2679.4804210739076
DALYs (Disability-Adjusted Life Years)	Global	Female	All ages	Ischemic heart disease	Rate	2003	1888.6025656980846	1972.7128646018887	1780.867548166315
DALYs (Disability-Adjusted Life Years)	Global	Both	All ages	Ischemic heart disease	Rate	2003	2331.6490296896986	2396.684463292258	2249.289947842444
DALYs (Disability-Adjusted Life Years)	Global	Male	Age-standardized	Ischemic heart disease	Rate	2003	3560.074328145131	3663.5633966149176	3441.157364377098
DALYs (Disability-Adjusted Life Years)	Global	Female	Age-standardized	Ischemic heart disease	Rate	2003	2111.7362128178806	2207.1012220837283	1984.0728630227195
DALYs (Disability-Adjusted Life Years)	Global	Both	Age-standardized	Ischemic heart disease	Rate	2003	2807.078115600038	2886.9458913900253	2689.392827466993
DALYs (Disability-Adjusted Life Years)	Global	Male	All ages	Ischemic heart disease	Number	2006	90735263.5838992	93637239.75506826	87645415.10323435
DALYs (Disability-Adjusted Life Years)	Global	Female	All ages	Ischemic heart disease	Number	2006	59833909.90825252	62366962.622693814	56218565.43834831
DALYs (Disability-Adjusted Life Years)	Global	Both	All ages	Ischemic heart disease	Number	2006	150569173.49215168	155218688.77654034	144825230.0364353
DALYs (Disability-Adjusted Life Years)	Global	Male	All ages	Ischemic heart disease	Percent	2006	0.06463918724403483	0.06865351673538497	0.060353298118033985
DALYs (Disability-Adjusted Life Years)	Global	Female	All ages	Ischemic heart disease	Percent	2006	0.048734250249030456	0.05331827090390795	0.04357077099719001
DALYs (Disability-Adjusted Life Years)	Global	Both	All ages	Ischemic heart disease	Percent	2006	0.05721578382579197	0.061518132445217505	0.05263040721758659
DALYs (Disability-Adjusted Life Years)	Global	Male	All ages	Ischemic heart disease	Rate	2006	2738.0718432035283	2825.643300320401	2644.8310590749766
DALYs (Disability-Adjusted Life Years)	Global	Female	All ages	Ischemic heart disease	Rate	2006	1827.0555815894534	1904.4034952971938	1716.6593981671156
DALYs (Disability-Adjusted Life Years)	Global	Both	All ages	Ischemic heart disease	Rate	2006	2285.256930476268	2355.8247418055794	2198.0784842777575
DALYs (Disability-Adjusted Life Years)	Global	Male	Age-standardized	Ischemic heart disease	Rate	2006	3377.01847776609	3490.0704692384056	3254.0631133487846
DALYs (Disability-Adjusted Life Years)	Global	Female	Age-standardized	Ischemic heart disease	Rate	2006	1963.1895884258702	2047.8984361366013	1841.9874377573128
DALYs (Disability-Adjusted Life Years)	Global	Both	Age-standardized	Ischemic heart disease	Rate	2006	2640.67494128179	2723.8587277000856	2527.3752756422027
DALYs (Disability-Adjusted Life Years)	Global	Male	All ages	Ischemic heart disease	Number	2005	90926765.07433596	93473075.88825189	88212325.83911222
DALYs (Disability-Adjusted Life Years)	Global	Female	All ages	Ischemic heart disease	Number	2005	60108619.26107471	62763399.101291746	56622362.462279245
DALYs (Disability-Adjusted Life Years)	Global	Both	All ages	Ischemic heart disease	Number	2005	151035384.33541068	155306964.04702687	145663236.98198482
DALYs (Disability-Adjusted Life Years)	Global	Male	All ages	Ischemic heart disease	Percent	2005	0.06417156050588499	0.06796949747489849	0.06001555803487782
DALYs (Disability-Adjusted Life Years)	Global	Female	All ages	Ischemic heart disease	Percent	2005	0.048548419222216095	0.052933127936033816	0.04356810890113222
DALYs (Disability-Adjusted Life Years)	Global	Both	All ages	Ischemic heart disease	Percent	2005	0.05688352168329023	0.060981572830997234	0.052346974725772544
DALYs (Disability-Adjusted Life Years)	Global	Male	All ages	Ischemic heart disease	Rate	2005	2779.551173069325	2857.389653345548	2696.5731549431666
DALYs (Disability-Adjusted Life Years)	Global	Female	All ages	Ischemic heart disease	Rate	2005	1860.3300976047524	1942.4941349754838	1752.4322864337937
DALYs (Disability-Adjusted Life Years)	Global	Both	All ages	Ischemic heart disease	Rate	2005	2322.782287019338	2388.4751690905964	2240.163708792105
DALYs (Disability-Adjusted Life Years)	Global	Male	Age-standardized	Ischemic heart disease	Rate	2005	3477.9160733192753	3576.0061613389003	3358.290478917918
DALYs (Disability-Adjusted Life Years)	Global	Female	Age-standardized	Ischemic heart disease	Rate	2005	2026.5058971308495	2118.3557272961616	1906.0744754542434
DALYs (Disability-Adjusted Life Years)	Global	Both	Age-standardized	Ischemic heart disease	Rate	2005	2722.0316525537764	2801.2743802431823	2616.2279177720447
DALYs (Disability-Adjusted Life Years)	Global	Male	All ages	Ischemic heart disease	Number	2004	89220752.8737148	91766127.45581706	86008843.7789886
DALYs (Disability-Adjusted Life Years)	Global	Female	All ages	Ischemic heart disease	Number	2004	59372768.66646453	62145642.92155127	55784633.832773775
DALYs (Disability-Adjusted Life Years)	Global	Both	All ages	Ischemic heart disease	Number	2004	148593521.54017952	152827866.7181986	143227261.96590167
DALYs (Disability-Adjusted Life Years)	Global	Male	All ages	Ischemic heart disease	Percent	2004	0.06280280598618783	0.06655095217724293	0.05855410821788501
DALYs (Disability-Adjusted Life Years)	Global	Female	All ages	Ischemic heart disease	Percent	2004	0.047707268941716875	0.05203766494093935	0.0430096273023283
DALYs (Disability-Adjusted Life Years)	Global	Both	All ages	Ischemic heart disease	Percent	2004	0.05575178132920106	0.05955734315507047	0.05149593477301519
DALYs (Disability-Adjusted Life Years)	Global	Male	All ages	Ischemic heart disease	Rate	2004	2762.277555566322	2841.0824395444024	2662.8367403174366
DALYs (Disability-Adjusted Life Years)	Global	Female	All ages	Ischemic heart disease	Rate	2004	1862.148598731292	1949.1161433572552	1749.611481081425
DALYs (Disability-Adjusted Life Years)	Global	Both	All ages	Ischemic heart disease	Rate	2004	2315.1279752284927	2381.100238869582	2231.5201736636823
DALYs (Disability-Adjusted Life Years)	Global	Male	Age-standardized	Ischemic heart disease	Rate	2004	3504.3617965139765	3608.594656635051	3374.937579944738
DALYs (Disability-Adjusted Life Years)	Global	Female	Age-standardized	Ischemic heart disease	Rate	2004	2055.33726862291	2150.7538228166104	1925.7017086466785
DALYs (Disability-Adjusted Life Years)	Global	Both	Age-standardized	Ischemic heart disease	Rate	2004	2749.74212144043	2832.58147115978	2630.645010095612
DALYs (Disability-Adjusted Life Years)	Global	Male	All ages	Ischemic heart disease	Number	2007	92076705.34242608	94922653.05981949	89287483.20574573
DALYs (Disability-Adjusted Life Years)	Global	Female	All ages	Ischemic heart disease	Number	2007	60190891.559046924	62811713.612847134	56587091.23771204
DALYs (Disability-Adjusted Life Years)	Global	Both	All ages	Ischemic heart disease	Number	2007	152267596.90147308	157015130.13382024	146787932.90537673
DALYs (Disability-Adjusted Life Years)	Global	Male	All ages	Ischemic heart disease	Percent	2007	0.06578711607651982	0.06976581860946508	0.061259678600629364
DALYs (Disability-Adjusted Life Years)	Global	Female	All ages	Ischemic heart disease	Percent	2007	0.04928857142985657	0.05399913067116234	0.04433236169575326
DALYs (Disability-Adjusted Life Years)	Global	Both	All ages	Ischemic heart disease	Percent	2007	0.05809675632585969	0.062375498528198736	0.053441941190807904
DALYs (Disability-Adjusted Life Years)	Global	Male	All ages	Ischemic heart disease	Rate	2007	2742.3015797295275	2827.0618553303075	2659.23075043357
DALYs (Disability-Adjusted Life Years)	Global	Female	All ages	Ischemic heart disease	Rate	2007	1813.1196948835238	1892.0662590471197	1704.563048357864
DALYs (Disability-Adjusted Life Years)	Global	Both	All ages	Ischemic heart disease	Rate	2007	2280.3477050079946	2351.4463939683087	2198.284682592277
DALYs (Disability-Adjusted Life Years)	Global	Male	Age-standardized	Ischemic heart disease	Rate	2007	3335.9531865220724	3443.3571312889626	3218.815920128925
DALYs (Disability-Adjusted Life Years)	Global	Female	Age-standardized	Ischemic heart disease	Rate	2007	1921.3381943730983	2006.3157309819394	1801.8536882044516
DALYs (Disability-Adjusted Life Years)	Global	Both	Age-standardized	Ischemic heart disease	Rate	2007	2598.61361289128	2684.5739543033706	2494.3178032807045
DALYs (Disability-Adjusted Life Years)	China	Male	All ages	Ischemic heart disease	Number	2005	14011380.819429768	15410174.03793499	12693024.88736739
DALYs (Disability-Adjusted Life Years)	China	Female	All ages	Ischemic heart disease	Number	2005	10002491.909637386	11022865.252743479	9047273.809015136
DALYs (Disability-Adjusted Life Years)	China	Both	All ages	Ischemic heart disease	Number	2005	24013872.729067184	25816333.91689778	22323709.870998852
DALYs (Disability-Adjusted Life Years)	China	Male	All ages	Ischemic heart disease	Percent	2005	0.06590821331813561	0.070673054446166	0.06048665473982519
DALYs (Disability-Adjusted Life Years)	China	Female	All ages	Ischemic heart disease	Percent	2005	0.0611541276240742	0.0685575983927143	0.052852057383604
DALYs (Disability-Adjusted Life Years)	China	Both	All ages	Ischemic heart disease	Percent	2005	0.06384582789357579	0.06934152417499484	0.05731381291182075
DALYs (Disability-Adjusted Life Years)	China	Male	All ages	Ischemic heart disease	Rate	2005	2113.0530888798016	2324.0047694570535	1914.232136798878
DALYs (Disability-Adjusted Life Years)	China	Female	All ages	Ischemic heart disease	Rate	2005	1588.284113519257	1750.308015698318	1436.6061368839964
DALYs (Disability-Adjusted Life Years)	China	Both	All ages	Ischemic heart disease	Rate	2005	1857.4308584156067	1996.848064009462	1726.6997312982376
DALYs (Disability-Adjusted Life Years)	China	Male	Age-standardized	Ischemic heart disease	Rate	2005	2710.618835206742	2935.1394771273203	2481.6387730155766
DALYs (Disability-Adjusted Life Years)	China	Female	Age-standardized	Ischemic heart disease	Rate	2005	1751.869331100054	1933.2191976737845	1575.5571691719158
DALYs (Disability-Adjusted Life Years)	China	Both	Age-standardized	Ischemic heart disease	Rate	2005	2169.8620034547157	2320.889954031904	2013.0821080387113
DALYs (Disability-Adjusted Life Years)	China	Male	All ages	Ischemic heart disease	Number	2004	13563238.114376673	14986035.304268498	12225001.003773116
DALYs (Disability-Adjusted Life Years)	China	Female	All ages	Ischemic heart disease	Number	2004	9766442.24845478	10806001.210305385	8811999.778
DALYs (Disability-Adjusted Life Years)	China	Both	All ages	Ischemic heart disease	Number	2004	23329680.362831436	25194179.75981756	21624472.440760612
DALYs (Disability-Adjusted Life Years)	China	Male	All ages	Ischemic heart disease	Percent	2004	0.0632713824688458	0.06818708207356443	0.058196698532223666
DALYs (Disability-Adjusted Life Years)	China	Female	All ages	Ischemic heart disease	Percent	2004	0.059089316123203506	0.06669148244906722	0.05139488260329272
DALYs (Disability-Adjusted Life Years)	China	Both	All ages	Ischemic heart disease	Percent	2004	0.061458065721514125	0.06694961931552848	0.0557668020932634
DALYs (Disability-Adjusted Life Years)	China	Male	All ages	Ischemic heart disease	Rate	2004	2055.771630911175	2271.424122952838	1852.9358579039022
DALYs (Disability-Adjusted Life Years)	China	Female	All ages	Ischemic heart disease	Rate	2004	1561.4775061429202	1727.684185499041	1408.8794146320652
DALYs (Disability-Adjusted Life Years)	China	Both	All ages	Ischemic heart disease	Rate	2004	1815.2208431907804	1960.2926193527014	1682.5431161933525
DALYs (Disability-Adjusted Life Years)	China	Male	Age-standardized	Ischemic heart disease	Rate	2004	2687.635204455369	2934.072555585835	2456.994043029343
DALYs (Disability-Adjusted Life Years)	China	Female	Age-standardized	Ischemic heart disease	Rate	2004	1757.3874521190507	1939.271857472944	1570.9041512216852
DALYs (Disability-Adjusted Life Years)	China	Both	Age-standardized	Ischemic heart disease	Rate	2004	2163.94595526071	2320.8994161521	2010.6904033237436
DALYs (Disability-Adjusted Life Years)	China	Male	All ages	Ischemic heart disease	Number	2008	15223775.026273655	16975475.567150857	13707923.979132473
DALYs (Disability-Adjusted Life Years)	China	Female	All ages	Ischemic heart disease	Number	2008	10264129.887494897	11473357.22602629	9126716.193964504
DALYs (Disability-Adjusted Life Years)	China	Both	All ages	Ischemic heart disease	Number	2008	25487904.91376856	27466328.949897498	23552993.731209245
DALYs (Disability-Adjusted Life Years)	China	Male	All ages	Ischemic heart disease	Percent	2008	0.07256844348904037	0.0784929346236937	0.06600815022664791
DALYs (Disability-Adjusted Life Years)	China	Female	All ages	Ischemic heart disease	Percent	2008	0.064103315354222	0.07247564598530956	0.05509601288901003
DALYs (Disability-Adjusted Life Years)	China	Both	All ages	Ischemic heart disease	Percent	2008	0.0689150379484869	0.07518215495879643	0.06167060623908057
DALYs (Disability-Adjusted Life Years)	China	Male	All ages	Ischemic heart disease	Rate	2008	2253.8765402857885	2513.2154196291317	2029.4551265547766
DALYs (Disability-Adjusted Life Years)	China	Female	All ages	Ischemic heart disease	Rate	2008	1592.634790750829	1780.2646775879427	1416.1478756738964
DALYs (Disability-Adjusted Life Years)	China	Both	All ages	Ischemic heart disease	Rate	2008	1931.0141072401973	2080.9034267740412	1784.4214075883533
DALYs (Disability-Adjusted Life Years)	China	Male	Age-standardized	Ischemic heart disease	Rate	2008	2655.413980838595	2931.1228958627657	2414.8203287739148
DALYs (Disability-Adjusted Life Years)	China	Female	Age-standardized	Ischemic heart disease	Rate	2008	1617.8804963040773	1804.707728470354	1428.3819959315394
DALYs (Disability-Adjusted Life Years)	China	Both	Age-standardized	Ischemic heart disease	Rate	2008	2073.4854351335816	2226.7553560157457	1906.9896923769286
DALYs (Disability-Adjusted Life Years)	Global	Male	All ages	Ischemic heart disease	Number	2002	86252080.49602449	88760764.42521724	83414490.40558258
DALYs (Disability-Adjusted Life Years)	Global	Female	All ages	Ischemic heart disease	Number	2002	58443103.96426854	61059448.08724491	55131912.844390646
DALYs (Disability-Adjusted Life Years)	Global	Both	All ages	Ischemic heart disease	Number	2002	144695184.46029297	148820504.82731676	139695689.8847314
DALYs (Disability-Adjusted Life Years)	Global	Male	All ages	Ischemic heart disease	Percent	2002	0.06108425270845649	0.06474613501904807	0.05724283483050631
DALYs (Disability-Adjusted Life Years)	Global	Female	All ages	Ischemic heart disease	Percent	2002	0.04722220789254707	0.051581813899578985	0.04260391666972342
DALYs (Disability-Adjusted Life Years)	Global	Both	All ages	Ischemic heart disease	Percent	2002	0.0546074562156739	0.0583229093693121	0.05036889445411204
DALYs (Disability-Adjusted Life Years)	Global	Male	All ages	Ischemic heart disease	Rate	2002	2738.4937027957553	2818.14413096967	2648.400541574572
DALYs (Disability-Adjusted Life Years)	Global	Female	All ages	Ischemic heart disease	Rate	2002	1881.764148971294	1966.00578293719	1775.1496757977304
DALYs (Disability-Adjusted Life Years)	Global	Both	All ages	Ischemic heart disease	Rate	2002	2313.132177759786	2379.080545842129	2233.20904957551
DALYs (Disability-Adjusted Life Years)	Global	Male	Age-standardized	Ischemic heart disease	Rate	2002	3561.475809839268	3668.212030405178	3434.7671289599425
DALYs (Disability-Adjusted Life Years)	Global	Female	Age-standardized	Ischemic heart disease	Rate	2002	2128.959852419397	2226.3360974831803	2003.6127468890625
DALYs (Disability-Adjusted Life Years)	Global	Both	Age-standardized	Ischemic heart disease	Rate	2002	2818.019695730229	2901.030761736592	2707.6891276420197
DALYs (Disability-Adjusted Life Years)	China	Male	All ages	Ischemic heart disease	Number	2009	16062385.562717395	17776093.131818824	14404906.120956592
DALYs (Disability-Adjusted Life Years)	China	Female	All ages	Ischemic heart disease	Number	2009	10693627.979380174	11901657.937735476	9627364.58733408
DALYs (Disability-Adjusted Life Years)	China	Both	All ages	Ischemic heart disease	Number	2009	26756013.54209754	28796228.27885641	24597717.674068052
DALYs (Disability-Adjusted Life Years)	China	Male	All ages	Ischemic heart disease	Percent	2009	0.07646765859927343	0.08207007990358192	0.07014210435174695
DALYs (Disability-Adjusted Life Years)	China	Female	All ages	Ischemic heart disease	Percent	2009	0.06772383265036266	0.07664941687417526	0.058124500770659254
DALYs (Disability-Adjusted Life Years)	China	Both	All ages	Ischemic heart disease	Percent	2009	0.07272447960058244	0.07929689250601676	0.06504125422417455
DALYs (Disability-Adjusted Life Years)	China	Male	All ages	Ischemic heart disease	Rate	2009	2363.336851188774	2615.482974465707	2119.4638455567024
DALYs (Disability-Adjusted Life Years)	China	Female	All ages	Ischemic heart disease	Rate	2009	1646.9111392919299	1832.9581944962051	1482.6973606598358
DALYs (Disability-Adjusted Life Years)	China	Both	All ages	Ischemic heart disease	Rate	2009	2013.3004213949548	2166.8197482853398	1850.8958847937934
DALYs (Disability-Adjusted Life Years)	China	Male	Age-standardized	Ischemic heart disease	Rate	2009	2721.260755023164	2975.918279775542	2468.6791584897865
DALYs (Disability-Adjusted Life Years)	China	Female	Age-standardized	Ischemic heart disease	Rate	2009	1630.5062777512146	1811.414658293537	1456.0877490982157
DALYs (Disability-Adjusted Life Years)	China	Both	Age-standardized	Ischemic heart disease	Rate	2009	2111.373193068839	2271.2090851815137	1941.628862686115
DALYs (Disability-Adjusted Life Years)	China	Male	All ages	Ischemic heart disease	Number	2006	13984435.943553396	15341556.48972679	12731521.369619139
DALYs (Disability-Adjusted Life Years)	China	Female	All ages	Ischemic heart disease	Number	2006	9813478.032673651	10761923.0145912	8815939.090172673
DALYs (Disability-Adjusted Life Years)	China	Both	All ages	Ischemic heart disease	Number	2006	23797913.97622704	25547751.827366047	22078653.433800347
DALYs (Disability-Adjusted Life Years)	China	Male	All ages	Ischemic heart disease	Percent	2006	0.06744874957386987	0.07286438112927177	0.06175340834653237
DALYs (Disability-Adjusted Life Years)	China	Female	All ages	Ischemic heart disease	Percent	2006	0.061487767893944015	0.06950769192011975	0.053282987915499166
DALYs (Disability-Adjusted Life Years)	China	Both	All ages	Ischemic heart disease	Percent	2006	0.06486222506470922	0.07076426346742015	0.058331653658238725
DALYs (Disability-Adjusted Life Years)	China	Male	All ages	Ischemic heart disease	Rate	2006	2096.9924504488417	2300.49522676114	1909.1155555063153
DALYs (Disability-Adjusted Life Years)	China	Female	All ages	Ischemic heart disease	Rate	2006	1546.777869601249	1696.269589425757	1389.5480724601457
DALYs (Disability-Adjusted Life Years)	China	Both	All ages	Ischemic heart disease	Rate	2006	1828.7418981841631	1963.2075407023744	1696.6259576453715
DALYs (Disability-Adjusted Life Years)	China	Male	Age-standardized	Ischemic heart disease	Rate	2006	2594.686792898997	2818.186633723317	2395.243888543429
DALYs (Disability-Adjusted Life Years)	China	Female	Age-standardized	Ischemic heart disease	Rate	2006	1653.9971937668117	1808.643191671458	1478.8018365182731
DALYs (Disability-Adjusted Life Years)	China	Both	Age-standardized	Ischemic heart disease	Rate	2006	2065.5433932747405	2216.1021997899657	1910.6688298361146
DALYs (Disability-Adjusted Life Years)	China	Male	All ages	Ischemic heart disease	Number	2007	14444228.777300633	16000191.731588151	13082314.740288023
DALYs (Disability-Adjusted Life Years)	China	Female	All ages	Ischemic heart disease	Number	2007	9915014.25619069	11026045.581146494	8807031.058908243
DALYs (Disability-Adjusted Life Years)	China	Both	All ages	Ischemic heart disease	Number	2007	24359243.03349132	26415839.28136255	22626871.731773734
DALYs (Disability-Adjusted Life Years)	China	Male	All ages	Ischemic heart disease	Percent	2007	0.07003503685884774	0.07558446709162746	0.06425970451653357
DALYs (Disability-Adjusted Life Years)	China	Female	All ages	Ischemic heart disease	Percent	2007	0.06289870860236162	0.0706923516078406	0.05430970696504993
DALYs (Disability-Adjusted Life Years)	China	Both	All ages	Ischemic heart disease	Percent	2007	0.0669513101392811	0.07307878610267426	0.06050885178109164
DALYs (Disability-Adjusted Life Years)	China	Male	All ages	Ischemic heart disease	Rate	2007	2152.3195332930386	2384.1719576229734	1949.382136653713
DALYs (Disability-Adjusted Life Years)	China	Female	All ages	Ischemic heart disease	Rate	2007	1550.5776196316128	1724.3282832890536	1377.3036429894348
DALYs (Disability-Adjusted Life Years)	China	Both	All ages	Ischemic heart disease	Rate	2007	1858.7171291866318	2015.6444470217348	1726.5295974071473
DALYs (Disability-Adjusted Life Years)	China	Male	Age-standardized	Ischemic heart disease	Rate	2007	2601.8990556044655	2845.6804069366426	2370.918773241197
DALYs (Disability-Adjusted Life Years)	China	Female	Age-standardized	Ischemic heart disease	Rate	2007	1611.636528899321	1786.919170901604	1419.184589581528
DALYs (Disability-Adjusted Life Years)	China	Both	Age-standardized	Ischemic heart disease	Rate	2007	2042.571923379623	2212.9507520728134	1892.3571146381778
DALYs (Disability-Adjusted Life Years)	Global	Male	All ages	Ischemic heart disease	Number	2010	97369096.5702055	100411376.8310304	94184219.41833822
DALYs (Disability-Adjusted Life Years)	Global	Female	All ages	Ischemic heart disease	Number	2010	62575683.388727926	65610992.30870301	58671156.63411313
DALYs (Disability-Adjusted Life Years)	Global	Both	All ages	Ischemic heart disease	Number	2010	159944779.95893332	164898124.5644979	153875003.39062
DALYs (Disability-Adjusted Life Years)	Global	Male	All ages	Ischemic heart disease	Percent	2010	0.06947074930817002	0.07385457720609859	0.0644913238024011
DALYs (Disability-Adjusted Life Years)	Global	Female	All ages	Ischemic heart disease	Percent	2010	0.05115683048011396	0.056330536361716005	0.04572285852027684
DALYs (Disability-Adjusted Life Years)	Global	Both	All ages	Ischemic heart disease	Percent	2010	0.06093362913602635	0.06552864667180915	0.05577759149670408
DALYs (Disability-Adjusted Life Years)	Global	Male	All ages	Ischemic heart disease	Rate	2010	2787.8008930754177	2874.905240623699	2696.613815439247
DALYs (Disability-Adjusted Life Years)	Global	Female	All ages	Ischemic heart disease	Rate	2010	1809.5544904446435	1897.3291113290436	1696.643954925874
DALYs (Disability-Adjusted Life Years)	Global	Both	All ages	Ischemic heart disease	Rate	2010	2301.1134368612447	2372.3768305912263	2213.7880210291205
DALYs (Disability-Adjusted Life Years)	Global	Male	Age-standardized	Ischemic heart disease	Rate	2010	3255.9257571518924	3358.074169592143	3140.932180556906
DALYs (Disability-Adjusted Life Years)	Global	Female	Age-standardized	Ischemic heart disease	Rate	2010	1837.4480562950632	1927.7711048272881	1719.3037519179895
DALYs (Disability-Adjusted Life Years)	Global	Both	Age-standardized	Ischemic heart disease	Rate	2010	2514.9106747158085	2593.8937585734275	2408.0389544805807
DALYs (Disability-Adjusted Life Years)	Global	Male	All ages	Ischemic heart disease	Number	2008	94242823.04929553	97573990.74447924	91206164.34926724
DALYs (Disability-Adjusted Life Years)	Global	Female	All ages	Ischemic heart disease	Number	2008	61120353.83614984	63943695.429729685	57161196.09030039
DALYs (Disability-Adjusted Life Years)	Global	Both	All ages	Ischemic heart disease	Number	2008	155363176.8854452	160307559.80520242	149536618.64642733
DALYs (Disability-Adjusted Life Years)	Global	Male	All ages	Ischemic heart disease	Percent	2008	0.06704721609873641	0.07114187032678315	0.06269532424549984
DALYs (Disability-Adjusted Life Years)	Global	Female	All ages	Ischemic heart disease	Percent	2008	0.049835960268796525	0.05453319241141219	0.04469184877241887
DALYs (Disability-Adjusted Life Years)	Global	Both	All ages	Ischemic heart disease	Percent	2008	0.059024926394861565	0.06343707846995496	0.05415176694303819
DALYs (Disability-Adjusted Life Years)	Global	Male	All ages	Ischemic heart disease	Rate	2008	2769.516024666993	2867.409126912444	2680.2776650863025
DALYs (Disability-Adjusted Life Years)	Global	Female	All ages	Ischemic heart disease	Rate	2008	1815.9897062740977	1899.8759888205173	1698.356393298648
DALYs (Disability-Adjusted Life Years)	Global	Both	All ages	Ischemic heart disease	Rate	2008	2295.3721207487947	2368.4215970522114	2209.289178768133
DALYs (Disability-Adjusted Life Years)	Global	Male	Age-standardized	Ischemic heart disease	Rate	2008	3323.1646606049553	3442.0938203697674	3205.9695986389406
DALYs (Disability-Adjusted Life Years)	Global	Female	Age-standardized	Ischemic heart disease	Rate	2008	1898.0650231473453	1987.1760910113778	1769.6429963469839
DALYs (Disability-Adjusted Life Years)	Global	Both	Age-standardized	Ischemic heart disease	Rate	2008	2580.375495112841	2666.9092504797404	2469.39307070816
DALYs (Disability-Adjusted Life Years)	Global	Male	All ages	Ischemic heart disease	Number	2012	100780344.064805	105047702.83297458	97118293.91878906
DALYs (Disability-Adjusted Life Years)	Global	Female	All ages	Ischemic heart disease	Number	2012	64718946.333073474	67867380.52977328	60261312.615363374
DALYs (Disability-Adjusted Life Years)	Global	Both	All ages	Ischemic heart disease	Number	2012	165499290.3978784	171269215.47980493	158417290.96714348
DALYs (Disability-Adjusted Life Years)	Global	Male	All ages	Ischemic heart disease	Percent	2012	0.07249090062949236	0.07762742288525687	0.06732952683832245
DALYs (Disability-Adjusted Life Years)	Global	Female	All ages	Ischemic heart disease	Percent	2012	0.053529271134871347	0.05920399317488945	0.04755684605815304
DALYs (Disability-Adjusted Life Years)	Global	Both	All ages	Ischemic heart disease	Percent	2012	0.06366767182313747	0.06876657350143164	0.057883140837321746
DALYs (Disability-Adjusted Life Years)	Global	Male	All ages	Ischemic heart disease	Rate	2012	2816.1409558326313	2935.3852778459254	2713.810987680542
DALYs (Disability-Adjusted Life Years)	Global	Female	All ages	Ischemic heart disease	Rate	2012	1824.2696838631005	1913.0163860593693	1698.6198314824132
DALYs (Disability-Adjusted Life Years)	Global	Both	All ages	Ischemic heart disease	Rate	2012	2322.3630196198787	2403.3292920675026	2222.9851096399157
DALYs (Disability-Adjusted Life Years)	Global	Male	Age-standardized	Ischemic heart disease	Rate	2012	3188.4100211816703	3327.8193158875742	3059.2656208099406
DALYs (Disability-Adjusted Life Years)	Global	Female	Age-standardized	Ischemic heart disease	Rate	2012	1795.613376376828	1883.7150907165937	1669.450757027098
DALYs (Disability-Adjusted Life Years)	Global	Both	Age-standardized	Ischemic heart disease	Rate	2012	2460.293671074893	2550.4472097083885	2343.70685299541
DALYs (Disability-Adjusted Life Years)	Global	Male	All ages	Ischemic heart disease	Number	2013	102277089.68582901	106154669.90627547	98038238.33166245
DALYs (Disability-Adjusted Life Years)	Global	Female	All ages	Ischemic heart disease	Number	2013	65733621.11196147	69070681.83793004	61163450.80479731
DALYs (Disability-Adjusted Life Years)	Global	Both	All ages	Ischemic heart disease	Number	2013	168010710.79779044	173939571.49647212	159983375.92534557
DALYs (Disability-Adjusted Life Years)	Global	Male	All ages	Ischemic heart disease	Percent	2013	0.07371338437752728	0.0793362550275922	0.06837358658554568
DALYs (Disability-Adjusted Life Years)	Global	Female	All ages	Ischemic heart disease	Percent	2013	0.05439259630743208	0.06000971722139552	0.048176624168360216
DALYs (Disability-Adjusted Life Years)	Global	Both	All ages	Ischemic heart disease	Percent	2013	0.06471629237291074	0.07016607752532539	0.05893616624592211
DALYs (Disability-Adjusted Life Years)	Global	Male	All ages	Ischemic heart disease	Rate	2013	2822.9272824110167	2929.9515145988853	2705.9316857381123
DALYs (Disability-Adjusted Life Years)	Global	Female	All ages	Ischemic heart disease	Rate	2013	1829.4239604237316	1922.2972685757004	1702.232138009102
DALYs (Disability-Adjusted Life Years)	Global	Both	All ages	Ischemic heart disease	Rate	2013	2328.237604802762	2410.3978216529927	2216.9974176288347
DALYs (Disability-Adjusted Life Years)	Global	Male	Age-standardized	Ischemic heart disease	Rate	2013	3155.6831906071197	3276.924284240234	3015.3227234928095
DALYs (Disability-Adjusted Life Years)	Global	Female	Age-standardized	Ischemic heart disease	Rate	2013	1773.3810759324633	1864.0134571148742	1649.7291586387803
DALYs (Disability-Adjusted Life Years)	Global	Both	Age-standardized	Ischemic heart disease	Rate	2013	2431.3165657568543	2519.0206237549305	2309.154890525224
DALYs (Disability-Adjusted Life Years)	Global	Male	All ages	Ischemic heart disease	Number	2009	95133111.0646613	98109840.23532584	91722365.57742229
DALYs (Disability-Adjusted Life Years)	Global	Female	All ages	Ischemic heart disease	Number	2009	61595266.45173133	64639419.3348805	57873852.35448453
DALYs (Disability-Adjusted Life Years)	Global	Both	All ages	Ischemic heart disease	Number	2009	156728377.5163926	161581719.22629	150729048.164859
DALYs (Disability-Adjusted Life Years)	Global	Male	All ages	Ischemic heart disease	Percent	2009	0.06811922311372576	0.07219998036966815	0.06328890616955328
DALYs (Disability-Adjusted Life Years)	Global	Female	All ages	Ischemic heart disease	Percent	2009	0.050661717527082366	0.05555608849831888	0.04533744060653398
DALYs (Disability-Adjusted Life Years)	Global	Both	All ages	Ischemic heart disease	Percent	2009	0.05999157505900706	0.06452284349919526	0.054981071271912416
DALYs (Disability-Adjusted Life Years)	Global	Male	All ages	Ischemic heart disease	Rate	2009	2758.5140482522274	2844.8283624087253	2659.614840223943
DALYs (Disability-Adjusted Life Years)	Global	Female	All ages	Ischemic heart disease	Rate	2009	1805.0670313376863	1894.2768087161166	1696.0099189350694
DALYs (Disability-Adjusted Life Years)	Global	Both	All ages	Ischemic heart disease	Rate	2009	2284.316587463285	2355.0540579088424	2196.8763435934075
DALYs (Disability-Adjusted Life Years)	Global	Male	Age-standardized	Ischemic heart disease	Rate	2009	3266.9713336893474	3373.2727751766292	3147.0633225982474
DALYs (Disability-Adjusted Life Years)	Global	Female	Age-standardized	Ischemic heart disease	Rate	2009	1860.0114641079401	1952.1427323988132	1744.29103081501
DALYs (Disability-Adjusted Life Years)	Global	Both	Age-standardized	Ischemic heart disease	Rate	2009	2532.851505577617	2614.5732627511325	2425.9403659714317
DALYs (Disability-Adjusted Life Years)	Global	Male	All ages	Ischemic heart disease	Number	2011	98962796.13589875	102819957.99009109	95213040.06859577
DALYs (Disability-Adjusted Life Years)	Global	Female	All ages	Ischemic heart disease	Number	2011	63456789.21511518	66569820.00434203	59220177.91209522
DALYs (Disability-Adjusted Life Years)	Global	Both	All ages	Ischemic heart disease	Number	2011	162419585.35101396	167630239.6495589	155715970.20818025
DALYs (Disability-Adjusted Life Years)	Global	Male	All ages	Ischemic heart disease	Percent	2011	0.07081657799758752	0.07553968223973787	0.0657821019221208
DALYs (Disability-Adjusted Life Years)	Global	Female	All ages	Ischemic heart disease	Percent	2011	0.05218164962544091	0.05748903301811141	0.046416783648643684
DALYs (Disability-Adjusted Life Years)	Global	Both	All ages	Ischemic heart disease	Percent	2011	0.06214292246985789	0.0671255520706931	0.05670901787675412
DALYs (Disability-Adjusted Life Years)	Global	Male	All ages	Ischemic heart disease	Rate	2011	2799.3475530824862	2908.4545813797517	2693.278698103424
DALYs (Disability-Adjusted Life Years)	Global	Female	All ages	Ischemic heart disease	Rate	2011	1811.6871523671268	1900.563976352767	1690.732178719858
DALYs (Disability-Adjusted Life Years)	Global	Both	All ages	Ischemic heart disease	Rate	2011	2307.803019524577	2381.8406652795043	2212.5520481904978
DALYs (Disability-Adjusted Life Years)	Global	Male	Age-standardized	Ischemic heart disease	Rate	2011	3219.482860652022	3349.3643143516815	3084.1729890021998
DALYs (Disability-Adjusted Life Years)	Global	Female	Age-standardized	Ischemic heart disease	Rate	2011	1811.4027893386103	1901.3885016844263	1688.7386156068599
DALYs (Disability-Adjusted Life Years)	Global	Both	Age-standardized	Ischemic heart disease	Rate	2011	2483.9340555540543	2567.5012486114647	2377.0548401240385
DALYs (Disability-Adjusted Life Years)	China	Male	All ages	Ischemic heart disease	Number	2010	16921397.649280865	18882704.82820841	14977661.513040265
DALYs (Disability-Adjusted Life Years)	China	Female	All ages	Ischemic heart disease	Number	2010	11169739.98704587	12542228.896942805	9955154.342095137
DALYs (Disability-Adjusted Life Years)	China	Both	All ages	Ischemic heart disease	Number	2010	28091137.636326764	30710662.12542794	25724914.504384514
DALYs (Disability-Adjusted Life Years)	China	Male	All ages	Ischemic heart disease	Percent	2010	0.08028412334465963	0.08707349443810017	0.07291604426569287
DALYs (Disability-Adjusted Life Years)	China	Female	All ages	Ischemic heart disease	Percent	2010	0.07068849278017914	0.08049826556783071	0.06063745541833728
DALYs (Disability-Adjusted Life Years)	China	Both	All ages	Ischemic heart disease	Percent	2010	0.0761859685107164	0.08376982796233429	0.06807390583451536
DALYs (Disability-Adjusted Life Years)	China	Male	All ages	Ischemic heart disease	Rate	2010	2476.366840774995	2763.394908026673	2191.910212855323
DALYs (Disability-Adjusted Life Years)	China	Female	All ages	Ischemic heart disease	Rate	2010	1708.898338511723	1918.8803094858706	1523.0745509353176
DALYs (Disability-Adjusted Life Years)	China	Both	All ages	Ischemic heart disease	Rate	2010	2101.1552750096166	2297.0899420048822	1924.166992089356
DALYs (Disability-Adjusted Life Years)	China	Male	Age-standardized	Ischemic heart disease	Rate	2010	2777.9745861944584	3061.391805444498	2481.5536686984706
DALYs (Disability-Adjusted Life Years)	China	Female	Age-standardized	Ischemic heart disease	Rate	2010	1646.8843269618792	1851.4202212497396	1449.739128102149
DALYs (Disability-Adjusted Life Years)	China	Both	Age-standardized	Ischemic heart disease	Rate	2010	2148.736983029971	2339.0371401303673	1960.7852720400674
DALYs (Disability-Adjusted Life Years)	China	Male	All ages	Ischemic heart disease	Number	2014	19121253.077105537	22075409.683972087	16628065.447748996
DALYs (Disability-Adjusted Life Years)	China	Female	All ages	Ischemic heart disease	Number	2014	12352208.569162041	14123768.866354972	10597207.438938193
DALYs (Disability-Adjusted Life Years)	China	Both	All ages	Ischemic heart disease	Number	2014	31473461.646267578	35100155.9062576	28126561.913122278
DALYs (Disability-Adjusted Life Years)	China	Male	All ages	Ischemic heart disease	Percent	2014	0.09004004215768283	0.0981948452886387	0.08088508969767677
DALYs (Disability-Adjusted Life Years)	China	Female	All ages	Ischemic heart disease	Percent	2014	0.0778497102066048	0.08912183307056744	0.06542838392702299
DALYs (Disability-Adjusted Life Years)	China	Both	All ages	Ischemic heart disease	Percent	2014	0.08484812900788276	0.09336093962862077	0.07499849122499196
DALYs (Disability-Adjusted Life Years)	China	Male	All ages	Ischemic heart disease	Rate	2014	2738.0321704724943	3161.047115863244	2381.0248180424524
DALYs (Disability-Adjusted Life Years)	China	Female	All ages	Ischemic heart disease	Rate	2014	1844.8178587130708	2109.4026133947405	1582.7062364092214
DALYs (Disability-Adjusted Life Years)	China	Both	All ages	Ischemic heart disease	Rate	2014	2300.8261887821413	2565.950922307615	2056.1554676585283
DALYs (Disability-Adjusted Life Years)	China	Male	Age-standardized	Ischemic heart disease	Rate	2014	2725.9699087846525	3109.8601142764146	2390.976485890056
DALYs (Disability-Adjusted Life Years)	China	Female	Age-standardized	Ischemic heart disease	Rate	2014	1552.4419958944334	1772.474109780646	1320.9794756482647
DALYs (Disability-Adjusted Life Years)	China	Both	Age-standardized	Ischemic heart disease	Rate	2014	2077.1550169306074	2300.2281090081588	1857.4957642699064
DALYs (Disability-Adjusted Life Years)	China	Male	All ages	Ischemic heart disease	Number	2012	18217477.06005211	20800503.31114228	16151925.88888754
DALYs (Disability-Adjusted Life Years)	China	Female	All ages	Ischemic heart disease	Number	2012	11762411.159541426	13305931.859667972	10253135.267534852
DALYs (Disability-Adjusted Life Years)	China	Both	All ages	Ischemic heart disease	Number	2012	29979888.219593555	33140987.481934585	27297985.1541873
DALYs (Disability-Adjusted Life Years)	China	Male	All ages	Ischemic heart disease	Percent	2012	0.0863502026052708	0.09391706796197445	0.0779966220222493
DALYs (Disability-Adjusted Life Years)	China	Female	All ages	Ischemic heart disease	Percent	2012	0.07484814358225993	0.0851684277119748	0.06410554626656417
DALYs (Disability-Adjusted Life Years)	China	Both	All ages	Ischemic heart disease	Percent	2012	0.08145477641847279	0.08977403636240566	0.07184549439178144
DALYs (Disability-Adjusted Life Years)	China	Male	All ages	Ischemic heart disease	Rate	2012	2640.379034087145	3014.754055139356	2341.00508739853
DALYs (Disability-Adjusted Life Years)	China	Female	All ages	Ischemic heart disease	Rate	2012	1778.8576027242261	2012.2879338987188	1550.6061958750063
DALYs (Disability-Adjusted Life Years)	China	Both	All ages	Ischemic heart disease	Rate	2012	2218.7752003972682	2452.724326488157	2020.2908041978274
DALYs (Disability-Adjusted Life Years)	China	Male	Age-standardized	Ischemic heart disease	Rate	2012	2771.230611342295	3125.064956866576	2481.7568925895357
DALYs (Disability-Adjusted Life Years)	China	Female	Age-standardized	Ischemic heart disease	Rate	2012	1596.6707650834335	1806.617296583004	1386.044926082325
DALYs (Disability-Adjusted Life Years)	China	Both	Age-standardized	Ischemic heart disease	Rate	2012	2119.569768450406	2336.0491753258375	1923.7554438909701
DALYs (Disability-Adjusted Life Years)	China	Male	All ages	Ischemic heart disease	Number	2013	18872541.122887652	21687596.94099755	16449437.37918007
DALYs (Disability-Adjusted Life Years)	China	Female	All ages	Ischemic heart disease	Number	2013	12209440.236810753	14033419.111114858	10532379.195915312
DALYs (Disability-Adjusted Life Years)	China	Both	All ages	Ischemic heart disease	Number	2013	31081981.35969843	34525993.664802216	27731444.85601203
DALYs (Disability-Adjusted Life Years)	China	Male	All ages	Ischemic heart disease	Percent	2013	0.08913561236769936	0.09794488177182617	0.08028499287937202
DALYs (Disability-Adjusted Life Years)	China	Female	All ages	Ischemic heart disease	Percent	2013	0.07745850045336783	0.08860223856962174	0.06610076481993835
DALYs (Disability-Adjusted Life Years)	China	Both	All ages	Ischemic heart disease	Percent	2013	0.08417449101696516	0.09324937119230801	0.07512160487583334
DALYs (Disability-Adjusted Life Years)	China	Male	All ages	Ischemic heart disease	Rate	2013	2719.450314503486	3125.0874981798142	2370.2917038536075
DALYs (Disability-Adjusted Life Years)	China	Female	All ages	Ischemic heart disease	Rate	2013	1834.987722717856	2109.118131313806	1582.9379677247132
DALYs (Disability-Adjusted Life Years)	China	Both	All ages	Ischemic heart disease	Rate	2013	2286.5280700438075	2539.8848531286476	2040.0477804919042
DALYs (Disability-Adjusted Life Years)	China	Male	Age-standardized	Ischemic heart disease	Rate	2013	2782.759435415038	3155.2502771910176	2461.1993446841457
DALYs (Disability-Adjusted Life Years)	China	Female	Age-standardized	Ischemic heart disease	Rate	2013	1594.8742894661757	1830.5830680519775	1365.3284094919175
DALYs (Disability-Adjusted Life Years)	China	Both	Age-standardized	Ischemic heart disease	Rate	2013	2123.4266589781823	2340.0819720355876	1905.2285626146352
DALYs (Disability-Adjusted Life Years)	China	Male	All ages	Ischemic heart disease	Number	2011	17660224.400910735	20121664.69078871	15656803.516945232
DALYs (Disability-Adjusted Life Years)	China	Female	All ages	Ischemic heart disease	Number	2011	11755843.139017353	13165731.633334368	10426484.272246215
DALYs (Disability-Adjusted Life Years)	China	Both	All ages	Ischemic heart disease	Number	2011	29416067.53992809	31951512.08538284	26858176.05052141
DALYs (Disability-Adjusted Life Years)	China	Male	All ages	Ischemic heart disease	Percent	2011	0.08403666935570402	0.09148625993047771	0.07637610663760576
DALYs (Disability-Adjusted Life Years)	China	Female	All ages	Ischemic heart disease	Percent	2011	0.07440847067488914	0.08469188085748743	0.06334346966981459
DALYs (Disability-Adjusted Life Years)	China	Both	All ages	Ischemic heart disease	Percent	2011	0.07992303402948112	0.08825188526614353	0.07106478633908611
DALYs (Disability-Adjusted Life Years)	China	Male	All ages	Ischemic heart disease	Rate	2011	2572.5683386025885	2931.126826498942	2280.7296270447055
DALYs (Disability-Adjusted Life Years)	China	Female	All ages	Ischemic heart disease	Rate	2011	1788.285487691734	2002.756121897678	1586.0649288369582
DALYs (Disability-Adjusted Life Years)	China	Both	All ages	Ischemic heart disease	Rate	2011	2188.918795274455	2377.5871892529785	1998.5800713836773
DALYs (Disability-Adjusted Life Years)	China	Male	Age-standardized	Ischemic heart disease	Rate	2011	2791.13715724635	3137.9471374439167	2501.4642653855926
DALYs (Disability-Adjusted Life Years)	China	Female	Age-standardized	Ischemic heart disease	Rate	2011	1666.644460743454	1864.6766064945573	1471.3590401373724
DALYs (Disability-Adjusted Life Years)	China	Both	Age-standardized	Ischemic heart disease	Rate	2011	2168.3118000154714	2351.4352550414037	1969.7681062333531
DALYs (Disability-Adjusted Life Years)	Global	Male	All ages	Ischemic heart disease	Number	2015	104781611.91433883	109272746.82319348	100003958.71252108
DALYs (Disability-Adjusted Life Years)	Global	Female	All ages	Ischemic heart disease	Number	2015	67454961.23091035	71096665.94288477	62725971.070316955
DALYs (Disability-Adjusted Life Years)	Global	Both	All ages	Ischemic heart disease	Number	2015	172236573.1452492	178733652.4986897	164149740.44488394
DALYs (Disability-Adjusted Life Years)	Global	Male	All ages	Ischemic heart disease	Percent	2015	0.07551105454582512	0.0808625359829025	0.06956985189094765
DALYs (Disability-Adjusted Life Years)	Global	Female	All ages	Ischemic heart disease	Percent	2015	0.055649531921040093	0.061811578787519104	0.04912965175232504
DALYs (Disability-Adjusted Life Years)	Global	Both	All ages	Ischemic heart disease	Percent	2015	0.06624778031205003	0.0719666309499657	0.0599844031303673
DALYs (Disability-Adjusted Life Years)	Global	Male	All ages	Ischemic heart disease	Rate	2015	2822.1871870464643	2943.1513826099786	2693.505909826327
DALYs (Disability-Adjusted Life Years)	Global	Female	All ages	Ischemic heart disease	Rate	2015	1831.2085654115656	1930.0703946910899	1702.8300572958801
DALYs (Disability-Adjusted Life Years)	Global	Both	All ages	Ischemic heart disease	Rate	2015	2328.650626175759	2416.4915976281127	2219.316077260859
DALYs (Disability-Adjusted Life Years)	Global	Male	Age-standardized	Ischemic heart disease	Rate	2015	3067.0047200629624	3199.2345879499803	2919.9119775277277
DALYs (Disability-Adjusted Life Years)	Global	Female	Age-standardized	Ischemic heart disease	Rate	2015	1721.4586408113703	1814.4942963441927	1600.758666877152
DALYs (Disability-Adjusted Life Years)	Global	Both	Age-standardized	Ischemic heart disease	Rate	2015	2361.0807497638225	2449.4462375457174	2244.947985417642
DALYs (Disability-Adjusted Life Years)	Global	Male	All ages	Ischemic heart disease	Number	2017	107514536.35112748	112738552.5161294	102307703.4404526
DALYs (Disability-Adjusted Life Years)	Global	Female	All ages	Ischemic heart disease	Number	2017	68848734.66048615	73346702.85131131	64490302.30335336
DALYs (Disability-Adjusted Life Years)	Global	Both	All ages	Ischemic heart disease	Number	2017	176363271.01161376	183853157.29709715	167539954.54919308
DALYs (Disability-Adjusted Life Years)	Global	Male	All ages	Ischemic heart disease	Percent	2017	0.07763625596173208	0.08345988296190196	0.0710111735836422
DALYs (Disability-Adjusted Life Years)	Global	Female	All ages	Ischemic heart disease	Percent	2017	0.05655698939448509	0.06320665783087848	0.049804419474894626
DALYs (Disability-Adjusted Life Years)	Global	Both	All ages	Ischemic heart disease	Percent	2017	0.06777180263271466	0.07370789319172402	0.06125354082537922
DALYs (Disability-Adjusted Life Years)	Global	Male	All ages	Ischemic heart disease	Rate	2017	2827.3751714321415	2964.754302676767	2690.447918680393
DALYs (Disability-Adjusted Life Years)	Global	Female	All ages	Ischemic heart disease	Rate	2017	1824.8093430978643	1944.0262672730205	1709.2907627524703
DALYs (Disability-Adjusted Life Years)	Global	Both	All ages	Ischemic heart disease	Rate	2017	2328.0575132114436	2426.926659491177	2211.5866172932824
DALYs (Disability-Adjusted Life Years)	Global	Male	Age-standardized	Ischemic heart disease	Rate	2017	2979.997935263465	3122.816219796884	2827.6202827074494
DALYs (Disability-Adjusted Life Years)	Global	Female	Age-standardized	Ischemic heart disease	Rate	2017	1662.0942212135867	1770.1924986417323	1558.1491083275005
DALYs (Disability-Adjusted Life Years)	Global	Both	Age-standardized	Ischemic heart disease	Rate	2017	2290.0455889504547	2388.6273969754266	2169.2899905480967
DALYs (Disability-Adjusted Life Years)	Global	Male	All ages	Ischemic heart disease	Number	2018	109801276.80852878	116111338.7725525	104411793.31514041
DALYs (Disability-Adjusted Life Years)	Global	Female	All ages	Ischemic heart disease	Number	2018	70244262.01237759	74299961.67293721	65388990.68851963
DALYs (Disability-Adjusted Life Years)	Global	Both	All ages	Ischemic heart disease	Number	2018	180045538.82090664	188362964.81226563	171381487.2578689
DALYs (Disability-Adjusted Life Years)	Global	Male	All ages	Ischemic heart disease	Percent	2018	0.07945018683565047	0.0857519205588246	0.07281681003231524
DALYs (Disability-Adjusted Life Years)	Global	Female	All ages	Ischemic heart disease	Percent	2018	0.05768624500556364	0.06448740354964205	0.05081940713704679
DALYs (Disability-Adjusted Life Years)	Global	Both	All ages	Ischemic heart disease	Percent	2018	0.0692537703608829	0.07558454094549516	0.062310188820725865
DALYs (Disability-Adjusted Life Years)	Global	Male	All ages	Ischemic heart disease	Rate	2018	2854.927364159235	3018.9943868227824	2714.7961712333963
DALYs (Disability-Adjusted Life Years)	Global	Female	All ages	Ischemic heart disease	Rate	2018	1840.7824970231347	1947.0639317547739	1713.54792703532
DALYs (Disability-Adjusted Life Years)	Global	Both	All ages	Ischemic heart disease	Rate	2018	2349.842107455108	2458.395965263149	2236.764308819731
DALYs (Disability-Adjusted Life Years)	Global	Male	Age-standardized	Ischemic heart disease	Rate	2018	2961.105755686841	3129.4708410932444	2816.5509979097355
DALYs (Disability-Adjusted Life Years)	Global	Female	Age-standardized	Ischemic heart disease	Rate	2018	1649.5593022420016	1744.1252783227144	1535.730250875967
DALYs (Disability-Adjusted Life Years)	Global	Both	Age-standardized	Ischemic heart disease	Rate	2018	2274.9687442580243	2381.676894366191	2159.9977146344263
DALYs (Disability-Adjusted Life Years)	Global	Male	All ages	Ischemic heart disease	Number	2019	111816478.67589994	118481637.1773191	105935103.81019908
DALYs (Disability-Adjusted Life Years)	Global	Female	All ages	Ischemic heart disease	Number	2019	71211909.53516537	76085880.29767281	65574773.09906824
DALYs (Disability-Adjusted Life Years)	Global	Both	All ages	Ischemic heart disease	Number	2019	183028388.2110655	191324733.2228151	173418580.72146314
DALYs (Disability-Adjusted Life Years)	Global	Male	All ages	Ischemic heart disease	Percent	2019	0.08097841907904038	0.08698971288715426	0.0742407453952022
DALYs (Disability-Adjusted Life Years)	Global	Female	All ages	Ischemic heart disease	Percent	2019	0.05844214389937335	0.06570426022533125	0.051158728787672046
DALYs (Disability-Adjusted Life Years)	Global	Both	All ages	Ischemic heart disease	Percent	2019	0.07041208143065072	0.07698613986267247	0.06342861940533134
DALYs (Disability-Adjusted Life Years)	Global	Male	All ages	Ischemic heart disease	Rate	2019	2876.115554253149	3047.5550975521064	2724.8362979937415
DALYs (Disability-Adjusted Life Years)	Global	Female	All ages	Ischemic heart disease	Rate	2019	1846.0311363879582	1972.3794093687582	1699.8992681508944
DALYs (Disability-Adjusted Life Years)	Global	Both	All ages	Ischemic heart disease	Rate	2019	2363.081035592565	2470.195214729578	2239.0087315290725
DALYs (Disability-Adjusted Life Years)	Global	Male	Age-standardized	Ischemic heart disease	Rate	2019	2936.2855721641663	3109.7078065715864	2777.533657474897
DALYs (Disability-Adjusted Life Years)	Global	Female	Age-standardized	Ischemic heart disease	Rate	2019	1626.4288428214622	1737.9255319316285	1499.1220648216445
DALYs (Disability-Adjusted Life Years)	Global	Both	Age-standardized	Ischemic heart disease	Rate	2019	2250.9714951786846	2352.312435708675	2129.7180490115675
DALYs (Disability-Adjusted Life Years)	China	Male	All ages	Ischemic heart disease	Number	2015	19274166.487591628	22543229.461599406	16320851.425880855
DALYs (Disability-Adjusted Life Years)	China	Female	All ages	Ischemic heart disease	Number	2015	12326850.295616938	14166996.446786996	10410138.55556135
DALYs (Disability-Adjusted Life Years)	China	Both	All ages	Ischemic heart disease	Number	2015	31601016.783208575	35260159.251999274	28137781.908388495
DALYs (Disability-Adjusted Life Years)	China	Male	All ages	Ischemic heart disease	Percent	2015	0.0901309962154182	0.09901608213842829	0.08109438310561942
DALYs (Disability-Adjusted Life Years)	China	Female	All ages	Ischemic heart disease	Percent	2015	0.07709784887898159	0.08969444830080245	0.06463674415434319
DALYs (Disability-Adjusted Life Years)	China	Both	All ages	Ischemic heart disease	Percent	2015	0.0845849992152986	0.09380316926636281	0.07463390854736829
DALYs (Disability-Adjusted Life Years)	China	Male	All ages	Ischemic heart disease	Rate	2015	2740.454593335532	3205.2590583581923	2320.544044589223
DALYs (Disability-Adjusted Life Years)	China	Female	All ages	Ischemic heart disease	Rate	2015	1828.798661935269	2101.8008269913103	1544.4373059142865
DALYs (Disability-Adjusted Life Years)	China	Both	All ages	Ischemic heart disease	Rate	2015	2294.316368152931	2559.9796699746257	2042.8764694127153
DALYs (Disability-Adjusted Life Years)	China	Male	Age-standardized	Ischemic heart disease	Rate	2015	2660.7300835927385	3044.7404637166437	2286.7956827490993
DALYs (Disability-Adjusted Life Years)	China	Female	Age-standardized	Ischemic heart disease	Rate	2015	1487.6119706846491	1710.6951503718242	1250.8482419762859
DALYs (Disability-Adjusted Life Years)	China	Both	Age-standardized	Ischemic heart disease	Rate	2015	2011.6934008121975	2232.4009223784255	1779.7940756402352
DALYs (Disability-Adjusted Life Years)	Global	Male	All ages	Ischemic heart disease	Number	2014	103654540.2271773	108797492.66074994	99036519.34020615
DALYs (Disability-Adjusted Life Years)	Global	Female	All ages	Ischemic heart disease	Number	2014	66636869.6219783	70381603.47791459	62051147.44189747
DALYs (Disability-Adjusted Life Years)	Global	Both	All ages	Ischemic heart disease	Number	2014	170291409.84915555	176975385.8156454	162785326.0743081
DALYs (Disability-Adjusted Life Years)	Global	Male	All ages	Ischemic heart disease	Percent	2014	0.07462543401121415	0.08016276989723344	0.06873636918560821
DALYs (Disability-Adjusted Life Years)	Global	Female	All ages	Ischemic heart disease	Percent	2014	0.05513576994950861	0.061107225850614066	0.04884675414288732
DALYs (Disability-Adjusted Life Years)	Global	Both	All ages	Ischemic heart disease	Percent	2014	0.06555403551756948	0.0712550402676703	0.05950935861322443
DALYs (Disability-Adjusted Life Years)	Global	Male	All ages	Ischemic heart disease	Rate	2014	2826.136942854252	2966.359337705519	2700.2267858757173
DALYs (Disability-Adjusted Life Years)	Global	Female	All ages	Ischemic heart disease	Rate	2014	1831.481780215156	1934.4039593002328	1705.4454482327105
DALYs (Disability-Adjusted Life Years)	Global	Both	All ages	Ischemic heart disease	Rate	2014	2330.803692375837	2422.2882591913108	2228.0668144957745
DALYs (Disability-Adjusted Life Years)	Global	Male	Age-standardized	Ischemic heart disease	Rate	2014	3118.4315064975153	3273.7844669151764	2972.7052690957544
DALYs (Disability-Adjusted Life Years)	Global	Female	Age-standardized	Ischemic heart disease	Rate	2014	1747.903215504579	1846.66906272452	1627.0393051972692
DALYs (Disability-Adjusted Life Years)	Global	Both	Age-standardized	Ischemic heart disease	Rate	2014	2398.8907010253674	2494.765760500046	2283.128715695417
DALYs (Disability-Adjusted Life Years)	Global	Male	All ages	Ischemic heart disease	Number	2016	106603007.25599827	111487409.19973212	101682902.19966057
DALYs (Disability-Adjusted Life Years)	Global	Female	All ages	Ischemic heart disease	Number	2016	68571755.48636518	72776201.65742797	63735013.97733117
DALYs (Disability-Adjusted Life Years)	Global	Both	All ages	Ischemic heart disease	Number	2016	175174762.74236366	182374704.07068995	165740792.38126326
DALYs (Disability-Adjusted Life Years)	Global	Male	All ages	Ischemic heart disease	Percent	2016	0.07681699851281681	0.08267742935415355	0.07044530461794102
DALYs (Disability-Adjusted Life Years)	Global	Female	All ages	Ischemic heart disease	Percent	2016	0.056406933032046115	0.0626573189023997	0.050059200807190646
DALYs (Disability-Adjusted Life Years)	Global	Both	All ages	Ischemic heart disease	Percent	2016	0.06728420596625309	0.07320867387947248	0.06076918682325738
DALYs (Disability-Adjusted Life Years)	Global	Male	All ages	Ischemic heart disease	Rate	2016	2836.7039225160856	2966.677761993822	2705.780023915476
DALYs (Disability-Adjusted Life Years)	Global	Female	All ages	Ischemic heart disease	Rate	2016	1839.0635349052577	1951.8248836971966	1709.344310511246
DALYs (Disability-Adjusted Life Years)	Global	Both	All ages	Ischemic heart disease	Rate	2016	2339.8402675068755	2436.0111563950336	2213.8290579707527
DALYs (Disability-Adjusted Life Years)	Global	Male	Age-standardized	Ischemic heart disease	Rate	2016	3035.310741778054	3172.6514390133743	2883.3742329372294
DALYs (Disability-Adjusted Life Years)	Global	Female	Age-standardized	Ischemic heart disease	Rate	2016	1702.2338062556964	1806.8491785651681	1582.1387480955375
DALYs (Disability-Adjusted Life Years)	Global	Both	Age-standardized	Ischemic heart disease	Rate	2016	2336.655332458018	2435.442674032589	2204.0661862488328
DALYs (Disability-Adjusted Life Years)	China	Male	All ages	Ischemic heart disease	Number	2016	19569798.906214368	23323338.436532713	16640661.204374937
DALYs (Disability-Adjusted Life Years)	China	Female	All ages	Ischemic heart disease	Number	2016	12502214.411498705	14604674.76256556	10501003.451765135
DALYs (Disability-Adjusted Life Years)	China	Both	All ages	Ischemic heart disease	Number	2016	32072013.317713078	36516918.32715195	28267897.097911023
DALYs (Disability-Adjusted Life Years)	China	Male	All ages	Ischemic heart disease	Percent	2016	0.09045055094331586	0.09924239538976944	0.08061321192981852
DALYs (Disability-Adjusted Life Years)	China	Female	All ages	Ischemic heart disease	Percent	2016	0.07690106711368039	0.08972750100610186	0.06494852851308197
DALYs (Disability-Adjusted Life Years)	China	Both	All ages	Ischemic heart disease	Percent	2016	0.08467405378882564	0.09408281916172254	0.07445611562052717
DALYs (Disability-Adjusted Life Years)	China	Male	All ages	Ischemic heart disease	Rate	2016	2760.453114709613	3289.9153711849544	2347.278338044514
DALYs (Disability-Adjusted Life Years)	China	Female	All ages	Ischemic heart disease	Rate	2016	1841.5264911954328	2151.2105444153767	1546.7560708904912
DALYs (Disability-Adjusted Life Years)	China	Both	All ages	Ischemic heart disease	Rate	2016	2310.931434160258	2631.2066412828376	2036.8279139211888
DALYs (Disability-Adjusted Life Years)	China	Male	Age-standardized	Ischemic heart disease	Rate	2016	2620.0706264076225	3061.0290081975086	2257.192400585424
DALYs (Disability-Adjusted Life Years)	China	Female	Age-standardized	Ischemic heart disease	Rate	2016	1449.1190306334222	1696.5498765174318	1211.280075475966
DALYs (Disability-Adjusted Life Years)	China	Both	Age-standardized	Ischemic heart disease	Rate	2016	1972.1669837160935	2232.7940747833327	1734.2561921978076
DALYs (Disability-Adjusted Life Years)	China	Male	All ages	Ischemic heart disease	Number	2019	20596390.08959968	25756374.505152196	16569486.217778325
DALYs (Disability-Adjusted Life Years)	China	Female	All ages	Ischemic heart disease	Number	2019	13457011.536225665	16363749.854919594	10752065.430536708
DALYs (Disability-Adjusted Life Years)	China	Both	All ages	Ischemic heart disease	Number	2019	34053401.62582535	39474133.2669275	29111561.014078766
DALYs (Disability-Adjusted Life Years)	China	Male	All ages	Ischemic heart disease	Percent	2019	0.09328092597825564	0.10292837407708846	0.08142960278097625
DALYs (Disability-Adjusted Life Years)	China	Female	All ages	Ischemic heart disease	Percent	2019	0.07895607938989371	0.09339416864285573	0.06608563589347427
DALYs (Disability-Adjusted Life Years)	China	Both	All ages	Ischemic heart disease	Percent	2019	0.08711687028123931	0.09832307878468749	0.07605447165883067
DALYs (Disability-Adjusted Life Years)	China	Male	All ages	Ischemic heart disease	Rate	2019	2846.899322286726	3560.1289742665826	2290.2877095851914
DALYs (Disability-Adjusted Life Years)	China	Female	All ages	Ischemic heart disease	Rate	2019	1947.7445960602893	2368.4608774691847	1556.235370865133
DALYs (Disability-Adjusted Life Years)	China	Both	All ages	Ischemic heart disease	Rate	2019	2407.6732641824146	2790.934554434593	2058.270944628835
DALYs (Disability-Adjusted Life Years)	China	Male	Age-standardized	Ischemic heart disease	Rate	2019	2511.116808281963	3103.7040771882857	2039.543439861175
DALYs (Disability-Adjusted Life Years)	China	Female	Age-standardized	Ischemic heart disease	Rate	2019	1387.1527086829046	1684.4929306443198	1106.6343467188842
DALYs (Disability-Adjusted Life Years)	China	Both	Age-standardized	Ischemic heart disease	Rate	2019	1892.300113194035	2183.6552191881547	1616.9146879968384
DALYs (Disability-Adjusted Life Years)	China	Male	All ages	Ischemic heart disease	Number	2018	20181489.307864673	24488299.62413677	16089672.594125213
DALYs (Disability-Adjusted Life Years)	China	Female	All ages	Ischemic heart disease	Number	2018	13188714.215226455	15777349.207402766	10755969.877475452
DALYs (Disability-Adjusted Life Years)	China	Both	All ages	Ischemic heart disease	Number	2018	33370203.52309117	38554277.203880906	28710690.290637396
DALYs (Disability-Adjusted Life Years)	China	Male	All ages	Ischemic heart disease	Percent	2018	0.09225222784834082	0.10192106975424231	0.08191617415089458
DALYs (Disability-Adjusted Life Years)	China	Female	All ages	Ischemic heart disease	Percent	2018	0.07855026337379181	0.0910700794116002	0.0650509727569367
DALYs (Disability-Adjusted Life Years)	China	Both	All ages	Ischemic heart disease	Percent	2018	0.0863605960156326	0.09670942125777666	0.07597522523753572
DALYs (Disability-Adjusted Life Years)	China	Male	All ages	Ischemic heart disease	Rate	2018	2804.9890248026054	3403.5848709645634	2236.274754093636
DALYs (Disability-Adjusted Life Years)	China	Female	All ages	Ischemic heart disease	Rate	2018	1917.8400238299816	2294.2669987469844	1564.0819256146046
DALYs (Disability-Adjusted Life Years)	China	Both	All ages	Ischemic heart disease	Rate	2018	2371.4385486435335	2739.842419993205	2040.3123303179734
DALYs (Disability-Adjusted Life Years)	China	Male	Age-standardized	Ischemic heart disease	Rate	2018	2535.3363278767265	3026.5248672149637	2054.5773256305456
DALYs (Disability-Adjusted Life Years)	China	Female	Age-standardized	Ischemic heart disease	Rate	2018	1414.4224314943522	1693.7171673932921	1156.7604102641164
DALYs (Disability-Adjusted Life Years)	China	Both	Age-standardized	Ischemic heart disease	Rate	2018	1918.9520802123993	2215.0793553205044	1658.4730499845857
DALYs (Disability-Adjusted Life Years)	China	Male	All ages	Ischemic heart disease	Number	2017	19907537.732578903	24128254.233015034	16384984.308653943
DALYs (Disability-Adjusted Life Years)	China	Female	All ages	Ischemic heart disease	Number	2017	12862915.543501522	15228671.24186417	10724918.735369818
DALYs (Disability-Adjusted Life Years)	China	Both	All ages	Ischemic heart disease	Number	2017	32770453.27608047	37880036.792240135	28542313.079718225
DALYs (Disability-Adjusted Life Years)	China	Male	All ages	Ischemic heart disease	Percent	2017	0.09154974218338036	0.10109898120212737	0.08145964523293114
DALYs (Disability-Adjusted Life Years)	China	Female	All ages	Ischemic heart disease	Percent	2017	0.07784497520025496	0.0911371783817802	0.06518741835592672
DALYs (Disability-Adjusted Life Years)	China	Both	All ages	Ischemic heart disease	Percent	2017	0.0856849191821458	0.09608886553222061	0.07561920149712402
DALYs (Disability-Adjusted Life Years)	China	Male	All ages	Ischemic heart disease	Rate	2017	2786.062420015392	3376.7522273319405	2293.080623435241
DALYs (Disability-Adjusted Life Years)	China	Female	All ages	Ischemic heart disease	Rate	2017	1881.5803094577625	2227.641769938663	1568.835295914036
DALYs (Disability-Adjusted Life Years)	China	Both	All ages	Ischemic heart disease	Rate	2017	2343.821670950559	2709.271378765503	2041.4149103066852
DALYs (Disability-Adjusted Life Years)	China	Male	Age-standardized	Ischemic heart disease	Rate	2017	2580.449209059706	3078.0701029782394	2152.5511483509954
DALYs (Disability-Adjusted Life Years)	China	Female	Age-standardized	Ischemic heart disease	Rate	2017	1433.4396608286747	1699.186023622086	1194.5792231500918
DALYs (Disability-Adjusted Life Years)	China	Both	Age-standardized	Ischemic heart disease	Rate	2017	1948.0589744412123	2229.1437950933946	1701.2816775845508
DALYs (Disability-Adjusted Life Years)	China	Male	All ages	Ischemic heart disease	Number	2020	21038364.739464235	25950574.840852994	16569648.485191636
DALYs (Disability-Adjusted Life Years)	China	Female	All ages	Ischemic heart disease	Number	2020	13805010.858065296	17189015.059956346	11100027.201036341
DALYs (Disability-Adjusted Life Years)	China	Both	All ages	Ischemic heart disease	Number	2020	34843375.59752949	40733072.24216552	29664226.38971201
DALYs (Disability-Adjusted Life Years)	China	Male	All ages	Ischemic heart disease	Percent	2020	0.09384530961480876	0.10418241658336914	0.08185557195254858
DALYs (Disability-Adjusted Life Years)	China	Female	All ages	Ischemic heart disease	Percent	2020	0.07935173094920106	0.09438799629344943	0.06558985807906807
DALYs (Disability-Adjusted Life Years)	China	Both	All ages	Ischemic heart disease	Percent	2020	0.08760479011811037	0.09908501935594574	0.07660094787834423
DALYs (Disability-Adjusted Life Years)	China	Male	All ages	Ischemic heart disease	Rate	2020	2896.628127550739	3572.956640927584	2281.3612398211967
DALYs (Disability-Adjusted Life Years)	China	Female	All ages	Ischemic heart disease	Rate	2020	1991.5493782318688	2479.735264755298	1601.3208897742838
DALYs (Disability-Adjusted Life Years)	China	Both	All ages	Ischemic heart disease	Rate	2020	2454.6494669594513	2869.567381236785	2089.7882666808523
DALYs (Disability-Adjusted Life Years)	China	Male	Age-standardized	Ischemic heart disease	Rate	2020	2494.3278914331013	3023.417343975881	2000.5661793246327
DALYs (Disability-Adjusted Life Years)	China	Female	Age-standardized	Ischemic heart disease	Rate	2020	1370.9269057911044	1706.4226776074504	1104.0827363033777
DALYs (Disability-Adjusted Life Years)	China	Both	Age-standardized	Ischemic heart disease	Rate	2020	1875.3670374616654	2181.18410983288	1603.7202180479298
DALYs (Disability-Adjusted Life Years)	Global	Male	All ages	Ischemic heart disease	Number	2020	113147785.51626596	120716239.11813463	106614543.33691761
DALYs (Disability-Adjusted Life Years)	Global	Female	All ages	Ischemic heart disease	Number	2020	72017093.15504554	77258386.9653466	65912268.36536384
DALYs (Disability-Adjusted Life Years)	Global	Both	All ages	Ischemic heart disease	Number	2020	185164878.6713115	194414591.18335065	175081621.0010966
DALYs (Disability-Adjusted Life Years)	Global	Male	All ages	Ischemic heart disease	Percent	2020	0.07664814882207563	0.08265223965259497	0.07037242908236224
DALYs (Disability-Adjusted Life Years)	Global	Female	All ages	Ischemic heart disease	Percent	2020	0.05652606729368148	0.06384601782350302	0.04981339040262232
DALYs (Disability-Adjusted Life Years)	Global	Both	All ages	Ischemic heart disease	Percent	2020	0.06732585715456027	0.07341712294478517	0.060824091613137135
DALYs (Disability-Adjusted Life Years)	Global	Male	All ages	Ischemic heart disease	Rate	2020	2882.072006763144	3074.8537581770593	2715.6589009954055
DALYs (Disability-Adjusted Life Years)	Global	Female	All ages	Ischemic heart disease	Rate	2020	1848.276611780899	1982.7913546100133	1691.5998509805568
DALYs (Disability-Adjusted Life Years)	Global	Both	All ages	Ischemic heart disease	Rate	2020	2367.1218326594617	2485.368859796492	2238.218881156086
DALYs (Disability-Adjusted Life Years)	Global	Male	Age-standardized	Ischemic heart disease	Rate	2020	2903.248780436221	3092.3670321368477	2733.6636708914166
DALYs (Disability-Adjusted Life Years)	Global	Female	Age-standardized	Ischemic heart disease	Rate	2020	1603.4434915728427	1719.7433966861888	1470.2577664220082
DALYs (Disability-Adjusted Life Years)	Global	Both	Age-standardized	Ischemic heart disease	Rate	2020	2222.4400177507864	2333.493308282226	2098.8383888002863
DALYs (Disability-Adjusted Life Years)	Global	Male	All ages	Ischemic heart disease	Number	2021	114982353.80841641	123113032.67928591	107837252.64967096
DALYs (Disability-Adjusted Life Years)	Global	Female	All ages	Ischemic heart disease	Number	2021	73378203.51426369	78561320.2487598	67274276.54471414
DALYs (Disability-Adjusted Life Years)	Global	Both	All ages	Ischemic heart disease	Number	2021	188360557.32268006	198154476.56482708	177036930.4133399
DALYs (Disability-Adjusted Life Years)	Global	Male	All ages	Ischemic heart disease	Percent	2021	0.07410546333540666	0.07970971172992854	0.06764499594395765
DALYs (Disability-Adjusted Life Years)	Global	Female	All ages	Ischemic heart disease	Percent	2021	0.05534168348999186	0.06205718740923455	0.048470451867033325
DALYs (Disability-Adjusted Life Years)	Global	Both	All ages	Ischemic heart disease	Percent	2021	0.06545789890758272	0.07165247071498354	0.0589805552894012
DALYs (Disability-Adjusted Life Years)	Global	Male	All ages	Ischemic heart disease	Rate	2021	2904.041077403567	3109.392808744219	2723.5814974772925
DALYs (Disability-Adjusted Life Years)	Global	Female	All ages	Ischemic heart disease	Rate	2021	1866.1982515975437	1998.0183688052682	1710.9595391066025
DALYs (Disability-Adjusted Life Years)	Global	Both	All ages	Ischemic heart disease	Rate	2021	2386.923384928668	2511.032886415943	2243.4292784326394
DALYs (Disability-Adjusted Life Years)	Global	Male	Age-standardized	Ischemic heart disease	Rate	2021	2890.653414898365	3091.3226740732407	2714.806082851436
DALYs (Disability-Adjusted Life Years)	Global	Female	Age-standardized	Ischemic heart disease	Rate	2021	1596.1357301915373	1706.9466568639132	1463.977033741536
DALYs (Disability-Adjusted Life Years)	Global	Both	Age-standardized	Ischemic heart disease	Rate	2021	2212.1626328064895	2327.612952390025	2075.544839728473
DALYs (Disability-Adjusted Life Years)	China	Male	All ages	Ischemic heart disease	Number	2021	21529833.926708564	26751533.02201713	16894341.570179705
DALYs (Disability-Adjusted Life Years)	China	Female	All ages	Ischemic heart disease	Number	2021	14142793.109260859	17447300.367050916	11236414.460967442
DALYs (Disability-Adjusted Life Years)	China	Both	All ages	Ischemic heart disease	Number	2021	35672627.03596942	41738945.76187003	29920272.747327022
DALYs (Disability-Adjusted Life Years)	China	Male	All ages	Ischemic heart disease	Percent	2021	0.09529015197494675	0.10635689813827695	0.08319958149929178
DALYs (Disability-Adjusted Life Years)	China	Female	All ages	Ischemic heart disease	Percent	2021	0.0800819594390487	0.09567367865610403	0.06408689673628758
DALYs (Disability-Adjusted Life Years)	China	Both	All ages	Ischemic heart disease	Percent	2021	0.08870799038716146	0.10062564320213377	0.07655359545541648
DALYs (Disability-Adjusted Life Years)	China	Male	All ages	Ischemic heart disease	Rate	2021	2956.974553532703	3674.138996305193	2320.3215729285625
DALYs (Disability-Adjusted Life Years)	China	Female	All ages	Ischemic heart disease	Rate	2021	2035.9815559530246	2511.694929994247	1617.582355962864
DALYs (Disability-Adjusted Life Years)	China	Both	All ages	Ischemic heart disease	Rate	2021	2507.308276958781	2933.689298372872	2102.9947537251396
DALYs (Disability-Adjusted Life Years)	China	Male	Age-standardized	Ischemic heart disease	Rate	2021	2477.9878547985213	3018.014459189573	1979.8747035311912
DALYs (Disability-Adjusted Life Years)	China	Female	Age-standardized	Ischemic heart disease	Rate	2021	1350.616954919259	1666.750294478046	1068.5757511990953
DALYs (Disability-Adjusted Life Years)	China	Both	Age-standardized	Ischemic heart disease	Rate	2021	1856.506713385496	2159.8167257580117	1548.727232825554
Prevalence	China	Male	All ages	Ischemic heart disease	Number	1990	10648703.008339098	12348341.076229764	9142879.945977658
Prevalence	China	Female	All ages	Ischemic heart disease	Number	1990	8856760.051132329	10222044.43170062	7651262.694857936
Prevalence	China	Both	All ages	Ischemic heart disease	Number	1990	19505463.0594714	22537174.001845635	16754811.277846674
Prevalence	China	Male	All ages	Ischemic heart disease	Percent	1990	0.0181465314242616	0.0210412552463567	0.0155965618140207
Prevalence	China	Female	All ages	Ischemic heart disease	Percent	1990	0.0158931623767596	0.0183520110016116	0.0137542578483885
Prevalence	China	Both	All ages	Ischemic heart disease	Percent	1990	0.0170489316263907	0.0196962848272752	0.0146627356437411
Prevalence	China	Male	All ages	Ischemic heart disease	Rate	1990	1754.78192908488	2034.86243890693	1506.63986932776
Prevalence	China	Female	All ages	Ischemic heart disease	Rate	1990	1554.85847298259	1794.54250810398	1343.22602864176
Prevalence	China	Both	All ages	Ischemic heart disease	Rate	1990	1657.98278501925	1915.6810788913501	1424.17478530084
Prevalence	China	Male	All ages	Ischemic heart disease	Number	1991	11037376.471859757	12712845.84040618	9533006.81669294
Prevalence	China	Female	All ages	Ischemic heart disease	Number	1991	9164824.651996983	10515643.248252016	7959099.857024788
Prevalence	China	Both	All ages	Ischemic heart disease	Number	1991	20202201.12385674	23233544.657141417	17439989.488954432
Prevalence	China	Male	All ages	Ischemic heart disease	Percent	1991	0.0185623385096858	0.0214051754746902	0.0160481611077464
Prevalence	China	Female	All ages	Ischemic heart disease	Percent	1991	0.0162483772588269	0.0186573947987427	0.0141201122505071
Prevalence	China	Both	All ages	Ischemic heart disease	Percent	1991	0.0174358660223683	0.0200771232182496	0.0150706562509266
Prevalence	China	Male	All ages	Ischemic heart disease	Rate	1991	1792.2584717239	2064.3225965226898	1547.97766224429
Prevalence	China	Female	All ages	Ischemic heart disease	Rate	1991	1588.42920645163	1822.55040269753	1379.45537967368
Prevalence	China	Both	All ages	Ischemic heart disease	Rate	1991	1693.66424951891	1947.7988430148498	1462.0924981558999
Prevalence	China	Male	All ages	Ischemic heart disease	Number	1992	11437170.521395106	13135667.095746867	9931145.944388932
Prevalence	China	Female	All ages	Ischemic heart disease	Number	1992	9487413.392040202	10819989.400844008	8267442.114489319
Prevalence	China	Both	All ages	Ischemic heart disease	Number	1992	20924583.913435303	23936399.453601222	18144620.865834884
Prevalence	China	Male	All ages	Ischemic heart disease	Percent	1992	0.0190362499354941	0.0218432480045837	0.0165449438314082
Prevalence	China	Female	All ages	Ischemic heart disease	Percent	1992	0.0166582934257514	0.0190285404732839	0.014523234115512
Prevalence	China	Both	All ages	Ischemic heart disease	Percent	1992	0.0178790366406539	0.0204747137466604	0.0155194823598047
Prevalence	China	Male	All ages	Ischemic heart disease	Rate	1992	1835.15793399356	2107.69120246689	1593.5078732454099
Prevalence	China	Female	All ages	Ischemic heart disease	Rate	1992	1627.3039198035601	1855.87055571952	1418.05151770291
Prevalence	China	Both	All ages	Ischemic heart disease	Rate	1992	1734.69543545779	1984.3817705161498	1504.2301975651799
Prevalence	China	Male	All ages	Ischemic heart disease	Number	1993	11842864.370262291	13537335.102930969	10332629.45340588
Prevalence	China	Female	All ages	Ischemic heart disease	Number	1993	9821890.659440404	11164081.808068026	8583670.470885277
Prevalence	China	Both	All ages	Ischemic heart disease	Number	1993	21664755.02970266	24664065.483615648	18841475.26063725
Prevalence	China	Male	All ages	Ischemic heart disease	Percent	1993	0.0195548604762573	0.0223404236643778	0.0170756831621857
Prevalence	China	Female	All ages	Ischemic heart disease	Percent	1993	0.0171110124099791	0.0194993368534882	0.0149581147599603
Prevalence	China	Both	All ages	Ischemic heart disease	Percent	1993	0.0183656710324241	0.020910773754682	0.0159850131830774
Prevalence	China	Male	All ages	Ischemic heart disease	Rate	1993	1882.162981	2151.46185841928	1642.14433617509
Prevalence	China	Female	All ages	Ischemic heart disease	Rate	1993	1670.3028581347298	1898.55480976494	1459.73212469291
Prevalence	China	Both	All ages	Ischemic heart disease	Rate	1993	1779.81702979311	2026.21833071676	1547.8771160500899
Prevalence	China	Male	All ages	Ischemic heart disease	Number	1994	12274783.563824818	13989303.313511208	10744164.534969551
Prevalence	China	Female	All ages	Ischemic heart disease	Number	1994	10175204.010315904	11544705.018234989	8927804.31938294
Prevalence	China	Both	All ages	Ischemic heart disease	Number	1994	22449987.57414072	25442191.58479589	19571237.182860248
Prevalence	China	Male	All ages	Ischemic heart disease	Percent	1994	0.0201451089950295	0.0229597467873154	0.0176625294906825
Prevalence	China	Female	All ages	Ischemic heart disease	Percent	1994	0.0176114012479767	0.0200195651053473	0.0154552501546198
Prevalence	China	Both	All ages	Ischemic heart disease	Percent	1994	0.0189119208517213	0.02142730719403	0.0164977437141695
Prevalence	China	Male	All ages	Ischemic heart disease	Rate	1994	1935.98190921096	2206.3963895249	1694.57229621454
Prevalence	China	Female	All ages	Ischemic heart disease	Rate	1994	1717.98882538472	1949.2163688887902	1507.37695680316
Prevalence	China	Both	All ages	Ischemic heart disease	Rate	1994	1830.6970587083802	2074.69804370989	1595.9477138961302
Prevalence	China	Male	All ages	Ischemic heart disease	Number	1995	12711078.721741904	14436737.143758863	11135119.156996865
Prevalence	China	Female	All ages	Ischemic heart disease	Number	1995	10537784.277609743	11941873.79546319	9273794.4576545
Prevalence	China	Both	All ages	Ischemic heart disease	Number	1995	23248862.999351643	26293561.974080667	20352220.36282528
Prevalence	China	Male	All ages	Ischemic heart disease	Percent	1995	0.0207659436804217	0.0236339822233991	0.0182355767263441
Prevalence	China	Female	All ages	Ischemic heart disease	Percent	1995	0.0181368273130667	0.0205635743242832	0.0159834908754627
Prevalence	China	Both	All ages	Ischemic heart disease	Percent	1995	0.0194856355876709	0.0220461821898349	0.0170521412185199
Prevalence	China	Male	All ages	Ischemic heart disease	Rate	1995	1992.8736484040799	2263.42654723098	1745.79089828637
Prevalence	China	Female	All ages	Ischemic heart disease	Rate	1995	1768.3214289341502	2003.9384730064598	1556.21419408302
Prevalence	China	Both	All ages	Ischemic heart disease	Rate	1995	1884.41119987569	2131.19595009722	1649.62699445197
Prevalence	China	Male	All ages	Ischemic heart disease	Number	1996	13193605.485981714	14957618.80082626	11581120.039177772
Prevalence	China	Female	All ages	Ischemic heart disease	Number	1996	10945521.189974528	12389425.570323914	9651092.557156635
Prevalence	China	Both	All ages	Ischemic heart disease	Number	1996	24139126.675956234	27294468.990569983	21154331.7398315
Prevalence	China	Male	All ages	Ischemic heart disease	Percent	1996	0.021499927878482	0.02443856131311	0.0189148163105265
Prevalence	China	Female	All ages	Ischemic heart disease	Percent	1996	0.0187513659817945	0.0212407949898155	0.0165435775314035
Prevalence	China	Both	All ages	Ischemic heart disease	Percent	1996	0.0201599991893938	0.0227850874925266	0.0176626404335188
Prevalence	China	Male	All ages	Ischemic heart disease	Rate	1996	2059.1062651285097	2334.4131834857203	1807.4480743882698
Prevalence	China	Female	All ages	Ischemic heart disease	Rate	1996	1826.97073941327	2067.97991637464	1610.9112941505703
Prevalence	China	Both	All ages	Ischemic heart disease	Rate	1996	1946.93628351547	2201.4297671323498	1706.19826353637
Prevalence	China	Male	All ages	Ischemic heart disease	Number	1997	13726662.815039665	15555789.916583257	12062894.828762429
Prevalence	China	Female	All ages	Ischemic heart disease	Number	1997	11404841.96442677	12912643.700823467	10058912.248058986
Prevalence	China	Both	All ages	Ischemic heart disease	Number	1997	25131504.779466435	28410799.30210879	22024970.686066724
Prevalence	China	Male	All ages	Ischemic heart disease	Percent	1997	0.0223602287641404	0.0254128529457075	0.0196875156988738
Prevalence	China	Female	All ages	Ischemic heart disease	Percent	1997	0.0194648344344019	0.022050116835812	0.0171746394013225
Prevalence	China	Both	All ages	Ischemic heart disease	Percent	1997	0.0209462659787167	0.023669266365158	0.0183546193297638
Prevalence	China	Male	All ages	Ischemic heart disease	Rate	1997	2134.7378882626804	2419.19937600572	1875.9926560498598
Prevalence	China	Female	All ages	Ischemic heart disease	Rate	1997	1894.5638130366801	2145.03870921861	1670.97897569525
Prevalence	China	Both	All ages	Ischemic heart disease	Rate	1997	2018.6090999964501	2282.00812138665	1769.08651687165
Prevalence	China	Male	All ages	Ischemic heart disease	Number	1998	14291657.752638897	16211007.649605338	12566338.697407251
Prevalence	China	Female	All ages	Ischemic heart disease	Number	1998	11895297.29167292	13475603.44956494	10484113.333237035
Prevalence	China	Both	All ages	Ischemic heart disease	Number	1998	26186955.044311836	29607093.1298644	22945313.991517726
Prevalence	China	Male	All ages	Ischemic heart disease	Percent	1998	0.0232939956231422	0.026514111354873	0.0205071642447774
Prevalence	China	Female	All ages	Ischemic heart disease	Percent	1998	0.0202295857146023	0.0229569368506553	0.0178404356587617
Prevalence	China	Both	All ages	Ischemic heart disease	Percent	1998	0.0217943205327958	0.024621353617262	0.0191005517209673
Prevalence	China	Male	All ages	Ischemic heart disease	Rate	1998	2216.08635047925	2513.70368655601	1948.5557340387202
Prevalence	China	Female	All ages	Ischemic heart disease	Rate	1998	1967.1353252405402	2228.47188469422	1733.7666462588602
Prevalence	China	Both	All ages	Ischemic heart disease	Rate	1998	2095.6156035223003	2369.31274494851	1836.20271799365
Prevalence	China	Male	All ages	Ischemic heart disease	Number	1999	14905793.775791518	16943794.347690523	13099940.546484448
Prevalence	China	Female	All ages	Ischemic heart disease	Number	1999	12413403.830131488	14066845.049385631	10935049.220878713
Prevalence	China	Both	All ages	Ischemic heart disease	Number	1999	27319197.605923016	30885312.689240627	23940481.230003856
Prevalence	China	Male	All ages	Ischemic heart disease	Percent	1999	0.0243005221566757	0.0276892738847134	0.021378227342142
Prevalence	China	Female	All ages	Ischemic heart disease	Percent	1999	0.021027198827477	0.0238718721619438	0.0185225582281083
Prevalence	China	Both	All ages	Ischemic heart disease	Percent	1999	0.0226951784580239	0.0256748862566578	0.0198917381441817
Prevalence	China	Male	All ages	Ischemic heart disease	Rate	1999	2304.90448728723	2620.04346840563	2025.66278609236
Prevalence	China	Female	All ages	Ischemic heart disease	Rate	1999	2043.5075388307698	2315.6987639609697	1800.13925480377
Prevalence	China	Both	All ages	Ischemic heart disease	Rate	1999	2178.29564522651	2462.63975622204	1908.89376621508
Prevalence	China	Male	All ages	Ischemic heart disease	Number	2000	15502510.35915558	17637783.979646232	13605030.023122497
Prevalence	China	Female	All ages	Ischemic heart disease	Number	2000	12913514.89404384	14648994.960469842	11373975.005747322
Prevalence	China	Both	All ages	Ischemic heart disease	Number	2000	28416025.25319944	32161590.47992835	24908389.42874232
Prevalence	China	Male	All ages	Ischemic heart disease	Percent	2000	0.0252388092910026	0.0287685419649335	0.0221838493238656
Prevalence	China	Female	All ages	Ischemic heart disease	Percent	2000	0.0217687253541617	0.02470524407365	0.0191664810180741
Prevalence	China	Both	All ages	Ischemic heart disease	Percent	2000	0.0235339540886361	0.0266557827882686	0.0206339373939276
Prevalence	China	Male	All ages	Ischemic heart disease	Rate	2000	2389.94380731334	2719.12816829636	2097.41883725758
Prevalence	China	Female	All ages	Ischemic heart disease	Rate	2000	2115.47851690146	2399.78304801934	1863.2727010312701
Prevalence	China	Both	All ages	Ischemic heart disease	Rate	2000	2256.87754906394	2554.36046560265	1978.29162890193
Prevalence	China	Male	All ages	Ischemic heart disease	Number	2001	16161880.71567592	18397019.77938484	14179414.8725503
Prevalence	China	Female	All ages	Ischemic heart disease	Number	2001	13441172.920650724	15240972.854897955	11817955.343129575
Prevalence	China	Both	All ages	Ischemic heart disease	Number	2001	29603053.636326622	33517484.545356847	25952542.75917364
Prevalence	China	Male	All ages	Ischemic heart disease	Percent	2001	0.0262351710184106	0.0298975360420846	0.0230616569423913
Prevalence	China	Female	All ages	Ischemic heart disease	Percent	2001	0.0225299191674675	0.0255730651813063	0.0198158669698983
Prevalence	China	Both	All ages	Ischemic heart disease	Percent	2001	0.0244122377441936	0.0276613821925235	0.021398405752406
Prevalence	China	Male	All ages	Ischemic heart disease	Rate	2001	2482.4333312034	2825.74632857282	2177.93044731725
Prevalence	China	Female	All ages	Ischemic heart disease	Rate	2001	2189.8220312540298	2483.0435805288603	1925.36909743949
Prevalence	China	Both	All ages	Ischemic heart disease	Rate	2001	2340.43614897977	2649.91353312827	2051.82444952156
Prevalence	China	Male	All ages	Ischemic heart disease	Number	2002	16902234.32284618	19242175.458678745	14827053.17601102
Prevalence	China	Female	All ages	Ischemic heart disease	Number	2002	14011958.047762107	15901432.784198271	12309629.435696283
Prevalence	China	Both	All ages	Ischemic heart disease	Number	2002	30914192.370608296	35015580.60011883	27127323.79836385
Prevalence	China	Male	All ages	Ischemic heart disease	Percent	2002	0.0273426800281644	0.0311437963632152	0.0240236467316264
Prevalence	China	Female	All ages	Ischemic heart disease	Percent	2002	0.0233443383516106	0.0264917919823153	0.0205244012163961
Prevalence	China	Both	All ages	Ischemic heart disease	Percent	2002	0.0253729168154183	0.0287710828468074	0.0222544175436498
Prevalence	China	Male	All ages	Ischemic heart disease	Rate	2002	2585.25653716056	2943.1588122346498	2267.85023908336
Prevalence	China	Female	All ages	Ischemic heart disease	Rate	2002	2269.14481905434	2575.13287542045	1993.46385160996
Prevalence	China	Both	All ages	Ischemic heart disease	Rate	2002	2431.71297339988	2754.32851667807	2133.8375728300703
Prevalence	China	Male	All ages	Ischemic heart disease	Number	2003	17671263.698302623	20132237.76136478	15501970.646069745
Prevalence	China	Female	All ages	Ischemic heart disease	Number	2003	14597719.382737288	16574477.394471005	12820421.112832908
Prevalence	China	Both	All ages	Ischemic heart disease	Number	2003	32268983.08103993	36566336.49557966	28345119.35057593
Prevalence	China	Male	All ages	Ischemic heart disease	Percent	2003	0.0284767588545328	0.0324502664132587	0.0250017393584377
Prevalence	China	Female	All ages	Ischemic heart disease	Percent	2003	0.024165178197743	0.0274249959169955	0.0212417754980486
Prevalence	China	Both	All ages	Ischemic heart disease	Percent	2003	0.0263499412349002	0.0298984649360818	0.0231389845605976
Prevalence	China	Male	All ages	Ischemic heart disease	Rate	2003	2690.85838475558	3065.59857342091	2360.53337245023
Prevalence	China	Female	All ages	Ischemic heart disease	Rate	2003	2349.1585867787003	2667.27115871507	2063.1443552029
Prevalence	China	Both	All ages	Ischemic heart disease	Rate	2003	2524.72884593905	2860.95425780392	2217.72530873563
Prevalence	China	Male	All ages	Ischemic heart disease	Number	2004	18461968.17236109	21056267.70393028	16191049.77160927
Prevalence	China	Female	All ages	Ischemic heart disease	Number	2004	15193679.526037067	17255839.801796563	13344376.535550512
Prevalence	China	Both	All ages	Ischemic heart disease	Number	2004	33655647.69839814	38156547.544062704	29593923.77918633
Prevalence	China	Male	All ages	Ischemic heart disease	Percent	2004	0.0296243047315612	0.0338130178292062	0.0259876694567099
Prevalence	China	Female	All ages	Ischemic heart disease	Percent	2004	0.0249842806559107	0.0283706518690113	0.021959495703722
Prevalence	China	Both	All ages	Ischemic heart disease	Percent	2004	0.0273326726672072	0.0310154950202931	0.0240226810684851
Prevalence	China	Male	All ages	Ischemic heart disease	Rate	2004	2798.26912271747	3191.48550173488	2454.0674221345303
Prevalence	China	Female	All ages	Ischemic heart disease	Rate	2004	2429.1946045352097	2758.8967419916	2133.52449783443
Prevalence	China	Both	All ages	Ischemic heart disease	Rate	2004	2618.6571030158498	2968.86023850248	2302.62508702706
Prevalence	China	Male	All ages	Ischemic heart disease	Number	2005	19175627.018605985	21874102.15860982	16813973.71740186
Prevalence	China	Female	All ages	Ischemic heart disease	Number	2005	15742794.901298467	17888217.78087873	13828288.022735834
Prevalence	China	Both	All ages	Ischemic heart disease	Number	2005	34918421.91990444	39598097.31250438	30696302.909815937
Prevalence	China	Male	All ages	Ischemic heart disease	Percent	2005	0.0306194204786237	0.0349482734440658	0.026838862820534
Prevalence	China	Female	All ages	Ischemic heart disease	Percent	2005	0.0257043629545005	0.0292027693338378	0.0225931761309544
Prevalence	China	Both	All ages	Ischemic heart disease	Percent	2005	0.028189248455033	0.0319874418211789	0.0247911122223147
Prevalence	China	Male	All ages	Ischemic heart disease	Rate	2005	2891.87185938761	3298.8282688475097	2535.7114732497603
Prevalence	China	Female	All ages	Ischemic heart disease	Rate	2005	2499.78018177979	2840.44939773136	2195.7778503693003
Prevalence	China	Both	All ages	Ischemic heart disease	Rate	2005	2700.87857685276	3062.84324534466	2374.3050905300397
Prevalence	China	Male	All ages	Ischemic heart disease	Number	2006	19928834.65845134	22725058.57955472	17461513.11034364
Prevalence	China	Female	All ages	Ischemic heart disease	Number	2006	16320587.570513912	18529091.20872907	14354638.966436744
Prevalence	China	Both	All ages	Ischemic heart disease	Number	2006	36249422.22896521	41111506.48466948	31867937.59535981
Prevalence	China	Male	All ages	Ischemic heart disease	Percent	2006	0.0316473303776827	0.0360962542321856	0.0277366938914463
Prevalence	China	Female	All ages	Ischemic heart disease	Percent	2006	0.0264497177964681	0.0300404993533528	0.0232726201092674
Prevalence	China	Both	All ages	Ischemic heart disease	Percent	2006	0.0290749172512209	0.0329873427710175	0.0255717490460384
Prevalence	China	Male	All ages	Ischemic heart disease	Rate	2006	2988.36620895535	3407.66524082094	2618.38670602111
Prevalence	China	Female	All ages	Ischemic heart disease	Rate	2006	2572.41353054543	2920.51280188953	2262.54522662347
Prevalence	China	Both	All ages	Ischemic heart disease	Rate	2006	2785.57344485312	3159.19851131021	2448.8798786133
Prevalence	China	Male	All ages	Ischemic heart disease	Number	2007	20753882.14586848	23583701.81362988	18173130.753532827
Prevalence	China	Female	All ages	Ischemic heart disease	Number	2007	16948105.464866392	19216022.883338336	14926724.349460175
Prevalence	China	Both	All ages	Ischemic heart disease	Number	2007	37701987.61073487	42727893.89701328	33150061.725057088
Prevalence	China	Male	All ages	Ischemic heart disease	Percent	2007	0.0327638453420967	0.0372806436832268	0.0287163229192157
Prevalence	China	Female	All ages	Ischemic heart disease	Percent	2007	0.0272588746364855	0.0309354315954244	0.0240156301365753
Prevalence	China	Both	All ages	Ischemic heart disease	Percent	2007	0.0300369722606152	0.0340378981124405	0.0264162654695268
Prevalence	China	Male	All ages	Ischemic heart disease	Rate	2007	3092.51443070553	3514.18292132036	2707.95934521517
Prevalence	China	Female	All ages	Ischemic heart disease	Rate	2007	2650.46043807449	3005.13284714941	2334.3430591874303
Prevalence	China	Both	All ages	Ischemic heart disease	Rate	2007	2876.82708695447	3260.3257897322496	2529.49516851741
Prevalence	China	Male	All ages	Ischemic heart disease	Number	2008	21595629.1284044	24485374.959281143	18900155.679974943
Prevalence	China	Female	All ages	Ischemic heart disease	Number	2008	17589491.71334416	19927308.02065838	15513149.430638324
Prevalence	China	Both	All ages	Ischemic heart disease	Number	2008	39185120.8417485	44373122.146886215	34461899.3894072
Prevalence	China	Male	All ages	Ischemic heart disease	Percent	2008	0.0338851915834864	0.038517033343305	0.0297035777572647
Prevalence	China	Female	All ages	Ischemic heart disease	Percent	2008	0.028078755288167	0.0318245235982598	0.0247659113552977
Prevalence	China	Both	All ages	Ischemic heart disease	Percent	2008	0.0310069465044457	0.0351054504359821	0.0272622298107555
Prevalence	China	Male	All ages	Ischemic heart disease	Rate	2008	3197.22813699099	3625.05437091531	2798.16388650821
Prevalence	China	Female	All ages	Ischemic heart disease	Rate	2008	2729.2753269251903	3092.02283949802	2407.09945881063
Prevalence	China	Both	All ages	Ischemic heart disease	Rate	2008	2968.74228758021	3361.79553155986	2610.90168487286
Prevalence	China	Male	All ages	Ischemic heart disease	Number	2009	22474135.714631595	25463097.80492235	19655096.88653183
Prevalence	China	Female	All ages	Ischemic heart disease	Number	2009	18273817.951513905	20720003.205153845	16125865.48257406
Prevalence	China	Both	All ages	Ischemic heart disease	Number	2009	40747953.66614552	46110914.43202971	35847951.45839818
Prevalence	China	Male	All ages	Ischemic heart disease	Percent	2009	0.0350502620509992	0.0398059172007103	0.030723819236926
Prevalence	China	Female	All ages	Ischemic heart disease	Percent	2009	0.0289633436926329	0.0328332216648168	0.0255523330674811
Prevalence	China	Both	All ages	Ischemic heart disease	Percent	2009	0.032031337335478	0.0362410027192814	0.0281553777395114
Prevalence	China	Male	All ages	Ischemic heart disease	Rate	2009	3306.7288122064497	3746.5093309350395	2891.94992887269
Prevalence	China	Female	All ages	Ischemic heart disease	Rate	2009	2814.32591443914	3191.0595871234204	2483.52266837637
Prevalence	China	Both	All ages	Ischemic heart disease	Rate	2009	3066.14706103192	3469.6918997610205	2697.43830349702
Prevalence	China	Male	All ages	Ischemic heart disease	Number	2010	23294121.69485297	26386355.73361069	20358720.72503177
Prevalence	China	Female	All ages	Ischemic heart disease	Number	2010	18951147.36282341	21494685.380921453	16721706.733150708
Prevalence	China	Both	All ages	Ischemic heart disease	Number	2010	42245269.05767639	47791953.452767	37186400.10194276
Prevalence	China	Male	All ages	Ischemic heart disease	Percent	2010	0.0361191162818093	0.0410030774041189	0.0316398380759542
Prevalence	China	Female	All ages	Ischemic heart disease	Percent	2010	0.029840205700782	0.0338174390316228	0.026326873921897
Prevalence	China	Both	All ages	Ischemic heart disease	Percent	2010	0.033003755666578	0.0373244133011234	0.0290064191475335
Prevalence	China	Male	All ages	Ischemic heart disease	Rate	2010	3408.9849872751397	3861.5188734355897	2979.40288201961
Prevalence	China	Female	All ages	Ischemic heart disease	Rate	2010	2899.40359209605	3288.54854069022	2558.31352265158
Prevalence	China	Both	All ages	Ischemic heart disease	Rate	2010	3159.85315631896	3574.73294247923	2781.46089148677
Prevalence	China	Male	All ages	Ischemic heart disease	Number	2011	24147458.81166292	27363191.29761417	21096075.806785382
Prevalence	China	Female	All ages	Ischemic heart disease	Number	2011	19670410.793161765	22310548.696967963	17371436.68433407
Prevalence	China	Both	All ages	Ischemic heart disease	Number	2011	43817869.60482469	49635976.88593879	38569495.09830679
Prevalence	China	Male	All ages	Ischemic heart disease	Percent	2011	0.037240973111583	0.0422781803836429	0.0326058546987994
Prevalence	China	Female	All ages	Ischemic heart disease	Percent	2011	0.0307984305162324	0.0349216966337607	0.0271807001974669
Prevalence	China	Both	All ages	Ischemic heart disease	Percent	2011	0.0340440201137901	0.0385522903926118	0.0299359171860013
Prevalence	China	Male	All ages	Ischemic heart disease	Rate	2011	3517.56504257049	3986.00142202824	3073.06948412826
Prevalence	China	Female	All ages	Ischemic heart disease	Rate	2011	2992.24051753435	3393.85529267639	2642.52319085869
Prevalence	China	Both	All ages	Ischemic heart disease	Rate	2011	3260.59077124081	3693.52982277336	2870.04687592364
Prevalence	China	Male	All ages	Ischemic heart disease	Number	2012	25024562.485328197	28367361.588260952	21856995.09285128
Prevalence	China	Female	All ages	Ischemic heart disease	Number	2012	20414669.672146782	23146657.15922781	18049112.7087759
Prevalence	China	Both	All ages	Ischemic heart disease	Number	2012	45439232.15747499	51532609.42901892	39994419.63892357
Prevalence	China	Male	All ages	Ischemic heart disease	Percent	2012	0.0383827107384164	0.0435934102789151	0.0335933132670945
Prevalence	China	Female	All ages	Ischemic heart disease	Percent	2012	0.0317993045483976	0.0360673619584576	0.0280748920420739
Prevalence	China	Both	All ages	Ischemic heart disease	Percent	2012	0.0351163936437027	0.03982086436009	0.0308991176266169
Prevalence	China	Male	All ages	Ischemic heart disease	Rate	2012	3626.9747948992394	4111.46870354829	3167.87837311787
Prevalence	China	Female	All ages	Ischemic heart disease	Rate	2012	3087.3593739276903	3500.52438287225	2729.61053043857
Prevalence	China	Both	All ages	Ischemic heart disease	Rate	2012	3362.90251309904	3813.86598159957	2959.93853609932
Prevalence	China	Male	All ages	Ischemic heart disease	Number	2013	25906603.89567071	29385958.82534825	22617952.496712428
Prevalence	China	Female	All ages	Ischemic heart disease	Number	2013	21180082.40773442	24021668.08133857	18744343.469421484
Prevalence	China	Both	All ages	Ischemic heart disease	Number	2013	47086686.30340511	53463289.607543886	41440807.69700872
Prevalence	China	Male	All ages	Ischemic heart disease	Percent	2013	0.0395041279324732	0.0448954505242306	0.0345560161197093
Prevalence	China	Female	All ages	Ischemic heart disease	Percent	2013	0.032822832465358	0.0372413566523646	0.0290051164164919
Prevalence	China	Both	All ages	Ischemic heart disease	Percent	2013	0.0361904402041059	0.0411005077283421	0.0318579862591609
Prevalence	China	Male	All ages	Ischemic heart disease	Rate	2013	3733.02787648234	4234.3876454805795	3259.1476489626098
Prevalence	China	Female	All ages	Ischemic heart disease	Rate	2013	3183.2082741327304	3610.2773881117505	2817.13489477545
Prevalence	China	Both	All ages	Ischemic heart disease	Rate	2013	3463.9049780038804	3932.99613013205	3048.56916770949
Prevalence	China	Male	All ages	Ischemic heart disease	Number	2014	26864505.666560262	30527257.78363438	23429961.36053968
Prevalence	China	Female	All ages	Ischemic heart disease	Number	2014	22031817.1347126	25019747.01194615	19507470.835279264
Prevalence	China	Both	All ages	Ischemic heart disease	Number	2014	48896322.8012729	55575959.19277933	43017464.76780212
Prevalence	China	Male	All ages	Ischemic heart disease	Percent	2014	0.0407119949613634	0.046334973625293	0.0355723887141696
Prevalence	China	Female	All ages	Ischemic heart disease	Percent	2014	0.0339642383953892	0.0385554645498727	0.0300267801934959
Prevalence	China	Both	All ages	Ischemic heart disease	Percent	2014	0.0373669463782251	0.0424940953903601	0.032884090952315
Prevalence	China	Male	All ages	Ischemic heart disease	Rate	2014	3846.8127827330204	4371.29374057478	3355.0096167544702
Prevalence	China	Female	All ages	Ischemic heart disease	Rate	2014	3290.4795512836504	3736.7306299663996	2913.46526200123
Prevalence	China	Both	All ages	Ischemic heart disease	Rate	2014	3574.50163254144	4062.80770175778	3144.73541630619
Prevalence	China	Male	All ages	Ischemic heart disease	Number	2015	27764217.44103277	31621994.150504217	24175969.248222
Prevalence	China	Female	All ages	Ischemic heart disease	Number	2015	22885422.05163944	25998528.939278398	20250935.429675244
Prevalence	China	Both	All ages	Ischemic heart disease	Number	2015	50649639.49267224	57651512.8536858	44525011.0952754
Prevalence	China	Male	All ages	Ischemic heart disease	Percent	2015	0.0417937921737581	0.0476589652553271	0.0364698100339816
Prevalence	China	Female	All ages	Ischemic heart disease	Percent	2015	0.0350742194543601	0.0398503857961379	0.0310019777845514
Prevalence	China	Both	All ages	Ischemic heart disease	Percent	2015	0.0384641667541435	0.0437867128008915	0.0338239835568262
Prevalence	China	Male	All ages	Ischemic heart disease	Rate	2015	3947.5936490238296	4496.10307018816	3437.40654192653
Prevalence	China	Female	All ages	Ischemic heart disease	Rate	2015	3395.2573627622896	3857.1146559104095	3004.40767337753
Prevalence	China	Both	All ages	Ischemic heart disease	Rate	2015	3677.29613658601	4185.65043322508	3232.6321158869
Prevalence	China	Male	All ages	Ischemic heart disease	Number	2016	28697932.36552784	32733595.9449682	24918965.12932028
Prevalence	China	Female	All ages	Ischemic heart disease	Number	2016	23850176.32695201	27172069.692644432	20997259.6166803
Prevalence	China	Both	All ages	Ischemic heart disease	Number	2016	52548108.692479886	59850310.156217456	46049250.45142926
Prevalence	China	Male	All ages	Ischemic heart disease	Percent	2016	0.0428796150571062	0.0489537933697684	0.0373054418986838
Prevalence	China	Female	All ages	Ischemic heart disease	Percent	2016	0.0362988975652366	0.0413903458308638	0.0319626444688679
Prevalence	China	Both	All ages	Ischemic heart disease	Percent	2016	0.0396195481819578	0.0451691609941563	0.0347747665888482
Prevalence	China	Male	All ages	Ischemic heart disease	Rate	2016	4048.0383658409	4617.2961365096	3514.98935866576
Prevalence	China	Female	All ages	Ischemic heart disease	Rate	2016	3513.0361774446105	4002.33786692953	3092.8128852966597
Prevalence	China	Both	All ages	Ischemic heart disease	Rate	2016	3786.32532295857	4312.481468316691	3318.0536355338
Prevalence	China	Male	All ages	Ischemic heart disease	Number	2017	29607767.573989134	33937963.16438453	25585459.69012691
Prevalence	China	Female	All ages	Ischemic heart disease	Number	2017	24870093.25012504	28469151.3584892	21744515.885136336
Prevalence	China	Both	All ages	Ischemic heart disease	Number	2017	54477860.824114144	62260995.079986885	47606565.30248909
Prevalence	China	Male	All ages	Ischemic heart disease	Percent	2017	0.0438978282991116	0.0503256999654406	0.03801636898149
Prevalence	China	Female	All ages	Ischemic heart disease	Percent	2017	0.037568415123002	0.0429925703195221	0.0328697528744365
Prevalence	China	Both	All ages	Ischemic heart disease	Percent	2017	0.0407626449469064	0.0466662943200006	0.0356731877420034
Prevalence	China	Male	All ages	Ischemic heart disease	Rate	2017	4143.61081146901	4749.62223125268	3580.68831510118
Prevalence	China	Female	All ages	Ischemic heart disease	Rate	2017	3637.9837522493	4164.4520203795	3180.7759904661802
Prevalence	China	Both	All ages	Ischemic heart disease	Rate	2017	3896.3876914020902	4453.05618125015	3404.93610190437
Prevalence	China	Male	All ages	Ischemic heart disease	Number	2018	30520713.341436893	35104940.20161472	26265349.444443543
Prevalence	China	Female	All ages	Ischemic heart disease	Number	2018	25900960.125141717	29820257.28341486	22543809.88259677
Prevalence	China	Both	All ages	Ischemic heart disease	Number	2018	56421673.46657863	64873905.36348932	48920827.0132196
Prevalence	China	Male	All ages	Ischemic heart disease	Percent	2018	0.0449245186310696	0.0517077284148189	0.0387298528962088
Prevalence	China	Female	All ages	Ischemic heart disease	Percent	2018	0.0388575166867164	0.0447266094574814	0.0338784400245683
Prevalence	China	Both	All ages	Ischemic heart disease	Percent	2018	0.0419198833209681	0.0482777338453774	0.0364111445813413
Prevalence	China	Male	All ages	Ischemic heart disease	Rate	2018	4242.01924079581	4879.17271514287	3650.5738402347997
Prevalence	China	Female	All ages	Ischemic heart disease	Rate	2018	3766.39429537964	4336.31982661462	3278.21349199775
Prevalence	China	Both	All ages	Ischemic heart disease	Rate	2018	4009.58092284444	4610.23499223118	3476.53663335896
Prevalence	China	Male	All ages	Ischemic heart disease	Number	2019	31536467.903825518	36315360.46510322	27018754.0418929
Prevalence	China	Female	All ages	Ischemic heart disease	Number	2019	26970900.415807582	31168564.87430305	23366685.5189611
Prevalence	China	Both	All ages	Ischemic heart disease	Number	2019	58507368.319633074	67374007.83473255	50349417.02049157
Prevalence	China	Male	All ages	Ischemic heart disease	Percent	2019	0.0461388166032431	0.0532693540859535	0.0395929922969417
Prevalence	China	Female	All ages	Ischemic heart disease	Percent	2019	0.0402482419246753	0.0464169235465603	0.0349073035010256
Prevalence	China	Both	All ages	Ischemic heart disease	Percent	2019	0.0432226663556753	0.0497674501562694	0.0372388788414411
Prevalence	China	Male	All ages	Ischemic heart disease	Rate	2019	4359.0720855522	5019.62599498959	3734.61913647372
Prevalence	China	Female	All ages	Ischemic heart disease	Rate	2019	3903.72152051401	4511.2842206795995	3382.05368442165
Prevalence	China	Both	All ages	Ischemic heart disease	Rate	2019	4136.63891815212	4763.535788491749	3559.8483393645497
Prevalence	China	Male	All ages	Ischemic heart disease	Number	2020	32543821.728975616	37396126.66964854	27904065.580139816
Prevalence	China	Female	All ages	Ischemic heart disease	Number	2020	27977023.04732118	32265975.875914	24267473.98891003
Prevalence	China	Both	All ages	Ischemic heart disease	Number	2020	60520844.7762968	69806351.01412134	52067731.398456216
Prevalence	China	Male	All ages	Ischemic heart disease	Percent	2020	0.0473918135801791	0.0545870684440563	0.0407350123386988
Prevalence	China	Female	All ages	Ischemic heart disease	Percent	2020	0.0415966767569063	0.0480107781612589	0.0361369765479515
Prevalence	China	Both	All ages	Ischemic heart disease	Percent	2020	0.0445243243923429	0.0513545275970545	0.038363758396273
Prevalence	China	Male	All ages	Ischemic heart disease	Rate	2020	4480.73557833698	5148.81616105649	3841.91938077939
Prevalence	China	Female	All ages	Ischemic heart disease	Rate	2020	4036.04339232514	4654.7796922723	3500.89349662743
Prevalence	China	Both	All ages	Ischemic heart disease	Rate	2020	4263.57827915518	4917.72451344658	3668.0725369235
Prevalence	China	Male	All ages	Ischemic heart disease	Number	2021	33571871.67149516	40380503.19629877	28288613.3668086
Prevalence	China	Female	All ages	Ischemic heart disease	Number	2021	29759439.831722945	35857848.57036529	25359422.412211098
Prevalence	China	Both	All ages	Ischemic heart disease	Number	2021	63331311.50321814	76196536.99812984	53812323.82868262
Prevalence	China	Male	All ages	Ischemic heart disease	Percent	2021	0.0487294317523588	0.0586436193843319	0.0410149848535379
Prevalence	China	Female	All ages	Ischemic heart disease	Percent	2021	0.0441334796966579	0.0533057189582524	0.0376491322334043
Prevalence	China	Both	All ages	Ischemic heart disease	Percent	2021	0.0464561112014677	0.0560334444148492	0.0395027370167999
Prevalence	China	Male	All ages	Ischemic heart disease	Rate	2021	4610.86558238273	5545.98427543726	3885.24640576111
Prevalence	China	Female	All ages	Ischemic heart disease	Rate	2021	4284.13752112423	5162.05800094856	3650.71566146822
Prevalence	China	Both	All ages	Ischemic heart disease	Rate	2021	4451.34364123397	5355.59681933066	3782.28619949956
Prevalence	Global	Male	All ages	Ischemic heart disease	Number	1990	64980529.86049677	73044652.27958354	57603504.60181479
Prevalence	Global	Female	All ages	Ischemic heart disease	Number	1990	47188958.5747906	53056584.57543956	41760636.07882254
Prevalence	Global	Both	All ages	Ischemic heart disease	Number	1990	112169488.43528733	125730168.73266923	99416740.97609374
Prevalence	Global	Male	All ages	Ischemic heart disease	Percent	1990	0.0249804195395972	0.0280855798437127	0.0221439612564349
Prevalence	Global	Female	All ages	Ischemic heart disease	Percent	1990	0.0181841605505149	0.0204530309817317	0.016103707299742
Prevalence	Global	Both	All ages	Ischemic heart disease	Percent	1990	0.0215863388562057	0.0241988350247437	0.019150380554721
Prevalence	Global	Male	All ages	Ischemic heart disease	Rate	1990	2419.46193695719	2719.7186029128297	2144.78840228964
Prevalence	Global	Female	All ages	Ischemic heart disease	Rate	1990	1782.14085132897	2003.73794335852	1577.1345200508501
Prevalence	Global	Both	All ages	Ischemic heart disease	Rate	1990	2103.06351768402	2357.31244407414	1863.96250807979
Prevalence	Global	Male	All ages	Ischemic heart disease	Number	1991	66495711.41290615	74264622.98900646	59168335.34085788
Prevalence	Global	Female	All ages	Ischemic heart disease	Number	1991	48199831.43291505	53998309.306693256	42868456.032778576
Prevalence	Global	Both	All ages	Ischemic heart disease	Number	1991	114695542.84582116	128030560.00820538	102160361.81294556
Prevalence	Global	Male	All ages	Ischemic heart disease	Percent	1991	0.02517575763685	0.0281586387044985	0.0223792537029337
Prevalence	Global	Female	All ages	Ischemic heart disease	Percent	1991	0.0183006702373963	0.0205111598678495	0.0162954701061404
Prevalence	Global	Both	All ages	Ischemic heart disease	Percent	1991	0.0217430865138492	0.0242656725617599	0.0193842162852696
Prevalence	Global	Male	All ages	Ischemic heart disease	Rate	1991	2437.01662919421	2721.74125728536	2168.47393739476
Prevalence	Global	Female	All ages	Ischemic heart disease	Rate	1991	1793.18608235652	2008.90778745383	1594.8420657254999
Prevalence	Global	Both	All ages	Ischemic heart disease	Rate	1991	2117.51588516221	2363.7077594900297	1886.09063269029
Prevalence	Global	Male	All ages	Ischemic heart disease	Number	1992	68047770.55870932	75677780.94874606	60687919.07956171
Prevalence	Global	Female	All ages	Ischemic heart disease	Number	1992	49217046.01331276	54900034.23639739	43873056.43879713
Prevalence	Global	Both	All ages	Ischemic heart disease	Number	1992	117264816.57202213	130638225.67504089	104911149.9210916
Prevalence	Global	Male	All ages	Ischemic heart disease	Percent	1992	0.0253908612554472	0.0282843674451081	0.0226243673978453
Prevalence	Global	Female	All ages	Ischemic heart disease	Percent	1992	0.0184224914396526	0.0205525903727675	0.0164387110418779
Prevalence	Global	Both	All ages	Ischemic heart disease	Percent	1992	0.0219121638982359	0.0244141376291489	0.0196210634235683
Prevalence	Global	Male	All ages	Ischemic heart disease	Rate	1992	2456.47270270835	2731.9102679748903	2190.78766841446
Prevalence	Global	Female	All ages	Ischemic heart disease	Rate	1992	1804.76173896827	2013.1537604084901	1608.80060966924
Prevalence	Global	Both	All ages	Ischemic heart disease	Rate	1992	2133.1705821978	2376.44698612016	1908.4443680408299
Prevalence	Global	Male	All ages	Ischemic heart disease	Number	1993	69593549.71866518	77408198.35099034	62188037.45002669
Prevalence	Global	Female	All ages	Ischemic heart disease	Number	1993	50241761.00137834	55903582.87012915	44919810.251390405
Prevalence	Global	Both	All ages	Ischemic heart disease	Number	1993	119835310.72004364	133372182.85580674	107615753.73590524
Prevalence	Global	Male	All ages	Ischemic heart disease	Percent	1993	0.0256109966120431	0.0285111005482073	0.0228663911535334
Prevalence	Global	Female	All ages	Ischemic heart disease	Percent	1993	0.0185494832965607	0.0206484605777134	0.0165887867106172
Prevalence	Global	Both	All ages	Ischemic heart disease	Percent	1993	0.0220859646066311	0.0246125846539016	0.0198468175613152
Prevalence	Global	Male	All ages	Ischemic heart disease	Rate	1993	2476.4544014359903	2754.53507240953	2212.93265945421
Prevalence	Global	Female	All ages	Ischemic heart disease	Rate	1993	1816.8916820757602	2021.64001998625	1624.4340958497398
Prevalence	Global	Both	All ages	Ischemic heart disease	Rate	1993	2149.3317848444703	2392.12524341648	1930.16531325177
Prevalence	Global	Male	All ages	Ischemic heart disease	Number	1994	71145621.10898556	79121290.32023442	63673311.235205054
Prevalence	Global	Female	All ages	Ischemic heart disease	Number	1994	51306565.58011522	57053490.57133317	45989699.48197595
Prevalence	Global	Both	All ages	Ischemic heart disease	Number	1994	122452186.68910073	136118337.74356386	110157628.73342198
Prevalence	Global	Male	All ages	Ischemic heart disease	Percent	1994	0.0258448760133662	0.0287793369671681	0.0231275214698895
Prevalence	Global	Female	All ages	Ischemic heart disease	Percent	1994	0.0186952594358072	0.0208039979198751	0.0167755978324904
Prevalence	Global	Both	All ages	Ischemic heart disease	Percent	1994	0.0222755464400099	0.0247940290115134	0.020053434608889
Prevalence	Global	Male	All ages	Ischemic heart disease	Rate	1994	2497.86457941859	2777.88380350294	2235.51789006206
Prevalence	Global	Female	All ages	Ischemic heart disease	Rate	1994	1830.93784410002	2036.0239248901	1641.1989434149898
Prevalence	Global	Both	All ages	Ischemic heart disease	Rate	1994	2167.11923985171	2408.97836614107	1949.53412510917
Prevalence	Global	Male	All ages	Ischemic heart disease	Number	1995	72701191.83468404	80816428.42462662	65153677.01917998
Prevalence	Global	Female	All ages	Ischemic heart disease	Number	1995	52382799.06055717	58319964.427997336	47052382.20354831
Prevalence	Global	Both	All ages	Ischemic heart disease	Number	1995	125083990.89524114	138745704.56496546	112650990.15342124
Prevalence	Global	Male	All ages	Ischemic heart disease	Percent	1995	0.0260799824398979	0.0290135204798055	0.023385978410586
Prevalence	Global	Female	All ages	Ischemic heart disease	Percent	1995	0.0188433719197747	0.0209831564113753	0.0169453218395885
Prevalence	Global	Both	All ages	Ischemic heart disease	Percent	1995	0.0224666891920326	0.0249367090103886	0.0202419169172558
Prevalence	Global	Male	All ages	Ischemic heart disease	Rate	1995	2519.6067698277097	2800.85669895224	2258.0323864563798
Prevalence	Global	Female	All ages	Ischemic heart disease	Rate	1995	1845.34645911144	2054.50151161825	1657.56600352147
Prevalence	Global	Both	All ages	Ischemic heart disease	Rate	1995	2185.23153020583	2423.90321995651	1968.02559488473
Prevalence	Global	Male	All ages	Ischemic heart disease	Number	1996	74372219.62152101	82613963.87534615	66741602.68298586
Prevalence	Global	Female	All ages	Ischemic heart disease	Number	1996	53545832.16970351	59578911.30934549	48138680.249864005
Prevalence	Global	Both	All ages	Ischemic heart disease	Number	1996	127918051.7912246	141840072.60334057	115291005.50466593
Prevalence	Global	Male	All ages	Ischemic heart disease	Percent	1996	0.0263538717069684	0.0292976440456997	0.0236554236956328
Prevalence	Global	Female	All ages	Ischemic heart disease	Percent	1996	0.0190162362938472	0.0211606439590553	0.0171157663756984
Prevalence	Global	Both	All ages	Ischemic heart disease	Percent	1996	0.0226891266323134	0.0251715324531985	0.0204583697551743
Prevalence	Global	Male	All ages	Ischemic heart disease	Rate	1996	2544.56672681603	2826.54927763858	2283.49324984189
Prevalence	Global	Female	All ages	Ischemic heart disease	Rate	1996	1862.0692200729702	2071.87100133184	1674.0342087525498
Prevalence	Global	Both	All ages	Ischemic heart disease	Rate	1996	2206.09439382337	2446.19570582919	1988.32641164061
Prevalence	Global	Male	All ages	Ischemic heart disease	Number	1997	76180474.84998646	84598988.70390725	68412733.0707064
Prevalence	Global	Female	All ages	Ischemic heart disease	Number	1997	54789490.06081823	60956952.67483234	49268726.41767503
Prevalence	Global	Both	All ages	Ischemic heart disease	Number	1997	130969964.91080467	145181132.00054783	118087430.25757308
Prevalence	Global	Male	All ages	Ischemic heart disease	Percent	1997	0.0266801831782161	0.0296706961173282	0.0239631399339054
Prevalence	Global	Female	All ages	Ischemic heart disease	Percent	1997	0.0192129464717191	0.0213775244394139	0.0172970303923344
Prevalence	Global	Both	All ages	Ischemic heart disease	Percent	1997	0.0229489312736877	0.0254703532588057	0.0207012584822666
Prevalence	Global	Male	All ages	Ischemic heart disease	Rate	1997	2573.58064937615	2857.98061398151	2311.16550990804
Prevalence	Global	Female	All ages	Ischemic heart disease	Rate	1997	1880.87441600971	2092.59791680373	1691.351515
Prevalence	Global	Both	All ages	Ischemic heart disease	Rate	1997	2230.00616222512	2471.97759593605	2010.6571558987403
Prevalence	Global	Male	All ages	Ischemic heart disease	Number	1998	78055726.40846188	86714286.14327219	70125079.61252987
Prevalence	Global	Female	All ages	Ischemic heart disease	Number	1998	56092731.23134556	62416915.8862472	50442114.88336884
Prevalence	Global	Both	All ages	Ischemic heart disease	Number	1998	134148457.63980758	148724941.8681302	120933335.13648212
Prevalence	Global	Male	All ages	Ischemic heart disease	Percent	1998	0.0270261485127928	0.0300798095175779	0.0242804627290105
Prevalence	Global	Female	All ages	Ischemic heart disease	Percent	1998	0.0194244293575994	0.0216127616613101	0.017487802173554
Prevalence	Global	Both	All ages	Ischemic heart disease	Percent	1998	0.0232255567173479	0.0257852759959911	0.0209525085174166
Prevalence	Global	Male	All ages	Ischemic heart disease	Rate	1998	2604.15620052452	2893.0298432220998	2339.56775867565
Prevalence	Global	Female	All ages	Ischemic heart disease	Rate	1998	1901.1068144419298	2115.4474300492498	1709.59491960069
Prevalence	Global	Both	All ages	Ischemic heart disease	Rate	1998	2255.39870890709	2500.468867	2033.21672667307
Prevalence	Global	Male	All ages	Ischemic heart disease	Number	1999	80004356.28699109	88912932.59303305	71889327.11092328
Prevalence	Global	Female	All ages	Ischemic heart disease	Number	1999	57463057.85561193	63949002.109338254	51675483.3929227
Prevalence	Global	Both	All ages	Ischemic heart disease	Number	1999	137467414.14260298	152453784.30050525	123892887.98825426
Prevalence	Global	Male	All ages	Ischemic heart disease	Percent	1999	0.0273855891827345	0.030505729217034	0.0246061467943306
Prevalence	Global	Female	All ages	Ischemic heart disease	Percent	1999	0.0196505213998036	0.0218750402244633	0.0176915423045091
Prevalence	Global	Both	All ages	Ischemic heart disease	Percent	1999	0.023516166262315	0.0261143975188814	0.0212132762698748
Prevalence	Global	Male	All ages	Ischemic heart disease	Rate	1999	2636.4109385949	2929.97830305572	2368.9936043430503
Prevalence	Global	Female	All ages	Ischemic heart disease	Rate	1999	1922.94088915854	2139.9862027168997	1729.26578729885
Prevalence	Global	Both	All ages	Ischemic heart disease	Rate	1999	2282.4184468366598	2531.24227110701	2057.03595095576
Prevalence	Global	Male	All ages	Ischemic heart disease	Number	2000	81957610.87269905	91072666.23320644	73672602.232698
Prevalence	Global	Female	All ages	Ischemic heart disease	Number	2000	58847134.83455836	65484663.17436605	52933071.75252612
Prevalence	Global	Both	All ages	Ischemic heart disease	Number	2000	140804745.7072574	156209130.63122192	126879603.62639144
Prevalence	Global	Male	All ages	Ischemic heart disease	Percent	2000	0.0277238449026461	0.0308802288324144	0.0249183621519959
Prevalence	Global	Female	All ages	Ischemic heart disease	Percent	2000	0.0198689735025279	0.0221237477895035	0.0178924166945609
Prevalence	Global	Both	All ages	Ischemic heart disease	Percent	2000	0.0237927230692382	0.0264231734681658	0.0214643426976077
Prevalence	Global	Male	All ages	Ischemic heart disease	Rate	2000	2667.72681709299	2964.42260123782	2398.04912037354
Prevalence	Global	Female	All ages	Ischemic heart disease	Rate	2000	1944.3384826192798	2163.64570661322	1748.9349090831802
Prevalence	Global	Both	All ages	Ischemic heart disease	Rate	2000	2308.7370054563203	2561.3185029165797	2080.4102493740097
Prevalence	Global	Male	All ages	Ischemic heart disease	Number	2001	83971964.57641615	93304240.16112384	75477792.47220945
Prevalence	Global	Female	All ages	Ischemic heart disease	Number	2001	60288945.27328351	67116597.26445201	54222267.0881917
Prevalence	Global	Both	All ages	Ischemic heart disease	Number	2001	144260909.8496997	160057516.6983147	129940417.59973784
Prevalence	Global	Male	All ages	Ischemic heart disease	Percent	2001	0.0280634835179274	0.0312513580109337	0.0252215528532319
Prevalence	Global	Female	All ages	Ischemic heart disease	Percent	2001	0.0200952129910448	0.0223735587913444	0.0180928611462978
Prevalence	Global	Both	All ages	Ischemic heart disease	Percent	2001	0.0240740571168976	0.0267440750119478	0.0217126896848726
Prevalence	Global	Male	All ages	Ischemic heart disease	Rate	2001	2699.64430017001	2999.67091877966	2426.5621658951
Prevalence	Global	Female	All ages	Ischemic heart disease	Rate	2001	1966.5507028270201	2189.2602519993898	1768.66317643826
Prevalence	Global	Both	All ages	Ischemic heart disease	Rate	2001	2335.75405828388	2591.51973030279	2103.8884203621396
Prevalence	Global	Male	All ages	Ischemic heart disease	Number	2002	86044195.06648985	95580385.2085948	77335641.72012264
Prevalence	Global	Female	All ages	Ischemic heart disease	Number	2002	61741499.71139296	68785840.40521824	55505989.3648805
Prevalence	Global	Both	All ages	Ischemic heart disease	Number	2002	147785694.7778827	164014671.05688673	133057085.47134544
Prevalence	Global	Male	All ages	Ischemic heart disease	Percent	2002	0.028412040225877	0.0316240068689487	0.0255331055967073
Prevalence	Global	Female	All ages	Ischemic heart disease	Percent	2002	0.0203158226794208	0.0226379758656443	0.0182865732793438
Prevalence	Global	Both	All ages	Ischemic heart disease	Percent	2002	0.0243568248337809	0.0270751421589358	0.021957927908383
Prevalence	Global	Male	All ages	Ischemic heart disease	Rate	2002	2731.8933641557	3034.66631180674	2455.3977902247298
Prevalence	Global	Female	All ages	Ischemic heart disease	Rate	2002	1987.96663386759	2214.78189301064	1787.19427537375
Prevalence	Global	Both	All ages	Ischemic heart disease	Rate	2002	2362.53782237732	2621.9781581638	2127.0827155078
Prevalence	Global	Male	All ages	Ischemic heart disease	Number	2003	88133655.0674426	97862835.0334196	79204908.02358192
Prevalence	Global	Female	All ages	Ischemic heart disease	Number	2003	63192390.215524346	70452648.10091181	56766854.79800494
Prevalence	Global	Both	All ages	Ischemic heart disease	Number	2003	151326045.28296676	167981936.29495183	136187262.01526582
Prevalence	Global	Male	All ages	Ischemic heart disease	Percent	2003	0.0287538059742843	0.0319770817632616	0.0258435323195351
Prevalence	Global	Female	All ages	Ischemic heart disease	Percent	2003	0.0205259370569347	0.0228890064698295	0.0184609738165932
Prevalence	Global	Both	All ages	Ischemic heart disease	Percent	2003	0.0246307936863811	0.0273953806864574	0.0221961687520594
Prevalence	Global	Male	All ages	Ischemic heart disease	Rate	2003	2763.2781115298	3068.3196989069	2483.33271211562
Prevalence	Global	Female	All ages	Ischemic heart disease	Rate	2003	2008.23759747541	2238.96669006195	1804.0357661257501
Prevalence	Global	Both	All ages	Ischemic heart disease	Rate	2003	2388.3080420002702	2651.18016276586	2149.37972165237
Prevalence	Global	Male	All ages	Ischemic heart disease	Number	2004	90319174.5157248	100311356.45860957	81149891.28614584
Prevalence	Global	Female	All ages	Ischemic heart disease	Number	2004	64723075.47507431	72190315.1193897	58093388.71932496
Prevalence	Global	Both	All ages	Ischemic heart disease	Number	2004	155042249.99079904	172178973.7631021	139491195.26650554
Prevalence	Global	Male	All ages	Ischemic heart disease	Percent	2004	0.0291113110786526	0.0323482108588168	0.0261715323520758
Prevalence	Global	Female	All ages	Ischemic heart disease	Percent	2004	0.0207505475383804	0.0231542143883911	0.018643998404615
Prevalence	Global	Both	All ages	Ischemic heart disease	Percent	2004	0.0249197985098185	0.0277299995247218	0.0224501398716604
Prevalence	Global	Male	All ages	Ischemic heart disease	Rate	2004	2796.2847271104397	3105.6430212624	2512.40340522173
Prevalence	Global	Female	All ages	Ischemic heart disease	Rate	2004	2029.95391672823	2264.15404167384	1822.02253371326
Prevalence	Global	Both	All ages	Ischemic heart disease	Rate	2004	2415.6009399037703	2682.59581422804	2173.3112259017603
Prevalence	Global	Male	All ages	Ischemic heart disease	Number	2005	92585298.29969004	102812807.48019588	83158395.46140824
Prevalence	Global	Female	All ages	Ischemic heart disease	Number	2005	66305832.84292965	73928479.73720106	59470813.47566275
Prevalence	Global	Both	All ages	Ischemic heart disease	Number	2005	158891131.14261967	176491913.48953152	142936511.69505867
Prevalence	Global	Male	All ages	Ischemic heart disease	Percent	2005	0.0294747605050817	0.0327507518193468	0.0265003293081625
Prevalence	Global	Female	All ages	Ischemic heart disease	Percent	2005	0.0209785195436131	0.023413092575285	0.0188347625046547
Prevalence	Global	Both	All ages	Ischemic heart disease	Percent	2005	0.0252135006503481	0.0280570926145338	0.0227119274499412
Prevalence	Global	Male	All ages	Ischemic heart disease	Rate	2005	2830.25107389983	3142.89702712396	2542.07895185045
Prevalence	Global	Female	All ages	Ischemic heart disease	Rate	2005	2052.13059293031	2288.04749827852	1840.5903445774
Prevalence	Global	Both	All ages	Ischemic heart disease	Rate	2005	2443.5962910713297	2714.27978456515	2198.2292361126697
Prevalence	Global	Male	All ages	Ischemic heart disease	Number	2006	95104525.72852077	105598285.14651205	85404417.64827086
Prevalence	Global	Female	All ages	Ischemic heart disease	Number	2006	68046581.86798719	75817284.58026373	61053441.64364345
Prevalence	Global	Both	All ages	Ischemic heart disease	Number	2006	163151107.59650785	181169943.431346	146874946.1325016
Prevalence	Global	Male	All ages	Ischemic heart disease	Percent	2006	0.0298983036446423	0.0332152763451649	0.0268748733379271
Prevalence	Global	Female	All ages	Ischemic heart disease	Percent	2006	0.0212431343044411	0.0236946818170005	0.0190789931560622
Prevalence	Global	Both	All ages	Ischemic heart disease	Percent	2006	0.0255556002044307	0.0284255645755195	0.0230357915544691
Prevalence	Global	Male	All ages	Ischemic heart disease	Rate	2006	2869.9208419415	3186.58567606286	2577.20562008065
Prevalence	Global	Female	All ages	Ischemic heart disease	Rate	2006	2077.83324540592	2315.11517776011	1864.2945363475098
Prevalence	Global	Both	All ages	Ischemic heart disease	Rate	2006	2476.2186754597	2749.698755	2229.18795911517
Prevalence	Global	Male	All ages	Ischemic heart disease	Number	2007	97820571.37678978	108560566.24675812	87835224.5490492
Prevalence	Global	Female	All ages	Ischemic heart disease	Number	2007	69907414.7888757	77850464.44152184	62750326.05880666
Prevalence	Global	Both	All ages	Ischemic heart disease	Number	2007	167727986.16566533	186178303.60616943	151116281.99189842
Prevalence	Global	Male	All ages	Ischemic heart disease	Percent	2007	0.0303679471318164	0.0337314855893231	0.0272911105891352
Prevalence	Global	Female	All ages	Ischemic heart disease	Percent	2007	0.0215339769074476	0.024006603104109	0.0193487542393541
Prevalence	Global	Both	All ages	Ischemic heart disease	Percent	2007	0.0259337450739204	0.0288291760386395	0.0233938031890971
Prevalence	Global	Male	All ages	Ischemic heart disease	Rate	2007	2913.36996061057	3233.23701915346	2615.97842951674
Prevalence	Global	Female	All ages	Ischemic heart disease	Rate	2007	2105.80882404376	2345.0759189417104	1890.21709249768
Prevalence	Global	Both	All ages	Ischemic heart disease	Rate	2007	2511.88129386435	2788.19181486999	2263.10570234154
Prevalence	Global	Male	All ages	Ischemic heart disease	Number	2008	100598564.04304887	111603266.43227597	90348700.3083366
Prevalence	Global	Female	All ages	Ischemic heart disease	Number	2008	71802145.12385303	79920815.59636554	64482786.55987425
Prevalence	Global	Both	All ages	Ischemic heart disease	Number	2008	172400709.16690207	191299510.04853845	155435989.4709307
Prevalence	Global	Male	All ages	Ischemic heart disease	Percent	2008	0.0308345038814114	0.0342456999143444	0.0277045594136996
Prevalence	Global	Female	All ages	Ischemic heart disease	Percent	2008	0.0218217664852537	0.0243170919444144	0.0196168267040826
Prevalence	Global	Both	All ages	Ischemic heart disease	Percent	2008	0.0263089693358975	0.0292260796544853	0.0237369091483642
Prevalence	Global	Male	All ages	Ischemic heart disease	Rate	2008	2956.29233252044	3279.68777662458	2655.07934944701
Prevalence	Global	Female	All ages	Ischemic heart disease	Rate	2008	2133.36390006622	2374.58341339295	1915.89330353879
Prevalence	Global	Both	All ages	Ischemic heart disease	Rate	2008	2547.0886303439097	2826.30396005667	2296.44787101416
Prevalence	Global	Male	All ages	Ischemic heart disease	Number	2009	103483164.5176086	114796171.49765036	92964287.17129567
Prevalence	Global	Female	All ages	Ischemic heart disease	Number	2009	73802023.95636794	82121305.41426238	66306259.085091904
Prevalence	Global	Both	All ages	Ischemic heart disease	Number	2009	177285188.47397667	196694229.134686	159883294.84360975
Prevalence	Global	Male	All ages	Ischemic heart disease	Percent	2009	0.0313141000326774	0.0347764361620467	0.0281285998423399
[truncated: 1,457 more rows]
