# Supplementary material for: Epidemiological characteristics of ischemic heart disease: A comparative study between China and the world from 1990 to 2021 and prediction to 2036
Source: PLoS One. 2025 Dec 19;20(12):e0336963. doi: 10.1371/journal.pone.0336963 (PMC12716773; doi:10.1371/journal.pone.0336963)
Supplement: S2 Dataset — (CSV) [file pone.0336963.s002.csv]

measure	measure	location group	location group	sex group	sex group	age group	age group	cause	cause	metric	metric	year	val	upper	lower
5	Prevalence	6	China	1	Male	1	0 to 4	493	Ischemic heart disease	1	Number	1990	0	0	0
5	Prevalence	6	China	2	Female	1	0 to 4	493	Ischemic heart disease	1	Number	1990	0	0	0
5	Prevalence	6	China	1	Male	1	0 to 4	493	Ischemic heart disease	1	Number	1991	0	0	0
5	Prevalence	6	China	2	Female	1	0 to 4	493	Ischemic heart disease	1	Number	1991	0	0	0
5	Prevalence	6	China	1	Male	1	0 to 4	493	Ischemic heart disease	1	Number	1992	0	0	0
5	Prevalence	6	China	2	Female	1	0 to 4	493	Ischemic heart disease	1	Number	1992	0	0	0
5	Prevalence	6	China	1	Male	1	0 to 4	493	Ischemic heart disease	1	Number	1993	0	0	0
5	Prevalence	6	China	2	Female	1	0 to 4	493	Ischemic heart disease	1	Number	1993	0	0	0
5	Prevalence	6	China	1	Male	1	0 to 4	493	Ischemic heart disease	1	Number	1994	0	0	0
5	Prevalence	6	China	2	Female	1	0 to 4	493	Ischemic heart disease	1	Number	1994	0	0	0
5	Prevalence	6	China	1	Male	1	0 to 4	493	Ischemic heart disease	1	Number	1995	0	0	0
5	Prevalence	6	China	2	Female	1	0 to 4	493	Ischemic heart disease	1	Number	1995	0	0	0
5	Prevalence	6	China	1	Male	1	0 to 4	493	Ischemic heart disease	1	Number	1996	0	0	0
5	Prevalence	6	China	2	Female	1	0 to 4	493	Ischemic heart disease	1	Number	1996	0	0	0
5	Prevalence	6	China	1	Male	1	0 to 4	493	Ischemic heart disease	1	Number	1997	0	0	0
5	Prevalence	6	China	2	Female	1	0 to 4	493	Ischemic heart disease	1	Number	1997	0	0	0
5	Prevalence	6	China	1	Male	1	0 to 4	493	Ischemic heart disease	1	Number	1998	0	0	0
5	Prevalence	6	China	2	Female	1	0 to 4	493	Ischemic heart disease	1	Number	1998	0	0	0
5	Prevalence	6	China	1	Male	1	0 to 4	493	Ischemic heart disease	1	Number	1999	0	0	0
5	Prevalence	6	China	2	Female	1	0 to 4	493	Ischemic heart disease	1	Number	1999	0	0	0
5	Prevalence	6	China	1	Male	1	0 to 4	493	Ischemic heart disease	1	Number	2000	0	0	0
5	Prevalence	6	China	2	Female	1	0 to 4	493	Ischemic heart disease	1	Number	2000	0	0	0
5	Prevalence	6	China	1	Male	1	0 to 4	493	Ischemic heart disease	1	Number	2001	0	0	0
5	Prevalence	6	China	2	Female	1	0 to 4	493	Ischemic heart disease	1	Number	2001	0	0	0
5	Prevalence	6	China	1	Male	1	0 to 4	493	Ischemic heart disease	1	Number	2002	0	0	0
5	Prevalence	6	China	2	Female	1	0 to 4	493	Ischemic heart disease	1	Number	2002	0	0	0
5	Prevalence	6	China	1	Male	1	0 to 4	493	Ischemic heart disease	1	Number	2003	0	0	0
5	Prevalence	6	China	2	Female	1	0 to 4	493	Ischemic heart disease	1	Number	2003	0	0	0
5	Prevalence	6	China	1	Male	1	0 to 4	493	Ischemic heart disease	1	Number	2004	0	0	0
5	Prevalence	6	China	2	Female	1	0 to 4	493	Ischemic heart disease	1	Number	2004	0	0	0
5	Prevalence	6	China	1	Male	1	0 to 4	493	Ischemic heart disease	1	Number	2005	0	0	0
5	Prevalence	6	China	2	Female	1	0 to 4	493	Ischemic heart disease	1	Number	2005	0	0	0
5	Prevalence	6	China	1	Male	1	0 to 4	493	Ischemic heart disease	1	Number	2006	0	0	0
5	Prevalence	6	China	2	Female	1	0 to 4	493	Ischemic heart disease	1	Number	2006	0	0	0
5	Prevalence	6	China	1	Male	1	0 to 4	493	Ischemic heart disease	1	Number	2007	0	0	0
5	Prevalence	6	China	2	Female	1	0 to 4	493	Ischemic heart disease	1	Number	2007	0	0	0
5	Prevalence	6	China	1	Male	1	0 to 4	493	Ischemic heart disease	1	Number	2008	0	0	0
5	Prevalence	6	China	2	Female	1	0 to 4	493	Ischemic heart disease	1	Number	2008	0	0	0
5	Prevalence	6	China	1	Male	1	0 to 4	493	Ischemic heart disease	1	Number	2009	0	0	0
5	Prevalence	6	China	2	Female	1	0 to 4	493	Ischemic heart disease	1	Number	2009	0	0	0
5	Prevalence	6	China	1	Male	1	0 to 4	493	Ischemic heart disease	1	Number	2010	0	0	0
5	Prevalence	6	China	2	Female	1	0 to 4	493	Ischemic heart disease	1	Number	2010	0	0	0
5	Prevalence	6	China	1	Male	1	0 to 4	493	Ischemic heart disease	1	Number	2011	0	0	0
5	Prevalence	6	China	2	Female	1	0 to 4	493	Ischemic heart disease	1	Number	2011	0	0	0
5	Prevalence	6	China	1	Male	1	0 to 4	493	Ischemic heart disease	1	Number	2012	0	0	0
5	Prevalence	6	China	2	Female	1	0 to 4	493	Ischemic heart disease	1	Number	2012	0	0	0
5	Prevalence	6	China	1	Male	1	0 to 4	493	Ischemic heart disease	1	Number	2013	0	0	0
5	Prevalence	6	China	2	Female	1	0 to 4	493	Ischemic heart disease	1	Number	2013	0	0	0
5	Prevalence	6	China	1	Male	1	0 to 4	493	Ischemic heart disease	1	Number	2014	0	0	0
5	Prevalence	6	China	2	Female	1	0 to 4	493	Ischemic heart disease	1	Number	2014	0	0	0
5	Prevalence	6	China	1	Male	1	0 to 4	493	Ischemic heart disease	1	Number	2015	0	0	0
5	Prevalence	6	China	2	Female	1	0 to 4	493	Ischemic heart disease	1	Number	2015	0	0	0
5	Prevalence	6	China	1	Male	1	0 to 4	493	Ischemic heart disease	1	Number	2016	0	0	0
5	Prevalence	6	China	2	Female	1	0 to 4	493	Ischemic heart disease	1	Number	2016	0	0	0
5	Prevalence	6	China	1	Male	1	0 to 4	493	Ischemic heart disease	1	Number	2017	0	0	0
5	Prevalence	6	China	2	Female	1	0 to 4	493	Ischemic heart disease	1	Number	2017	0	0	0
5	Prevalence	6	China	1	Male	1	0 to 4	493	Ischemic heart disease	1	Number	2018	0	0	0
5	Prevalence	6	China	2	Female	1	0 to 4	493	Ischemic heart disease	1	Number	2018	0	0	0
5	Prevalence	6	China	1	Male	1	0 to 4	493	Ischemic heart disease	1	Number	2019	0	0	0
5	Prevalence	6	China	2	Female	1	0 to 4	493	Ischemic heart disease	1	Number	2019	0	0	0
5	Prevalence	6	China	1	Male	1	0 to 4	493	Ischemic heart disease	1	Number	2020	0	0	0
5	Prevalence	6	China	2	Female	1	0 to 4	493	Ischemic heart disease	1	Number	2020	0	0	0
5	Prevalence	6	China	1	Male	1	0 to 4	493	Ischemic heart disease	1	Number	2021	0	0	0
5	Prevalence	6	China	2	Female	1	0 to 4	493	Ischemic heart disease	1	Number	2021	0	0	0
5	Prevalence	6	China	1	Male	6	5 to 9	493	Ischemic heart disease	1	Number	1990	0	0	0
5	Prevalence	6	China	2	Female	6	5 to 9	493	Ischemic heart disease	1	Number	1990	0	0	0
5	Prevalence	6	China	1	Male	6	5 to 9	493	Ischemic heart disease	1	Number	1991	0	0	0
5	Prevalence	6	China	2	Female	6	5 to 9	493	Ischemic heart disease	1	Number	1991	0	0	0
5	Prevalence	6	China	1	Male	6	5 to 9	493	Ischemic heart disease	1	Number	1992	0	0	0
5	Prevalence	6	China	2	Female	6	5 to 9	493	Ischemic heart disease	1	Number	1992	0	0	0
5	Prevalence	6	China	1	Male	6	5 to 9	493	Ischemic heart disease	1	Number	1993	0	0	0
5	Prevalence	6	China	2	Female	6	5 to 9	493	Ischemic heart disease	1	Number	1993	0	0	0
5	Prevalence	6	China	1	Male	6	5 to 9	493	Ischemic heart disease	1	Number	1994	0	0	0
5	Prevalence	6	China	2	Female	6	5 to 9	493	Ischemic heart disease	1	Number	1994	0	0	0
5	Prevalence	6	China	1	Male	6	5 to 9	493	Ischemic heart disease	1	Number	1995	0	0	0
5	Prevalence	6	China	2	Female	6	5 to 9	493	Ischemic heart disease	1	Number	1995	0	0	0
5	Prevalence	6	China	1	Male	6	5 to 9	493	Ischemic heart disease	1	Number	1996	0	0	0
5	Prevalence	6	China	2	Female	6	5 to 9	493	Ischemic heart disease	1	Number	1996	0	0	0
5	Prevalence	6	China	1	Male	6	5 to 9	493	Ischemic heart disease	1	Number	1997	0	0	0
5	Prevalence	6	China	2	Female	6	5 to 9	493	Ischemic heart disease	1	Number	1997	0	0	0
5	Prevalence	6	China	1	Male	6	5 to 9	493	Ischemic heart disease	1	Number	1998	0	0	0
5	Prevalence	6	China	2	Female	6	5 to 9	493	Ischemic heart disease	1	Number	1998	0	0	0
5	Prevalence	6	China	1	Male	6	5 to 9	493	Ischemic heart disease	1	Number	1999	0	0	0
5	Prevalence	6	China	2	Female	6	5 to 9	493	Ischemic heart disease	1	Number	1999	0	0	0
5	Prevalence	6	China	1	Male	6	5 to 9	493	Ischemic heart disease	1	Number	2000	0	0	0
5	Prevalence	6	China	2	Female	6	5 to 9	493	Ischemic heart disease	1	Number	2000	0	0	0
5	Prevalence	6	China	1	Male	6	5 to 9	493	Ischemic heart disease	1	Number	2001	0	0	0
5	Prevalence	6	China	2	Female	6	5 to 9	493	Ischemic heart disease	1	Number	2001	0	0	0
5	Prevalence	6	China	1	Male	6	5 to 9	493	Ischemic heart disease	1	Number	2002	0	0	0
5	Prevalence	6	China	2	Female	6	5 to 9	493	Ischemic heart disease	1	Number	2002	0	0	0
5	Prevalence	6	China	1	Male	6	5 to 9	493	Ischemic heart disease	1	Number	2003	0	0	0
5	Prevalence	6	China	2	Female	6	5 to 9	493	Ischemic heart disease	1	Number	2003	0	0	0
5	Prevalence	6	China	1	Male	6	5 to 9	493	Ischemic heart disease	1	Number	2004	0	0	0
5	Prevalence	6	China	2	Female	6	5 to 9	493	Ischemic heart disease	1	Number	2004	0	0	0
5	Prevalence	6	China	1	Male	6	5 to 9	493	Ischemic heart disease	1	Number	2005	0	0	0
5	Prevalence	6	China	2	Female	6	5 to 9	493	Ischemic heart disease	1	Number	2005	0	0	0
5	Prevalence	6	China	1	Male	6	5 to 9	493	Ischemic heart disease	1	Number	2006	0	0	0
5	Prevalence	6	China	2	Female	6	5 to 9	493	Ischemic heart disease	1	Number	2006	0	0	0
5	Prevalence	6	China	1	Male	6	5 to 9	493	Ischemic heart disease	1	Number	2007	0	0	0
5	Prevalence	6	China	2	Female	6	5 to 9	493	Ischemic heart disease	1	Number	2007	0	0	0
5	Prevalence	6	China	1	Male	6	5 to 9	493	Ischemic heart disease	1	Number	2008	0	0	0
5	Prevalence	6	China	2	Female	6	5 to 9	493	Ischemic heart disease	1	Number	2008	0	0	0
5	Prevalence	6	China	1	Male	6	5 to 9	493	Ischemic heart disease	1	Number	2009	0	0	0
5	Prevalence	6	China	2	Female	6	5 to 9	493	Ischemic heart disease	1	Number	2009	0	0	0
5	Prevalence	6	China	1	Male	6	5 to 9	493	Ischemic heart disease	1	Number	2010	0	0	0
5	Prevalence	6	China	2	Female	6	5 to 9	493	Ischemic heart disease	1	Number	2010	0	0	0
5	Prevalence	6	China	1	Male	6	5 to 9	493	Ischemic heart disease	1	Number	2011	0	0	0
5	Prevalence	6	China	2	Female	6	5 to 9	493	Ischemic heart disease	1	Number	2011	0	0	0
5	Prevalence	6	China	1	Male	6	5 to 9	493	Ischemic heart disease	1	Number	2012	0	0	0
5	Prevalence	6	China	2	Female	6	5 to 9	493	Ischemic heart disease	1	Number	2012	0	0	0
5	Prevalence	6	China	1	Male	6	5 to 9	493	Ischemic heart disease	1	Number	2013	0	0	0
5	Prevalence	6	China	2	Female	6	5 to 9	493	Ischemic heart disease	1	Number	2013	0	0	0
5	Prevalence	6	China	1	Male	6	5 to 9	493	Ischemic heart disease	1	Number	2014	0	0	0
5	Prevalence	6	China	2	Female	6	5 to 9	493	Ischemic heart disease	1	Number	2014	0	0	0
5	Prevalence	6	China	1	Male	6	5 to 9	493	Ischemic heart disease	1	Number	2015	0	0	0
5	Prevalence	6	China	2	Female	6	5 to 9	493	Ischemic heart disease	1	Number	2015	0	0	0
5	Prevalence	6	China	1	Male	6	5 to 9	493	Ischemic heart disease	1	Number	2016	0	0	0
5	Prevalence	6	China	2	Female	6	5 to 9	493	Ischemic heart disease	1	Number	2016	0	0	0
5	Prevalence	6	China	1	Male	6	5 to 9	493	Ischemic heart disease	1	Number	2017	0	0	0
5	Prevalence	6	China	2	Female	6	5 to 9	493	Ischemic heart disease	1	Number	2017	0	0	0
5	Prevalence	6	China	1	Male	6	5 to 9	493	Ischemic heart disease	1	Number	2018	0	0	0
5	Prevalence	6	China	2	Female	6	5 to 9	493	Ischemic heart disease	1	Number	2018	0	0	0
5	Prevalence	6	China	1	Male	6	5 to 9	493	Ischemic heart disease	1	Number	2019	0	0	0
5	Prevalence	6	China	2	Female	6	5 to 9	493	Ischemic heart disease	1	Number	2019	0	0	0
5	Prevalence	6	China	1	Male	6	5 to 9	493	Ischemic heart disease	1	Number	2020	0	0	0
5	Prevalence	6	China	2	Female	6	5 to 9	493	Ischemic heart disease	1	Number	2020	0	0	0
5	Prevalence	6	China	1	Male	6	5 to 9	493	Ischemic heart disease	1	Number	2021	0	0	0
5	Prevalence	6	China	2	Female	6	5 to 9	493	Ischemic heart disease	1	Number	2021	0	0	0
5	Prevalence	6	China	1	Male	7	10 to 14	493	Ischemic heart disease	1	Number	1990	0	0	0
5	Prevalence	6	China	2	Female	7	10 to 14	493	Ischemic heart disease	1	Number	1990	0	0	0
5	Prevalence	6	China	1	Male	7	10 to 14	493	Ischemic heart disease	1	Number	1991	0	0	0
5	Prevalence	6	China	2	Female	7	10 to 14	493	Ischemic heart disease	1	Number	1991	0	0	0
5	Prevalence	6	China	1	Male	7	10 to 14	493	Ischemic heart disease	1	Number	1992	0	0	0
5	Prevalence	6	China	2	Female	7	10 to 14	493	Ischemic heart disease	1	Number	1992	0	0	0
5	Prevalence	6	China	1	Male	7	10 to 14	493	Ischemic heart disease	1	Number	1993	0	0	0
5	Prevalence	6	China	2	Female	7	10 to 14	493	Ischemic heart disease	1	Number	1993	0	0	0
5	Prevalence	6	China	1	Male	7	10 to 14	493	Ischemic heart disease	1	Number	1994	0	0	0
5	Prevalence	6	China	2	Female	7	10 to 14	493	Ischemic heart disease	1	Number	1994	0	0	0
5	Prevalence	6	China	1	Male	7	10 to 14	493	Ischemic heart disease	1	Number	1995	0	0	0
5	Prevalence	6	China	2	Female	7	10 to 14	493	Ischemic heart disease	1	Number	1995	0	0	0
5	Prevalence	6	China	1	Male	7	10 to 14	493	Ischemic heart disease	1	Number	1996	0	0	0
5	Prevalence	6	China	2	Female	7	10 to 14	493	Ischemic heart disease	1	Number	1996	0	0	0
5	Prevalence	6	China	1	Male	7	10 to 14	493	Ischemic heart disease	1	Number	1997	0	0	0
5	Prevalence	6	China	2	Female	7	10 to 14	493	Ischemic heart disease	1	Number	1997	0	0	0
5	Prevalence	6	China	1	Male	7	10 to 14	493	Ischemic heart disease	1	Number	1998	0	0	0
5	Prevalence	6	China	2	Female	7	10 to 14	493	Ischemic heart disease	1	Number	1998	0	0	0
5	Prevalence	6	China	1	Male	7	10 to 14	493	Ischemic heart disease	1	Number	1999	0	0	0
5	Prevalence	6	China	2	Female	7	10 to 14	493	Ischemic heart disease	1	Number	1999	0	0	0
5	Prevalence	6	China	1	Male	7	10 to 14	493	Ischemic heart disease	1	Number	2000	0	0	0
5	Prevalence	6	China	2	Female	7	10 to 14	493	Ischemic heart disease	1	Number	2000	0	0	0
5	Prevalence	6	China	1	Male	7	10 to 14	493	Ischemic heart disease	1	Number	2001	0	0	0
5	Prevalence	6	China	2	Female	7	10 to 14	493	Ischemic heart disease	1	Number	2001	0	0	0
5	Prevalence	6	China	1	Male	7	10 to 14	493	Ischemic heart disease	1	Number	2002	0	0	0
5	Prevalence	6	China	2	Female	7	10 to 14	493	Ischemic heart disease	1	Number	2002	0	0	0
5	Prevalence	6	China	1	Male	7	10 to 14	493	Ischemic heart disease	1	Number	2003	0	0	0
5	Prevalence	6	China	2	Female	7	10 to 14	493	Ischemic heart disease	1	Number	2003	0	0	0
5	Prevalence	6	China	1	Male	7	10 to 14	493	Ischemic heart disease	1	Number	2004	0	0	0
5	Prevalence	6	China	2	Female	7	10 to 14	493	Ischemic heart disease	1	Number	2004	0	0	0
5	Prevalence	6	China	1	Male	7	10 to 14	493	Ischemic heart disease	1	Number	2005	0	0	0
5	Prevalence	6	China	2	Female	7	10 to 14	493	Ischemic heart disease	1	Number	2005	0	0	0
5	Prevalence	6	China	1	Male	7	10 to 14	493	Ischemic heart disease	1	Number	2006	0	0	0
5	Prevalence	6	China	2	Female	7	10 to 14	493	Ischemic heart disease	1	Number	2006	0	0	0
5	Prevalence	6	China	1	Male	7	10 to 14	493	Ischemic heart disease	1	Number	2007	0	0	0
5	Prevalence	6	China	2	Female	7	10 to 14	493	Ischemic heart disease	1	Number	2007	0	0	0
5	Prevalence	6	China	1	Male	7	10 to 14	493	Ischemic heart disease	1	Number	2008	0	0	0
5	Prevalence	6	China	2	Female	7	10 to 14	493	Ischemic heart disease	1	Number	2008	0	0	0
5	Prevalence	6	China	1	Male	7	10 to 14	493	Ischemic heart disease	1	Number	2009	0	0	0
5	Prevalence	6	China	2	Female	7	10 to 14	493	Ischemic heart disease	1	Number	2009	0	0	0
5	Prevalence	6	China	1	Male	7	10 to 14	493	Ischemic heart disease	1	Number	2010	0	0	0
5	Prevalence	6	China	2	Female	7	10 to 14	493	Ischemic heart disease	1	Number	2010	0	0	0
5	Prevalence	6	China	1	Male	7	10 to 14	493	Ischemic heart disease	1	Number	2011	0	0	0
5	Prevalence	6	China	2	Female	7	10 to 14	493	Ischemic heart disease	1	Number	2011	0	0	0
5	Prevalence	6	China	1	Male	7	10 to 14	493	Ischemic heart disease	1	Number	2012	0	0	0
5	Prevalence	6	China	2	Female	7	10 to 14	493	Ischemic heart disease	1	Number	2012	0	0	0
5	Prevalence	6	China	1	Male	7	10 to 14	493	Ischemic heart disease	1	Number	2013	0	0	0
5	Prevalence	6	China	2	Female	7	10 to 14	493	Ischemic heart disease	1	Number	2013	0	0	0
5	Prevalence	6	China	1	Male	7	10 to 14	493	Ischemic heart disease	1	Number	2014	0	0	0
5	Prevalence	6	China	2	Female	7	10 to 14	493	Ischemic heart disease	1	Number	2014	0	0	0
5	Prevalence	6	China	1	Male	7	10 to 14	493	Ischemic heart disease	1	Number	2015	0	0	0
5	Prevalence	6	China	2	Female	7	10 to 14	493	Ischemic heart disease	1	Number	2015	0	0	0
5	Prevalence	6	China	1	Male	7	10 to 14	493	Ischemic heart disease	1	Number	2016	0	0	0
5	Prevalence	6	China	2	Female	7	10 to 14	493	Ischemic heart disease	1	Number	2016	0	0	0
5	Prevalence	6	China	1	Male	7	10 to 14	493	Ischemic heart disease	1	Number	2017	0	0	0
5	Prevalence	6	China	2	Female	7	10 to 14	493	Ischemic heart disease	1	Number	2017	0	0	0
5	Prevalence	6	China	1	Male	7	10 to 14	493	Ischemic heart disease	1	Number	2018	0	0	0
5	Prevalence	6	China	2	Female	7	10 to 14	493	Ischemic heart disease	1	Number	2018	0	0	0
5	Prevalence	6	China	1	Male	7	10 to 14	493	Ischemic heart disease	1	Number	2019	0	0	0
5	Prevalence	6	China	2	Female	7	10 to 14	493	Ischemic heart disease	1	Number	2019	0	0	0
5	Prevalence	6	China	1	Male	7	10 to 14	493	Ischemic heart disease	1	Number	2020	0	0	0
5	Prevalence	6	China	2	Female	7	10 to 14	493	Ischemic heart disease	1	Number	2020	0	0	0
5	Prevalence	6	China	1	Male	7	10 to 14	493	Ischemic heart disease	1	Number	2021	0	0	0
5	Prevalence	6	China	2	Female	7	10 to 14	493	Ischemic heart disease	1	Number	2021	0	0	0
5	Prevalence	6	China	1	Male	8	15-19 years	493	Ischemic heart disease	1	Number	1990	9459.459715228357	15417.242863238193	5567.185784626745
5	Prevalence	6	China	2	Female	8	15-19 years	493	Ischemic heart disease	1	Number	1990	10078.99131459812	16348.508334064229	5583.845978224943
5	Prevalence	6	China	1	Male	8	15-19 years	493	Ischemic heart disease	1	Number	1991	9005.936226002028	14541.329753166285	5509.316816172386
5	Prevalence	6	China	2	Female	8	15-19 years	493	Ischemic heart disease	1	Number	1991	9603.524323861911	15530.653616926673	5387.648312611327
5	Prevalence	6	China	1	Male	8	15-19 years	493	Ischemic heart disease	1	Number	1992	8514.884014722806	13617.435356146583	5422.622724011671
5	Prevalence	6	China	2	Female	8	15-19 years	493	Ischemic heart disease	1	Number	1992	9080.960107536965	14644.954429851628	5155.7731692684765
5	Prevalence	6	China	1	Male	8	15-19 years	493	Ischemic heart disease	1	Number	1993	8054.324694904839	12772.492934076596	5182.617483546679
5	Prevalence	6	China	2	Female	8	15-19 years	493	Ischemic heart disease	1	Number	1993	8580.855633285197	13797.495718872353	4918.197505138729
5	Prevalence	6	China	1	Male	8	15-19 years	493	Ischemic heart disease	1	Number	1994	7692.723326852015	12120.327150592617	4984.739499508722
5	Prevalence	6	China	2	Female	8	15-19 years	493	Ischemic heart disease	1	Number	1994	8180.536276069026	13030.317462216432	4720.8466490889
5	Prevalence	6	China	1	Male	8	15-19 years	493	Ischemic heart disease	1	Number	1995	7445.519993635927	11676.531669550644	4845.852634518538
5	Prevalence	6	China	2	Female	8	15-19 years	493	Ischemic heart disease	1	Number	1995	7906.962302382313	12596.742019303882	4533.278159403096
5	Prevalence	6	China	1	Male	8	15-19 years	493	Ischemic heart disease	1	Number	1996	7283.804467540572	11394.960764343956	4760.717433805778
5	Prevalence	6	China	2	Female	8	15-19 years	493	Ischemic heart disease	1	Number	1996	7736.832458386018	12257.988269471149	4440.8471077659215
5	Prevalence	6	China	1	Male	8	15-19 years	493	Ischemic heart disease	1	Number	1997	7200.133157441079	11230.226935547767	4712.649579433228
5	Prevalence	6	China	2	Female	8	15-19 years	493	Ischemic heart disease	1	Number	1997	7658.330492246476	12060.031605432956	4413.80447789898
5	Prevalence	6	China	1	Male	8	15-19 years	493	Ischemic heart disease	1	Number	1998	7228.243522371497	11240.454541969571	4721.305838776827
5	Prevalence	6	China	2	Female	8	15-19 years	493	Ischemic heart disease	1	Number	1998	7704.049689430519	12059.88170059502	4464.327809861426
5	Prevalence	6	China	1	Male	8	15-19 years	493	Ischemic heart disease	1	Number	1999	7397.940204416364	11469.813082873934	4822.074031971079
5	Prevalence	6	China	2	Female	8	15-19 years	493	Ischemic heart disease	1	Number	1999	7904.55783902437	12304.175487677385	4567.062816253666
5	Prevalence	6	China	1	Male	8	15-19 years	493	Ischemic heart disease	1	Number	2000	7718.242666732175	11941.649806233694	5024.304323111575
5	Prevalence	6	China	2	Female	8	15-19 years	493	Ischemic heart disease	1	Number	2000	8271.31441564093	12829.29973407958	4784.119015682756
5	Prevalence	6	China	1	Male	8	15-19 years	493	Ischemic heart disease	1	Number	2001	8229.648878794806	12681.708563015753	5424.899031144832
5	Prevalence	6	China	2	Female	8	15-19 years	493	Ischemic heart disease	1	Number	2001	8799.004757185723	13609.008854153672	5158.29900426102
5	Prevalence	6	China	1	Male	8	15-19 years	493	Ischemic heart disease	1	Number	2002	8878.885528828152	13555.908477110324	5889.967018384057
5	Prevalence	6	China	2	Female	8	15-19 years	493	Ischemic heart disease	1	Number	2002	9378.53046089424	14507.388245356578	5597.244395454452
5	Prevalence	6	China	1	Male	8	15-19 years	493	Ischemic heart disease	1	Number	2003	9532.535589372084	14347.3835374788	6375.041519434901
5	Prevalence	6	China	2	Female	8	15-19 years	493	Ischemic heart disease	1	Number	2003	9890.425693382904	15306.670410289234	6000.116862611616
5	Prevalence	6	China	1	Male	8	15-19 years	493	Ischemic heart disease	1	Number	2004	10057.741435873491	14994.450010663124	6760.788491007775
5	Prevalence	6	China	2	Female	8	15-19 years	493	Ischemic heart disease	1	Number	2004	10239.541960063096	15852.98924812844	6244.79450640373
5	Prevalence	6	China	1	Male	8	15-19 years	493	Ischemic heart disease	1	Number	2005	10324.90079822478	15202.208953419886	6945.921342521438
5	Prevalence	6	China	2	Female	8	15-19 years	493	Ischemic heart disease	1	Number	2005	10357.82831338187	16032.610702711503	6342.705876491356
5	Prevalence	6	China	1	Male	8	15-19 years	493	Ischemic heart disease	1	Number	2006	10257.676371862128	15007.42512450409	6927.525800234583
5	Prevalence	6	China	2	Female	8	15-19 years	493	Ischemic heart disease	1	Number	2006	10190.56151237921	15704.397922317268	6321.363606318877
5	Prevalence	6	China	1	Male	8	15-19 years	493	Ischemic heart disease	1	Number	2007	9955.40312414255	14445.440778612405	6737.983271690056
5	Prevalence	6	China	2	Female	8	15-19 years	493	Ischemic heart disease	1	Number	2007	9800.48101375575	15034.613033191215	6094.313719641935
5	Prevalence	6	China	1	Male	8	15-19 years	493	Ischemic heart disease	1	Number	2008	9495.114702286395	13688.01022030769	6415.451180539843
5	Prevalence	6	China	2	Female	8	15-19 years	493	Ischemic heart disease	1	Number	2008	9258.407123195757	14159.481000752952	5793.531580040077
5	Prevalence	6	China	1	Male	8	15-19 years	493	Ischemic heart disease	1	Number	2009	8947.723246102772	12837.942657204983	6021.234493591106
5	Prevalence	6	China	2	Female	8	15-19 years	493	Ischemic heart disease	1	Number	2009	8630.369710835825	13185.98672742273	5427.424324579353
5	Prevalence	6	China	1	Male	8	15-19 years	493	Ischemic heart disease	1	Number	2010	8401.502360511118	11981.539795939749	5639.073776015322
5	Prevalence	6	China	2	Female	8	15-19 years	493	Ischemic heart disease	1	Number	2010	7998.526849716377	12207.58517296825	5041.459026396909
5	Prevalence	6	China	1	Male	8	15-19 years	493	Ischemic heart disease	1	Number	2011	7954.944613510578	11315.441498862678	5390.113887145908
5	Prevalence	6	China	2	Female	8	15-19 years	493	Ischemic heart disease	1	Number	2011	7453.063215897804	11391.742300387632	4687.821449177298
5	Prevalence	6	China	1	Male	8	15-19 years	493	Ischemic heart disease	1	Number	2012	7597.164922926077	10828.091819394052	5176.0315351944055
5	Prevalence	6	China	2	Female	8	15-19 years	493	Ischemic heart disease	1	Number	2012	7001.88521382784	10712.045749840623	4389.562079982825
5	Prevalence	6	China	1	Male	8	15-19 years	493	Ischemic heart disease	1	Number	2013	7294.185975280237	10367.135402597753	4966.788543790999
5	Prevalence	6	China	2	Female	8	15-19 years	493	Ischemic heart disease	1	Number	2013	6624.234516186887	10143.849762154692	4161.869714173785
5	Prevalence	6	China	1	Male	8	15-19 years	493	Ischemic heart disease	1	Number	2014	7026.972085570053	9972.64702211777	4785.813215588033
5	Prevalence	6	China	2	Female	8	15-19 years	493	Ischemic heart disease	1	Number	2014	6307.373265927164	9689.187027457594	3966.2717458305297
5	Prevalence	6	China	1	Male	8	15-19 years	493	Ischemic heart disease	1	Number	2015	6796.015760449358	9679.923106523696	4647.141818764638
5	Prevalence	6	China	2	Female	8	15-19 years	493	Ischemic heart disease	1	Number	2015	6052.823297829323	9336.205085061289	3802.808157354569
5	Prevalence	6	China	1	Male	8	15-19 years	493	Ischemic heart disease	1	Number	2016	6571.705997275974	9441.208654477075	4452.277722884059
5	Prevalence	6	China	2	Female	8	15-19 years	493	Ischemic heart disease	1	Number	2016	5877.811591643683	9137.394110745838	3591.0181018868084
5	Prevalence	6	China	1	Male	8	15-19 years	493	Ischemic heart disease	1	Number	2017	6361.454681849627	9266.351350182516	4200.206688570222
5	Prevalence	6	China	2	Female	8	15-19 years	493	Ischemic heart disease	1	Number	2017	5787.919332595421	9132.643329280078	3434.882053550264
5	Prevalence	6	China	1	Male	8	15-19 years	493	Ischemic heart disease	1	Number	2018	6207.881918140964	9203.770222382733	4034.916127898196
5	Prevalence	6	China	2	Female	8	15-19 years	493	Ischemic heart disease	1	Number	2018	5756.967195486008	9184.02218280854	3324.980386854348
5	Prevalence	6	China	1	Male	8	15-19 years	493	Ischemic heart disease	1	Number	2019	6164.729026300678	9337.683926971487	3983.414175813852
5	Prevalence	6	China	2	Female	8	15-19 years	493	Ischemic heart disease	1	Number	2019	5772.088940534474	9237.986459863025	3279.8503729301283
5	Prevalence	6	China	1	Male	8	15-19 years	493	Ischemic heart disease	1	Number	2020	6244.934968068567	9441.332592638126	4043.449509429493
5	Prevalence	6	China	2	Female	8	15-19 years	493	Ischemic heart disease	1	Number	2020	5835.41315367645	9363.320300526746	3341.945678471533
5	Prevalence	6	China	1	Male	8	15-19 years	493	Ischemic heart disease	1	Number	2021	5946.961696303878	9980.625735019092	3302.0237586125413
5	Prevalence	6	China	2	Female	8	15-19 years	493	Ischemic heart disease	1	Number	2021	6082.104990419306	9906.10474538352	3309.704520528865
5	Prevalence	6	China	1	Male	9	20-24 years	493	Ischemic heart disease	1	Number	1990	29100.83262779347	40198.9352113562	20555.58602708618
5	Prevalence	6	China	2	Female	9	20-24 years	493	Ischemic heart disease	1	Number	1990	28264.77166155272	39588.50783233739	18949.494227622046
5	Prevalence	6	China	1	Male	9	20-24 years	493	Ischemic heart disease	1	Number	1991	29039.778302567924	39901.81065200274	20682.35528634929
5	Prevalence	6	China	2	Female	9	20-24 years	493	Ischemic heart disease	1	Number	1991	27836.75133157256	38517.54242080783	18779.34867942114
5	Prevalence	6	China	1	Male	9	20-24 years	493	Ischemic heart disease	1	Number	1992	28675.23253709137	39311.23227480112	20602.329982601343
5	Prevalence	6	China	2	Female	9	20-24 years	493	Ischemic heart disease	1	Number	1992	27265.254710845114	37452.685274478696	18536.40108783128
5	Prevalence	6	China	1	Male	9	20-24 years	493	Ischemic heart disease	1	Number	1993	28092.807439427743	38478.81634663814	20348.079504930716
5	Prevalence	6	China	2	Female	9	20-24 years	493	Ischemic heart disease	1	Number	1993	26684.253747090792	36553.9984331496	18269.53358412318
5	Prevalence	6	China	1	Male	9	20-24 years	493	Ischemic heart disease	1	Number	1994	27258.24379284384	37220.02208597279	19757.54577266029
5	Prevalence	6	China	2	Female	9	20-24 years	493	Ischemic heart disease	1	Number	1994	26048.23443328371	35636.795137217545	17922.1431623396
5	Prevalence	6	China	1	Male	9	20-24 years	493	Ischemic heart disease	1	Number	1995	26170.006814821667	35617.65527574328	18836.770378576533
5	Prevalence	6	China	2	Female	9	20-24 years	493	Ischemic heart disease	1	Number	1995	25276.403121521256	34548.805567469615	17340.071621750067
5	Prevalence	6	China	1	Male	9	20-24 years	493	Ischemic heart disease	1	Number	1996	24873.55973618551	33751.17097983454	17961.899337423212
5	Prevalence	6	China	2	Female	9	20-24 years	493	Ischemic heart disease	1	Number	1996	24311.71391912049	33225.51947326082	16762.0378809549
5	Prevalence	6	China	1	Male	9	20-24 years	493	Ischemic heart disease	1	Number	1997	23498.137453331325	31856.55314698095	17016.735186285703
5	Prevalence	6	China	2	Female	9	20-24 years	493	Ischemic heart disease	1	Number	1997	23215.92091164135	31751.56281768525	16074.449191723794
5	Prevalence	6	China	1	Male	9	20-24 years	493	Ischemic heart disease	1	Number	1998	22227.30655092445	30215.81569271944	16141.653175319829
5	Prevalence	6	China	2	Female	9	20-24 years	493	Ischemic heart disease	1	Number	1998	22144.83417167327	30310.130363828903	15391.339523045022
5	Prevalence	6	China	1	Male	9	20-24 years	493	Ischemic heart disease	1	Number	1999	21249.647324805752	28964.424110631266	15481.109323433466
5	Prevalence	6	China	2	Female	9	20-24 years	493	Ischemic heart disease	1	Number	1999	21289.582311412927	29153.92994417878	14802.37984089445
5	Prevalence	6	China	1	Male	9	20-24 years	493	Ischemic heart disease	1	Number	2000	20612.33573413241	28157.355772213075	15077.997226193676
5	Prevalence	6	China	2	Female	9	20-24 years	493	Ischemic heart disease	1	Number	2000	20721.70171904319	28373.46125345488	14406.918876310992
5	Prevalence	6	China	1	Male	9	20-24 years	493	Ischemic heart disease	1	Number	2001	20298.07408712653	27620.57188919054	14927.224301224976
5	Prevalence	6	China	2	Female	9	20-24 years	493	Ischemic heart disease	1	Number	2001	20372.786016819264	27835.195245080955	14178.64236587131
5	Prevalence	6	China	1	Male	9	20-24 years	493	Ischemic heart disease	1	Number	2002	20310.64457808321	27513.359453316843	15164.109692263171
5	Prevalence	6	China	2	Female	9	20-24 years	493	Ischemic heart disease	1	Number	2002	20242.705133940544	27606.247920223992	14084.575186127702
5	Prevalence	6	China	1	Male	9	20-24 years	493	Ischemic heart disease	1	Number	2003	20702.41437563748	27918.193001517717	15620.665104663229
5	Prevalence	6	China	2	Female	9	20-24 years	493	Ischemic heart disease	1	Number	2003	20459.642808314355	27926.70516835958	14382.543162029386
5	Prevalence	6	China	1	Male	9	20-24 years	493	Ischemic heart disease	1	Number	2004	21523.701263861727	28900.44279575269	16365.973300103808
5	Prevalence	6	China	2	Female	9	20-24 years	493	Ischemic heart disease	1	Number	2004	21139.042608385495	28755.31550297598	14962.269428133824
5	Prevalence	6	China	1	Male	9	20-24 years	493	Ischemic heart disease	1	Number	2005	22766.98268749288	30435.047023644183	17357.090820747537
5	Prevalence	6	China	2	Female	9	20-24 years	493	Ischemic heart disease	1	Number	2005	22340.51537392417	30242.27914853605	15865.798614705309
5	Prevalence	6	China	1	Male	9	20-24 years	493	Ischemic heart disease	1	Number	2006	24391.91728168936	32437.076426400152	18640.82356042736
5	Prevalence	6	China	2	Female	9	20-24 years	493	Ischemic heart disease	1	Number	2006	24037.328100399835	32793.41393194866	17064.495291778127
5	Prevalence	6	China	1	Male	9	20-24 years	493	Ischemic heart disease	1	Number	2007	26152.163721956524	34577.04039006398	20134.63814234553
5	Prevalence	6	China	2	Female	9	20-24 years	493	Ischemic heart disease	1	Number	2007	25881.381325761184	35387.61636338319	18366.82474950944
5	Prevalence	6	China	1	Male	9	20-24 years	493	Ischemic heart disease	1	Number	2008	27731.30428582589	36480.22016023714	21490.35422572504
5	Prevalence	6	China	2	Female	9	20-24 years	493	Ischemic heart disease	1	Number	2008	27496.2414011022	37650.948418539214	19541.112673325755
5	Prevalence	6	China	1	Male	9	20-24 years	493	Ischemic heart disease	1	Number	2009	28860.348683835076	37802.264361026784	22363.159562428627
5	Prevalence	6	China	2	Female	9	20-24 years	493	Ischemic heart disease	1	Number	2009	28566.83520564329	39179.79420543775	20309.654407814072
5	Prevalence	6	China	1	Male	9	20-24 years	493	Ischemic heart disease	1	Number	2010	29318.7857697621	38394.034417243376	22724.268850888693
5	Prevalence	6	China	2	Female	9	20-24 years	493	Ischemic heart disease	1	Number	2010	28858.603228237163	39540.49387595615	20499.1857947561
5	Prevalence	6	China	1	Male	9	20-24 years	493	Ischemic heart disease	1	Number	2011	28932.501311947508	37884.82918019388	22438.23481699436
5	Prevalence	6	China	2	Female	9	20-24 years	493	Ischemic heart disease	1	Number	2011	28236.05033544763	38616.74729745603	20027.923456944576
5	Prevalence	6	China	1	Male	9	20-24 years	493	Ischemic heart disease	1	Number	2012	27915.80021538406	36490.66416477317	21673.883364848552
5	Prevalence	6	China	2	Female	9	20-24 years	493	Ischemic heart disease	1	Number	2012	26929.12503042306	36708.02923223203	19102.087771121423
5	Prevalence	6	China	1	Male	9	20-24 years	493	Ischemic heart disease	1	Number	2013	26472.415965908716	34559.34995304117	20597.567740812283
5	Prevalence	6	China	2	Female	9	20-24 years	493	Ischemic heart disease	1	Number	2013	25185.01092501165	34214.0356530591	17914.591683115585
5	Prevalence	6	China	1	Male	9	20-24 years	493	Ischemic heart disease	1	Number	2014	24789.769152993973	32354.32331555241	19290.88476167236
5	Prevalence	6	China	2	Female	9	20-24 years	493	Ischemic heart disease	1	Number	2014	23237.88628960008	31551.55661971606	16543.91333467317
5	Prevalence	6	China	1	Male	9	20-24 years	493	Ischemic heart disease	1	Number	2015	23108.0346781026	30108.80705144753	17980.73003291025
5	Prevalence	6	China	2	Female	9	20-24 years	493	Ischemic heart disease	1	Number	2015	21356.94469848932	29108.70862956109	15171.42923583329
5	Prevalence	6	China	1	Male	9	20-24 years	493	Ischemic heart disease	1	Number	2016	21688.29628601424	28567.00024600222	16776.244065129307
5	Prevalence	6	China	2	Female	9	20-24 years	493	Ischemic heart disease	1	Number	2016	19857.46386621692	27081.692541176475	14042.148076373836
5	Prevalence	6	China	1	Male	9	20-24 years	493	Ischemic heart disease	1	Number	2017	20513.41849871767	27275.15454073809	15694.654283288331
5	Prevalence	6	China	2	Female	9	20-24 years	493	Ischemic heart disease	1	Number	2017	18722.94890271332	25696.616594548486	13178.886137337686
5	Prevalence	6	China	1	Male	9	20-24 years	493	Ischemic heart disease	1	Number	2018	19536.735103076026	26125.240406193145	14858.35885715498
5	Prevalence	6	China	2	Female	9	20-24 years	493	Ischemic heart disease	1	Number	2018	17818.521288345553	24639.150893313992	12369.18646127185
5	Prevalence	6	China	1	Male	9	20-24 years	493	Ischemic heart disease	1	Number	2019	18745.457762549395	25115.77598737481	14187.352935766732
5	Prevalence	6	China	2	Female	9	20-24 years	493	Ischemic heart disease	1	Number	2019	17047.92968180366	23757.59208200048	11753.530882688528
5	Prevalence	6	China	1	Male	9	20-24 years	493	Ischemic heart disease	1	Number	2020	18169.64388762008	24256.54464845928	13710.679113433824
5	Prevalence	6	China	2	Female	9	20-24 years	493	Ischemic heart disease	1	Number	2020	16398.286752066935	22870.248349467394	11254.771818531965
5	Prevalence	6	China	1	Male	9	20-24 years	493	Ischemic heart disease	1	Number	2021	17347.860833731065	24228.435820998136	12756.273959946231
5	Prevalence	6	China	2	Female	9	20-24 years	493	Ischemic heart disease	1	Number	2021	16171.777324263416	23294.61308096252	10805.80096587439
5	Prevalence	6	China	1	Male	10	25-29 years	493	Ischemic heart disease	1	Number	1990	74003.39531538203	101015.79746592569	53387.31289709345
5	Prevalence	6	China	2	Female	10	25-29 years	493	Ischemic heart disease	1	Number	1990	64412.60304277246	88053.7831886716	46644.14699813897
5	Prevalence	6	China	1	Male	10	25-29 years	493	Ischemic heart disease	1	Number	1991	80202.95906771853	108489.0232256134	58160.21680569273
5	Prevalence	6	China	2	Female	10	25-29 years	493	Ischemic heart disease	1	Number	1991	69678.39054344968	95324.40598456498	50442.4012929885
5	Prevalence	6	China	1	Male	10	25-29 years	493	Ischemic heart disease	1	Number	1992	85022.80623198592	114256.91239200784	61895.846299970646
5	Prevalence	6	China	2	Female	10	25-29 years	493	Ischemic heart disease	1	Number	1992	73589.17602885318	100267.31755937343	53155.399925392485
5	Prevalence	6	China	1	Male	10	25-29 years	493	Ischemic heart disease	1	Number	1993	87655.9355322515	117454.94136375329	64001.968792685104
5	Prevalence	6	China	2	Female	10	25-29 years	493	Ischemic heart disease	1	Number	1993	75473.97054015516	102211.49234276824	54367.412065776574
5	Prevalence	6	China	1	Male	10	25-29 years	493	Ischemic heart disease	1	Number	1994	88630.15967047373	118557.45331132277	65113.88360978151
5	Prevalence	6	China	2	Female	10	25-29 years	493	Ischemic heart disease	1	Number	1994	75942.7749519545	102595.67978298012	54651.52161097001
5	Prevalence	6	China	1	Male	10	25-29 years	493	Ischemic heart disease	1	Number	1995	88443.80736371344	118012.72322093986	65290.23764586763
5	Prevalence	6	China	2	Female	10	25-29 years	493	Ischemic heart disease	1	Number	1995	75552.95679760902	101815.910133986	54583.53104028862
5	Prevalence	6	China	1	Male	10	25-29 years	493	Ischemic heart disease	1	Number	1996	87583.56336722222	116891.88720769974	64696.660014633366
5	Prevalence	6	China	2	Female	10	25-29 years	493	Ischemic heart disease	1	Number	1996	74698.45095274306	100425.75676923765	54024.24079103519
5	Prevalence	6	China	1	Male	10	25-29 years	493	Ischemic heart disease	1	Number	1997	86207.36566187684	114943.97975904602	63589.02315446132
5	Prevalence	6	China	2	Female	10	25-29 years	493	Ischemic heart disease	1	Number	1997	73836.32888501692	99086.73159376688	53415.851634759645
5	Prevalence	6	China	1	Male	10	25-29 years	493	Ischemic heart disease	1	Number	1998	84488.55791746802	112495.68065503848	62186.36956230734
5	Prevalence	6	China	2	Female	10	25-29 years	493	Ischemic heart disease	1	Number	1998	73102.24119428665	97931.63667421676	52869.95218842904
5	Prevalence	6	China	1	Male	10	25-29 years	493	Ischemic heart disease	1	Number	1999	82227.87748500159	109506.07478272462	60372.72383072403
5	Prevalence	6	China	2	Female	10	25-29 years	493	Ischemic heart disease	1	Number	1999	72172.47191236822	96622.6140977136	52170.18412444345
5	Prevalence	6	China	1	Male	10	25-29 years	493	Ischemic heart disease	1	Number	2000	79315.90841060819	105827.90561218106	58098.51627771965
5	Prevalence	6	China	2	Female	10	25-29 years	493	Ischemic heart disease	1	Number	2000	70649.01937272823	94498.87293320236	51064.5985525959
5	Prevalence	6	China	1	Male	10	25-29 years	493	Ischemic heart disease	1	Number	2001	75875.26721885044	101020.79765078444	55516.62251754405
5	Prevalence	6	China	2	Female	10	25-29 years	493	Ischemic heart disease	1	Number	2001	68288.93171514393	91396.5388866057	49326.10889874125
5	Prevalence	6	China	1	Male	10	25-29 years	493	Ischemic heart disease	1	Number	2002	72283.61559248438	96496.17001693133	52759.83497317872
5	Prevalence	6	China	2	Female	10	25-29 years	493	Ischemic heart disease	1	Number	2002	65378.68767366203	87616.39312846912	47114.72585708818
5	Prevalence	6	China	1	Male	10	25-29 years	493	Ischemic heart disease	1	Number	2003	68998.843685881	92149.25065615568	50238.069237712014
5	Prevalence	6	China	2	Female	10	25-29 years	493	Ischemic heart disease	1	Number	2003	62435.98872136415	83789.26095952807	45005.73110129753
5	Prevalence	6	China	1	Male	10	25-29 years	493	Ischemic heart disease	1	Number	2004	66527.92154765251	88862.86249032876	48381.59388290177
5	Prevalence	6	China	2	Female	10	25-29 years	493	Ischemic heart disease	1	Number	2004	60064.74117639475	80683.9957591978	43294.69694506259
5	Prevalence	6	China	1	Male	10	25-29 years	493	Ischemic heart disease	1	Number	2005	64962.09428454017	86696.6694296574	47279.0013327694
5	Prevalence	6	China	2	Female	10	25-29 years	493	Ischemic heart disease	1	Number	2005	58506.756692602576	78601.6478151129	42336.56554857017
5	Prevalence	6	China	1	Male	10	25-29 years	493	Ischemic heart disease	1	Number	2006	64037.22636711834	85480.99005819063	46698.82697102815
5	Prevalence	6	China	2	Female	10	25-29 years	493	Ischemic heart disease	1	Number	2006	57638.37179812229	77370.67607953533	41636.25479271205
5	Prevalence	6	China	1	Male	10	25-29 years	493	Ischemic heart disease	1	Number	2007	63731.14213008144	85107.62330691349	46554.52714267822
5	Prevalence	6	China	2	Female	10	25-29 years	493	Ischemic heart disease	1	Number	2007	57456.08507210645	77061.00446166555	41480.037497246645
5	Prevalence	6	China	1	Male	10	25-29 years	493	Ischemic heart disease	1	Number	2008	64351.35546084808	85968.73237075069	47078.49189822064
5	Prevalence	6	China	2	Female	10	25-29 years	493	Ischemic heart disease	1	Number	2008	58232.55036723449	78027.62555510517	41995.56394697118
5	Prevalence	6	China	1	Male	10	25-29 years	493	Ischemic heart disease	1	Number	2009	66187.92663974156	88450.93899401824	48489.6549016255
5	Prevalence	6	China	2	Female	10	25-29 years	493	Ischemic heart disease	1	Number	2009	60225.24183021148	80613.52061870089	43375.64641721366
5	Prevalence	6	China	1	Male	10	25-29 years	493	Ischemic heart disease	1	Number	2010	69365.23924713209	92558.38149096548	50884.41338307802
5	Prevalence	6	China	2	Female	10	25-29 years	493	Ischemic heart disease	1	Number	2010	63527.87481003242	84955.61690173254	45751.39860322215
5	Prevalence	6	China	1	Male	10	25-29 years	493	Ischemic heart disease	1	Number	2011	73799.34548403356	98606.17813199444	54091.05051610206
5	Prevalence	6	China	2	Female	10	25-29 years	493	Ischemic heart disease	1	Number	2011	68041.29475286262	91125.0149551387	48959.33104197319
5	Prevalence	6	China	1	Male	10	25-29 years	493	Ischemic heart disease	1	Number	2012	78623.96131047982	104998.57953561572	57553.44773904832
5	Prevalence	6	China	2	Female	10	25-29 years	493	Ischemic heart disease	1	Number	2012	72768.17301266524	97601.08607932983	52347.45523755271
5	Prevalence	6	China	1	Male	10	25-29 years	493	Ischemic heart disease	1	Number	2013	82834.29261404127	110767.23542883722	60557.44785294744
5	Prevalence	6	China	2	Female	10	25-29 years	493	Ischemic heart disease	1	Number	2013	76628.66730367449	102924.02926173962	55091.83680562182
5	Prevalence	6	China	1	Male	10	25-29 years	493	Ischemic heart disease	1	Number	2014	85592.58078087134	114673.78399726957	62475.5232919679
5	Prevalence	6	China	2	Female	10	25-29 years	493	Ischemic heart disease	1	Number	2014	78780.81991505472	105733.36614617918	56698.56698326682
5	Prevalence	6	China	1	Male	10	25-29 years	493	Ischemic heart disease	1	Number	2015	86242.00115199939	115573.2542918798	62806.7641791146
5	Prevalence	6	China	2	Female	10	25-29 years	493	Ischemic heart disease	1	Number	2015	78680.57091584687	105470.94395573463	56602.63479993944
5	Prevalence	6	China	1	Male	10	25-29 years	493	Ischemic heart disease	1	Number	2016	84275.58343968666	113917.83406379096	61225.08551375645
5	Prevalence	6	China	2	Female	10	25-29 years	493	Ischemic heart disease	1	Number	2016	76176.61200264932	102227.90970905712	54725.20443994091
5	Prevalence	6	China	1	Male	10	25-29 years	493	Ischemic heart disease	1	Number	2017	80461.66501427145	109319.88216751778	58297.07537099318
5	Prevalence	6	China	2	Female	10	25-29 years	493	Ischemic heart disease	1	Number	2017	72050.01838554494	97689.98746328976	51754.4438236076
5	Prevalence	6	China	1	Male	10	25-29 years	493	Ischemic heart disease	1	Number	2018	75568.30331097358	102990.38323606156	54445.07567577429
5	Prevalence	6	China	2	Female	10	25-29 years	493	Ischemic heart disease	1	Number	2018	66937.26040281916	91320.42499530072	48008.72776375775
5	Prevalence	6	China	1	Male	10	25-29 years	493	Ischemic heart disease	1	Number	2019	70266.92639532762	95861.94927344772	50552.45792741016
5	Prevalence	6	China	2	Female	10	25-29 years	493	Ischemic heart disease	1	Number	2019	61414.86425783193	83876.97978746821	44102.55105009985
5	Prevalence	6	China	1	Male	10	25-29 years	493	Ischemic heart disease	1	Number	2020	65349.50171137602	88993.12972962594	47078.54146152653
5	Prevalence	6	China	2	Female	10	25-29 years	493	Ischemic heart disease	1	Number	2020	56242.67514214665	77185.43040311411	40241.44744068396
5	Prevalence	6	China	1	Male	10	25-29 years	493	Ischemic heart disease	1	Number	2021	61037.34400898339	85707.15170656188	42576.1774870114
5	Prevalence	6	China	2	Female	10	25-29 years	493	Ischemic heart disease	1	Number	2021	53002.3759411953	73653.68057886028	36932.57311068663
5	Prevalence	6	China	1	Male	11	30-34 years	493	Ischemic heart disease	1	Number	1990	139864.92318744175	183588.4384398884	102048.56251953475
5	Prevalence	6	China	2	Female	11	30-34 years	493	Ischemic heart disease	1	Number	1990	109729.4340349785	146641.83204601338	79356.06247536709
5	Prevalence	6	China	1	Male	11	30-34 years	493	Ischemic heart disease	1	Number	1991	136466.54463681855	177272.98010985507	100395.29784362696
5	Prevalence	6	China	2	Female	11	30-34 years	493	Ischemic heart disease	1	Number	1991	107378.22714538964	143207.24761484162	78604.82191089797
5	Prevalence	6	China	1	Male	11	30-34 years	493	Ischemic heart disease	1	Number	1992	138582.9665785461	179566.60273578452	103171.62905908424
5	Prevalence	6	China	2	Female	11	30-34 years	493	Ischemic heart disease	1	Number	1992	109663.88455662096	146241.59898968367	80919.31298359609
5	Prevalence	6	China	1	Male	11	30-34 years	493	Ischemic heart disease	1	Number	1993	147875.18965966618	190876.31529045143	111594.440043705
5	Prevalence	6	China	2	Female	11	30-34 years	493	Ischemic heart disease	1	Number	1993	117901.23558416756	155751.84618328244	87546.97867803197
5	Prevalence	6	China	1	Male	11	30-34 years	493	Ischemic heart disease	1	Number	1994	161223.00574366393	207601.99702159187	122603.11985140407
5	Prevalence	6	China	2	Female	11	30-34 years	493	Ischemic heart disease	1	Number	1994	129376.6935482078	171216.19236837758	96094.63383341242
5	Prevalence	6	China	1	Male	11	30-34 years	493	Ischemic heart disease	1	Number	1995	175581.64432984346	225021.69647459008	133687.5121910842
5	Prevalence	6	China	2	Female	11	30-34 years	493	Ischemic heart disease	1	Number	1995	141678.71839276925	187852.65939671703	104906.49187092546
5	Prevalence	6	China	1	Male	11	30-34 years	493	Ischemic heart disease	1	Number	1996	188363.0969481608	241360.27338176715	143447.82167776732
5	Prevalence	6	China	2	Female	11	30-34 years	493	Ischemic heart disease	1	Number	1996	153164.66055098537	203075.51423528252	113678.2975489774
5	Prevalence	6	China	1	Male	11	30-34 years	493	Ischemic heart disease	1	Number	1997	197867.26152871727	253627.8116465779	150700.33916385815
5	Prevalence	6	China	2	Female	11	30-34 years	493	Ischemic heart disease	1	Number	1997	162048.30294622458	214780.61263414336	120462.32368007972
5	Prevalence	6	China	1	Male	11	30-34 years	493	Ischemic heart disease	1	Number	1998	202514.88083092764	259735.4698922867	154086.33821037298
5	Prevalence	6	China	2	Female	11	30-34 years	493	Ischemic heart disease	1	Number	1998	166696.4977278189	220941.3356644413	124062.9713918946
5	Prevalence	6	China	1	Male	11	30-34 years	493	Ischemic heart disease	1	Number	1999	203830.0042089476	261576.328198728	154682.89275271085
5	Prevalence	6	China	2	Female	11	30-34 years	493	Ischemic heart disease	1	Number	1999	168251.40620233162	223007.32260977777	125340.28158188128
5	Prevalence	6	China	1	Male	11	30-34 years	493	Ischemic heart disease	1	Number	2000	203219.56052686612	260804.9106044662	153754.16821281175
5	Prevalence	6	China	2	Female	11	30-34 years	493	Ischemic heart disease	1	Number	2000	167765.42806261848	222281.20479066783	125069.50649308944
5	Prevalence	6	China	1	Male	11	30-34 years	493	Ischemic heart disease	1	Number	2001	202373.18487960496	259596.52475985925	153172.3737306223
5	Prevalence	6	China	2	Female	11	30-34 years	493	Ischemic heart disease	1	Number	2001	166320.11771164573	220096.04709073316	123915.4011904987
5	Prevalence	6	China	1	Male	11	30-34 years	493	Ischemic heart disease	1	Number	2002	201407.8358464536	258570.12571035483	152518.05825320072
5	Prevalence	6	China	2	Female	11	30-34 years	493	Ischemic heart disease	1	Number	2002	164989.77058109708	218204.59759952268	122722.09283390889
5	Prevalence	6	China	1	Male	11	30-34 years	493	Ischemic heart disease	1	Number	2003	200051.8611318553	257491.7127456693	151532.04342048487
5	Prevalence	6	China	2	Female	11	30-34 years	493	Ischemic heart disease	1	Number	2003	163883.10297430976	216675.57209684607	121764.51417805455
5	Prevalence	6	China	1	Male	11	30-34 years	493	Ischemic heart disease	1	Number	2004	197240.64866296356	254459.23107806945	149384.1431932741
5	Prevalence	6	China	2	Female	11	30-34 years	493	Ischemic heart disease	1	Number	2004	162147.9898988865	214282.47154982656	120434.4120085288
5	Prevalence	6	China	1	Male	11	30-34 years	493	Ischemic heart disease	1	Number	2005	192230.9410177417	248441.56904896017	145509.32226879743
5	Prevalence	6	China	2	Female	11	30-34 years	493	Ischemic heart disease	1	Number	2005	158836.35846005665	209663.82886449632	118021.40965785806
5	Prevalence	6	China	1	Male	11	30-34 years	493	Ischemic heart disease	1	Number	2006	185249.14839496664	238572.4717756018	140013.60393617774
5	Prevalence	6	China	2	Female	11	30-34 years	493	Ischemic heart disease	1	Number	2006	153688.66338753724	202824.7497977837	114089.81119138969
5	Prevalence	6	China	1	Male	11	30-34 years	493	Ischemic heart disease	1	Number	2007	177446.5979215199	227736.1264326705	133835.90689821664
5	Prevalence	6	China	2	Female	11	30-34 years	493	Ischemic heart disease	1	Number	2007	147470.34425928377	194632.1313287489	109357.0571384585
5	Prevalence	6	China	1	Male	11	30-34 years	493	Ischemic heart disease	1	Number	2008	169978.43649114625	217396.1183580621	127925.58453002913
5	Prevalence	6	China	2	Female	11	30-34 years	493	Ischemic heart disease	1	Number	2008	141147.70233003917	186322.5996980347	104535.0544739898
5	Prevalence	6	China	1	Male	11	30-34 years	493	Ischemic heart disease	1	Number	2009	164123.6373856714	209404.03958197255	123302.18756330878
5	Prevalence	6	China	2	Female	11	30-34 years	493	Ischemic heart disease	1	Number	2009	135926.05594734137	179450.52406345814	100529.3694561374
5	Prevalence	6	China	1	Male	11	30-34 years	493	Ischemic heart disease	1	Number	2010	160138.60219636033	203889.41397134232	120199.07228268348
5	Prevalence	6	China	2	Female	11	30-34 years	493	Ischemic heart disease	1	Number	2010	132225.24799176547	174648.86955121468	97731.25260282092
5	Prevalence	6	China	1	Male	11	30-34 years	493	Ischemic heart disease	1	Number	2011	157429.48773385285	200565.9097894168	118300.36479645096
5	Prevalence	6	China	2	Female	11	30-34 years	493	Ischemic heart disease	1	Number	2011	129686.10613396791	170965.3964033851	95831.52120241108
5	Prevalence	6	China	1	Male	11	30-34 years	493	Ischemic heart disease	1	Number	2012	156091.60827465678	198970.3773166437	117434.07115697456
5	Prevalence	6	China	2	Female	11	30-34 years	493	Ischemic heart disease	1	Number	2012	128417.30309088144	168961.69120006135	94969.76152738596
5	Prevalence	6	China	1	Male	11	30-34 years	493	Ischemic heart disease	1	Number	2013	156946.63793196462	200187.20329092132	118151.45953677352
5	Prevalence	6	China	2	Female	11	30-34 years	493	Ischemic heart disease	1	Number	2013	129152.13902167603	169603.4047869877	95539.26732633876
5	Prevalence	6	China	1	Male	11	30-34 years	493	Ischemic heart disease	1	Number	2014	160739.47609365667	205231.4936771321	120909.63377173065
5	Prevalence	6	China	2	Female	11	30-34 years	493	Ischemic heart disease	1	Number	2014	132547.90861511606	173744.43494485883	98019.40733907488
5	Prevalence	6	China	1	Male	11	30-34 years	493	Ischemic heart disease	1	Number	2015	167793.57372257367	214625.03235748003	126132.83871935144
5	Prevalence	6	China	2	Female	11	30-34 years	493	Ischemic heart disease	1	Number	2015	138883.0526578337	181740.30006485924	102746.54768547884
5	Prevalence	6	China	1	Male	11	30-34 years	493	Ischemic heart disease	1	Number	2016	177833.39862939535	229457.86739033423	133450.53711147222
5	Prevalence	6	China	2	Female	11	30-34 years	493	Ischemic heart disease	1	Number	2016	148116.45086934752	193554.08994506847	109631.90725784832
5	Prevalence	6	China	1	Male	11	30-34 years	493	Ischemic heart disease	1	Number	2017	188729.2911394719	244828.9270041996	140315.67784398823
5	Prevalence	6	China	2	Female	11	30-34 years	493	Ischemic heart disease	1	Number	2017	158100.22422732963	208890.10221318004	116959.47429775263
5	Prevalence	6	China	1	Male	11	30-34 years	493	Ischemic heart disease	1	Number	2018	198182.6717942725	258049.93417478027	145745.54014460632
5	Prevalence	6	China	2	Female	11	30-34 years	493	Ischemic heart disease	1	Number	2018	166317.95302373086	221017.6826371242	122739.32432128151
5	Prevalence	6	China	1	Male	11	30-34 years	493	Ischemic heart disease	1	Number	2019	204350.00516447835	265405.1024281053	151007.8326249087
5	Prevalence	6	China	2	Female	11	30-34 years	493	Ischemic heart disease	1	Number	2019	170719.0114225711	226600.1539860085	125075.76478285986
5	Prevalence	6	China	1	Male	11	30-34 years	493	Ischemic heart disease	1	Number	2020	205770.23019509355	269213.7122131995	151008.18575106194
5	Prevalence	6	China	2	Female	11	30-34 years	493	Ischemic heart disease	1	Number	2020	170176.24680503135	228096.19520886213	124016.4354730392
5	Prevalence	6	China	1	Male	11	30-34 years	493	Ischemic heart disease	1	Number	2021	199120.6570933697	274139.4150750033	142024.2924722551
5	Prevalence	6	China	2	Female	11	30-34 years	493	Ischemic heart disease	1	Number	2021	166736.32956389486	230600.5462404572	116369.32084705587
5	Prevalence	6	China	1	Male	12	35-39 years	493	Ischemic heart disease	1	Number	1990	297632.49151476624	377437.2551382552	229516.35544291983
5	Prevalence	6	China	2	Female	12	35-39 years	493	Ischemic heart disease	1	Number	1990	219343.83348352893	278244.5873063176	169159.85335405162
5	Prevalence	6	China	1	Male	12	35-39 years	493	Ischemic heart disease	1	Number	1991	309238.8681713665	388943.0060045243	240370.7511944752
5	Prevalence	6	China	2	Female	12	35-39 years	493	Ischemic heart disease	1	Number	1991	227035.1296228136	285766.2455848546	175528.7024790041
5	Prevalence	6	China	1	Male	12	35-39 years	493	Ischemic heart disease	1	Number	1992	314336.63743133	393185.17769414897	245555.59843800927
5	Prevalence	6	China	2	Female	12	35-39 years	493	Ischemic heart disease	1	Number	1992	229899.0936202304	288279.5919351826	178842.68205731804
5	Prevalence	6	China	1	Male	12	35-39 years	493	Ischemic heart disease	1	Number	1993	309191.2396367484	385539.34946182894	242504.39992531916
5	Prevalence	6	China	2	Female	12	35-39 years	493	Ischemic heart disease	1	Number	1993	225452.04142287472	282609.87759615364	176778.89514370574
5	Prevalence	6	China	1	Male	12	35-39 years	493	Ischemic heart disease	1	Number	1994	297510.2803945004	370607.1282949795	234298.06451857788
5	Prevalence	6	China	2	Female	12	35-39 years	493	Ischemic heart disease	1	Number	1994	216632.01054052895	270621.5714836297	170949.8278489522
5	Prevalence	6	China	1	Male	12	35-39 years	493	Ischemic heart disease	1	Number	1995	285359.1943654448	355536.76584486204	225232.2988597458
5	Prevalence	6	China	2	Female	12	35-39 years	493	Ischemic heart disease	1	Number	1995	208012.39220871447	259570.56167243444	164207.1308715308
5	Prevalence	6	China	1	Male	12	35-39 years	493	Ischemic heart disease	1	Number	1996	279764.5493280246	348005.4744861477	221005.919499628
5	Prevalence	6	China	2	Female	12	35-39 years	493	Ischemic heart disease	1	Number	1996	205178.59403333667	255706.6538314041	162121.50535730665
5	Prevalence	6	China	1	Male	12	35-39 years	493	Ischemic heart disease	1	Number	1997	286478.64995657525	356385.7868038143	226703.33820281527
5	Prevalence	6	China	2	Female	12	35-39 years	493	Ischemic heart disease	1	Number	1997	212223.87256215783	264259.0805740799	167745.52565097797
5	Prevalence	6	China	1	Male	12	35-39 years	493	Ischemic heart disease	1	Number	1998	308538.89487300767	384271.77695646265	243902.7461480071
5	Prevalence	6	China	2	Female	12	35-39 years	493	Ischemic heart disease	1	Number	1998	231289.6928887978	288019.55980027246	182721.26991999848
5	Prevalence	6	China	1	Male	12	35-39 years	493	Ischemic heart disease	1	Number	1999	339076.68558221986	423056.5386089497	267536.61030683445
5	Prevalence	6	China	2	Female	12	35-39 years	493	Ischemic heart disease	1	Number	1999	256581.6384844423	319782.17388086417	202390.83878130192
5	Prevalence	6	China	1	Male	12	35-39 years	493	Ischemic heart disease	1	Number	2000	371206.4487385111	463903.6360549596	292649.79027846607
5	Prevalence	6	China	2	Female	12	35-39 years	493	Ischemic heart disease	1	Number	2000	282543.5115097378	352339.88956001203	222610.00803259367
5	Prevalence	6	China	1	Male	12	35-39 years	493	Ischemic heart disease	1	Number	2001	400238.7194471273	500666.7971145052	315485.7297797032
5	Prevalence	6	China	2	Female	12	35-39 years	493	Ischemic heart disease	1	Number	2001	306104.9945921722	382108.8072305479	241510.2001033372
5	Prevalence	6	China	1	Male	12	35-39 years	493	Ischemic heart disease	1	Number	2002	423799.9100348296	530473.6185277334	334019.8397306502
5	Prevalence	6	China	2	Female	12	35-39 years	493	Ischemic heart disease	1	Number	2002	324662.4597272188	405559.4162077322	256486.78866155611
5	Prevalence	6	China	1	Male	12	35-39 years	493	Ischemic heart disease	1	Number	2003	437837.2020108783	548407.6482049964	344888.243272677
5	Prevalence	6	China	2	Female	12	35-39 years	493	Ischemic heart disease	1	Number	2003	334820.80131232954	418461.0804976801	264799.00188237
5	Prevalence	6	China	1	Male	12	35-39 years	493	Ischemic heart disease	1	Number	2004	444548.2585001304	557132.8033794074	349606.6131671401
5	Prevalence	6	China	2	Female	12	35-39 years	493	Ischemic heart disease	1	Number	2004	338602.9358404148	423198.5638042479	268015.82068365166
5	Prevalence	6	China	1	Male	12	35-39 years	493	Ischemic heart disease	1	Number	2005	445803.0195064717	558790.1517639369	350345.7958438756
5	Prevalence	6	China	2	Female	12	35-39 years	493	Ischemic heart disease	1	Number	2005	337822.6751422067	422222.9422044874	267579.89961616823
5	Prevalence	6	China	1	Male	12	35-39 years	493	Ischemic heart disease	1	Number	2006	445099.52325717785	558303.2190957048	349354.9012099935
5	Prevalence	6	China	2	Female	12	35-39 years	493	Ischemic heart disease	1	Number	2006	334684.313888427	418425.94454533176	264964.82807686063
5	Prevalence	6	China	1	Male	12	35-39 years	493	Ischemic heart disease	1	Number	2007	443539.54779730487	556459.2977458581	348571.3703463359
5	Prevalence	6	China	2	Female	12	35-39 years	493	Ischemic heart disease	1	Number	2007	331659.7627730695	414648.3531956095	262309.0909628172
5	Prevalence	6	China	1	Male	12	35-39 years	493	Ischemic heart disease	1	Number	2008	440631.5759845865	552850.1124566237	346595.0987216729
5	Prevalence	6	China	2	Female	12	35-39 years	493	Ischemic heart disease	1	Number	2008	328984.38626728207	410759.9014312864	260037.23296952137
5	Prevalence	6	China	1	Male	12	35-39 years	493	Ischemic heart disease	1	Number	2009	434155.6439281484	544963.241227033	341258.770981006
5	Prevalence	6	China	2	Female	12	35-39 years	493	Ischemic heart disease	1	Number	2009	324963.1338796519	405401.12560615415	256792.1646952756
5	Prevalence	6	China	1	Male	12	35-39 years	493	Ischemic heart disease	1	Number	2010	422598.745412516	530774.9960990147	331909.95838083274
5	Prevalence	6	China	2	Female	12	35-39 years	493	Ischemic heart disease	1	Number	2010	317730.67456252524	396260.7128719381	251087.8711992867
5	Prevalence	6	China	1	Male	12	35-39 years	493	Ischemic heart disease	1	Number	2011	406148.9124086747	510442.41494563664	319596.69819479465
5	Prevalence	6	China	2	Female	12	35-39 years	493	Ischemic heart disease	1	Number	2011	306336.1404812336	381474.2676464096	241903.9603954354
5	Prevalence	6	China	1	Male	12	35-39 years	493	Ischemic heart disease	1	Number	2012	387264.1452424034	486696.0752979609	305424.293803756
5	Prevalence	6	China	2	Female	12	35-39 years	493	Ischemic heart disease	1	Number	2012	292184.3476768086	363975.93154165207	230938.65627193436
5	Prevalence	6	China	1	Male	12	35-39 years	493	Ischemic heart disease	1	Number	2013	368888.620049376	463391.9190240132	290796.1154369356
5	Prevalence	6	China	2	Female	12	35-39 years	493	Ischemic heart disease	1	Number	2013	277654.0792248649	346187.2214794259	219680.99985272143
5	Prevalence	6	China	1	Male	12	35-39 years	493	Ischemic heart disease	1	Number	2014	354109.7270830772	444968.0209839167	278911.5058687633
5	Prevalence	6	China	2	Female	12	35-39 years	493	Ischemic heart disease	1	Number	2014	265462.83344731806	331111.28629122034	210161.2711778725
5	Prevalence	6	China	1	Male	12	35-39 years	493	Ischemic heart disease	1	Number	2015	343737.9925572864	432520.6563045747	270587.6431287785
5	Prevalence	6	China	2	Female	12	35-39 years	493	Ischemic heart disease	1	Number	2015	256701.00917979408	320031.4959304171	203104.53381727557
5	Prevalence	6	China	1	Male	12	35-39 years	493	Ischemic heart disease	1	Number	2016	336433.11545776733	425218.879338806	263729.4113080085
5	Prevalence	6	China	2	Female	12	35-39 years	493	Ischemic heart disease	1	Number	2016	251075.39540651403	313412.4306192608	198105.17704048537
5	Prevalence	6	China	1	Male	12	35-39 years	493	Ischemic heart disease	1	Number	2017	332201.5461087455	423219.683316991	258143.9845856981
5	Prevalence	6	China	2	Female	12	35-39 years	493	Ischemic heart disease	1	Number	2017	248651.016180834	313134.5109138934	194641.87704939037
5	Prevalence	6	China	1	Male	12	35-39 years	493	Ischemic heart disease	1	Number	2018	333002.6266669709	426864.8215639636	257527.9006703136
5	Prevalence	6	China	2	Female	12	35-39 years	493	Ischemic heart disease	1	Number	2018	250384.72026286524	318657.65716744703	193712.5315710409
5	Prevalence	6	China	1	Male	12	35-39 years	493	Ischemic heart disease	1	Number	2019	340595.1956081973	438069.7659721806	263175.2476871429
5	Prevalence	6	China	2	Female	12	35-39 years	493	Ischemic heart disease	1	Number	2019	257098.386378631	328431.86994734954	197013.85542351723
5	Prevalence	6	China	1	Male	12	35-39 years	493	Ischemic heart disease	1	Number	2020	355729.6030344858	456374.0538500008	274152.0006670479
5	Prevalence	6	China	2	Female	12	35-39 years	493	Ischemic heart disease	1	Number	2020	269349.9305211911	342474.7748967787	207439.89142091403
5	Prevalence	6	China	1	Male	12	35-39 years	493	Ischemic heart disease	1	Number	2021	372768.6503385045	497321.631341788	275522.0189977123
5	Prevalence	6	China	2	Female	12	35-39 years	493	Ischemic heart disease	1	Number	2021	291392.4058411802	387575.8331665526	212833.4607709025
5	Prevalence	6	China	1	Male	13	40-44 years	493	Ischemic heart disease	1	Number	1990	417503.4010098248	541768.1267021189	327001.36741699465
5	Prevalence	6	China	2	Female	13	40-44 years	493	Ischemic heart disease	1	Number	1990	280210.33236777823	360767.3365000561	216991.78223891044
5	Prevalence	6	China	1	Male	13	40-44 years	493	Ischemic heart disease	1	Number	1991	443317.07525846886	570268.1525542038	349026.7358780435
5	Prevalence	6	China	2	Female	13	40-44 years	493	Ischemic heart disease	1	Number	1991	300708.4274269157	385761.6092772455	234625.13135606528
5	Prevalence	6	China	1	Male	13	40-44 years	493	Ischemic heart disease	1	Number	1992	467742.6988865005	598033.6673665841	370173.3574750844
5	Prevalence	6	China	2	Female	13	40-44 years	493	Ischemic heart disease	1	Number	1992	320623.3410116213	408649.8549918344	251067.88127325944
5	Prevalence	6	China	1	Male	13	40-44 years	493	Ischemic heart disease	1	Number	1993	501238.7018331671	637495.6542017399	398520.3558153559
5	Prevalence	6	China	2	Female	13	40-44 years	493	Ischemic heart disease	1	Number	1993	347222.2069875812	440788.78179515735	273004.7255365428
5	Prevalence	6	China	1	Male	13	40-44 years	493	Ischemic heart disease	1	Number	1994	521493.2325749618	660346.573609092	415875.0437754572
5	Prevalence	6	China	2	Female	13	40-44 years	493	Ischemic heart disease	1	Number	1994	364586.93400614127	459693.2049658003	288033.1632782073
5	Prevalence	6	China	1	Male	13	40-44 years	493	Ischemic heart disease	1	Number	1995	558613.036508027	704663.7902577003	446546.523838802
5	Prevalence	6	China	2	Female	13	40-44 years	493	Ischemic heart disease	1	Number	1995	390878.6145200268	489696.2915034818	310742.323008085
5	Prevalence	6	China	1	Male	13	40-44 years	493	Ischemic heart disease	1	Number	1996	578543.2701552946	729584.9405602529	463637.8694028106
5	Prevalence	6	China	2	Female	13	40-44 years	493	Ischemic heart disease	1	Number	1996	404183.8279271697	505969.6355443552	321604.1727575395
5	Prevalence	6	China	1	Male	13	40-44 years	493	Ischemic heart disease	1	Number	1997	588446.924264481	741262.4995297978	471188.3589463508
5	Prevalence	6	China	2	Female	13	40-44 years	493	Ischemic heart disease	1	Number	1997	410801.7883332202	515579.542464788	326381.83903802786
5	Prevalence	6	China	1	Male	13	40-44 years	493	Ischemic heart disease	1	Number	1998	580685.6127438084	731298.985324932	464379.8675106015
5	Prevalence	6	China	2	Female	13	40-44 years	493	Ischemic heart disease	1	Number	1998	405279.6933977337	510465.0631249121	321054.8957725114
5	Prevalence	6	China	1	Male	13	40-44 years	493	Ischemic heart disease	1	Number	1999	561405.0425752412	707034.1377513946	448136.38908431184
5	Prevalence	6	China	2	Female	13	40-44 years	493	Ischemic heart disease	1	Number	1999	391798.5600519611	492911.2116802302	309318.9886150131
5	Prevalence	6	China	1	Male	13	40-44 years	493	Ischemic heart disease	1	Number	2000	541399.5183376538	681757.4829274634	431113.5161268491
5	Prevalence	6	China	2	Female	13	40-44 years	493	Ischemic heart disease	1	Number	2000	377812.7238885443	475519.1366959198	297511.43699235265
5	Prevalence	6	China	1	Male	13	40-44 years	493	Ischemic heart disease	1	Number	2001	534951.7231666844	675179.8045036896	426203.9453368959
5	Prevalence	6	China	2	Female	13	40-44 years	493	Ischemic heart disease	1	Number	2001	374014.94035187445	471188.004241787	294625.20070290816
5	Prevalence	6	China	1	Male	13	40-44 years	493	Ischemic heart disease	1	Number	2002	553494.4408624066	700248.2337137226	441235.64348918
5	Prevalence	6	China	2	Female	13	40-44 years	493	Ischemic heart disease	1	Number	2002	388521.403585721	490105.0411488222	306660.1197178605
5	Prevalence	6	China	1	Male	13	40-44 years	493	Ischemic heart disease	1	Number	2003	602397.3444048226	763971.1078025994	479859.1697888508
5	Prevalence	6	China	2	Female	13	40-44 years	493	Ischemic heart disease	1	Number	2003	425159.1181897868	536178.9508604531	336401.3843019841
5	Prevalence	6	China	1	Male	13	40-44 years	493	Ischemic heart disease	1	Number	2004	667694.7258121755	848698.790962208	531228.7689911067
5	Prevalence	6	China	2	Female	13	40-44 years	493	Ischemic heart disease	1	Number	2004	473194.8066040547	595822.9207731406	375101.50830199
5	Prevalence	6	China	1	Male	13	40-44 years	493	Ischemic heart disease	1	Number	2005	734744.5525847265	934668.4523679222	584538.1280449936
5	Prevalence	6	China	2	Female	13	40-44 years	493	Ischemic heart disease	1	Number	2005	522331.79402572673	656391.7334946396	414310.069023488
5	Prevalence	6	China	1	Male	13	40-44 years	493	Ischemic heart disease	1	Number	2006	792839.3490579588	1007731.8525138034	630107.7147942894
5	Prevalence	6	China	2	Female	13	40-44 years	493	Ischemic heart disease	1	Number	2006	565830.1520507983	711318.1405036203	448304.5313058963
5	Prevalence	6	China	1	Male	13	40-44 years	493	Ischemic heart disease	1	Number	2007	837350.1514347031	1062976.7465870352	665631.6104184221
5	Prevalence	6	China	2	Female	13	40-44 years	493	Ischemic heart disease	1	Number	2007	598201.4598964194	752484.0564528307	473653.6865060212
5	Prevalence	6	China	1	Male	13	40-44 years	493	Ischemic heart disease	1	Number	2008	861537.4275	1092116.3202637043	685241.8038817347
5	Prevalence	6	China	2	Female	13	40-44 years	493	Ischemic heart disease	1	Number	2008	614122.6865138819	773330.044800383	486374.57342179824
5	Prevalence	6	China	1	Male	13	40-44 years	493	Ischemic heart disease	1	Number	2009	871357.779362124	1103292.500652152	693543.3736734737
5	Prevalence	6	China	2	Female	13	40-44 years	493	Ischemic heart disease	1	Number	2009	618497.5767768412	779191.8195390597	490139.4319171858
5	Prevalence	6	China	1	Male	13	40-44 years	493	Ischemic heart disease	1	Number	2010	871906.8688162327	1103527.3376631392	694383.0042850552
5	Prevalence	6	China	2	Female	13	40-44 years	493	Ischemic heart disease	1	Number	2010	615758.5742684866	775401.0380262218	488505.3826968147
5	Prevalence	6	China	1	Male	13	40-44 years	493	Ischemic heart disease	1	Number	2011	868540.7775981172	1099893.4024198907	690774.7575469913
5	Prevalence	6	China	2	Female	13	40-44 years	493	Ischemic heart disease	1	Number	2011	608677.0082303412	768566.6769703488	482574.5746066191
5	Prevalence	6	China	1	Male	13	40-44 years	493	Ischemic heart disease	1	Number	2012	861777.4053239295	1091894.2775742928	684606.7176692173
5	Prevalence	6	China	2	Female	13	40-44 years	493	Ischemic heart disease	1	Number	2012	600492.6136206987	758396.2633314908	475978.2210239114
5	Prevalence	6	China	1	Male	13	40-44 years	493	Ischemic heart disease	1	Number	2013	851674.7939980205	1078090.3613778453	675741.6883867353
5	Prevalence	6	China	2	Female	13	40-44 years	493	Ischemic heart disease	1	Number	2013	592491.8429257504	747621.2617064163	469532.804278812
5	Prevalence	6	China	1	Male	13	40-44 years	493	Ischemic heart disease	1	Number	2014	834852.31279406	1052737.9789112622	661641.3926292165
5	Prevalence	6	China	2	Female	13	40-44 years	493	Ischemic heart disease	1	Number	2014	582379.2010256962	734511.8059097737	461235.5312866654
5	Prevalence	6	China	1	Male	13	40-44 years	493	Ischemic heart disease	1	Number	2015	809367.7624587944	1017830.5141064771	640481.0557268257
5	Prevalence	6	China	2	Female	13	40-44 years	493	Ischemic heart disease	1	Number	2015	567513.1128007135	715922.423562428	448834.3074921827
5	Prevalence	6	China	1	Male	13	40-44 years	493	Ischemic heart disease	1	Number	2016	775204.5626969505	981312.8826698408	610825.0962389009
5	Prevalence	6	China	2	Female	13	40-44 years	493	Ischemic heart disease	1	Number	2016	547102.6151787669	694279.4125590854	430839.13494101865
5	Prevalence	6	China	1	Male	13	40-44 years	493	Ischemic heart disease	1	Number	2017	736373.1813389577	941604.8612171608	577858.9233841719
5	Prevalence	6	China	2	Female	13	40-44 years	493	Ischemic heart disease	1	Number	2017	523179.4805732679	671164.6429431153	409105.4105222552
5	Prevalence	6	China	1	Male	13	40-44 years	493	Ischemic heart disease	1	Number	2018	698961.6391221333	905267.6852948018	544015.286796186
5	Prevalence	6	China	2	Female	13	40-44 years	493	Ischemic heart disease	1	Number	2018	498697.1822305521	643923.0881131561	386803.7366587433
5	Prevalence	6	China	1	Male	13	40-44 years	493	Ischemic heart disease	1	Number	2019	669284.2437164484	875475.7716795336	516415.5740140889
5	Prevalence	6	China	2	Female	13	40-44 years	493	Ischemic heart disease	1	Number	2019	477545.34879205737	618267.5722050485	367570.1153881704
5	Prevalence	6	China	1	Male	13	40-44 years	493	Ischemic heart disease	1	Number	2020	649176.9000591807	845895.4712178753	501593.4566909849
5	Prevalence	6	China	2	Female	13	40-44 years	493	Ischemic heart disease	1	Number	2020	461843.67076444457	596681.0117385085	357377.1314532215
5	Prevalence	6	China	1	Male	13	40-44 years	493	Ischemic heart disease	1	Number	2021	625898.1050863898	830159.866142938	465564.2878440943
5	Prevalence	6	China	2	Female	13	40-44 years	493	Ischemic heart disease	1	Number	2021	458176.0885948937	618453.7385188717	338452.2047754321
5	Prevalence	6	China	1	Male	14	45-49 years	493	Ischemic heart disease	1	Number	1990	576152.0515155785	716406.2794917539	466248.8371818228
5	Prevalence	6	China	2	Female	14	45-49 years	493	Ischemic heart disease	1	Number	1990	360774.60745852726	448561.7684188142	288832.10112433985
5	Prevalence	6	China	1	Male	14	45-49 years	493	Ischemic heart disease	1	Number	1991	600283.2319636792	742581.1038047678	486057.5765437824
5	Prevalence	6	China	2	Female	14	45-49 years	493	Ischemic heart disease	1	Number	1991	378736.6474131419	468085.2118035276	303798.3508013864
5	Prevalence	6	China	1	Male	14	45-49 years	493	Ischemic heart disease	1	Number	1992	631183.3333601307	776327.5543228677	511142.7865343682
5	Prevalence	6	China	2	Female	14	45-49 years	493	Ischemic heart disease	1	Number	1992	400874.07479254686	492220.29511725897	322736.00758565444
5	Prevalence	6	China	1	Male	14	45-49 years	493	Ischemic heart disease	1	Number	1993	657173.6969912674	806420.4202037302	533665.1789305089
5	Prevalence	6	China	2	Female	14	45-49 years	493	Ischemic heart disease	1	Number	1993	420091.8308494888	513126.6469133413	339638.1464876563
5	Prevalence	6	China	1	Male	14	45-49 years	493	Ischemic heart disease	1	Number	1994	720539.4258453443	881300.688820296	587452.1861739595
5	Prevalence	6	China	2	Female	14	45-49 years	493	Ischemic heart disease	1	Number	1994	461251.9172631085	561130.8403375205	373822.93357159104
5	Prevalence	6	China	1	Male	14	45-49 years	493	Ischemic heart disease	1	Number	1995	752990.2476781252	915288.097733251	610996.8000532254
5	Prevalence	6	China	2	Female	14	45-49 years	493	Ischemic heart disease	1	Number	1995	486259.5347404082	589130.6717718241	393761.71658209513
5	Prevalence	6	China	1	Male	14	45-49 years	493	Ischemic heart disease	1	Number	1996	800475.1133328676	970824.2776088878	649738.3212601898
5	Prevalence	6	China	2	Female	14	45-49 years	493	Ischemic heart disease	1	Number	1996	523150.8406365179	632726.483677618	424702.4056981517
5	Prevalence	6	China	1	Male	14	45-49 years	493	Ischemic heart disease	1	Number	1997	847360.2757190006	1025310.6980142124	688220.1138871417
5	Prevalence	6	China	2	Female	14	45-49 years	493	Ischemic heart disease	1	Number	1997	560724.6065453457	678628.0900920262	455925.0150344584
5	Prevalence	6	China	1	Male	14	45-49 years	493	Ischemic heart disease	1	Number	1998	912188.57226849	1103566.702053388	741170.3240494127
5	Prevalence	6	China	2	Female	14	45-49 years	493	Ischemic heart disease	1	Number	1998	611013.4962566161	741345.4320213248	497128.3739390798
5	Prevalence	6	China	1	Male	14	45-49 years	493	Ischemic heart disease	1	Number	1999	953909.3041444576	1157042.776136167	774704.5798356802
5	Prevalence	6	China	2	Female	14	45-49 years	493	Ischemic heart disease	1	Number	1999	645016.1150221403	783960.0369348724	524691.6451003267
5	Prevalence	6	China	1	Male	14	45-49 years	493	Ischemic heart disease	1	Number	2000	1027287.5719242496	1249278.6991794324	833438.746851698
5	Prevalence	6	China	2	Female	14	45-49 years	493	Ischemic heart disease	1	Number	2000	694053.5131265647	845024.8668452564	564286.9393397793
5	Prevalence	6	China	1	Male	14	45-49 years	493	Ischemic heart disease	1	Number	2001	1071234.6133896352	1302473.2095581517	867918.1766137523
5	Prevalence	6	China	2	Female	14	45-49 years	493	Ischemic heart disease	1	Number	2001	719381.4962766618	875440.7285157708	584379.4830425212
5	Prevalence	6	China	1	Male	14	45-49 years	493	Ischemic heart disease	1	Number	2002	1099046.1845350345	1337056.7610596465	890991.3645404534
5	Prevalence	6	China	2	Female	14	45-49 years	493	Ischemic heart disease	1	Number	2002	732957.9280478384	891185.5787397409	594635.0846960815
5	Prevalence	6	China	1	Male	14	45-49 years	493	Ischemic heart disease	1	Number	2003	1094193.313167987	1330599.7536418438	888349.135560426
5	Prevalence	6	China	2	Female	14	45-49 years	493	Ischemic heart disease	1	Number	2003	724753.0782905379	880411.3376839601	587684.4767075946
5	Prevalence	6	China	1	Male	14	45-49 years	493	Ischemic heart disease	1	Number	2004	1065786.551590412	1294351.7825560968	866336.143467742
5	Prevalence	6	China	2	Female	14	45-49 years	493	Ischemic heart disease	1	Number	2004	701888.8924777947	853249.9672422467	568902.4098567595
5	Prevalence	6	China	1	Male	14	45-49 years	493	Ischemic heart disease	1	Number	2005	1032599.4613561464	1250559.8212371145	840206.1308386085
5	Prevalence	6	China	2	Female	14	45-49 years	493	Ischemic heart disease	1	Number	2005	677486.5753298743	825016.7273259298	548896.1053101596
5	Prevalence	6	China	1	Male	14	45-49 years	493	Ischemic heart disease	1	Number	2006	1020767.7142334032	1237977.8288744693	829541.1046957118
5	Prevalence	6	China	2	Female	14	45-49 years	493	Ischemic heart disease	1	Number	2006	669198.7561013254	814353.937221172	542136.8973521076
5	Prevalence	6	China	1	Male	14	45-49 years	493	Ischemic heart disease	1	Number	2007	1053053.1070757634	1277931.4428249735	854733.3710185008
5	Prevalence	6	China	2	Female	14	45-49 years	493	Ischemic heart disease	1	Number	2007	691172.0773419059	840886.4894956786	559928.2500597354
5	Prevalence	6	China	1	Male	14	45-49 years	493	Ischemic heart disease	1	Number	2008	1140425.3578587046	1385163.5809459495	924498.84339868
5	Prevalence	6	China	2	Female	14	45-49 years	493	Ischemic heart disease	1	Number	2008	751013.8526808752	913915.281717493	608496.1429039185
5	Prevalence	6	China	1	Male	14	45-49 years	493	Ischemic heart disease	1	Number	2009	1257101.2338689212	1526026.6102330913	1018112.3502354184
5	Prevalence	6	China	2	Female	14	45-49 years	493	Ischemic heart disease	1	Number	2009	830589.3174955962	1010751.704752587	673187.6012379555
5	Prevalence	6	China	1	Male	14	45-49 years	493	Ischemic heart disease	1	Number	2010	1377407.106698907	1670715.0866689377	1115688.9273804054
5	Prevalence	6	China	2	Female	14	45-49 years	493	Ischemic heart disease	1	Number	2010	913628.9066759232	1111839.0111762632	740836.4077026084
5	Prevalence	6	China	1	Male	14	45-49 years	493	Ischemic heart disease	1	Number	2011	1479980.5900758286	1793136.0950885138	1200192.3642712142
5	Prevalence	6	China	2	Female	14	45-49 years	493	Ischemic heart disease	1	Number	2011	987303.026911192	1200702.922940028	800965.2957964637
5	Prevalence	6	China	1	Male	14	45-49 years	493	Ischemic heart disease	1	Number	2012	1554174.4905247348	1880662.9923747987	1262745.3242305908
5	Prevalence	6	China	2	Female	14	45-49 years	493	Ischemic heart disease	1	Number	2012	1039904.2328282038	1263436.9275687896	844369.9670235643
5	Prevalence	6	China	1	Male	14	45-49 years	493	Ischemic heart disease	1	Number	2013	1589441.1024060014	1925089.7714664384	1293658.8307102234
5	Prevalence	6	China	2	Female	14	45-49 years	493	Ischemic heart disease	1	Number	2013	1063201.8324824937	1290481.8034423268	864110.844
5	Prevalence	6	China	1	Male	14	45-49 years	493	Ischemic heart disease	1	Number	2014	1599023.0883030836	1935718.2645217944	1303277.3293817556
5	Prevalence	6	China	2	Female	14	45-49 years	493	Ischemic heart disease	1	Number	2014	1066910.8352738884	1293964.6436691494	866855.9177140946
5	Prevalence	6	China	1	Male	14	45-49 years	493	Ischemic heart disease	1	Number	2015	1594355.336532719	1933015.9069450183	1299587.3710036012
5	Prevalence	6	China	2	Female	14	45-49 years	493	Ischemic heart disease	1	Number	2015	1059981.3144465638	1286751.7339503935	860431.5135394218
5	Prevalence	6	China	1	Male	14	45-49 years	493	Ischemic heart disease	1	Number	2016	1584142.1037948076	1925713.5483425884	1286179.2372948823
5	Prevalence	6	China	2	Female	14	45-49 years	493	Ischemic heart disease	1	Number	2016	1049391.7715070343	1277774.4188897542	852261.5881824289
5	Prevalence	6	China	1	Male	14	45-49 years	493	Ischemic heart disease	1	Number	2017	1567568.51667247	1917739.092885652	1269923.3158106476
5	Prevalence	6	China	2	Female	14	45-49 years	493	Ischemic heart disease	1	Number	2017	1040170.3266098351	1275329.5930941775	842580.8887321748
5	Prevalence	6	China	1	Male	14	45-49 years	493	Ischemic heart disease	1	Number	2018	1545875.9778033872	1911310.461178353	1246266.1595473145
5	Prevalence	6	China	2	Female	14	45-49 years	493	Ischemic heart disease	1	Number	2018	1031936.0178019776	1273533.7108378524	831006.8760113571
5	Prevalence	6	China	1	Male	14	45-49 years	493	Ischemic heart disease	1	Number	2019	1513930.936865024	1884877.7007283368	1210430.993037661
5	Prevalence	6	China	2	Female	14	45-49 years	493	Ischemic heart disease	1	Number	2019	1018163.6668504043	1261663.726254782	814317.3623242154
5	Prevalence	6	China	1	Male	14	45-49 years	493	Ischemic heart disease	1	Number	2020	1468943.5794241377	1831851.657456488	1182592.3944387324
5	Prevalence	6	China	2	Female	14	45-49 years	493	Ischemic heart disease	1	Number	2020	993870.1605430006	1233645.3431762247	796702.576052554
5	Prevalence	6	China	1	Male	14	45-49 years	493	Ischemic heart disease	1	Number	2021	1385018.5627944404	1797822.2101273336	1073163.676283859
5	Prevalence	6	China	2	Female	14	45-49 years	493	Ischemic heart disease	1	Number	2021	973203.5787903134	1269933.1431939586	753858.1130379558
5	Prevalence	6	China	1	Male	15	50-54 years	493	Ischemic heart disease	1	Number	1990	907944.5992223104	1136853.0998167798	703030.6938321501
5	Prevalence	6	China	2	Female	15	50-54 years	493	Ischemic heart disease	1	Number	1990	549943.0654208679	684167.3582044699	428673.2971668853
5	Prevalence	6	China	1	Male	15	50-54 years	493	Ischemic heart disease	1	Number	1991	911631.4042929348	1137033.1270010285	710644.6136264917
5	Prevalence	6	China	2	Female	15	50-54 years	493	Ischemic heart disease	1	Number	1991	554376.708625988	688408.9760275194	435731.3384165615
5	Prevalence	6	China	1	Male	15	50-54 years	493	Ischemic heart disease	1	Number	1992	918499.1052354148	1147256.702735908	722237.6355216373
5	Prevalence	6	China	2	Female	15	50-54 years	493	Ischemic heart disease	1	Number	1992	561748.1089343097	694969.2761867283	446150.29162448464
5	Prevalence	6	China	1	Male	15	50-54 years	493	Ischemic heart disease	1	Number	1993	934423.4223601128	1165804.277351487	741041.4152120505
5	Prevalence	6	China	2	Female	15	50-54 years	493	Ischemic heart disease	1	Number	1993	573120.7764201243	710361.5023168556	457896.6335930582
5	Prevalence	6	China	1	Male	15	50-54 years	493	Ischemic heart disease	1	Number	1994	947961.5072465948	1173939.6506926648	756503.3032410557
5	Prevalence	6	China	2	Female	15	50-54 years	493	Ischemic heart disease	1	Number	1994	590058.9608799173	728534.6798982953	475369.142612232
5	Prevalence	6	China	1	Male	15	50-54 years	493	Ischemic heart disease	1	Number	1995	970741.857616005	1191857.4157510533	780158.3031410445
5	Prevalence	6	China	2	Female	15	50-54 years	493	Ischemic heart disease	1	Number	1995	609101.9097529677	747742.7139368607	489522.4559389378
5	Prevalence	6	China	1	Male	15	50-54 years	493	Ischemic heart disease	1	Number	1996	1016480.7691915394	1243452.9513861062	817460.8286358227
5	Prevalence	6	China	2	Female	15	50-54 years	493	Ischemic heart disease	1	Number	1996	643603.2267362656	790331.7742846685	518799.51955195714
5	Prevalence	6	China	1	Male	15	50-54 years	493	Ischemic heart disease	1	Number	1997	1077202.5960163656	1316359.1861657775	865361.1995481328
5	Prevalence	6	China	2	Female	15	50-54 years	493	Ischemic heart disease	1	Number	1997	687821.3395856684	844773.3537014353	555643.4249764553
5	Prevalence	6	China	1	Male	15	50-54 years	493	Ischemic heart disease	1	Number	1998	1132004.1069440297	1378128.1618339857	907540.1216267082
5	Prevalence	6	China	2	Female	15	50-54 years	493	Ischemic heart disease	1	Number	1998	728390.8302085429	894261.1910153311	589135.8347354183
5	Prevalence	6	China	1	Male	15	50-54 years	493	Ischemic heart disease	1	Number	1999	1253378.1322386076	1525290.6780804563	1002303.6161735812
5	Prevalence	6	China	2	Female	15	50-54 years	493	Ischemic heart disease	1	Number	1999	807490.8062322863	989334.7904785514	653535.1233629211
5	Prevalence	6	China	1	Male	15	50-54 years	493	Ischemic heart disease	1	Number	2000	1320768.4257532386	1610787.1260350838	1055026.415223401
5	Prevalence	6	China	2	Female	15	50-54 years	493	Ischemic heart disease	1	Number	2000	856625.1384681504	1048466.419599668	692211.4012548043
5	Prevalence	6	China	1	Male	15	50-54 years	493	Ischemic heart disease	1	Number	2001	1415441.0347537445	1726344.221449196	1131211.7907872354
5	Prevalence	6	China	2	Female	15	50-54 years	493	Ischemic heart disease	1	Number	2001	924811.0768806098	1132744.678443682	745285.4541282158
5	Prevalence	6	China	1	Male	15	50-54 years	493	Ischemic heart disease	1	Number	2002	1510676.9077407708	1846121.0599143456	1207612.1901412453
5	Prevalence	6	China	2	Female	15	50-54 years	493	Ischemic heart disease	1	Number	2002	993308.9334316256	1219097.4511654077	798520.97458495
5	Prevalence	6	China	1	Male	15	50-54 years	493	Ischemic heart disease	1	Number	2003	1637530.2392755863	2011880.7986289195	1309273.3429789874
5	Prevalence	6	China	2	Female	15	50-54 years	493	Ischemic heart disease	1	Number	2003	1082814.462797647	1331876.085412162	868723.2736268349
5	Prevalence	6	China	1	Male	15	50-54 years	493	Ischemic heart disease	1	Number	2004	1721336.1895306555	2123523.984360324	1376744.2473498045
5	Prevalence	6	China	2	Female	15	50-54 years	493	Ischemic heart disease	1	Number	2004	1142201.0374149256	1408012.3037373817	914346.4267827916
5	Prevalence	6	China	1	Male	15	50-54 years	493	Ischemic heart disease	1	Number	2005	1855849.4317566135	2289110.3425560705	1485248.690073167
5	Prevalence	6	China	2	Female	15	50-54 years	493	Ischemic heart disease	1	Number	2005	1225213.2367848144	1512112.9240173162	978712.0241711276
5	Prevalence	6	China	1	Male	15	50-54 years	493	Ischemic heart disease	1	Number	2006	1929233.6323738035	2376991.3877865486	1541231.3403202866
5	Prevalence	6	China	2	Female	15	50-54 years	493	Ischemic heart disease	1	Number	2006	1261728.964880343	1558498.5824227154	1009126.223838441
5	Prevalence	6	China	1	Male	15	50-54 years	493	Ischemic heart disease	1	Number	2007	1966446.3011036403	2417649.6088432358	1568183.0422402704
5	Prevalence	6	China	2	Female	15	50-54 years	493	Ischemic heart disease	1	Number	2007	1273237.5466844304	1573391.227124127	1019676.8914047888
5	Prevalence	6	China	1	Male	15	50-54 years	493	Ischemic heart disease	1	Number	2008	1942327.0192144683	2378027.276152105	1546610.3376418203
5	Prevalence	6	China	2	Female	15	50-54 years	493	Ischemic heart disease	1	Number	2008	1246210.6512696687	1540493.3556225249	999439.6782144716
5	Prevalence	6	China	1	Male	15	50-54 years	493	Ischemic heart disease	1	Number	2009	1877861.7868532129	2295199.976462842	1496978.5892951628
5	Prevalence	6	China	2	Female	15	50-54 years	493	Ischemic heart disease	1	Number	2009	1196884.8814728602	1479401.076348499	961277.2167373372
5	Prevalence	6	China	1	Male	15	50-54 years	493	Ischemic heart disease	1	Number	2010	1809205.4970697104	2213158.279631871	1443523.0246838494
5	Prevalence	6	China	2	Female	15	50-54 years	493	Ischemic heart disease	1	Number	2010	1150320.165880585	1421465.6457053483	925208.337533233
5	Prevalence	6	China	1	Male	15	50-54 years	493	Ischemic heart disease	1	Number	2011	1778784.9739611775	2178088.5325370696	1419438.8866316904
5	Prevalence	6	China	2	Female	15	50-54 years	493	Ischemic heart disease	1	Number	2011	1133548.4579846726	1400315.194261677	911526.9468589316
5	Prevalence	6	China	1	Male	15	50-54 years	493	Ischemic heart disease	1	Number	2012	1822608.0915307496	2232541.149082803	1454973.3278422633
5	Prevalence	6	China	2	Female	15	50-54 years	493	Ischemic heart disease	1	Number	2012	1166927.2107158296	1441174.663540505	938315.7879804226
5	Prevalence	6	China	1	Male	15	50-54 years	493	Ischemic heart disease	1	Number	2013	1960183.8126500584	2402703.855139269	1565085.48342911
5	Prevalence	6	China	2	Female	15	50-54 years	493	Ischemic heart disease	1	Number	2013	1263681.3603010322	1560254.617296438	1015975.7492981202
5	Prevalence	6	China	1	Male	15	50-54 years	493	Ischemic heart disease	1	Number	2014	2147812.2446498377	2633561.0853871126	1716435.1412081716
5	Prevalence	6	China	2	Female	15	50-54 years	493	Ischemic heart disease	1	Number	2014	1393777.1868880682	1720541.6985224625	1119540.1986392625
5	Prevalence	6	China	1	Male	15	50-54 years	493	Ischemic heart disease	1	Number	2015	2343275.5273982505	2873990.1203683703	1873190.073281436
5	Prevalence	6	China	2	Female	15	50-54 years	493	Ischemic heart disease	1	Number	2015	1530823.0722981323	1889741.55590992	1226992.711733654
5	Prevalence	6	China	1	Male	15	50-54 years	493	Ischemic heart disease	1	Number	2016	2508260.3009926165	3096612.82977615	1990539.527197823
5	Prevalence	6	China	2	Female	15	50-54 years	493	Ischemic heart disease	1	Number	2016	1656760.3959228764	2054713.6316749952	1331515.1456046228
5	Prevalence	6	China	1	Male	15	50-54 years	493	Ischemic heart disease	1	Number	2017	2623202.7491683094	3276915.687246609	2069204.2973423975
5	Prevalence	6	China	2	Female	15	50-54 years	493	Ischemic heart disease	1	Number	2017	1752710.0467253414	2185081.3310007267	1395725.0212308867
5	Prevalence	6	China	1	Male	15	50-54 years	493	Ischemic heart disease	1	Number	2018	2673778.3224808816	3354990.162935132	2085797.5244143344
5	Prevalence	6	China	2	Female	15	50-54 years	493	Ischemic heart disease	1	Number	2018	1800935.7168216466	2251473.292890138	1412478.5992396534
5	Prevalence	6	China	1	Male	15	50-54 years	493	Ischemic heart disease	1	Number	2019	2685521.061993896	3391680.8580149235	2085117.856481724
5	Prevalence	6	China	2	Female	15	50-54 years	493	Ischemic heart disease	1	Number	2019	1813208.9455521528	2273039.698753015	1417451.2133550523
5	Prevalence	6	China	1	Male	15	50-54 years	493	Ischemic heart disease	1	Number	2020	2680586.537321629	3387223.193479489	2085133.6403367696
5	Prevalence	6	China	2	Female	15	50-54 years	493	Ischemic heart disease	1	Number	2020	1803990.3854494789	2272699.001517807	1400871.2993969112
5	Prevalence	6	China	1	Male	15	50-54 years	493	Ischemic heart disease	1	Number	2021	2628273.8724104543	3411267.548070589	1983827.215128172
5	Prevalence	6	China	2	Female	15	50-54 years	493	Ischemic heart disease	1	Number	2021	1816935.126694903	2360349.1881091725	1382635.4120836908
5	Prevalence	6	China	1	Male	16	55-59 years	493	Ischemic heart disease	1	Number	1990	1282735.3054762564	1565470.6527379532	1023747.8398399752
5	Prevalence	6	China	2	Female	16	55-59 years	493	Ischemic heart disease	1	Number	1990	803169.0636339455	988460.372961462	641688.8869731433
5	Prevalence	6	China	1	Male	16	55-59 years	493	Ischemic heart disease	1	Number	1991	1318317.585663623	1600571.2209144542	1051811.2266147751
5	Prevalence	6	China	2	Female	16	55-59 years	493	Ischemic heart disease	1	Number	1991	828624.6966805427	1011424.88342924	666086.6770614097
5	Prevalence	6	China	1	Male	16	55-59 years	493	Ischemic heart disease	1	Number	1992	1349533.6105771067	1636854.5805331848	1075947.889740876
5	Prevalence	6	China	2	Female	16	55-59 years	493	Ischemic heart disease	1	Number	1992	850338.2181733146	1030976.95219655	684005.1389895529
5	Prevalence	6	China	1	Male	16	55-59 years	493	Ischemic heart disease	1	Number	1993	1370158.2886763683	1655580.5943170046	1096966.7107156734
5	Prevalence	6	China	2	Female	16	55-59 years	493	Ischemic heart disease	1	Number	1993	864518.547252267	1041906.6068804768	694966.1253260057
5	Prevalence	6	China	1	Male	16	55-59 years	493	Ischemic heart disease	1	Number	1994	1381480.695407345	1663546.685843251	1105989.430834453
5	Prevalence	6	China	2	Female	16	55-59 years	493	Ischemic heart disease	1	Number	1994	867565.4257052727	1041587.435617303	697793.2063249489
5	Prevalence	6	China	1	Male	16	55-59 years	493	Ischemic heart disease	1	Number	1995	1390099.980050534	1664274.0840035272	1114575.6727571627
5	Prevalence	6	China	2	Female	16	55-59 years	493	Ischemic heart disease	1	Number	1995	876836.6370759209	1047330.4237543409	707046.9173573947
5	Prevalence	6	China	1	Male	16	55-59 years	493	Ischemic heart disease	1	Number	1996	1399490.5692817338	1669649.093717364	1124287.06607816
5	Prevalence	6	China	2	Female	16	55-59 years	493	Ischemic heart disease	1	Number	1996	887960.9263090111	1057976.1181207497	716758.763126449
5	Prevalence	6	China	1	Male	16	55-59 years	493	Ischemic heart disease	1	Number	1997	1416366.4317438074	1687706.4221659	1138912.4906885726
5	Prevalence	6	China	2	Female	16	55-59 years	493	Ischemic heart disease	1	Number	1997	906061.7940398518	1079777.9407031448	731063.0395924358
5	Prevalence	6	China	1	Male	16	55-59 years	493	Ischemic heart disease	1	Number	1998	1448973.441356498	1726595.1217172495	1165390.255759237
5	Prevalence	6	China	2	Female	16	55-59 years	493	Ischemic heart disease	1	Number	1998	931584.8771122156	1112514.823047927	750664.3934957971
5	Prevalence	6	China	1	Male	16	55-59 years	493	Ischemic heart disease	1	Number	1999	1478836.319588035	1766759.2908194992	1189232.489409631
5	Prevalence	6	China	2	Female	16	55-59 years	493	Ischemic heart disease	1	Number	1999	965916.5800675008	1155358.0075181052	777378.9017194578
5	Prevalence	6	China	1	Male	16	55-59 years	493	Ischemic heart disease	1	Number	2000	1523553.9372702995	1824360.4837126	1225098.2720425474
5	Prevalence	6	China	2	Female	16	55-59 years	493	Ischemic heart disease	1	Number	2000	1002180.4827147864	1199808.5295973844	806737.8898539769
5	Prevalence	6	China	1	Male	16	55-59 years	493	Ischemic heart disease	1	Number	2001	1606874.753148585	1921656.5630666688	1291788.1131313152
5	Prevalence	6	China	2	Female	16	55-59 years	493	Ischemic heart disease	1	Number	2001	1062976.5436748134	1272727.0538732302	854958.9018179579
5	Prevalence	6	China	1	Male	16	55-59 years	493	Ischemic heart disease	1	Number	2002	1716283.1594793445	2050108.0597903016	1379218.919329872
5	Prevalence	6	China	2	Female	16	55-59 years	493	Ischemic heart disease	1	Number	2002	1139257.2316231127	1365175.559107738	915491.9999036128
5	Prevalence	6	China	1	Male	16	55-59 years	493	Ischemic heart disease	1	Number	2003	1815496.522775432	2166690.983423274	1458569.208436255
5	Prevalence	6	China	2	Female	16	55-59 years	493	Ischemic heart disease	1	Number	2003	1207536.6245843316	1448434.6635847972	969785.4199129234
5	Prevalence	6	China	1	Male	16	55-59 years	493	Ischemic heart disease	1	Number	2004	2018175.3719196173	2410273.9874999346	1620977.0944126665
5	Prevalence	6	China	2	Female	16	55-59 years	493	Ischemic heart disease	1	Number	2004	1336796.391049961	1604332.0526737324	1074364.146960806
5	Prevalence	6	China	1	Male	16	55-59 years	493	Ischemic heart disease	1	Number	2005	2125157.8734624907	2538272.392816364	1707178.5433663982
5	Prevalence	6	China	2	Female	16	55-59 years	493	Ischemic heart disease	1	Number	2005	1411060.801050965	1692114.8747843886	1135497.4021926983
5	Prevalence	6	China	1	Male	16	55-59 years	493	Ischemic heart disease	1	Number	2006	2264887.525292152	2702685.0563820656	1819542.355762868
5	Prevalence	6	China	2	Female	16	55-59 years	493	Ischemic heart disease	1	Number	2006	1509765.979624021	1808861.39173066	1213930.400186501
5	Prevalence	6	China	1	Male	16	55-59 years	493	Ischemic heart disease	1	Number	2007	2395711.015087483	2855540.03495478	1923795.891192575
5	Prevalence	6	China	2	Female	16	55-59 years	493	Ischemic heart disease	1	Number	2007	1602255.6056695576	1916869.7670455656	1287374.577219631
5	Prevalence	6	China	1	Male	16	55-59 years	493	Ischemic heart disease	1	Number	2008	2570454.2331784684	3059874.491366652	2063329.427783478
5	Prevalence	6	China	2	Female	16	55-59 years	493	Ischemic heart disease	1	Number	2008	1725683.187999693	2061674.5674660725	1387044.5647526374
5	Prevalence	6	China	1	Male	16	55-59 years	493	Ischemic heart disease	1	Number	2009	2677017.588908294	3186120.927817537	2149958.0924829454
5	Prevalence	6	China	2	Female	16	55-59 years	493	Ischemic heart disease	1	Number	2009	1803265.4371157603	2154632.6319944584	1451827.135667439
5	Prevalence	6	China	1	Male	16	55-59 years	493	Ischemic heart disease	1	Number	2010	2867145.173322147	3417749.58484904	2303405.475749861
5	Prevalence	6	China	2	Female	16	55-59 years	493	Ischemic heart disease	1	Number	2010	1925709.2300184327	2302808.8070169743	1552900.7643679313
5	Prevalence	6	China	1	Male	16	55-59 years	493	Ischemic heart disease	1	Number	2011	2964310.017978926	3533486.6732868548	2381831.434465705
5	Prevalence	6	China	2	Female	16	55-59 years	493	Ischemic heart disease	1	Number	2011	1980103.5003184176	2365662.6633939054	1595994.5357126212
5	Prevalence	6	China	1	Male	16	55-59 years	493	Ischemic heart disease	1	Number	2012	3001085.353147738	3576999.4193179854	2413072.3237095494
5	Prevalence	6	China	2	Female	16	55-59 years	493	Ischemic heart disease	1	Number	2012	1993679.753558569	2382258.3462829324	1606257.6061849082
5	Prevalence	6	China	1	Male	16	55-59 years	493	Ischemic heart disease	1	Number	2013	2943556.7101111864	3509899.112994232	2367732.370707717
5	Prevalence	6	China	2	Female	16	55-59 years	493	Ischemic heart disease	1	Number	2013	1946604.9454740772	2331127.04721711	1567342.4057325334
5	Prevalence	6	China	1	Male	16	55-59 years	493	Ischemic heart disease	1	Number	2014	2828657.4023085693	3375998.208281428	2275340.273861124
5	Prevalence	6	China	2	Female	16	55-59 years	493	Ischemic heart disease	1	Number	2014	1865866.2311584856	2235670.5471299067	1500741.912024517
5	Prevalence	6	China	1	Male	16	55-59 years	493	Ischemic heart disease	1	Number	2015	2714256.266936319	3244211.8657660726	2182922.987274768
5	Prevalence	6	China	2	Female	16	55-59 years	493	Ischemic heart disease	1	Number	2015	1791797.4339764917	2149465.358201423	1440139.9083436425
5	Prevalence	6	China	1	Male	16	55-59 years	493	Ischemic heart disease	1	Number	2016	2661371.1762986206	3195955.5347832693	2129484.871928059
5	Prevalence	6	China	2	Female	16	55-59 years	493	Ischemic heart disease	1	Number	2016	1770139.2174617702	2121788.9443237074	1424330.6417043814
5	Prevalence	6	China	1	Male	16	55-59 years	493	Ischemic heart disease	1	Number	2017	2720028.00545715	3303549.3438077727	2169820.591343292
5	Prevalence	6	China	2	Female	16	55-59 years	493	Ischemic heart disease	1	Number	2017	1832735.117508493	2210504.1094323546	1472343.909945604
5	Prevalence	6	China	1	Male	16	55-59 years	493	Ischemic heart disease	1	Number	2018	2920307.3340501334	3566994.6735466365	2311832.157149739
5	Prevalence	6	China	2	Female	16	55-59 years	493	Ischemic heart disease	1	Number	2018	1997367.392780305	2425648.979460242	1601629.8411760952
5	Prevalence	6	China	1	Male	16	55-59 years	493	Ischemic heart disease	1	Number	2019	3199125.875529786	3934602.285338423	2518580.651612245
5	Prevalence	6	China	2	Female	16	55-59 years	493	Ischemic heart disease	1	Number	2019	2213064.472961849	2711702.760714928	1766598.2895584991
5	Prevalence	6	China	1	Male	16	55-59 years	493	Ischemic heart disease	1	Number	2020	3497043.309651392	4299937.294071815	2771317.2576010246
5	Prevalence	6	China	2	Female	16	55-59 years	493	Ischemic heart disease	1	Number	2020	2436619.960796259	2981288.5297439275	1935452.6929759968
5	Prevalence	6	China	1	Male	16	55-59 years	493	Ischemic heart disease	1	Number	2021	3722079.565685151	4714358.618912801	2894463.9439913314
5	Prevalence	6	China	2	Female	16	55-59 years	493	Ischemic heart disease	1	Number	2021	2692480.481765633	3447093.4280359684	2097278.4070890485
5	Prevalence	6	China	1	Male	17	60-64 years	493	Ischemic heart disease	1	Number	1990	1536484.9391601388	1893175.5305983005	1236896.4993327144
5	Prevalence	6	China	2	Female	17	60-64 years	493	Ischemic heart disease	1	Number	1990	1031336.9789527986	1277496.6286598193	829109.0411059114
5	Prevalence	6	China	1	Male	17	60-64 years	493	Ischemic heart disease	1	Number	1991	1589712.1748768669	1952385.032152459	1288776.5184023378
5	Prevalence	6	China	2	Female	17	60-64 years	493	Ischemic heart disease	1	Number	1991	1063660.5740603972	1307826.8472406974	860702.6187200875
5	Prevalence	6	China	1	Male	17	60-64 years	493	Ischemic heart disease	1	Number	1992	1642405.9227624373	2005831.3096531047	1338528.5629657265
5	Prevalence	6	China	2	Female	17	60-64 years	493	Ischemic heart disease	1	Number	1992	1098142.6397399127	1342469.0080176163	896150.7726564102
5	Prevalence	6	China	1	Male	17	60-64 years	493	Ischemic heart disease	1	Number	1993	1694649.8689896746	2062597.8991456637	1388428.5987575073
5	Prevalence	6	China	2	Female	17	60-64 years	493	Ischemic heart disease	1	Number	1993	1134561.306196159	1379780.010380969	933658.7593930796
5	Prevalence	6	China	1	Male	17	60-64 years	493	Ischemic heart disease	1	Number	1994	1756991.1084700755	2124063.92578901	1446354.3484920785
5	Prevalence	6	China	2	Female	17	60-64 years	493	Ischemic heart disease	1	Number	1994	1180558.7044840166	1429302.172662329	975150.9474533922
5	Prevalence	6	China	1	Male	17	60-64 years	493	Ischemic heart disease	1	Number	1995	1813656.3111875595	2183068.726421908	1498260.0470525187
5	Prevalence	6	China	2	Female	17	60-64 years	493	Ischemic heart disease	1	Number	1995	1223366.1600106317	1475917.9210280385	1012040.1843197908
5	Prevalence	6	China	1	Male	17	60-64 years	493	Ischemic heart disease	1	Number	1996	1871973.0795902796	2249022.774562969	1548535.2401384003
5	Prevalence	6	China	2	Female	17	60-64 years	493	Ischemic heart disease	1	Number	1996	1267752.1744650356	1527300.7635555342	1050149.164792125
5	Prevalence	6	China	1	Male	17	60-64 years	493	Ischemic heart disease	1	Number	1997	1929541.0842948784	2316158.145211074	1595459.679042197
5	Prevalence	6	China	2	Female	17	60-64 years	493	Ischemic heart disease	1	Number	1997	1310751.649282931	1579116.691741074	1085525.6336630555
5	Prevalence	6	China	1	Male	17	60-64 years	493	Ischemic heart disease	1	Number	1998	1975206.234678707	2372023.094898585	1631035.763472545
5	Prevalence	6	China	2	Female	17	60-64 years	493	Ischemic heart disease	1	Number	1998	1344231.679130806	1620150.3890490108	1111323.2275198149
5	Prevalence	6	China	1	Male	17	60-64 years	493	Ischemic heart disease	1	Number	1999	2008893.77677642	2412850.9434131766	1656329.666461714
5	Prevalence	6	China	2	Female	17	60-64 years	493	Ischemic heart disease	1	Number	1999	1360107.6298501375	1640223.930260443	1123483.3131364046
5	Prevalence	6	China	1	Male	17	60-64 years	493	Ischemic heart disease	1	Number	2000	2037447.2679920415	2444512.225531825	1677978.3725751569
5	Prevalence	6	China	2	Female	17	60-64 years	493	Ischemic heart disease	1	Number	2000	1383083.4892640938	1670075.5802904023	1141734.7771671033
5	Prevalence	6	China	1	Male	17	60-64 years	493	Ischemic heart disease	1	Number	2001	2066660.2739465565	2479439.1574231395	1703539.8861949807
5	Prevalence	6	China	2	Female	17	60-64 years	493	Ischemic heart disease	1	Number	2001	1405859.2425330896	1699127.411290516	1160090.194188241
5	Prevalence	6	China	1	Male	17	60-64 years	493	Ischemic heart disease	1	Number	2002	2107212.690153457	2525888.748730676	1738195.100269212
5	Prevalence	6	China	2	Female	17	60-64 years	493	Ischemic heart disease	1	Number	2002	1437519.0337521986	1738831.708016476	1185270.7337127554
5	Prevalence	6	China	1	Male	17	60-64 years	493	Ischemic heart disease	1	Number	2003	2168798.803317136	2598204.2106015114	1790194.6274462822
5	Prevalence	6	China	2	Female	17	60-64 years	493	Ischemic heart disease	1	Number	2003	1478243.475292836	1788656.0806758064	1216403.624249206
5	Prevalence	6	China	1	Male	17	60-64 years	493	Ischemic heart disease	1	Number	2004	2221154.249941155	2661198.6828467846	1833978.909475729
5	Prevalence	6	China	2	Female	17	60-64 years	493	Ischemic heart disease	1	Number	2004	1529418.7850550546	1849800.4638441976	1257918.140338732
5	Prevalence	6	China	1	Male	17	60-64 years	493	Ischemic heart disease	1	Number	2005	2287385.989345161	2739949.3421110366	1887769.2914651425
5	Prevalence	6	China	2	Female	17	60-64 years	493	Ischemic heart disease	1	Number	2005	1579188.9372456418	1910615.0750180804	1298861.711999991
5	Prevalence	6	China	1	Male	17	60-64 years	493	Ischemic heart disease	1	Number	2006	2399458.93928862	2874044.8617723365	1981354.8011729247
5	Prevalence	6	China	2	Female	17	60-64 years	493	Ischemic heart disease	1	Number	2006	1659739.5624746578	2007656.878451856	1365214.840338849
5	Prevalence	6	China	1	Male	17	60-64 years	493	Ischemic heart disease	1	Number	2007	2539764.2192996773	3042434.4256906854	2097414.27789058
5	Prevalence	6	China	2	Female	17	60-64 years	493	Ischemic heart disease	1	Number	2007	1757049.7117719213	2124757.25890282	1447057.5024003258
5	Prevalence	6	China	1	Male	17	60-64 years	493	Ischemic heart disease	1	Number	2008	2657454.3451171177	3184224.8122529816	2191531.991061148
5	Prevalence	6	China	2	Female	17	60-64 years	493	Ischemic heart disease	1	Number	2008	1838546.756462538	2220413.7850892097	1513630.6773134945
5	Prevalence	6	China	1	Male	17	60-64 years	493	Ischemic heart disease	1	Number	2009	2923603.705824544	3504950.298554401	2409305.754360782
5	Prevalence	6	China	2	Female	17	60-64 years	493	Ischemic heart disease	1	Number	2009	2014212.8981842012	2429260.018760514	1658078.2603522064
5	Prevalence	6	China	1	Male	17	60-64 years	493	Ischemic heart disease	1	Number	2010	3056011.091904889	3662753.350188536	2519015.872704044
5	Prevalence	6	China	2	Female	17	60-64 years	493	Ischemic heart disease	1	Number	2010	2115601.077039794	2551017.3091099174	1741496.9681899329
5	Prevalence	6	China	1	Male	17	60-64 years	493	Ischemic heart disease	1	Number	2011	3239683.7205066094	3883952.612781904	2671931.9543683548
5	Prevalence	6	China	2	Female	17	60-64 years	493	Ischemic heart disease	1	Number	2011	2260112.875321964	2725565.730652856	1860424.587508774
5	Prevalence	6	China	1	Male	17	60-64 years	493	Ischemic heart disease	1	Number	2012	3407659.572338442	4085594.100542617	2812447.90189224
5	Prevalence	6	China	2	Female	17	60-64 years	493	Ischemic heart disease	1	Number	2012	2395101.337469807	2890814.4788554134	1971795.7623070832
5	Prevalence	6	China	1	Male	17	60-64 years	493	Ischemic heart disease	1	Number	2013	3635470.369184681	4360252.606454941	3000576.7947386224
5	Prevalence	6	China	2	Female	17	60-64 years	493	Ischemic heart disease	1	Number	2013	2576045.453573461	3111283.889117301	2122367.064464012
5	Prevalence	6	China	1	Male	17	60-64 years	493	Ischemic heart disease	1	Number	2014	3769926.48817368	4522419.088310586	3110037.6738459617
5	Prevalence	6	China	2	Female	17	60-64 years	493	Ischemic heart disease	1	Number	2014	2689844.668141039	3248725.0308996323	2217365.978919752
5	Prevalence	6	China	1	Male	17	60-64 years	493	Ischemic heart disease	1	Number	2015	4021384.792768854	4827765.332749101	3313249.271723943
5	Prevalence	6	China	2	Female	17	60-64 years	493	Ischemic heart disease	1	Number	2015	2870068.846399887	3465472.826185236	2365853.181617635
5	Prevalence	6	China	1	Male	17	60-64 years	493	Ischemic heart disease	1	Number	2016	4142874.913166584	4985434.853691587	3396501.0554554663
5	Prevalence	6	China	2	Female	17	60-64 years	493	Ischemic heart disease	1	Number	2016	2955517.662229332	3585702.819299471	2428349.2354451134
5	Prevalence	6	China	1	Male	17	60-64 years	493	Ischemic heart disease	1	Number	2017	4177930.217583134	5064840.891433613	3398478.266730025
5	Prevalence	6	China	2	Female	17	60-64 years	493	Ischemic heart disease	1	Number	2017	2987328.7304717475	3650500.4054392176	2435759.347258076
5	Prevalence	6	China	1	Male	17	60-64 years	493	Ischemic heart disease	1	Number	2018	4085543.6866499335	4973255.073643422	3300072.6474742205
5	Prevalence	6	China	2	Female	17	60-64 years	493	Ischemic heart disease	1	Number	2018	2929725.3323279982	3607373.451251816	2369687.933497239
5	Prevalence	6	China	1	Male	17	60-64 years	493	Ischemic heart disease	1	Number	2019	3921567.363968234	4796787.8990549175	3146251.543740019
5	Prevalence	6	China	2	Female	17	60-64 years	493	Ischemic heart disease	1	Number	2019	2816914.703046066	3485544.96031757	2261698.6763494285
5	Prevalence	6	China	1	Male	17	60-64 years	493	Ischemic heart disease	1	Number	2020	3768205.217965333	4608641.727296863	3018257.6462539705
5	Prevalence	6	China	2	Female	17	60-64 years	493	Ischemic heart disease	1	Number	2020	2710314.5989591894	3371759.6656394834	2172656.57573842
5	Prevalence	6	China	1	Male	17	60-64 years	493	Ischemic heart disease	1	Number	2021	3699835.798908287	4670003.38836438	2870616.15434685
5	Prevalence	6	China	2	Female	17	60-64 years	493	Ischemic heart disease	1	Number	2021	2739609.707852166	3486376.5078310845	2114944.048816361
5	Prevalence	6	China	1	Male	18	65-69 years	493	Ischemic heart disease	1	Number	1990	1793086.6503772838	2163432.9445807897	1474679.454080748
5	Prevalence	6	China	2	Female	18	65-69 years	493	Ischemic heart disease	1	Number	1990	1399126.4338708543	1714036.758479803	1134565.296133779
5	Prevalence	6	China	1	Male	18	65-69 years	493	Ischemic heart disease	1	Number	1991	1859449.583836864	2243009.3860707995	1536484.4138942026
5	Prevalence	6	China	2	Female	18	65-69 years	493	Ischemic heart disease	1	Number	1991	1443127.5109056637	1756622.5028938116	1181106.9437514804
5	Prevalence	6	China	1	Male	18	65-69 years	493	Ischemic heart disease	1	Number	1992	1926559.3477267737	2319829.230097862	1602194.032222008
5	Prevalence	6	China	2	Female	18	65-69 years	493	Ischemic heart disease	1	Number	1992	1487408.242036896	1801827.1477425485	1225832.0932251965
5	Prevalence	6	China	1	Male	18	65-69 years	493	Ischemic heart disease	1	Number	1993	1998660.2887766468	2400620.866200586	1665951.066146057
5	Prevalence	6	China	2	Female	18	65-69 years	493	Ischemic heart disease	1	Number	1993	1534611.3949692184	1858769.3514581108	1269392.9917971082
5	Prevalence	6	China	1	Male	18	65-69 years	493	Ischemic heart disease	1	Number	1994	2072936.396154708	2479528.388287633	1733559.8792383457
5	Prevalence	6	China	2	Female	18	65-69 years	493	Ischemic heart disease	1	Number	1994	1581343.7819465927	1906562.0482032755	1309792.066023024
5	Prevalence	6	China	1	Male	18	65-69 years	493	Ischemic heart disease	1	Number	1995	2150487.188880433	2561102.8663996165	1798932.2550398167
5	Prevalence	6	China	2	Female	18	65-69 years	493	Ischemic heart disease	1	Number	1995	1628677.0153923344	1955491.080082364	1350916.7965347448
5	Prevalence	6	China	1	Male	18	65-69 years	493	Ischemic heart disease	1	Number	1996	2229153.462448123	2644819.001013345	1866106.7061477727
5	Prevalence	6	China	2	Female	18	65-69 years	493	Ischemic heart disease	1	Number	1996	1681714.3590649376	2015906.48029936	1397435.476614032
5	Prevalence	6	China	1	Male	18	65-69 years	493	Ischemic heart disease	1	Number	1997	2312427.1084344005	2739668.626691226	1935009.2227584952
5	Prevalence	6	China	2	Female	18	65-69 years	493	Ischemic heart disease	1	Number	1997	1742337.491731143	2087137.840793113	1448192.809342715
5	Prevalence	6	China	1	Male	18	65-69 years	493	Ischemic heart disease	1	Number	1998	2398905.941160972	2843531.3312619687	2007135.2335640967
5	Prevalence	6	China	2	Female	18	65-69 years	493	Ischemic heart disease	1	Number	1998	1808338.5690253896	2167318.229913129	1502801.2904672725
5	Prevalence	6	China	1	Male	18	65-69 years	493	Ischemic heart disease	1	Number	1999	2501818.739884689	2968694.828569636	2091482.0280083755
5	Prevalence	6	China	2	Female	18	65-69 years	493	Ischemic heart disease	1	Number	1999	1889728.9282686117	2267556.9771591187	1569439.062030503
5	Prevalence	6	China	1	Male	18	65-69 years	493	Ischemic heart disease	1	Number	2000	2595992.306221878	3082442.9528504107	2168758.2645504125
5	Prevalence	6	China	2	Female	18	65-69 years	493	Ischemic heart disease	1	Number	2000	1963285.718235416	2358710.2767030094	1630496.0547349583
5	Prevalence	6	China	1	Male	18	65-69 years	493	Ischemic heart disease	1	Number	2001	2696366.1639544345	3199895.47032312	2253982.441308601
5	Prevalence	6	China	2	Female	18	65-69 years	493	Ischemic heart disease	1	Number	2001	2036541.6058689812	2443549.9409020967	1693288.8357167686
5	Prevalence	6	China	1	Male	18	65-69 years	493	Ischemic heart disease	1	Number	2002	2800128.762004942	3322800.270358854	2342562.9348971862
5	Prevalence	6	China	2	Female	18	65-69 years	493	Ischemic heart disease	1	Number	2002	2104894.682749974	2522941.99484199	1752854.112302125
5	Prevalence	6	China	1	Male	18	65-69 years	493	Ischemic heart disease	1	Number	2003	2883601.051813347	3424609.9947227007	2416319.9609190635
5	Prevalence	6	China	2	Female	18	65-69 years	493	Ischemic heart disease	1	Number	2003	2153802.7668612786	2578790.3526722826	1794816.7514023948
5	Prevalence	6	China	1	Male	18	65-69 years	493	Ischemic heart disease	1	Number	2004	2941300.776675833	3496071.33529674	2468694.2555213794
5	Prevalence	6	China	2	Female	18	65-69 years	493	Ischemic heart disease	1	Number	2004	2169922.8411635514	2594919.376609298	1809312.374313632
5	Prevalence	6	China	1	Male	18	65-69 years	493	Ischemic heart disease	1	Number	2005	2979863.010620692	3544371.150964855	2503789.524145342
5	Prevalence	6	China	2	Female	18	65-69 years	493	Ischemic heart disease	1	Number	2005	2193790.6421973896	2620742.1344297486	1830315.0863820715
5	Prevalence	6	China	1	Male	18	65-69 years	493	Ischemic heart disease	1	Number	2006	3011620.8512029517	3575365.2623169483	2526674.653637517
5	Prevalence	6	China	2	Female	18	65-69 years	493	Ischemic heart disease	1	Number	2006	2212902.7277896595	2643960.852649427	1846057.2144004293
5	Prevalence	6	China	1	Male	18	65-69 years	493	Ischemic heart disease	1	Number	2007	3058003.960424744	3626931.2635271032	2562107.412097325
5	Prevalence	6	China	2	Female	18	65-69 years	493	Ischemic heart disease	1	Number	2007	2243197.8867582357	2680867.551237088	1870901.2970175769
5	Prevalence	6	China	1	Male	18	65-69 years	493	Ischemic heart disease	1	Number	2008	3132613.287581753	3712594.6699571754	2623018.276229677
5	Prevalence	6	China	2	Female	18	65-69 years	493	Ischemic heart disease	1	Number	2008	2287504.9620833388	2734738.1968172644	1907191.144151369
5	Prevalence	6	China	1	Male	18	65-69 years	493	Ischemic heart disease	1	Number	2009	3193484.554159926	3785265.132576138	2673119.8610333474
5	Prevalence	6	China	2	Female	18	65-69 years	493	Ischemic heart disease	1	Number	2009	2351824.216666868	2812887.108612653	1959976.616208029
5	Prevalence	6	China	1	Male	18	65-69 years	493	Ischemic heart disease	1	Number	2010	3279630.3228517054	3889423.133207471	2744662.236868639
5	Prevalence	6	China	2	Female	18	65-69 years	493	Ischemic heart disease	1	Number	2010	2423975.66129932	2900808.462960921	2019279.0976619488
5	Prevalence	6	China	1	Male	18	65-69 years	493	Ischemic heart disease	1	Number	2011	3432591.19829932	4065162.818027469	2872755.3866688246
5	Prevalence	6	China	2	Female	18	65-69 years	493	Ischemic heart disease	1	Number	2011	2549893.8436305923	3051059.540650646	2124714.828978533
5	Prevalence	6	China	1	Male	18	65-69 years	493	Ischemic heart disease	1	Number	2012	3620586.121208303	4288413.836399878	3030293.350399824
5	Prevalence	6	China	2	Female	18	65-69 years	493	Ischemic heart disease	1	Number	2012	2700975.800235309	3230824.776681229	2251918.3293436803
5	Prevalence	6	China	1	Male	18	65-69 years	493	Ischemic heart disease	1	Number	2013	3775805.865561597	4474234.141527612	3160985.8847440854
5	Prevalence	6	China	2	Female	18	65-69 years	493	Ischemic heart disease	1	Number	2013	2827979.231403951	3382077.550560045	2358364.4505040487
5	Prevalence	6	China	1	Male	18	65-69 years	493	Ischemic heart disease	1	Number	2014	4149814.660812239	4920226.385264438	3473856.0672619343
5	Prevalence	6	China	2	Female	18	65-69 years	493	Ischemic heart disease	1	Number	2014	3103075.5658300933	3712495.4804808544	2589270.7714270623
5	Prevalence	6	China	1	Male	18	65-69 years	493	Ischemic heart disease	1	Number	2015	4335687.045302879	5141816.016766589	3626997.445620491
5	Prevalence	6	China	2	Female	18	65-69 years	493	Ischemic heart disease	1	Number	2015	3264080.723384841	3907463.683048736	2720774.7470834777
5	Prevalence	6	China	1	Male	18	65-69 years	493	Ischemic heart disease	1	Number	2016	4597988.145450468	5457853.892869553	3824225.30264544
5	Prevalence	6	China	2	Female	18	65-69 years	493	Ischemic heart disease	1	Number	2016	3500799.729055988	4193988.967494201	2903370.044353356
5	Prevalence	6	China	1	Male	18	65-69 years	493	Ischemic heart disease	1	Number	2017	4836982.869684998	5760251.394585529	3999484.9779463927
5	Prevalence	6	China	2	Female	18	65-69 years	493	Ischemic heart disease	1	Number	2017	3732328.7393175457	4493088.504357647	3078139.3902356094
5	Prevalence	6	China	1	Male	18	65-69 years	493	Ischemic heart disease	1	Number	2018	5164002.489342247	6182163.642979112	4245711.319921488
5	Prevalence	6	China	2	Female	18	65-69 years	493	Ischemic heart disease	1	Number	2018	4038087.237108914	4873321.724486188	3312729.2422555443
5	Prevalence	6	China	1	Male	18	65-69 years	493	Ischemic heart disease	1	Number	2019	5369148.770218823	6458973.385076916	4409974.024908687
5	Prevalence	6	China	2	Female	18	65-69 years	493	Ischemic heart disease	1	Number	2019	4236227.480028463	5150097.491855299	3454358.0170689505
5	Prevalence	6	China	1	Male	18	65-69 years	493	Ischemic heart disease	1	Number	2020	5743091.129911401	6891689.008483319	4706536.946065141
5	Prevalence	6	China	2	Female	18	65-69 years	493	Ischemic heart disease	1	Number	2020	4532551.113690478	5504454.585952153	3707303.625031312
5	Prevalence	6	China	1	Male	18	65-69 years	493	Ischemic heart disease	1	Number	2021	5960281.248118945	7403154.003986657	4717768.022066794
5	Prevalence	6	China	2	Female	18	65-69 years	493	Ischemic heart disease	1	Number	2021	4789421.360984128	6040836.197821964	3766143.569094453
5	Prevalence	6	China	1	Male	19	70-74 years	493	Ischemic heart disease	1	Number	1990	1605847.9346657903	1988497.5779712896	1300898.0041509802
5	Prevalence	6	China	2	Female	19	70-74 years	493	Ischemic heart disease	1	Number	1990	1468037.514621985	1831800.9986674653	1171934.514684957
5	Prevalence	6	China	1	Male	19	70-74 years	493	Ischemic heart disease	1	Number	1991	1669241.256041513	2047348.144508959	1359728.343399061
5	Prevalence	6	China	2	Female	19	70-74 years	493	Ischemic heart disease	1	Number	1991	1512987.369218216	1872916.670324565	1219935.7336335704
5	Prevalence	6	China	1	Male	19	70-74 years	493	Ischemic heart disease	1	Number	1992	1737245.6374675522	2109343.7308405805	1427111.3996114158
5	Prevalence	6	China	2	Female	19	70-74 years	493	Ischemic heart disease	1	Number	1992	1562598.232443805	1917263.770108331	1270181.376305476
5	Prevalence	6	China	1	Male	19	70-74 years	493	Ischemic heart disease	1	Number	1993	1806963.9503862483	2176989.146079438	1492593.6724453175
5	Prevalence	6	China	2	Female	19	70-74 years	493	Ischemic heart disease	1	Number	1993	1616901.1201942193	1969272.1948996447	1326655.9258081326
5	Prevalence	6	China	1	Male	19	70-74 years	493	Ischemic heart disease	1	Number	1994	1892248.2519723447	2268616.5010701977	1570278.9511667085
5	Prevalence	6	China	2	Female	19	70-74 years	493	Ischemic heart disease	1	Number	1994	1681587.8757763782	2039005.406731361	1390193.9278811477
5	Prevalence	6	China	1	Male	19	70-74 years	493	Ischemic heart disease	1	Number	1995	1976691.8042215505	2366290.4347317703	1642383.248921404
5	Prevalence	6	China	2	Female	19	70-74 years	493	Ischemic heart disease	1	Number	1995	1744879.853229846	2105204.3996811574	1444768.9596035262
5	Prevalence	6	China	1	Male	19	70-74 years	493	Ischemic heart disease	1	Number	1996	2061824.2382569984	2468442.976177808	1716315.4135958464
5	Prevalence	6	China	2	Female	19	70-74 years	493	Ischemic heart disease	1	Number	1996	1808053.1883303935	2179726.907223242	1500470.2633762525
5	Prevalence	6	China	1	Male	19	70-74 years	493	Ischemic heart disease	1	Number	1997	2156600.560413149	2583389.199998809	1796798.9831151515
5	Prevalence	6	China	2	Female	19	70-74 years	493	Ischemic heart disease	1	Number	1997	1878706.7793807369	2265707.979825181	1559999.7765094978
5	Prevalence	6	China	1	Male	19	70-74 years	493	Ischemic heart disease	1	Number	1998	2262580.5874944623	2712789.2144804485	1882970.4092926555
5	Prevalence	6	China	2	Female	19	70-74 years	493	Ischemic heart disease	1	Number	1998	1957076.5103413945	2361549.789519986	1625145.853873237
5	Prevalence	6	China	1	Male	19	70-74 years	493	Ischemic heart disease	1	Number	1999	2372873.653086957	2844546.6489492687	1973213.4219268544
5	Prevalence	6	China	2	Female	19	70-74 years	493	Ischemic heart disease	1	Number	1999	2034694.4492376652	2457547.4172701947	1690367.478036942
5	Prevalence	6	China	1	Male	19	70-74 years	493	Ischemic heart disease	1	Number	2000	2484550.813366863	2974477.323461116	2064459.2246922257
5	Prevalence	6	China	2	Female	19	70-74 years	493	Ischemic heart disease	1	Number	2000	2109109.9091160093	2548512.5458508614	1751905.5633301367
5	Prevalence	6	China	1	Male	19	70-74 years	493	Ischemic heart disease	1	Number	2001	2597429.360472207	3110583.1487137293	2158924.901938993
5	Prevalence	6	China	2	Female	19	70-74 years	493	Ischemic heart disease	1	Number	2001	2184399.6402327623	2636799.0222435324	1815164.3602890368
5	Prevalence	6	China	1	Male	19	70-74 years	493	Ischemic heart disease	1	Number	2002	2720300.059617363	3259129.3687812057	2262913.403213624
5	Prevalence	6	China	2	Female	19	70-74 years	493	Ischemic heart disease	1	Number	2002	2265049.13046334	2730266.315711708	1884337.5587014311
5	Prevalence	6	China	1	Male	19	70-74 years	493	Ischemic heart disease	1	Number	2003	2846501.371901376	3412452.763711583	2370114.460717081
5	Prevalence	6	China	2	Female	19	70-74 years	493	Ischemic heart disease	1	Number	2003	2348997.6866966044	2827116.7211823165	1954986.4745693365
5	Prevalence	6	China	1	Male	19	70-74 years	493	Ischemic heart disease	1	Number	2004	2985886.2925861385	3580103.828799913	2487804.1842486504
5	Prevalence	6	China	2	Female	19	70-74 years	493	Ischemic heart disease	1	Number	2004	2448778.3618164323	2942830.602292468	2035437.2854914623
5	Prevalence	6	China	1	Male	19	70-74 years	493	Ischemic heart disease	1	Number	2005	3103604.785520519	3723053.8759744936	2585960.571960657
5	Prevalence	6	China	2	Female	19	70-74 years	493	Ischemic heart disease	1	Number	2005	2534210.310627903	3042035.195438414	2104060.7179027805
5	Prevalence	6	China	1	Male	19	70-74 years	493	Ischemic heart disease	1	Number	2006	3216497.6498356387	3859810.980806427	2676858.9123205678
5	Prevalence	6	China	2	Female	19	70-74 years	493	Ischemic heart disease	1	Number	2006	2614443.456168137	3137722.866233374	2174654.651632026
5	Prevalence	6	China	1	Male	19	70-74 years	493	Ischemic heart disease	1	Number	2007	3328435.6235378915	3995759.31366489	2769495.984216532
5	Prevalence	6	China	2	Female	19	70-74 years	493	Ischemic heart disease	1	Number	2007	2685380.559800898	3225642.242544488	2235017.2475606585
5	Prevalence	6	China	1	Male	19	70-74 years	493	Ischemic heart disease	1	Number	2008	3415878.4877486024	4101713.279993764	2842477.641618521
5	Prevalence	6	China	2	Female	19	70-74 years	493	Ischemic heart disease	1	Number	2008	2733173.0981402923	3284650.1335554123	2272483.8535970254
5	Prevalence	6	China	1	Male	19	70-74 years	493	Ischemic heart disease	1	Number	2009	3480516.867815797	4180959.772936421	2896846.025413985
5	Prevalence	6	China	2	Female	19	70-74 years	493	Ischemic heart disease	1	Number	2009	2747757.7288697376	3304093.762131442	2281530.6370913163
5	Prevalence	6	China	1	Male	19	70-74 years	493	Ischemic heart disease	1	Number	2010	3534693.8592985654	4242373.884371099	2943072.3005985217
5	Prevalence	6	China	2	Female	19	70-74 years	493	Ischemic heart disease	1	Number	2010	2785280.47165914	3354921.2419419456	2311123.536540499
5	Prevalence	6	China	1	Male	19	70-74 years	493	Ischemic heart disease	1	Number	2011	3584717.103363739	4299265.256719006	2986489.930368197
5	Prevalence	6	China	2	Female	19	70-74 years	493	Ischemic heart disease	1	Number	2011	2823860.609607249	3401618.718854146	2345987.321736085
5	Prevalence	6	China	1	Male	19	70-74 years	493	Ischemic heart disease	1	Number	2012	3645950.1709451033	4376055.75093934	3040384.762666276
5	Prevalence	6	China	2	Female	19	70-74 years	493	Ischemic heart disease	1	Number	2012	2875699.3289300143	3465868.9810453253	2388900.1718343347
5	Prevalence	6	China	1	Male	19	70-74 years	493	Ischemic heart disease	1	Number	2013	3738744.482545905	4491617.031882571	3120796.66563522
5	Prevalence	6	China	2	Female	19	70-74 years	493	Ischemic heart disease	1	Number	2013	2945371.448412809	3548114.6577020595	2445870.646337372
5	Prevalence	6	China	1	Male	19	70-74 years	493	Ischemic heart disease	1	Number	2014	3815819.831724613	4586067.323757326	3187047.158054081
5	Prevalence	6	China	2	Female	19	70-74 years	493	Ischemic heart disease	1	Number	2014	3041024.468862158	3657805.9149606726	2522876.9616951714
5	Prevalence	6	China	1	Male	19	70-74 years	493	Ischemic heart disease	1	Number	2015	3925042.374975248	4718102.551991828	3275337.640086992
5	Prevalence	6	China	2	Female	19	70-74 years	493	Ischemic heart disease	1	Number	2015	3147234.472722215	3784327.377364722	2606375.3637616783
5	Prevalence	6	China	1	Male	19	70-74 years	493	Ischemic heart disease	1	Number	2016	4113340.964471518	4943935.905684134	3425411.056121588
5	Prevalence	6	China	2	Female	19	70-74 years	493	Ischemic heart disease	1	Number	2016	3327292.278051921	4022214.876775411	2738481.130737066
5	Prevalence	6	China	1	Male	19	70-74 years	493	Ischemic heart disease	1	Number	2017	4339998.773008623	5231289.813200029	3585433.588671497
5	Prevalence	6	China	2	Female	19	70-74 years	493	Ischemic heart disease	1	Number	2017	3545528.5799893914	4311011.256279705	2891703.7409681818
5	Prevalence	6	China	1	Male	19	70-74 years	493	Ischemic heart disease	1	Number	2018	4526268.269070578	5477179.949071371	3713697.897424828
5	Prevalence	6	China	2	Female	19	70-74 years	493	Ischemic heart disease	1	Number	2018	3731961.620537863	4576959.708879113	3017234.588537135
5	Prevalence	6	China	1	Male	19	70-74 years	493	Ischemic heart disease	1	Number	2019	4981480.919562899	6071578.15543294	4047679.9697793582
5	Prevalence	6	China	2	Female	19	70-74 years	493	Ischemic heart disease	1	Number	2019	4111130.685814615	5072451.182079915	3299883.8676647805
5	Prevalence	6	China	1	Male	19	70-74 years	493	Ischemic heart disease	1	Number	2020	5210239.832508215	6358195.786754931	4249745.413771434
5	Prevalence	6	China	2	Female	19	70-74 years	493	Ischemic heart disease	1	Number	2020	4333263.460811434	5329813.366039088	3473752.463723684
5	Prevalence	6	China	1	Male	19	70-74 years	493	Ischemic heart disease	1	Number	2021	5578842.690080588	6988762.0682097655	4415022.283924219
5	Prevalence	6	China	2	Female	19	70-74 years	493	Ischemic heart disease	1	Number	2021	4773387.1554537285	6036906.673223704	3733000.631864478
5	Prevalence	6	China	1	Male	20	75-79 years	493	Ischemic heart disease	1	Number	1990	1174596.890913962	1425943.4724811795	965120.20562315
5	Prevalence	6	China	2	Female	20	75-79 years	493	Ischemic heart disease	1	Number	1990	1281673.2590606294	1577103.767308393	1039558.9572250586
5	Prevalence	6	China	1	Male	20	75-79 years	493	Ischemic heart disease	1	Number	1991	1228575.8022510428	1482705.9418084335	1018323.2421104768
5	Prevalence	6	China	2	Female	20	75-79 years	493	Ischemic heart disease	1	Number	1991	1331405.07027956	1622649.832868509	1089043.5210376969
5	Prevalence	6	China	1	Male	20	75-79 years	493	Ischemic heart disease	1	Number	1992	1283732.6887801446	1537425.1631299525	1070266.539749599
5	Prevalence	6	China	2	Female	20	75-79 years	493	Ischemic heart disease	1	Number	1992	1381335.2944115354	1667834.9232865055	1140401.980418834
5	Prevalence	6	China	1	Male	20	75-79 years	493	Ischemic heart disease	1	Number	1993	1341274.0420219712	1594965.2807736862	1116775.9877531957
5	Prevalence	6	China	2	Female	20	75-79 years	493	Ischemic heart disease	1	Number	1993	1434092.2048765926	1727811.9539252028	1187408.1532259206
5	Prevalence	6	China	1	Male	20	75-79 years	493	Ischemic heart disease	1	Number	1994	1385462.1858131248	1643000.7687397827	1152807.455145426
5	Prevalence	6	China	2	Female	20	75-79 years	493	Ischemic heart disease	1	Number	1994	1473371.4720696544	1770304.0459724893	1221141.057942813
5	Prevalence	6	China	1	Male	20	75-79 years	493	Ischemic heart disease	1	Number	1995	1442271.5438693329	1710104.2685196598	1202357.273694164
5	Prevalence	6	China	2	Female	20	75-79 years	493	Ischemic heart disease	1	Number	1995	1520499.7724646714	1825496.0248082003	1260225.404935347
5	Prevalence	6	China	1	Male	20	75-79 years	493	Ischemic heart disease	1	Number	1996	1509611.9716208654	1786216.1337287745	1260585.9632137967
5	Prevalence	6	China	2	Female	20	75-79 years	493	Ischemic heart disease	1	Number	1996	1576619.84282024	1888804.0614349137	1310056.6518471325
5	Prevalence	6	China	1	Male	20	75-79 years	493	Ischemic heart disease	1	Number	1997	1586570.2940320922	1874582.562185844	1326297.9738334734
5	Prevalence	6	China	2	Female	20	75-79 years	493	Ischemic heart disease	1	Number	1997	1642126.187619368	1965128.2696173545	1365732.8721289665
5	Prevalence	6	China	1	Male	20	75-79 years	493	Ischemic heart disease	1	Number	1998	1668452.477557787	1969558.0895173585	1395358.6234342954
5	Prevalence	6	China	2	Female	20	75-79 years	493	Ischemic heart disease	1	Number	1998	1715302.8486095327	2051911.162496236	1428271.8764685704
5	Prevalence	6	China	1	Male	20	75-79 years	493	Ischemic heart disease	1	Number	1999	1764897.898485497	2083949.0449663843	1476494.8151667304
5	Prevalence	6	China	2	Female	20	75-79 years	493	Ischemic heart disease	1	Number	1999	1799244.050691757	2154767.1470516617	1500227.3979535175
5	Prevalence	6	China	1	Male	20	75-79 years	493	Ischemic heart disease	1	Number	2000	1859626.8509154671	2193919.0379937543	1556114.4759514795
5	Prevalence	6	China	2	Female	20	75-79 years	493	Ischemic heart disease	1	Number	2000	1880388.6691488416	2253456.6375542725	1569596.1576801357
5	Prevalence	6	China	1	Male	20	75-79 years	493	Ischemic heart disease	1	Number	2001	1957593.5614331893	2307862.1305655944	1637041.0621284246
5	Prevalence	6	China	2	Female	20	75-79 years	493	Ischemic heart disease	1	Number	2001	1959088.1966144296	2344519.8637091494	1636045.3607355882
5	Prevalence	6	China	1	Male	20	75-79 years	493	Ischemic heart disease	1	Number	2002	2070881.97009048	2441560.4719861792	1731644.707616192
5	Prevalence	6	China	2	Female	20	75-79 years	493	Ischemic heart disease	1	Number	2002	2044144.8345399376	2442001.9102847152	1708349.486163828
5	Prevalence	6	China	1	Male	20	75-79 years	493	Ischemic heart disease	1	Number	2003	2196153.1213794462	2590443.5233817883	1836796.8861524276
5	Prevalence	6	China	2	Female	20	75-79 years	493	Ischemic heart disease	1	Number	2003	2136222.3617525576	2546947.9130152203	1786266.2713125194
5	Prevalence	6	China	1	Male	20	75-79 years	493	Ischemic heart disease	1	Number	2004	2321379.0643616887	2738041.669370831	1944864.610171114
5	Prevalence	6	China	2	Female	20	75-79 years	493	Ischemic heart disease	1	Number	2004	2224759.657364521	2647550.169938142	1861221.549019714
5	Prevalence	6	China	1	Male	20	75-79 years	493	Ischemic heart disease	1	Number	2005	2444615.979304241	2883898.960701365	2053386.2585700967
5	Prevalence	6	China	2	Female	20	75-79 years	493	Ischemic heart disease	1	Number	2005	2308657.070874936	2747135.066701162	1932409.3082478773
5	Prevalence	6	China	1	Male	20	75-79 years	493	Ischemic heart disease	1	Number	2006	2570134.714971896	3034466.692977067	2156733.509185543
5	Prevalence	6	China	2	Female	20	75-79 years	493	Ischemic heart disease	1	Number	2006	2395990.919955818	2851345.5657693357	2007890.3868160176
5	Prevalence	6	China	1	Male	20	75-79 years	493	Ischemic heart disease	1	Number	2007	2709834.5147665767	3198677.7955943905	2272064.1983639915
5	Prevalence	6	China	2	Female	20	75-79 years	493	Ischemic heart disease	1	Number	2007	2494151.1422510385	2969036.2629161067	2091555.2643863985
5	Prevalence	6	China	1	Male	20	75-79 years	493	Ischemic heart disease	1	Number	2008	2854270.022230935	3367967.278757623	2391995.415577828
5	Prevalence	6	China	2	Female	20	75-79 years	493	Ischemic heart disease	1	Number	2008	2599315.867361602	3095358.2669293806	2180367.4329481646
5	Prevalence	6	China	1	Male	20	75-79 years	493	Ischemic heart disease	1	Number	2009	3016113.6785695357	3557484.803239016	2528583.312206822
5	Prevalence	6	China	2	Female	20	75-79 years	493	Ischemic heart disease	1	Number	2009	2726125.0165644456	3241600.002354812	2288225.017486954
5	Prevalence	6	China	1	Male	20	75-79 years	493	Ischemic heart disease	1	Number	2010	3163613.864336239	3727046.1460405104	2655074.8578372165
5	Prevalence	6	China	2	Female	20	75-79 years	493	Ischemic heart disease	1	Number	2010	2843255.8694006023	3375882.060195799	2389022.4612245727
5	Prevalence	6	China	1	Male	20	75-79 years	493	Ischemic heart disease	1	Number	2011	3304495.34071485	3888562.952546797	2774494.359143437
5	Prevalence	6	China	2	Female	20	75-79 years	493	Ischemic heart disease	1	Number	2011	2956507.861993756	3507473.774659926	2482388.8317712545
5	Prevalence	6	China	1	Male	20	75-79 years	493	Ischemic heart disease	1	Number	2012	3434440.109880129	4036205.67600344	2886010.6254036967
5	Prevalence	6	China	2	Female	20	75-79 years	493	Ischemic heart disease	1	Number	2012	3057885.0202890867	3623266.630798814	2566205.5448537543
5	Prevalence	6	China	1	Male	20	75-79 years	493	Ischemic heart disease	1	Number	2013	3535775.847909104	4149989.711322892	2976195.3160333494
5	Prevalence	6	China	2	Female	20	75-79 years	493	Ischemic heart disease	1	Number	2013	3134607.436089418	3709621.912346662	2629925.9490900533
5	Prevalence	6	China	1	Male	20	75-79 years	493	Ischemic heart disease	1	Number	2014	3620273.186697962	4248907.421981506	3051936.555252569
5	Prevalence	6	China	2	Female	20	75-79 years	493	Ischemic heart disease	1	Number	2014	3175626.69717831	3758759.8095378233	2662876.9180174004
5	Prevalence	6	China	1	Male	20	75-79 years	493	Ischemic heart disease	1	Number	2015	3698948.799810792	4340299.4418685865	3119780.3528497163
5	Prevalence	6	China	2	Female	20	75-79 years	493	Ischemic heart disease	1	Number	2015	3245179.992335888	3845464.400720585	2717567.17119092
5	Prevalence	6	China	1	Male	20	75-79 years	493	Ischemic heart disease	1	Number	2016	3770831.744192517	4442231.079201368	3169718.5244588405
5	Prevalence	6	China	2	Female	20	75-79 years	493	Ischemic heart disease	1	Number	2016	3320173.4148881696	3941660.647426582	2784062.061640253
5	Prevalence	6	China	1	Male	20	75-79 years	493	Ischemic heart disease	1	Number	2017	3849408.407481421	4562884.82390894	3222075.493592063
5	Prevalence	6	China	2	Female	20	75-79 years	493	Ischemic heart disease	1	Number	2017	3414143.185268208	4083663.68263321	2837160.28361932
5	Prevalence	6	China	1	Male	20	75-79 years	493	Ischemic heart disease	1	Number	2018	3958939.9384192536	4689297.192267301	3309151.368581664
5	Prevalence	6	China	2	Female	20	75-79 years	493	Ischemic heart disease	1	Number	2018	3525907.8708847994	4242738.991073473	2908873.105417927
5	Prevalence	6	China	1	Male	20	75-79 years	493	Ischemic heart disease	1	Number	2019	4051709.9214633415	4819447.110601211	3376651.728768128
5	Prevalence	6	China	2	Female	20	75-79 years	493	Ischemic heart disease	1	Number	2019	3659457.653529684	4421592.610553944	3011855.32722391
5	Prevalence	6	China	1	Male	20	75-79 years	493	Ischemic heart disease	1	Number	2020	4181146.335809227	4977780.960677122	3489899.9422693774
5	Prevalence	6	China	2	Female	20	75-79 years	493	Ischemic heart disease	1	Number	2020	3798292.5189627465	4584276.594586739	3122427.7319746222
5	Prevalence	6	China	1	Male	20	75-79 years	493	Ischemic heart disease	1	Number	2021	4424860.808983869	5538415.88580353	3554512.9855341506
5	Prevalence	6	China	2	Female	20	75-79 years	493	Ischemic heart disease	1	Number	2021	4129491.542331961	5245437.865036268	3262766.314558348
5	Prevalence	1	Global	1	Male	1	0 to 4	493	Ischemic heart disease	1	Number	1990	0	0	0
5	Prevalence	1	Global	2	Female	1	0 to 4	493	Ischemic heart disease	1	Number	1990	0	0	0
5	Prevalence	1	Global	1	Male	1	0 to 4	493	Ischemic heart disease	1	Number	1991	0	0	0
5	Prevalence	1	Global	2	Female	1	0 to 4	493	Ischemic heart disease	1	Number	1991	0	0	0
5	Prevalence	1	Global	1	Male	1	0 to 4	493	Ischemic heart disease	1	Number	1992	0	0	0
5	Prevalence	1	Global	2	Female	1	0 to 4	493	Ischemic heart disease	1	Number	1992	0	0	0
5	Prevalence	1	Global	1	Male	1	0 to 4	493	Ischemic heart disease	1	Number	1993	0	0	0
5	Prevalence	1	Global	2	Female	1	0 to 4	493	Ischemic heart disease	1	Number	1993	0	0	0
5	Prevalence	1	Global	1	Male	1	0 to 4	493	Ischemic heart disease	1	Number	1994	0	0	0
5	Prevalence	1	Global	2	Female	1	0 to 4	493	Ischemic heart disease	1	Number	1994	0	0	0
5	Prevalence	1	Global	1	Male	1	0 to 4	493	Ischemic heart disease	1	Number	1995	0	0	0
5	Prevalence	1	Global	2	Female	1	0 to 4	493	Ischemic heart disease	1	Number	1995	0	0	0
5	Prevalence	1	Global	1	Male	1	0 to 4	493	Ischemic heart disease	1	Number	1996	0	0	0
5	Prevalence	1	Global	2	Female	1	0 to 4	493	Ischemic heart disease	1	Number	1996	0	0	0
5	Prevalence	1	Global	1	Male	1	0 to 4	493	Ischemic heart disease	1	Number	1997	0	0	0
5	Prevalence	1	Global	2	Female	1	0 to 4	493	Ischemic heart disease	1	Number	1997	0	0	0
5	Prevalence	1	Global	1	Male	1	0 to 4	493	Ischemic heart disease	1	Number	1998	0	0	0
5	Prevalence	1	Global	2	Female	1	0 to 4	493	Ischemic heart disease	1	Number	1998	0	0	0
5	Prevalence	1	Global	1	Male	1	0 to 4	493	Ischemic heart disease	1	Number	1999	0	0	0
5	Prevalence	1	Global	2	Female	1	0 to 4	493	Ischemic heart disease	1	Number	1999	0	0	0
5	Prevalence	1	Global	1	Male	1	0 to 4	493	Ischemic heart disease	1	Number	2000	0	0	0
5	Prevalence	1	Global	2	Female	1	0 to 4	493	Ischemic heart disease	1	Number	2000	0	0	0
5	Prevalence	1	Global	1	Male	1	0 to 4	493	Ischemic heart disease	1	Number	2001	0	0	0
5	Prevalence	1	Global	2	Female	1	0 to 4	493	Ischemic heart disease	1	Number	2001	0	0	0
5	Prevalence	1	Global	1	Male	1	0 to 4	493	Ischemic heart disease	1	Number	2002	0	0	0
5	Prevalence	1	Global	2	Female	1	0 to 4	493	Ischemic heart disease	1	Number	2002	0	0	0
5	Prevalence	1	Global	1	Male	1	0 to 4	493	Ischemic heart disease	1	Number	2003	0	0	0
5	Prevalence	1	Global	2	Female	1	0 to 4	493	Ischemic heart disease	1	Number	2003	0	0	0
5	Prevalence	1	Global	1	Male	1	0 to 4	493	Ischemic heart disease	1	Number	2004	0	0	0
5	Prevalence	1	Global	2	Female	1	0 to 4	493	Ischemic heart disease	1	Number	2004	0	0	0
5	Prevalence	1	Global	1	Male	1	0 to 4	493	Ischemic heart disease	1	Number	2005	0	0	0
5	Prevalence	1	Global	2	Female	1	0 to 4	493	Ischemic heart disease	1	Number	2005	0	0	0
5	Prevalence	1	Global	1	Male	1	0 to 4	493	Ischemic heart disease	1	Number	2006	0	0	0
5	Prevalence	1	Global	2	Female	1	0 to 4	493	Ischemic heart disease	1	Number	2006	0	0	0
5	Prevalence	1	Global	1	Male	1	0 to 4	493	Ischemic heart disease	1	Number	2007	0	0	0
5	Prevalence	1	Global	2	Female	1	0 to 4	493	Ischemic heart disease	1	Number	2007	0	0	0
5	Prevalence	1	Global	1	Male	1	0 to 4	493	Ischemic heart disease	1	Number	2008	0	0	0
5	Prevalence	1	Global	2	Female	1	0 to 4	493	Ischemic heart disease	1	Number	2008	0	0	0
5	Prevalence	1	Global	1	Male	1	0 to 4	493	Ischemic heart disease	1	Number	2009	0	0	0
5	Prevalence	1	Global	2	Female	1	0 to 4	493	Ischemic heart disease	1	Number	2009	0	0	0
5	Prevalence	1	Global	1	Male	1	0 to 4	493	Ischemic heart disease	1	Number	2010	0	0	0
5	Prevalence	1	Global	2	Female	1	0 to 4	493	Ischemic heart disease	1	Number	2010	0	0	0
5	Prevalence	1	Global	1	Male	1	0 to 4	493	Ischemic heart disease	1	Number	2011	0	0	0
5	Prevalence	1	Global	2	Female	1	0 to 4	493	Ischemic heart disease	1	Number	2011	0	0	0
5	Prevalence	1	Global	1	Male	1	0 to 4	493	Ischemic heart disease	1	Number	2012	0	0	0
5	Prevalence	1	Global	2	Female	1	0 to 4	493	Ischemic heart disease	1	Number	2012	0	0	0
5	Prevalence	1	Global	1	Male	1	0 to 4	493	Ischemic heart disease	1	Number	2013	0	0	0
5	Prevalence	1	Global	2	Female	1	0 to 4	493	Ischemic heart disease	1	Number	2013	0	0	0
5	Prevalence	1	Global	1	Male	1	0 to 4	493	Ischemic heart disease	1	Number	2014	0	0	0
5	Prevalence	1	Global	2	Female	1	0 to 4	493	Ischemic heart disease	1	Number	2014	0	0	0
5	Prevalence	1	Global	1	Male	1	0 to 4	493	Ischemic heart disease	1	Number	2015	0	0	0
5	Prevalence	1	Global	2	Female	1	0 to 4	493	Ischemic heart disease	1	Number	2015	0	0	0
5	Prevalence	1	Global	1	Male	1	0 to 4	493	Ischemic heart disease	1	Number	2016	0	0	0
5	Prevalence	1	Global	2	Female	1	0 to 4	493	Ischemic heart disease	1	Number	2016	0	0	0
5	Prevalence	1	Global	1	Male	1	0 to 4	493	Ischemic heart disease	1	Number	2017	0	0	0
5	Prevalence	1	Global	2	Female	1	0 to 4	493	Ischemic heart disease	1	Number	2017	0	0	0
5	Prevalence	1	Global	1	Male	1	0 to 4	493	Ischemic heart disease	1	Number	2018	0	0	0
5	Prevalence	1	Global	2	Female	1	0 to 4	493	Ischemic heart disease	1	Number	2018	0	0	0
5	Prevalence	1	Global	1	Male	1	0 to 4	493	Ischemic heart disease	1	Number	2019	0	0	0
5	Prevalence	1	Global	2	Female	1	0 to 4	493	Ischemic heart disease	1	Number	2019	0	0	0
5	Prevalence	1	Global	1	Male	1	0 to 4	493	Ischemic heart disease	1	Number	2020	0	0	0
5	Prevalence	1	Global	2	Female	1	0 to 4	493	Ischemic heart disease	1	Number	2020	0	0	0
5	Prevalence	1	Global	1	Male	1	0 to 4	493	Ischemic heart disease	1	Number	2021	0	0	0
5	Prevalence	1	Global	2	Female	1	0 to 4	493	Ischemic heart disease	1	Number	2021	0	0	0
5	Prevalence	1	Global	1	Male	6	5 to 9	493	Ischemic heart disease	1	Number	1990	0	0	0
5	Prevalence	1	Global	2	Female	6	5 to 9	493	Ischemic heart disease	1	Number	1990	0	0	0
5	Prevalence	1	Global	1	Male	6	5 to 9	493	Ischemic heart disease	1	Number	1991	0	0	0
5	Prevalence	1	Global	2	Female	6	5 to 9	493	Ischemic heart disease	1	Number	1991	0	0	0
5	Prevalence	1	Global	1	Male	6	5 to 9	493	Ischemic heart disease	1	Number	1992	0	0	0
5	Prevalence	1	Global	2	Female	6	5 to 9	493	Ischemic heart disease	1	Number	1992	0	0	0
5	Prevalence	1	Global	1	Male	6	5 to 9	493	Ischemic heart disease	1	Number	1993	0	0	0
5	Prevalence	1	Global	2	Female	6	5 to 9	493	Ischemic heart disease	1	Number	1993	0	0	0
5	Prevalence	1	Global	1	Male	6	5 to 9	493	Ischemic heart disease	1	Number	1994	0	0	0
5	Prevalence	1	Global	2	Female	6	5 to 9	493	Ischemic heart disease	1	Number	1994	0	0	0
5	Prevalence	1	Global	1	Male	6	5 to 9	493	Ischemic heart disease	1	Number	1995	0	0	0
5	Prevalence	1	Global	2	Female	6	5 to 9	493	Ischemic heart disease	1	Number	1995	0	0	0
5	Prevalence	1	Global	1	Male	6	5 to 9	493	Ischemic heart disease	1	Number	1996	0	0	0
5	Prevalence	1	Global	2	Female	6	5 to 9	493	Ischemic heart disease	1	Number	1996	0	0	0
5	Prevalence	1	Global	1	Male	6	5 to 9	493	Ischemic heart disease	1	Number	1997	0	0	0
5	Prevalence	1	Global	2	Female	6	5 to 9	493	Ischemic heart disease	1	Number	1997	0	0	0
5	Prevalence	1	Global	1	Male	6	5 to 9	493	Ischemic heart disease	1	Number	1998	0	0	0
5	Prevalence	1	Global	2	Female	6	5 to 9	493	Ischemic heart disease	1	Number	1998	0	0	0
5	Prevalence	1	Global	1	Male	6	5 to 9	493	Ischemic heart disease	1	Number	1999	0	0	0
5	Prevalence	1	Global	2	Female	6	5 to 9	493	Ischemic heart disease	1	Number	1999	0	0	0
5	Prevalence	1	Global	1	Male	6	5 to 9	493	Ischemic heart disease	1	Number	2000	0	0	0
5	Prevalence	1	Global	2	Female	6	5 to 9	493	Ischemic heart disease	1	Number	2000	0	0	0
5	Prevalence	1	Global	1	Male	6	5 to 9	493	Ischemic heart disease	1	Number	2001	0	0	0
5	Prevalence	1	Global	2	Female	6	5 to 9	493	Ischemic heart disease	1	Number	2001	0	0	0
5	Prevalence	1	Global	1	Male	6	5 to 9	493	Ischemic heart disease	1	Number	2002	0	0	0
5	Prevalence	1	Global	2	Female	6	5 to 9	493	Ischemic heart disease	1	Number	2002	0	0	0
5	Prevalence	1	Global	1	Male	6	5 to 9	493	Ischemic heart disease	1	Number	2003	0	0	0
5	Prevalence	1	Global	2	Female	6	5 to 9	493	Ischemic heart disease	1	Number	2003	0	0	0
5	Prevalence	1	Global	1	Male	6	5 to 9	493	Ischemic heart disease	1	Number	2004	0	0	0
5	Prevalence	1	Global	2	Female	6	5 to 9	493	Ischemic heart disease	1	Number	2004	0	0	0
5	Prevalence	1	Global	1	Male	6	5 to 9	493	Ischemic heart disease	1	Number	2005	0	0	0
5	Prevalence	1	Global	2	Female	6	5 to 9	493	Ischemic heart disease	1	Number	2005	0	0	0
5	Prevalence	1	Global	1	Male	6	5 to 9	493	Ischemic heart disease	1	Number	2006	0	0	0
5	Prevalence	1	Global	2	Female	6	5 to 9	493	Ischemic heart disease	1	Number	2006	0	0	0
5	Prevalence	1	Global	1	Male	6	5 to 9	493	Ischemic heart disease	1	Number	2007	0	0	0
5	Prevalence	1	Global	2	Female	6	5 to 9	493	Ischemic heart disease	1	Number	2007	0	0	0
5	Prevalence	1	Global	1	Male	6	5 to 9	493	Ischemic heart disease	1	Number	2008	0	0	0
5	Prevalence	1	Global	2	Female	6	5 to 9	493	Ischemic heart disease	1	Number	2008	0	0	0
5	Prevalence	1	Global	1	Male	6	5 to 9	493	Ischemic heart disease	1	Number	2009	0	0	0
5	Prevalence	1	Global	2	Female	6	5 to 9	493	Ischemic heart disease	1	Number	2009	0	0	0
5	Prevalence	1	Global	1	Male	6	5 to 9	493	Ischemic heart disease	1	Number	2010	0	0	0
5	Prevalence	1	Global	2	Female	6	5 to 9	493	Ischemic heart disease	1	Number	2010	0	0	0
5	Prevalence	1	Global	1	Male	6	5 to 9	493	Ischemic heart disease	1	Number	2011	0	0	0
5	Prevalence	1	Global	2	Female	6	5 to 9	493	Ischemic heart disease	1	Number	2011	0	0	0
5	Prevalence	1	Global	1	Male	6	5 to 9	493	Ischemic heart disease	1	Number	2012	0	0	0
5	Prevalence	1	Global	2	Female	6	5 to 9	493	Ischemic heart disease	1	Number	2012	0	0	0
5	Prevalence	1	Global	1	Male	6	5 to 9	493	Ischemic heart disease	1	Number	2013	0	0	0
5	Prevalence	1	Global	2	Female	6	5 to 9	493	Ischemic heart disease	1	Number	2013	0	0	0
5	Prevalence	1	Global	1	Male	6	5 to 9	493	Ischemic heart disease	1	Number	2014	0	0	0
5	Prevalence	1	Global	2	Female	6	5 to 9	493	Ischemic heart disease	1	Number	2014	0	0	0
5	Prevalence	1	Global	1	Male	6	5 to 9	493	Ischemic heart disease	1	Number	2015	0	0	0
5	Prevalence	1	Global	2	Female	6	5 to 9	493	Ischemic heart disease	1	Number	2015	0	0	0
5	Prevalence	1	Global	1	Male	6	5 to 9	493	Ischemic heart disease	1	Number	2016	0	0	0
5	Prevalence	1	Global	2	Female	6	5 to 9	493	Ischemic heart disease	1	Number	2016	0	0	0
5	Prevalence	1	Global	1	Male	6	5 to 9	493	Ischemic heart disease	1	Number	2017	0	0	0
5	Prevalence	1	Global	2	Female	6	5 to 9	493	Ischemic heart disease	1	Number	2017	0	0	0
5	Prevalence	1	Global	1	Male	6	5 to 9	493	Ischemic heart disease	1	Number	2018	0	0	0
5	Prevalence	1	Global	2	Female	6	5 to 9	493	Ischemic heart disease	1	Number	2018	0	0	0
5	Prevalence	1	Global	1	Male	6	5 to 9	493	Ischemic heart disease	1	Number	2019	0	0	0
5	Prevalence	1	Global	2	Female	6	5 to 9	493	Ischemic heart disease	1	Number	2019	0	0	0
5	Prevalence	1	Global	1	Male	6	5 to 9	493	Ischemic heart disease	1	Number	2020	0	0	0
5	Prevalence	1	Global	2	Female	6	5 to 9	493	Ischemic heart disease	1	Number	2020	0	0	0
5	Prevalence	1	Global	1	Male	6	5 to 9	493	Ischemic heart disease	1	Number	2021	0	0	0
5	Prevalence	1	Global	2	Female	6	5 to 9	493	Ischemic heart disease	1	Number	2021	0	0	0
5	Prevalence	1	Global	1	Male	7	10 to 14	493	Ischemic heart disease	1	Number	1990	0	0	0
5	Prevalence	1	Global	2	Female	7	10 to 14	493	Ischemic heart disease	1	Number	1990	0	0	0
5	Prevalence	1	Global	1	Male	7	10 to 14	493	Ischemic heart disease	1	Number	1991	0	0	0
5	Prevalence	1	Global	2	Female	7	10 to 14	493	Ischemic heart disease	1	Number	1991	0	0	0
5	Prevalence	1	Global	1	Male	7	10 to 14	493	Ischemic heart disease	1	Number	1992	0	0	0
5	Prevalence	1	Global	2	Female	7	10 to 14	493	Ischemic heart disease	1	Number	1992	0	0	0
5	Prevalence	1	Global	1	Male	7	10 to 14	493	Ischemic heart disease	1	Number	1993	0	0	0
5	Prevalence	1	Global	2	Female	7	10 to 14	493	Ischemic heart disease	1	Number	1993	0	0	0
5	Prevalence	1	Global	1	Male	7	10 to 14	493	Ischemic heart disease	1	Number	1994	0	0	0
5	Prevalence	1	Global	2	Female	7	10 to 14	493	Ischemic heart disease	1	Number	1994	0	0	0
5	Prevalence	1	Global	1	Male	7	10 to 14	493	Ischemic heart disease	1	Number	1995	0	0	0
5	Prevalence	1	Global	2	Female	7	10 to 14	493	Ischemic heart disease	1	Number	1995	0	0	0
5	Prevalence	1	Global	1	Male	7	10 to 14	493	Ischemic heart disease	1	Number	1996	0	0	0
5	Prevalence	1	Global	2	Female	7	10 to 14	493	Ischemic heart disease	1	Number	1996	0	0	0
5	Prevalence	1	Global	1	Male	7	10 to 14	493	Ischemic heart disease	1	Number	1997	0	0	0
5	Prevalence	1	Global	2	Female	7	10 to 14	493	Ischemic heart disease	1	Number	1997	0	0	0
5	Prevalence	1	Global	1	Male	7	10 to 14	493	Ischemic heart disease	1	Number	1998	0	0	0
5	Prevalence	1	Global	2	Female	7	10 to 14	493	Ischemic heart disease	1	Number	1998	0	0	0
5	Prevalence	1	Global	1	Male	7	10 to 14	493	Ischemic heart disease	1	Number	1999	0	0	0
5	Prevalence	1	Global	2	Female	7	10 to 14	493	Ischemic heart disease	1	Number	1999	0	0	0
5	Prevalence	1	Global	1	Male	7	10 to 14	493	Ischemic heart disease	1	Number	2000	0	0	0
5	Prevalence	1	Global	2	Female	7	10 to 14	493	Ischemic heart disease	1	Number	2000	0	0	0
5	Prevalence	1	Global	1	Male	7	10 to 14	493	Ischemic heart disease	1	Number	2001	0	0	0
5	Prevalence	1	Global	2	Female	7	10 to 14	493	Ischemic heart disease	1	Number	2001	0	0	0
5	Prevalence	1	Global	1	Male	7	10 to 14	493	Ischemic heart disease	1	Number	2002	0	0	0
5	Prevalence	1	Global	2	Female	7	10 to 14	493	Ischemic heart disease	1	Number	2002	0	0	0
5	Prevalence	1	Global	1	Male	7	10 to 14	493	Ischemic heart disease	1	Number	2003	0	0	0
5	Prevalence	1	Global	2	Female	7	10 to 14	493	Ischemic heart disease	1	Number	2003	0	0	0
5	Prevalence	1	Global	1	Male	7	10 to 14	493	Ischemic heart disease	1	Number	2004	0	0	0
5	Prevalence	1	Global	2	Female	7	10 to 14	493	Ischemic heart disease	1	Number	2004	0	0	0
5	Prevalence	1	Global	1	Male	7	10 to 14	493	Ischemic heart disease	1	Number	2005	0	0	0
5	Prevalence	1	Global	2	Female	7	10 to 14	493	Ischemic heart disease	1	Number	2005	0	0	0
5	Prevalence	1	Global	1	Male	7	10 to 14	493	Ischemic heart disease	1	Number	2006	0	0	0
5	Prevalence	1	Global	2	Female	7	10 to 14	493	Ischemic heart disease	1	Number	2006	0	0	0
5	Prevalence	1	Global	1	Male	7	10 to 14	493	Ischemic heart disease	1	Number	2007	0	0	0
5	Prevalence	1	Global	2	Female	7	10 to 14	493	Ischemic heart disease	1	Number	2007	0	0	0
5	Prevalence	1	Global	1	Male	7	10 to 14	493	Ischemic heart disease	1	Number	2008	0	0	0
5	Prevalence	1	Global	2	Female	7	10 to 14	493	Ischemic heart disease	1	Number	2008	0	0	0
5	Prevalence	1	Global	1	Male	7	10 to 14	493	Ischemic heart disease	1	Number	2009	0	0	0
5	Prevalence	1	Global	2	Female	7	10 to 14	493	Ischemic heart disease	1	Number	2009	0	0	0
5	Prevalence	1	Global	1	Male	7	10 to 14	493	Ischemic heart disease	1	Number	2010	0	0	0
5	Prevalence	1	Global	2	Female	7	10 to 14	493	Ischemic heart disease	1	Number	2010	0	0	0
5	Prevalence	1	Global	1	Male	7	10 to 14	493	Ischemic heart disease	1	Number	2011	0	0	0
5	Prevalence	1	Global	2	Female	7	10 to 14	493	Ischemic heart disease	1	Number	2011	0	0	0
5	Prevalence	1	Global	1	Male	7	10 to 14	493	Ischemic heart disease	1	Number	2012	0	0	0
5	Prevalence	1	Global	2	Female	7	10 to 14	493	Ischemic heart disease	1	Number	2012	0	0	0
5	Prevalence	1	Global	1	Male	7	10 to 14	493	Ischemic heart disease	1	Number	2013	0	0	0
5	Prevalence	1	Global	2	Female	7	10 to 14	493	Ischemic heart disease	1	Number	2013	0	0	0
5	Prevalence	1	Global	1	Male	7	10 to 14	493	Ischemic heart disease	1	Number	2014	0	0	0
5	Prevalence	1	Global	2	Female	7	10 to 14	493	Ischemic heart disease	1	Number	2014	0	0	0
5	Prevalence	1	Global	1	Male	7	10 to 14	493	Ischemic heart disease	1	Number	2015	0	0	0
5	Prevalence	1	Global	2	Female	7	10 to 14	493	Ischemic heart disease	1	Number	2015	0	0	0
5	Prevalence	1	Global	1	Male	7	10 to 14	493	Ischemic heart disease	1	Number	2016	0	0	0
5	Prevalence	1	Global	2	Female	7	10 to 14	493	Ischemic heart disease	1	Number	2016	0	0	0
5	Prevalence	1	Global	1	Male	7	10 to 14	493	Ischemic heart disease	1	Number	2017	0	0	0
5	Prevalence	1	Global	2	Female	7	10 to 14	493	Ischemic heart disease	1	Number	2017	0	0	0
5	Prevalence	1	Global	1	Male	7	10 to 14	493	Ischemic heart disease	1	Number	2018	0	0	0
5	Prevalence	1	Global	2	Female	7	10 to 14	493	Ischemic heart disease	1	Number	2018	0	0	0
5	Prevalence	1	Global	1	Male	7	10 to 14	493	Ischemic heart disease	1	Number	2019	0	0	0
5	Prevalence	1	Global	2	Female	7	10 to 14	493	Ischemic heart disease	1	Number	2019	0	0	0
5	Prevalence	1	Global	1	Male	7	10 to 14	493	Ischemic heart disease	1	Number	2020	0	0	0
5	Prevalence	1	Global	2	Female	7	10 to 14	493	Ischemic heart disease	1	Number	2020	0	0	0
5	Prevalence	1	Global	1	Male	7	10 to 14	493	Ischemic heart disease	1	Number	2021	0	0	0
5	Prevalence	1	Global	2	Female	7	10 to 14	493	Ischemic heart disease	1	Number	2021	0	0	0
5	Prevalence	1	Global	1	Male	8	15-19 years	493	Ischemic heart disease	1	Number	1990	36823.65567406811	51932.18284492593	25707.847774227987
5	Prevalence	1	Global	2	Female	8	15-19 years	493	Ischemic heart disease	1	Number	1990	36160.042945288	50971.4870813449	25330.142575296057
5	Prevalence	1	Global	1	Male	8	15-19 years	493	Ischemic heart disease	1	Number	1991	37017.25076786439	51458.980487353256	26363.59660521133
5	Prevalence	1	Global	2	Female	8	15-19 years	493	Ischemic heart disease	1	Number	1991	36315.82598688545	50505.19707540814	25752.552161400377
5	Prevalence	1	Global	1	Male	8	15-19 years	493	Ischemic heart disease	1	Number	1992	37200.217194843	51056.5154721161	26800.869416630616
5	Prevalence	1	Global	2	Female	8	15-19 years	493	Ischemic heart disease	1	Number	1992	36434.62626677114	49967.37023793563	26162.703437045155
5	Prevalence	1	Global	1	Male	8	15-19 years	493	Ischemic heart disease	1	Number	1993	37436.77501282744	50820.38551532038	27037.130390490733
5	Prevalence	1	Global	2	Female	8	15-19 years	493	Ischemic heart disease	1	Number	1993	36586.57354328837	50122.33120513601	26533.016712164885
5	Prevalence	1	Global	1	Male	8	15-19 years	493	Ischemic heart disease	1	Number	1994	37788.703958199214	50730.007591532194	27471.43252180586
5	Prevalence	1	Global	2	Female	8	15-19 years	493	Ischemic heart disease	1	Number	1994	36839.59693946542	49956.64987738727	26876.11512783269
5	Prevalence	1	Global	1	Male	8	15-19 years	493	Ischemic heart disease	1	Number	1995	38294.94195166744	50982.01920966437	27911.308394787076
5	Prevalence	1	Global	2	Female	8	15-19 years	493	Ischemic heart disease	1	Number	1995	37215.082301196046	50256.82200714936	27238.787086419245
5	Prevalence	1	Global	1	Male	8	15-19 years	493	Ischemic heart disease	1	Number	1996	38910.63155218037	51621.70023079622	28370.68281258441
5	Prevalence	1	Global	2	Female	8	15-19 years	493	Ischemic heart disease	1	Number	1996	37686.20499498944	50725.88818894679	27602.331815794365
5	Prevalence	1	Global	1	Male	8	15-19 years	493	Ischemic heart disease	1	Number	1997	39622.85470430773	52545.29273950949	28908.71856781619
5	Prevalence	1	Global	2	Female	8	15-19 years	493	Ischemic heart disease	1	Number	1997	38261.25078069908	51280.336974375634	28055.15882109613
5	Prevalence	1	Global	1	Male	8	15-19 years	493	Ischemic heart disease	1	Number	1998	40444.72735745565	53678.53304291794	29530.15196563545
5	Prevalence	1	Global	2	Female	8	15-19 years	493	Ischemic heart disease	1	Number	1998	38953.66018032142	52193.831201134926	28602.107986074545
5	Prevalence	1	Global	1	Male	8	15-19 years	493	Ischemic heart disease	1	Number	1999	41361.75734504328	54954.3548600573	30192.39128927436
5	Prevalence	1	Global	2	Female	8	15-19 years	493	Ischemic heart disease	1	Number	1999	39755.74656302316	53322.07895139168	29232.025489618653
5	Prevalence	1	Global	1	Male	8	15-19 years	493	Ischemic heart disease	1	Number	2000	42373.41485098665	56330.858048675815	30908.103604422104
5	Prevalence	1	Global	2	Female	8	15-19 years	493	Ischemic heart disease	1	Number	2000	40665.05907178125	54629.0749154045	29928.334102035664
5	Prevalence	1	Global	1	Male	8	15-19 years	493	Ischemic heart disease	1	Number	2001	43541.40183069146	57694.23060032356	31722.139227193205
5	Prevalence	1	Global	2	Female	8	15-19 years	493	Ischemic heart disease	1	Number	2001	41706.77769283033	56053.26857061646	30659.14908008016
5	Prevalence	1	Global	1	Male	8	15-19 years	493	Ischemic heart disease	1	Number	2002	44797.52735220352	59049.14436839233	32509.25699959908
5	Prevalence	1	Global	2	Female	8	15-19 years	493	Ischemic heart disease	1	Number	2002	42766.81325466422	57496.2784023449	31351.42651245008
5	Prevalence	1	Global	1	Male	8	15-19 years	493	Ischemic heart disease	1	Number	2003	45996.53200590523	60371.07057362616	33329.329087779566
5	Prevalence	1	Global	2	Female	8	15-19 years	493	Ischemic heart disease	1	Number	2003	43692.11399968564	58766.79666047535	31953.85569899264
5	Prevalence	1	Global	1	Male	8	15-19 years	493	Ischemic heart disease	1	Number	2004	47016.3022841244	61599.484554205774	34173.64805188854
5	Prevalence	1	Global	2	Female	8	15-19 years	493	Ischemic heart disease	1	Number	2004	44383.47992854377	59717.35717144264	32398.58620565384
5	Prevalence	1	Global	1	Male	8	15-19 years	493	Ischemic heart disease	1	Number	2005	47738.20107930058	62743.61662797733	34750.78568695423
5	Prevalence	1	Global	2	Female	8	15-19 years	493	Ischemic heart disease	1	Number	2005	44770.34504308102	60210.49693372262	32673.091736940623
5	Prevalence	1	Global	1	Male	8	15-19 years	493	Ischemic heart disease	1	Number	2006	48095.09638461351	63120.84568241003	35072.20155366828
5	Prevalence	1	Global	2	Female	8	15-19 years	493	Ischemic heart disease	1	Number	2006	44800.89458812615	60113.336348289246	32790.57549067013
5	Prevalence	1	Global	1	Male	8	15-19 years	493	Ischemic heart disease	1	Number	2007	48200.533190091344	63105.4856940005	35224.30071762377
5	Prevalence	1	Global	2	Female	8	15-19 years	493	Ischemic heart disease	1	Number	2007	44563.88447131221	59532.61409672588	32735.73569219765
5	Prevalence	1	Global	1	Male	8	15-19 years	493	Ischemic heart disease	1	Number	2008	48132.16470456732	62703.12716589648	35226.50878273294
5	Prevalence	1	Global	2	Female	8	15-19 years	493	Ischemic heart disease	1	Number	2008	44155.96979831527	58752.52904423114	32464.850968157534
5	Prevalence	1	Global	1	Male	8	15-19 years	493	Ischemic heart disease	1	Number	2009	47934.32118816696	62155.64108079244	35151.75053736696
5	Prevalence	1	Global	2	Female	8	15-19 years	493	Ischemic heart disease	1	Number	2009	43659.048089731	57994.471594187	32125.963449805487
5	Prevalence	1	Global	1	Male	8	15-19 years	493	Ischemic heart disease	1	Number	2010	47657.72333247116	61655.07432216196	34866.11609386607
5	Prevalence	1	Global	2	Female	8	15-19 years	493	Ischemic heart disease	1	Number	2010	43138.59934761925	57274.82659694132	31774.729499845984
5	Prevalence	1	Global	1	Male	8	15-19 years	493	Ischemic heart disease	1	Number	2011	47493.40428058736	61142.71503364445	34703.99323026081
5	Prevalence	1	Global	2	Female	8	15-19 years	493	Ischemic heart disease	1	Number	2011	42765.40028180809	56655.22615195128	31472.93733261649
5	Prevalence	1	Global	1	Male	8	15-19 years	493	Ischemic heart disease	1	Number	2012	47471.339463507466	61086.50724704699	34657.814239060026
5	Prevalence	1	Global	2	Female	8	15-19 years	493	Ischemic heart disease	1	Number	2012	42584.38901103283	56155.65119570459	31340.69985326653
5	Prevalence	1	Global	1	Male	8	15-19 years	493	Ischemic heart disease	1	Number	2013	47484.51299622193	61141.60589013492	34642.54169772155
5	Prevalence	1	Global	2	Female	8	15-19 years	493	Ischemic heart disease	1	Number	2013	42498.082696175166	55790.53918005215	31340.57893574348
5	Prevalence	1	Global	1	Male	8	15-19 years	493	Ischemic heart disease	1	Number	2014	47480.805370753806	61048.53005781322	34603.39107290635
5	Prevalence	1	Global	2	Female	8	15-19 years	493	Ischemic heart disease	1	Number	2014	42432.35687562447	55509.96696696353	31366.00299025082
5	Prevalence	1	Global	1	Male	8	15-19 years	493	Ischemic heart disease	1	Number	2015	47465.65972505157	60845.61558569352	34519.09355948548
5	Prevalence	1	Global	2	Female	8	15-19 years	493	Ischemic heart disease	1	Number	2015	42361.59064312149	55331.50747150635	31353.98469593185
5	Prevalence	1	Global	1	Male	8	15-19 years	493	Ischemic heart disease	1	Number	2016	47288.14248235509	60883.59399997339	34115.22679142458
5	Prevalence	1	Global	2	Female	8	15-19 years	493	Ischemic heart disease	1	Number	2016	42195.529761633305	55403.75955024156	30927.573575121303
5	Prevalence	1	Global	1	Male	8	15-19 years	493	Ischemic heart disease	1	Number	2017	46989.88922879141	61100.04982930703	33751.056856518444
5	Prevalence	1	Global	2	Female	8	15-19 years	493	Ischemic heart disease	1	Number	2017	41985.459890908765	55977.09449008765	30589.51480217381
5	Prevalence	1	Global	1	Male	8	15-19 years	493	Ischemic heart disease	1	Number	2018	46795.81236066896	61793.17297124868	33579.72272827143
5	Prevalence	1	Global	2	Female	8	15-19 years	493	Ischemic heart disease	1	Number	2018	41883.278913842485	56823.53402521218	30287.40167977084
5	Prevalence	1	Global	1	Male	8	15-19 years	493	Ischemic heart disease	1	Number	2019	46910.76077	62693.13424118298	33249.882206166665
5	Prevalence	1	Global	2	Female	8	15-19 years	493	Ischemic heart disease	1	Number	2019	42024.48604667775	57195.71089275203	30014.02667095644
5	Prevalence	1	Global	1	Male	8	15-19 years	493	Ischemic heart disease	1	Number	2020	47323.33315515409	63153.10590816183	33795.98350180836
5	Prevalence	1	Global	2	Female	8	15-19 years	493	Ischemic heart disease	1	Number	2020	42389.88163521756	57865.73417058106	30191.155072011145
5	Prevalence	1	Global	1	Male	8	15-19 years	493	Ischemic heart disease	1	Number	2021	41697.59897201567	61407.42705662178	24984.27070146444
5	Prevalence	1	Global	2	Female	8	15-19 years	493	Ischemic heart disease	1	Number	2021	39900.642070850496	58905.48320118109	25198.31676416295
5	Prevalence	1	Global	1	Male	9	20-24 years	493	Ischemic heart disease	1	Number	1990	100565.65799540216	126853.79078412426	79092.07825344906
5	Prevalence	1	Global	2	Female	9	20-24 years	493	Ischemic heart disease	1	Number	1990	89737.02678953984	116065.19275539104	68385.13322795754
5	Prevalence	1	Global	1	Male	9	20-24 years	493	Ischemic heart disease	1	Number	1991	101867.92181240434	128185.24262185782	80654.8537611994
5	Prevalence	1	Global	2	Female	9	20-24 years	493	Ischemic heart disease	1	Number	1991	90365.72267111872	116315.44076679184	69266.78874458418
5	Prevalence	1	Global	1	Male	9	20-24 years	493	Ischemic heart disease	1	Number	1992	102860.69555127653	128987.42256169788	81841.58514263388
5	Prevalence	1	Global	2	Female	9	20-24 years	493	Ischemic heart disease	1	Number	1992	90909.3254951339	116025.53544703082	70252.91021792858
5	Prevalence	1	Global	1	Male	9	20-24 years	493	Ischemic heart disease	1	Number	1993	103511.7171693804	129249.05273779565	82376.15220152243
5	Prevalence	1	Global	2	Female	9	20-24 years	493	Ischemic heart disease	1	Number	1993	91401.40991170188	115821.90767003431	71089.88031112576
5	Prevalence	1	Global	1	Male	9	20-24 years	493	Ischemic heart disease	1	Number	1994	103794.97764759549	129809.8069965833	82821.43699758324
5	Prevalence	1	Global	2	Female	9	20-24 years	493	Ischemic heart disease	1	Number	1994	91788.39090037758	115672.9932283874	71597.04770397744
5	Prevalence	1	Global	1	Male	9	20-24 years	493	Ischemic heart disease	1	Number	1995	103829.05682136706	130027.85081380852	83019.25951359968
5	Prevalence	1	Global	2	Female	9	20-24 years	493	Ischemic heart disease	1	Number	1995	92057.75387441916	115602.53686990956	72053.54000487391
5	Prevalence	1	Global	1	Male	9	20-24 years	493	Ischemic heart disease	1	Number	1996	103731.23465926896	129816.1066708199	83273.89485147473
5	Prevalence	1	Global	2	Female	9	20-24 years	493	Ischemic heart disease	1	Number	1996	92172.17418937804	115666.80244870196	72205.80074774058
5	Prevalence	1	Global	1	Male	9	20-24 years	493	Ischemic heart disease	1	Number	1997	103647.27026763328	129542.54601213336	83500.99160875588
5	Prevalence	1	Global	2	Female	9	20-24 years	493	Ischemic heart disease	1	Number	1997	92184.87477588048	115651.79237266484	72398.56903288711
5	Prevalence	1	Global	1	Male	9	20-24 years	493	Ischemic heart disease	1	Number	1998	103865.97192277329	129535.66293223073	83836.39786181925
5	Prevalence	1	Global	2	Female	9	20-24 years	493	Ischemic heart disease	1	Number	1998	92326.62545065251	115788.33616771152	72682.0684206159
5	Prevalence	1	Global	1	Male	9	20-24 years	493	Ischemic heart disease	1	Number	1999	104602.1754761248	130162.01963524873	84578.38452416833
5	Prevalence	1	Global	2	Female	9	20-24 years	493	Ischemic heart disease	1	Number	1999	92802.0837	116298.04902607694	73222.81583383467
5	Prevalence	1	Global	1	Male	9	20-24 years	493	Ischemic heart disease	1	Number	2000	105891.84798010164	131427.83688423363	85762.14820803108
5	Prevalence	1	Global	2	Female	9	20-24 years	493	Ischemic heart disease	1	Number	2000	93664.4073084068	117222.72228697906	74090.71587607439
5	Prevalence	1	Global	1	Male	9	20-24 years	493	Ischemic heart disease	1	Number	2001	107631.52862486008	133172.44203618556	87301.88308233714
5	Prevalence	1	Global	2	Female	9	20-24 years	493	Ischemic heart disease	1	Number	2001	94800.73102206348	118630.02814206888	75222.80654751237
5	Prevalence	1	Global	1	Male	9	20-24 years	493	Ischemic heart disease	1	Number	2002	109811.50579042236	135373.22043798715	89095.9892412686
5	Prevalence	1	Global	2	Female	9	20-24 years	493	Ischemic heart disease	1	Number	2002	96233.6426973034	120419.29341860718	76589.7997984309
5	Prevalence	1	Global	1	Male	9	20-24 years	493	Ischemic heart disease	1	Number	2003	112377.81833998146	138036.83840160386	91063.38324983124
5	Prevalence	1	Global	2	Female	9	20-24 years	493	Ischemic heart disease	1	Number	2003	98026.46475765586	122678.43225782074	78139.27863002551
5	Prevalence	1	Global	1	Male	9	20-24 years	493	Ischemic heart disease	1	Number	2004	115295.37137384684	141532.72371125247	93361.62277001904
5	Prevalence	1	Global	2	Female	9	20-24 years	493	Ischemic heart disease	1	Number	2004	100212.84828233768	125463.74777826936	79929.31119407417
5	Prevalence	1	Global	1	Male	9	20-24 years	493	Ischemic heart disease	1	Number	2005	118527.16397059515	145561.70569207077	96132.81519093712
5	Prevalence	1	Global	2	Female	9	20-24 years	493	Ischemic heart disease	1	Number	2005	102806.89181502016	128841.48087068296	81841.85952678794
5	Prevalence	1	Global	1	Male	9	20-24 years	493	Ischemic heart disease	1	Number	2006	122149.69773802116	150194.4030232603	99250.58885684748
5	Prevalence	1	Global	2	Female	9	20-24 years	493	Ischemic heart disease	1	Number	2006	105849.378248948	132687.59035325228	84271.18911331763
5	Prevalence	1	Global	1	Male	9	20-24 years	493	Ischemic heart disease	1	Number	2007	125934.75412756372	154999.0536031061	102358.27755824942
5	Prevalence	1	Global	2	Female	9	20-24 years	493	Ischemic heart disease	1	Number	2007	108987.01520785238	136752.23547105372	86626.41184074238
5	Prevalence	1	Global	1	Male	9	20-24 years	493	Ischemic heart disease	1	Number	2008	129515.97879087427	159394.27893518796	105254.33603901524
5	Prevalence	1	Global	2	Female	9	20-24 years	493	Ischemic heart disease	1	Number	2008	111765.33183502695	140353.9849298339	88688.43494402584
5	Prevalence	1	Global	1	Male	9	20-24 years	493	Ischemic heart disease	1	Number	2009	132398.11272995293	163057.27267570363	107677.89090790178
5	Prevalence	1	Global	2	Female	9	20-24 years	493	Ischemic heart disease	1	Number	2009	113810.93193155686	142993.5444904691	90190.914041743
5	Prevalence	1	Global	1	Male	9	20-24 years	493	Ischemic heart disease	1	Number	2010	134044.34514988336	165208.34614614144	109205.43950341002
5	Prevalence	1	Global	2	Female	9	20-24 years	493	Ischemic heart disease	1	Number	2010	114806.83378830575	144230.03236403424	90938.45505242868
5	Prevalence	1	Global	1	Male	9	20-24 years	493	Ischemic heart disease	1	Number	2011	134484.40477332275	165536.48858640803	109453.01364405989
5	Prevalence	1	Global	2	Female	9	20-24 years	493	Ischemic heart disease	1	Number	2011	114668.36739719272	143802.73102846474	90990.13840844772
5	Prevalence	1	Global	1	Male	9	20-24 years	493	Ischemic heart disease	1	Number	2012	134129.6808182304	164824.68076994765	109357.60491077442
5	Prevalence	1	Global	2	Female	9	20-24 years	493	Ischemic heart disease	1	Number	2012	113763.33097679752	142271.51337600284	90399.46267573274
5	Prevalence	1	Global	1	Male	9	20-24 years	493	Ischemic heart disease	1	Number	2013	133240.498885574	163521.81493518362	108844.42267117053
5	Prevalence	1	Global	2	Female	9	20-24 years	493	Ischemic heart disease	1	Number	2013	112364.07337797036	140074.99315187958	89395.19825328767
5	Prevalence	1	Global	1	Male	9	20-24 years	493	Ischemic heart disease	1	Number	2014	132081.185362294	161970.72948126297	108002.9629498924
5	Prevalence	1	Global	2	Female	9	20-24 years	493	Ischemic heart disease	1	Number	2014	110733.48663047956	137725.60478146237	88193.80932171232
5	Prevalence	1	Global	1	Male	9	20-24 years	493	Ischemic heart disease	1	Number	2015	130891.62425815868	160454.17705552545	107081.24989337056
5	Prevalence	1	Global	2	Female	9	20-24 years	493	Ischemic heart disease	1	Number	2015	109110.29953807124	135537.53190086063	86998.55962367312
5	Prevalence	1	Global	1	Male	9	20-24 years	493	Ischemic heart disease	1	Number	2016	130001.17052481577	159534.3157558575	106457.9827077364
5	Prevalence	1	Global	2	Female	9	20-24 years	493	Ischemic heart disease	1	Number	2016	107905.3468022374	134358.25467254536	85865.28972309522
5	Prevalence	1	Global	1	Male	9	20-24 years	493	Ischemic heart disease	1	Number	2017	129475.68671472635	159385.12524621823	105539.42741825824
5	Prevalence	1	Global	2	Female	9	20-24 years	493	Ischemic heart disease	1	Number	2017	107188.80434586492	134085.66952264536	85013.47352307403
5	Prevalence	1	Global	1	Male	9	20-24 years	493	Ischemic heart disease	1	Number	2018	129176.3054248999	159671.3274769658	104645.08587418696
5	Prevalence	1	Global	2	Female	9	20-24 years	493	Ischemic heart disease	1	Number	2018	106741.35963327868	134410.71919191326	84306.24113328817
5	Prevalence	1	Global	1	Male	9	20-24 years	493	Ischemic heart disease	1	Number	2019	129042.61485516936	160045.60895900158	104507.21187623964
5	Prevalence	1	Global	2	Female	9	20-24 years	493	Ischemic heart disease	1	Number	2019	106413.58217542197	134507.90166581344	83717.33153350868
5	Prevalence	1	Global	1	Male	9	20-24 years	493	Ischemic heart disease	1	Number	2020	129108.3274677214	159474.55918467208	104214.6265053596
5	Prevalence	1	Global	2	Female	9	20-24 years	493	Ischemic heart disease	1	Number	2020	106273.88368859714	134723.8797306657	82918.81378162559
5	Prevalence	1	Global	1	Male	9	20-24 years	493	Ischemic heart disease	1	Number	2021	124040.64856103524	157188.90079552348	96243.01101180796
5	Prevalence	1	Global	2	Female	9	20-24 years	493	Ischemic heart disease	1	Number	2021	105550.58923679656	139055.77308700548	79281.8576043025
5	Prevalence	1	Global	1	Male	10	25-29 years	493	Ischemic heart disease	1	Number	1990	259098.289384452	337429.22241755505	196374.78194787004
5	Prevalence	1	Global	2	Female	10	25-29 years	493	Ischemic heart disease	1	Number	1990	213675.39415627337	280580.1723264267	161627.96580130298
5	Prevalence	1	Global	1	Male	10	25-29 years	493	Ischemic heart disease	1	Number	1991	266822.4734173034	345996.38014199457	203600.22237348076
5	Prevalence	1	Global	2	Female	10	25-29 years	493	Ischemic heart disease	1	Number	1991	219598.083172064	287320.34849007183	166843.32331217473
5	Prevalence	1	Global	1	Male	10	25-29 years	493	Ischemic heart disease	1	Number	1992	273327.775863575	353756.43573852023	209915.85071286265
5	Prevalence	1	Global	2	Female	10	25-29 years	493	Ischemic heart disease	1	Number	1992	224361.11353182865	292242.00990283216	171171.01324751225
5	Prevalence	1	Global	1	Male	10	25-29 years	493	Ischemic heart disease	1	Number	1993	277874.3255690022	359068.87924610137	214154.3556198366
5	Prevalence	1	Global	2	Female	10	25-29 years	493	Ischemic heart disease	1	Number	1993	227398.6901737442	295199.82367211214	173906.04439149884
5	Prevalence	1	Global	1	Male	10	25-29 years	493	Ischemic heart disease	1	Number	1994	280980.3021777084	362732.5932743136	217141.43186034737
5	Prevalence	1	Global	2	Female	10	25-29 years	493	Ischemic heart disease	1	Number	1994	229355.18851214685	297035.0021080001	175718.75961199083
5	Prevalence	1	Global	1	Male	10	25-29 years	493	Ischemic heart disease	1	Number	1995	283391.0703149143	364788.4297331688	219436.5622619164
5	Prevalence	1	Global	2	Female	10	25-29 years	493	Ischemic heart disease	1	Number	1995	230951.0343841127	298795.6432904924	177304.72451600715
5	Prevalence	1	Global	1	Male	10	25-29 years	493	Ischemic heart disease	1	Number	1996	285760.0403219055	367503.3713887413	221782.83181621623
5	Prevalence	1	Global	2	Female	10	25-29 years	493	Ischemic heart disease	1	Number	1996	232750.0850509004	300927.2661289593	178867.7547195165
5	Prevalence	1	Global	1	Male	10	25-29 years	493	Ischemic heart disease	1	Number	1997	287622.8915409424	370108.08660902665	223558.28401289837
5	Prevalence	1	Global	2	Female	10	25-29 years	493	Ischemic heart disease	1	Number	1997	234724.70881687436	303492.8831295253	180459.74819198917
5	Prevalence	1	Global	1	Male	10	25-29 years	493	Ischemic heart disease	1	Number	1998	288976.396356382	371723.05070014414	224779.4290213833
5	Prevalence	1	Global	2	Female	10	25-29 years	493	Ischemic heart disease	1	Number	1998	236762.7512446878	306150.6081116945	182031.008719766
5	Prevalence	1	Global	1	Male	10	25-29 years	493	Ischemic heart disease	1	Number	1999	289713.4017212722	372253.8179719237	225407.2700695008
5	Prevalence	1	Global	2	Female	10	25-29 years	493	Ischemic heart disease	1	Number	1999	238577.53299111308	308235.7682967986	183437.00071519671
5	Prevalence	1	Global	1	Male	10	25-29 years	493	Ischemic heart disease	1	Number	2000	289769.4427540412	371642.8255259236	225568.0453132456
5	Prevalence	1	Global	2	Female	10	25-29 years	493	Ischemic heart disease	1	Number	2000	239775.52779794292	309427.14821759926	184437.89440285333
5	Prevalence	1	Global	1	Male	10	25-29 years	493	Ischemic heart disease	1	Number	2001	289401.7703085803	371468.8445066129	225704.1117444156
5	Prevalence	1	Global	2	Female	10	25-29 years	493	Ischemic heart disease	1	Number	2001	240128.6359629892	309650.9240446447	184776.2544539436
5	Prevalence	1	Global	1	Male	10	25-29 years	493	Ischemic heart disease	1	Number	2002	289134.8157208117	371152.5180623559	225846.10860278225
5	Prevalence	1	Global	2	Female	10	25-29 years	493	Ischemic heart disease	1	Number	2002	239958.182373018	309526.27185051446	184700.68710548017
5	Prevalence	1	Global	1	Male	10	25-29 years	493	Ischemic heart disease	1	Number	2003	289667.98655734694	371513.7871665986	226602.9662453668
5	Prevalence	1	Global	2	Female	10	25-29 years	493	Ischemic heart disease	1	Number	2003	239988.89109505853	309865.25456463534	184708.13783729493
5	Prevalence	1	Global	1	Male	10	25-29 years	493	Ischemic heart disease	1	Number	2004	291597.60992067703	373702.6648393432	228482.59696761897
5	Prevalence	1	Global	2	Female	10	25-29 years	493	Ischemic heart disease	1	Number	2004	240908.0346585242	311213.1341641847	185579.2942192701
5	Prevalence	1	Global	1	Male	10	25-29 years	493	Ischemic heart disease	1	Number	2005	295071.9821040545	377876.1333477682	231650.0669092729
5	Prevalence	1	Global	2	Female	10	25-29 years	493	Ischemic heart disease	1	Number	2005	242984.36274582983	314038.4939322206	187343.0529796768
5	Prevalence	1	Global	1	Male	10	25-29 years	493	Ischemic heart disease	1	Number	2006	299639.3554683058	383493.40119936736	235307.81481275303
5	Prevalence	1	Global	2	Female	10	25-29 years	493	Ischemic heart disease	1	Number	2006	246009.74280846943	317786.6524428487	189791.21866619072
5	Prevalence	1	Global	1	Male	10	25-29 years	493	Ischemic heart disease	1	Number	2007	305284.5474656507	390608.2163657225	239715.95437767895
5	Prevalence	1	Global	2	Female	10	25-29 years	493	Ischemic heart disease	1	Number	2007	250089.1579891067	322956.0733953512	193054.34296877263
5	Prevalence	1	Global	1	Male	10	25-29 years	493	Ischemic heart disease	1	Number	2008	312213.2175023979	399496.1700723876	245062.63612244948
5	Prevalence	1	Global	2	Female	10	25-29 years	493	Ischemic heart disease	1	Number	2008	255360.40541480185	329734.2803886206	197291.71593974569
5	Prevalence	1	Global	1	Male	10	25-29 years	493	Ischemic heart disease	1	Number	2009	320184.8893726832	409848.0648220718	251167.55776518196
5	Prevalence	1	Global	2	Female	10	25-29 years	493	Ischemic heart disease	1	Number	2009	261649.35272013213	337907.11505558173	202157.5127259655
5	Prevalence	1	Global	1	Male	10	25-29 years	493	Ischemic heart disease	1	Number	2010	328686.151177117	420971.2311836826	257639.29317404676
5	Prevalence	1	Global	2	Female	10	25-29 years	493	Ischemic heart disease	1	Number	2010	268610.75059457816	347050.2409252045	207466.8038808545
5	Prevalence	1	Global	1	Male	10	25-29 years	493	Ischemic heart disease	1	Number	2011	337891.1607509966	432979.8098097656	264904.1930913281
5	Prevalence	1	Global	2	Female	10	25-29 years	493	Ischemic heart disease	1	Number	2011	276355.21403371263	357147.83461733034	213286.5750641767
5	Prevalence	1	Global	1	Male	10	25-29 years	493	Ischemic heart disease	1	Number	2012	347091.15564751707	444702.5045957033	272197.1802049077
5	Prevalence	1	Global	2	Female	10	25-29 years	493	Ischemic heart disease	1	Number	2012	284021.58705616824	367111.7808836461	219093.7734955436
5	Prevalence	1	Global	1	Male	10	25-29 years	493	Ischemic heart disease	1	Number	2013	355019.0280077493	454485.7115279193	278540.77631712623
5	Prevalence	1	Global	2	Female	10	25-29 years	493	Ischemic heart disease	1	Number	2013	290368.032348878	375273.9022199261	223911.63558286225
5	Prevalence	1	Global	1	Male	10	25-29 years	493	Ischemic heart disease	1	Number	2014	360869.5886446408	461767.4403994273	283322.36928658147
5	Prevalence	1	Global	2	Female	10	25-29 years	493	Ischemic heart disease	1	Number	2014	294609.89224988024	380558.4678526276	227081.25622401707
5	Prevalence	1	Global	1	Male	10	25-29 years	493	Ischemic heart disease	1	Number	2015	364135.12144750665	465958.3903123449	285893.69890591863
5	Prevalence	1	Global	2	Female	10	25-29 years	493	Ischemic heart disease	1	Number	2015	296275.89559459424	382580.47403098526	228151.7451247656
5	Prevalence	1	Global	1	Male	10	25-29 years	493	Ischemic heart disease	1	Number	2016	364633.7006064504	467842.89374381234	284578.3085522632
5	Prevalence	1	Global	2	Female	10	25-29 years	493	Ischemic heart disease	1	Number	2016	295555.5612788618	382771.4740202724	227247.8370304457
5	Prevalence	1	Global	1	Male	10	25-29 years	493	Ischemic heart disease	1	Number	2017	363392.8498240541	468272.6825746355	281606.0328200733
5	Prevalence	1	Global	2	Female	10	25-29 years	493	Ischemic heart disease	1	Number	2017	293394.8469078873	381881.5382716026	224709.5342301167
5	Prevalence	1	Global	1	Male	10	25-29 years	493	Ischemic heart disease	1	Number	2018	360950.7767883369	466509.97343795	277888.23934156296
5	Prevalence	1	Global	2	Female	10	25-29 years	493	Ischemic heart disease	1	Number	2018	290090.63662464777	378951.739868463	220537.8526937637
5	Prevalence	1	Global	1	Male	10	25-29 years	493	Ischemic heart disease	1	Number	2019	357552.9657920921	464377.0529893005	273782.3873320583
5	Prevalence	1	Global	2	Female	10	25-29 years	493	Ischemic heart disease	1	Number	2019	285804.8971985046	374763.8599790537	216836.6086732005
5	Prevalence	1	Global	1	Male	10	25-29 years	493	Ischemic heart disease	1	Number	2020	353708.94352925086	461472.48647348245	270907.73654830665
5	Prevalence	1	Global	2	Female	10	25-29 years	493	Ischemic heart disease	1	Number	2020	281242.1913143232	369803.6137174417	212849.84638715585
5	Prevalence	1	Global	1	Male	10	25-29 years	493	Ischemic heart disease	1	Number	2021	354607.9394605913	478457.2273617459	263148.815524146
5	Prevalence	1	Global	2	Female	10	25-29 years	493	Ischemic heart disease	1	Number	2021	285010.2207612348	388776.4559046903	205728.43652874776
5	Prevalence	1	Global	1	Male	11	30-34 years	493	Ischemic heart disease	1	Number	1990	554141.0774977676	697157.8424296007	426434.3762912224
5	Prevalence	1	Global	2	Female	11	30-34 years	493	Ischemic heart disease	1	Number	1990	409582.7018159164	524421.2808380611	311570.36361879564
5	Prevalence	1	Global	1	Male	11	30-34 years	493	Ischemic heart disease	1	Number	1991	559665.7250684024	701306.1392879679	434985.9722062008
5	Prevalence	1	Global	2	Female	11	30-34 years	493	Ischemic heart disease	1	Number	1991	413122.309127719	524796.7821817487	317522.62713486666
5	Prevalence	1	Global	1	Male	11	30-34 years	493	Ischemic heart disease	1	Number	1992	570060.1271709116	711940.4700258841	445913.14000845584
5	Prevalence	1	Global	2	Female	11	30-34 years	493	Ischemic heart disease	1	Number	1992	420946.444869663	531045.5210214228	326771.5316915488
5	Prevalence	1	Global	1	Male	11	30-34 years	493	Ischemic heart disease	1	Number	1993	586620.038528187	728229.7053458047	461348.29495022254
5	Prevalence	1	Global	2	Female	11	30-34 years	493	Ischemic heart disease	1	Number	1993	434142.9387423215	545914.6759633573	338394.4843054801
5	Prevalence	1	Global	1	Male	11	30-34 years	493	Ischemic heart disease	1	Number	1994	606136.8213198466	750089.5776734634	478433.1934190719
5	Prevalence	1	Global	2	Female	11	30-34 years	493	Ischemic heart disease	1	Number	1994	449905.26356628456	565352.1903719546	351709.38318021165
5	Prevalence	1	Global	1	Male	11	30-34 years	493	Ischemic heart disease	1	Number	1995	625426.2671984995	773283.5326053076	494853.9226761136
5	Prevalence	1	Global	2	Female	11	30-34 years	493	Ischemic heart disease	1	Number	1995	465767.0154208981	585783.9801059044	364798.6039679883
5	Prevalence	1	Global	1	Male	11	30-34 years	493	Ischemic heart disease	1	Number	1996	642410.1426073113	793968.9093726483	508473.5082337103
5	Prevalence	1	Global	2	Female	11	30-34 years	493	Ischemic heart disease	1	Number	1996	480331.69461810624	604642.9362998193	376394.2434529253
5	Prevalence	1	Global	1	Male	11	30-34 years	493	Ischemic heart disease	1	Number	1997	656620.6018969894	811412.0083426256	519754.3944889911
5	Prevalence	1	Global	2	Female	11	30-34 years	493	Ischemic heart disease	1	Number	1997	492703.0206064574	620947.1009900765	386038.9754974144
5	Prevalence	1	Global	1	Male	11	30-34 years	493	Ischemic heart disease	1	Number	1998	666879.4823789123	823967.0497608125	528028.0599716303
5	Prevalence	1	Global	2	Female	11	30-34 years	493	Ischemic heart disease	1	Number	1998	501530.8910021285	632689.0039524994	392856.3142914853
5	Prevalence	1	Global	1	Male	11	30-34 years	493	Ischemic heart disease	1	Number	1999	674666.4349169827	833438.9381867509	534117.7702760417
5	Prevalence	1	Global	2	Female	11	30-34 years	493	Ischemic heart disease	1	Number	1999	507961.3470854164	641248.1142048793	397759.141872799
5	Prevalence	1	Global	1	Male	11	30-34 years	493	Ischemic heart disease	1	Number	2000	681552.8060400444	841669.4256108792	539662.8078076132
5	Prevalence	1	Global	2	Female	11	30-34 years	493	Ischemic heart disease	1	Number	2000	513150.85222833545	647976.5405083077	401842.0593390197
5	Prevalence	1	Global	1	Male	11	30-34 years	493	Ischemic heart disease	1	Number	2001	689291.8570573393	850581.8072633804	546008.8415764635
5	Prevalence	1	Global	2	Female	11	30-34 years	493	Ischemic heart disease	1	Number	2001	518303.7899454035	653867.508756124	406036.1642467866
5	Prevalence	1	Global	1	Male	11	30-34 years	493	Ischemic heart disease	1	Number	2002	696780.7631527677	859439.1667553815	552702.4605
5	Prevalence	1	Global	2	Female	11	30-34 years	493	Ischemic heart disease	1	Number	2002	523622.22327390383	660177.4655731105	410105.3886877765
5	Prevalence	1	Global	1	Male	11	30-34 years	493	Ischemic heart disease	1	Number	2003	703349.9467972559	867278.2132119354	558567.2004632336
5	Prevalence	1	Global	2	Female	11	30-34 years	493	Ischemic heart disease	1	Number	2003	528776.6224929091	666347.951426299	413995.6195514284
5	Prevalence	1	Global	1	Male	11	30-34 years	493	Ischemic heart disease	1	Number	2004	708467.4419871628	874200.3106744278	563311.6754178825
5	Prevalence	1	Global	2	Female	11	30-34 years	493	Ischemic heart disease	1	Number	2004	533219.9371335299	671640.8096632798	417456.53327288426
5	Prevalence	1	Global	1	Male	11	30-34 years	493	Ischemic heart disease	1	Number	2005	711787.7977130824	878347.9801587265	566793.9619676992
5	Prevalence	1	Global	2	Female	11	30-34 years	493	Ischemic heart disease	1	Number	2005	536233.3326632474	674900.7890953076	420065.4335389589
5	Prevalence	1	Global	1	Male	11	30-34 years	493	Ischemic heart disease	1	Number	2006	714355.1076676386	880067.3454010799	569445.761330713
5	Prevalence	1	Global	2	Female	11	30-34 years	493	Ischemic heart disease	1	Number	2006	537882.3987640153	676165.5764209083	421573.7451695461
5	Prevalence	1	Global	1	Male	11	30-34 years	493	Ischemic heart disease	1	Number	2007	717374.2577234949	882325.9116356254	571906.9349127223
5	Prevalence	1	Global	2	Female	11	30-34 years	493	Ischemic heart disease	1	Number	2007	538863.8952541695	676530.383738319	422678.1894689028
5	Prevalence	1	Global	1	Male	11	30-34 years	493	Ischemic heart disease	1	Number	2008	722427.1045713691	887328.4076463256	576574.8134857325
5	Prevalence	1	Global	2	Female	11	30-34 years	493	Ischemic heart disease	1	Number	2008	540503.8810537629	677828.3173004079	424362.1236554743
5	Prevalence	1	Global	1	Male	11	30-34 years	493	Ischemic heart disease	1	Number	2009	730129.0752198886	896251.8094806476	583490.5361889813
5	Prevalence	1	Global	2	Female	11	30-34 years	493	Ischemic heart disease	1	Number	2009	543906.6220555577	681535.6113881925	427413.0957797146
5	Prevalence	1	Global	1	Male	11	30-34 years	493	Ischemic heart disease	1	Number	2010	739632.3543942749	907543.2810007108	591746.7759629507
5	Prevalence	1	Global	2	Female	11	30-34 years	493	Ischemic heart disease	1	Number	2010	549118.0733548505	687710.246967007	431798.7811939672
5	Prevalence	1	Global	1	Male	11	30-34 years	493	Ischemic heart disease	1	Number	2011	750055.8152203434	919889.9387151896	600121.2583292128
5	Prevalence	1	Global	2	Female	11	30-34 years	493	Ischemic heart disease	1	Number	2011	555328.8911334791	694382.7932188828	436880.8212744985
5	Prevalence	1	Global	1	Male	11	30-34 years	493	Ischemic heart disease	1	Number	2012	762279.6972290119	934487.2279923884	610098.7366706674
5	Prevalence	1	Global	2	Female	11	30-34 years	493	Ischemic heart disease	1	Number	2012	563231.1151624144	703377.441662306	443284.1621765767
5	Prevalence	1	Global	1	Male	11	30-34 years	493	Ischemic heart disease	1	Number	2013	776960.3516115928	952418.0068269572	622573.2785811471
5	Prevalence	1	Global	2	Female	11	30-34 years	493	Ischemic heart disease	1	Number	2013	573375.2590442013	715718.6849703055	451290.4506207159
5	Prevalence	1	Global	1	Male	11	30-34 years	493	Ischemic heart disease	1	Number	2014	794251.8435821361	974040.3944198532	636355.2434771103
5	Prevalence	1	Global	2	Female	11	30-34 years	493	Ischemic heart disease	1	Number	2014	585903.5355241335	731819.3481275339	460863.7732429986
5	Prevalence	1	Global	1	Male	11	30-34 years	493	Ischemic heart disease	1	Number	2015	814220.8756160372	999530.894512603	651208.9236037222
5	Prevalence	1	Global	2	Female	11	30-34 years	493	Ischemic heart disease	1	Number	2015	600905.7228878603	751626.5755048704	471913.78984306415
5	Prevalence	1	Global	1	Male	11	30-34 years	493	Ischemic heart disease	1	Number	2016	837818.2394635755	1032556.2839357968	665861.8195571266
5	Prevalence	1	Global	2	Female	11	30-34 years	493	Ischemic heart disease	1	Number	2016	619532.2201572225	775033.4416923149	485051.8371913179
5	Prevalence	1	Global	1	Male	11	30-34 years	493	Ischemic heart disease	1	Number	2017	862706.6785011968	1072722.0620374642	680239.7280440625
5	Prevalence	1	Global	2	Female	11	30-34 years	493	Ischemic heart disease	1	Number	2017	639511.8156007844	803181.8693461069	497921.3760773088
5	Prevalence	1	Global	1	Male	11	30-34 years	493	Ischemic heart disease	1	Number	2018	884546.7327266808	1103131.026907149	692251.8875294602
5	Prevalence	1	Global	2	Female	11	30-34 years	493	Ischemic heart disease	1	Number	2018	656704.0444446392	832737.0770700133	505119.798802809
5	Prevalence	1	Global	1	Male	11	30-34 years	493	Ischemic heart disease	1	Number	2019	899913.8186802858	1126312.246256551	697533.298003961
5	Prevalence	1	Global	2	Female	11	30-34 years	493	Ischemic heart disease	1	Number	2019	667786.0380372221	849085.7186178355	510236.3911031279
5	Prevalence	1	Global	1	Male	11	30-34 years	493	Ischemic heart disease	1	Number	2020	906915.9251841868	1134374.723802029	702448.1302242168
5	Prevalence	1	Global	2	Female	11	30-34 years	493	Ischemic heart disease	1	Number	2020	671429.9055204451	858543.3339034945	513176.5286381541
5	Prevalence	1	Global	1	Male	11	30-34 years	493	Ischemic heart disease	1	Number	2021	910583.7938119362	1182750.8321563322	676373.3504689349
5	Prevalence	1	Global	2	Female	11	30-34 years	493	Ischemic heart disease	1	Number	2021	683579.9497989375	907192.3104984384	497545.8045854469
5	Prevalence	1	Global	1	Male	12	35-39 years	493	Ischemic heart disease	1	Number	1990	1144768.245521581	1403675.2148291685	915588.0461606442
5	Prevalence	1	Global	2	Female	12	35-39 years	493	Ischemic heart disease	1	Number	1990	755291.9892047251	931350.4722963584	602256.6157621858
5	Prevalence	1	Global	1	Male	12	35-39 years	493	Ischemic heart disease	1	Number	1991	1174540.1523328049	1429365.354319043	944916.9698398404
5	Prevalence	1	Global	2	Female	12	35-39 years	493	Ischemic heart disease	1	Number	1991	773415.5338544789	949213.3830843924	618917.3977288305
5	Prevalence	1	Global	1	Male	12	35-39 years	493	Ischemic heart disease	1	Number	1992	1199422.5428745465	1452996.0636969416	968836.0996366962
5	Prevalence	1	Global	2	Female	12	35-39 years	493	Ischemic heart disease	1	Number	1992	787815.8419485932	962249.5774227616	634435.587087018
5	Prevalence	1	Global	1	Male	12	35-39 years	493	Ischemic heart disease	1	Number	1993	1215826.234225325	1467755.112635403	985462.5498801088
5	Prevalence	1	Global	2	Female	12	35-39 years	493	Ischemic heart disease	1	Number	1993	796292.3361781414	968421.4017659242	643664.5664231963
5	Prevalence	1	Global	1	Male	12	35-39 years	493	Ischemic heart disease	1	Number	1994	1225677.9377845498	1475649.564754279	997648.7836977964
5	Prevalence	1	Global	2	Female	12	35-39 years	493	Ischemic heart disease	1	Number	1994	801007.2228037096	969201.19278731	650576.2978276092
5	Prevalence	1	Global	1	Male	12	35-39 years	493	Ischemic heart disease	1	Number	1995	1234457.5039884336	1484374.099294832	1007973.48495884
5	Prevalence	1	Global	2	Female	12	35-39 years	493	Ischemic heart disease	1	Number	1995	805905.9659949761	972728.720604322	657742.1426688891
5	Prevalence	1	Global	1	Male	12	35-39 years	493	Ischemic heart disease	1	Number	1996	1249685.0463577549	1500778.145629946	1022243.8760095388
5	Prevalence	1	Global	2	Female	12	35-39 years	493	Ischemic heart disease	1	Number	1996	816888.117660537	984686.3143867822	667818.4264085517
5	Prevalence	1	Global	1	Male	12	35-39 years	493	Ischemic heart disease	1	Number	1997	1276499.5822036606	1532627.316039513	1044959.1129334914
5	Prevalence	1	Global	2	Female	12	35-39 years	493	Ischemic heart disease	1	Number	1997	837365.3543086366	1009042.3400104326	684984.6226225225
5	Prevalence	1	Global	1	Male	12	35-39 years	493	Ischemic heart disease	1	Number	1998	1317108.789860261	1581874.4443294408	1077405.440185533
5	Prevalence	1	Global	2	Female	12	35-39 years	493	Ischemic heart disease	1	Number	1998	869039.7292316839	1048886.9264730932	710427.9833920827
5	Prevalence	1	Global	1	Male	12	35-39 years	493	Ischemic heart disease	1	Number	1999	1364211.4783470442	1639511.3795922275	1115468.4173378253
5	Prevalence	1	Global	2	Female	12	35-39 years	493	Ischemic heart disease	1	Number	1999	905917.6555071048	1094808.935053771	739701.9917658833
5	Prevalence	1	Global	1	Male	12	35-39 years	493	Ischemic heart disease	1	Number	2000	1409758.8002766764	1695188.0760556022	1152866.2253962276
5	Prevalence	1	Global	2	Female	12	35-39 years	493	Ischemic heart disease	1	Number	2000	941906.1453827404	1139736.0175513895	768353.2578486397
5	Prevalence	1	Global	1	Male	12	35-39 years	493	Ischemic heart disease	1	Number	2001	1449322.9541333248	1744583.973504513	1184994.0841602134
5	Prevalence	1	Global	2	Female	12	35-39 years	493	Ischemic heart disease	1	Number	2001	973877.0702046284	1179347.6568768248	793979.1287322328
5	Prevalence	1	Global	1	Male	12	35-39 years	493	Ischemic heart disease	1	Number	2002	1483408.308732636	1787647.6685354025	1213100.074915804
5	Prevalence	1	Global	2	Female	12	35-39 years	493	Ischemic heart disease	1	Number	2002	1000773.7537667698	1212760.0352583393	815633.9649288976
5	Prevalence	1	Global	1	Male	12	35-39 years	493	Ischemic heart disease	1	Number	2003	1509664.2841285337	1821106.400196112	1235077.2694615822
5	Prevalence	1	Global	2	Female	12	35-39 years	493	Ischemic heart disease	1	Number	2003	1020059.0604085928	1236635.7603386878	831203.0971047082
5	Prevalence	1	Global	1	Male	12	35-39 years	493	Ischemic heart disease	1	Number	2004	1531387.0874136493	1848587.235311452	1253093.5102306083
5	Prevalence	1	Global	2	Female	12	35-39 years	493	Ischemic heart disease	1	Number	2004	1034316.1323118508	1254125.7637370164	843320.318116884
5	Prevalence	1	Global	1	Male	12	35-39 years	493	Ischemic heart disease	1	Number	2005	1551646.4877851922	1874742.2008562477	1268469.9050722555
5	Prevalence	1	Global	2	Female	12	35-39 years	493	Ischemic heart disease	1	Number	2005	1046051.1136013007	1268224.917038139	853563.406403151
5	Prevalence	1	Global	1	Male	12	35-39 years	493	Ischemic heart disease	1	Number	2006	1574993.003868947	1902654.596701636	1287939.349830232
5	Prevalence	1	Global	2	Female	12	35-39 years	493	Ischemic heart disease	1	Number	2006	1058075.1942202144	1281139.0441511213	863161.6349978419
5	Prevalence	1	Global	1	Male	12	35-39 years	493	Ischemic heart disease	1	Number	2007	1599390.86702061	1932402.4308493456	1308759.191228963
5	Prevalence	1	Global	2	Female	12	35-39 years	493	Ischemic heart disease	1	Number	2007	1071146.0194072265	1295331.0686416766	873748.7720090431
5	Prevalence	1	Global	1	Male	12	35-39 years	493	Ischemic heart disease	1	Number	2008	1622200.833037673	1959953.820172058	1328648.3453916742
5	Prevalence	1	Global	2	Female	12	35-39 years	493	Ischemic heart disease	1	Number	2008	1084244.9878613933	1309438.4378829808	884417.9505863466
5	Prevalence	1	Global	1	Male	12	35-39 years	493	Ischemic heart disease	1	Number	2009	1640660.282344887	1980925.8060071303	1344494.9470670798
5	Prevalence	1	Global	2	Female	12	35-39 years	493	Ischemic heart disease	1	Number	2009	1095606.7123744865	1321808.904132748	893763.1457397649
5	Prevalence	1	Global	1	Male	12	35-39 years	493	Ischemic heart disease	1	Number	2010	1652148.344564784	1992995.0396078837	1354554.3951577484
5	Prevalence	1	Global	2	Female	12	35-39 years	493	Ischemic heart disease	1	Number	2010	1102975.513578433	1329400.1629522422	899881.5333286005
5	Prevalence	1	Global	1	Male	12	35-39 years	493	Ischemic heart disease	1	Number	2011	1657997.3025616938	1994404.759631094	1361314.8979934908
5	Prevalence	1	Global	2	Female	12	35-39 years	493	Ischemic heart disease	1	Number	2011	1105825.9272179075	1330853.1451207912	903393.6400268936
5	Prevalence	1	Global	1	Male	12	35-39 years	493	Ischemic heart disease	1	Number	2012	1661790.828381193	1993073.2901448729	1366727.1012089406
5	Prevalence	1	Global	2	Female	12	35-39 years	493	Ischemic heart disease	1	Number	2012	1106060.4527848049	1329027.247785437	905129.0214206602
5	Prevalence	1	Global	1	Male	12	35-39 years	493	Ischemic heart disease	1	Number	2013	1668055.7498423615	1995824.852131227	1373893.6695889076
5	Prevalence	1	Global	2	Female	12	35-39 years	493	Ischemic heart disease	1	Number	2013	1107286.5060203709	1329199.340128847	907626.889745952
5	Prevalence	1	Global	1	Male	12	35-39 years	493	Ischemic heart disease	1	Number	2014	1680350.0339495903	2007345.3096971975	1385169.33977141
5	Prevalence	1	Global	2	Female	12	35-39 years	493	Ischemic heart disease	1	Number	2014	1112714.1899359382	1335003.122125838	913107.6220975908
5	Prevalence	1	Global	1	Male	12	35-39 years	493	Ischemic heart disease	1	Number	2015	1700292.0880639495	2030775.2091637545	1401458.148058253
5	Prevalence	1	Global	2	Female	12	35-39 years	493	Ischemic heart disease	1	Number	2015	1123925.2421181905	1348386.935476879	922049.2579697936
5	Prevalence	1	Global	1	Male	12	35-39 years	493	Ischemic heart disease	1	Number	2016	1727209.510696327	2069840.229228579	1419512.5952378104
5	Prevalence	1	Global	2	Female	12	35-39 years	493	Ischemic heart disease	1	Number	2016	1141483.3631088824	1372652.7043046989	932142.8124736212
5	Prevalence	1	Global	1	Male	12	35-39 years	493	Ischemic heart disease	1	Number	2017	1761596.5338048376	2128469.1965665105	1439967.5050824047
5	Prevalence	1	Global	2	Female	12	35-39 years	493	Ischemic heart disease	1	Number	2017	1165870.4074445495	1409860.7529341471	944409.5317863314
5	Prevalence	1	Global	1	Male	12	35-39 years	493	Ischemic heart disease	1	Number	2018	1801992.387254476	2197366.8569642343	1464332.6142358598
5	Prevalence	1	Global	2	Female	12	35-39 years	493	Ischemic heart disease	1	Number	2018	1194802.473658451	1459885.3995162435	960221.1501811744
5	Prevalence	1	Global	1	Male	12	35-39 years	493	Ischemic heart disease	1	Number	2019	1845449.295960897	2264475.4235115256	1487908.5343419053
5	Prevalence	1	Global	2	Female	12	35-39 years	493	Ischemic heart disease	1	Number	2019	1225063.0321574912	1507513.3963487688	981627.5151420104
5	Prevalence	1	Global	1	Male	12	35-39 years	493	Ischemic heart disease	1	Number	2020	1890600.661763519	2311486.138205428	1522618.6169480295
5	Prevalence	1	Global	2	Female	12	35-39 years	493	Ischemic heart disease	1	Number	2020	1256196.4030613406	1551484.2802093136	1005200.5153068644
5	Prevalence	1	Global	1	Male	12	35-39 years	493	Ischemic heart disease	1	Number	2021	1941641.8502919571	2480488.1200972013	1500538.6255718484
5	Prevalence	1	Global	2	Female	12	35-39 years	493	Ischemic heart disease	1	Number	2021	1318979.558449587	1677711.9014402549	1012702.8726995172
5	Prevalence	1	Global	1	Male	13	40-44 years	493	Ischemic heart disease	1	Number	1990	1936878.911138828	2382963.334207477	1581029.2357460095
5	Prevalence	1	Global	2	Female	13	40-44 years	493	Ischemic heart disease	1	Number	1990	1129035.0601388435	1386934.7272607666	909042.552826865
5	Prevalence	1	Global	1	Male	13	40-44 years	493	Ischemic heart disease	1	Number	1991	2032960.6742620696	2482199.963382877	1670172.56495609
5	Prevalence	1	Global	2	Female	13	40-44 years	493	Ischemic heart disease	1	Number	1991	1187542.051894999	1453336.6224940598	964043.138676704
5	Prevalence	1	Global	1	Male	13	40-44 years	493	Ischemic heart disease	1	Number	1992	2103195.7151681376	2555046.8228233373	1737329.3516573005
5	Prevalence	1	Global	2	Female	13	40-44 years	493	Ischemic heart disease	1	Number	1992	1233002.768785075	1502508.5349755825	1006306.35676431
5	Prevalence	1	Global	1	Male	13	40-44 years	493	Ischemic heart disease	1	Number	1993	2179493.7537339446	2634542.377015221	1810530.96844158
5	Prevalence	1	Global	2	Female	13	40-44 years	493	Ischemic heart disease	1	Number	1993	1284776.180162601	1559009.8204011102	1054917.0050164922
5	Prevalence	1	Global	1	Male	13	40-44 years	493	Ischemic heart disease	1	Number	1994	2242233.24031422	2699885.4101139125	1869338.8250135751
5	Prevalence	1	Global	2	Female	13	40-44 years	493	Ischemic heart disease	1	Number	1994	1326743.5727964025	1604837.0777537837	1095440.5679305303
5	Prevalence	1	Global	1	Male	13	40-44 years	493	Ischemic heart disease	1	Number	1995	2328850.360970069	2797914.1946853334	1948054.762273009
5	Prevalence	1	Global	2	Female	13	40-44 years	493	Ischemic heart disease	1	Number	1995	1382563.255695567	1667625.8751192684	1146031.9436059496
5	Prevalence	1	Global	1	Male	13	40-44 years	493	Ischemic heart disease	1	Number	1996	2388583.346175808	2865857.110587481	2000764.8885516203
5	Prevalence	1	Global	2	Female	13	40-44 years	493	Ischemic heart disease	1	Number	1996	1417184.054663463	1708652.3759962704	1175594.214966199
5	Prevalence	1	Global	1	Male	13	40-44 years	493	Ischemic heart disease	1	Number	1997	2443254.657221276	2930488.551336341	2047612.7125053012
5	Prevalence	1	Global	2	Female	13	40-44 years	493	Ischemic heart disease	1	Number	1997	1447316.887607476	1746455.5370913013	1200213.2764375375
5	Prevalence	1	Global	1	Male	13	40-44 years	493	Ischemic heart disease	1	Number	1998	2485086.598366973	2981141.4290154176	2081702.294588373
5	Prevalence	1	Global	2	Female	13	40-44 years	493	Ischemic heart disease	1	Number	1998	1468022.3966549064	1773139.203726733	1216684.246603427
5	Prevalence	1	Global	1	Male	13	40-44 years	493	Ischemic heart disease	1	Number	1999	2515769.328286529	3017136.3974984344	2105954.934873091
5	Prevalence	1	Global	2	Female	13	40-44 years	493	Ischemic heart disease	1	Number	1999	1482121.1073810768	1791804.0408894476	1227817.8438752666
5	Prevalence	1	Global	1	Male	13	40-44 years	493	Ischemic heart disease	1	Number	2000	2543351.6841840944	3048330.1780346427	2127949.574536196
5	Prevalence	1	Global	2	Female	13	40-44 years	493	Ischemic heart disease	1	Number	2000	1495801.998725799	1809483.668785673	1238894.4553808016
5	Prevalence	1	Global	1	Male	13	40-44 years	493	Ischemic heart disease	1	Number	2001	2580435.129781337	3094458.1311277905	2159504.6435941183
5	Prevalence	1	Global	2	Female	13	40-44 years	493	Ischemic heart disease	1	Number	2001	1519543.1511415518	1836642.8088414215	1259220.845056435
5	Prevalence	1	Global	1	Male	13	40-44 years	493	Ischemic heart disease	1	Number	2002	2637407.458339476	3166909.53205858	2208031.863161908
5	Prevalence	1	Global	2	Female	13	40-44 years	493	Ischemic heart disease	1	Number	2002	1560153.2229176469	1884131.783258487	1292851.859638592
5	Prevalence	1	Global	1	Male	13	40-44 years	493	Ischemic heart disease	1	Number	2003	2720289.479981706	3271436.7013289165	2278047.8821101645
5	Prevalence	1	Global	2	Female	13	40-44 years	493	Ischemic heart disease	1	Number	2003	1620975.8026187308	1956226.470348907	1342442.663750299
5	Prevalence	1	Global	1	Male	13	40-44 years	493	Ischemic heart disease	1	Number	2004	2817384.555837146	3391838.96143627	2359474.679154972
5	Prevalence	1	Global	2	Female	13	40-44 years	493	Ischemic heart disease	1	Number	2004	1691591.9533662656	2040141.281909729	1399827.660119685
5	Prevalence	1	Global	1	Male	13	40-44 years	493	Ischemic heart disease	1	Number	2005	2914445.8771259887	3509768.626146394	2440390.0449652467
5	Prevalence	1	Global	2	Female	13	40-44 years	493	Ischemic heart disease	1	Number	2005	1761368.0733617372	2124698.8754409035	1456626.22698783
5	Prevalence	1	Global	1	Male	13	40-44 years	493	Ischemic heart disease	1	Number	2006	3003212.329866993	3617072.35206642	2512230.144372509
5	Prevalence	1	Global	2	Female	13	40-44 years	493	Ischemic heart disease	1	Number	2006	1824641.3378438863	2202482.984902045	1507602.1603648183
5	Prevalence	1	Global	1	Male	13	40-44 years	493	Ischemic heart disease	1	Number	2007	3083434.539157429	3713878.7467025374	2577234.8040813017
5	Prevalence	1	Global	2	Female	13	40-44 years	493	Ischemic heart disease	1	Number	2007	1878688.0545077864	2268509.8565379074	1551419.8092905283
5	Prevalence	1	Global	1	Male	13	40-44 years	493	Ischemic heart disease	1	Number	2008	3148875.353719613	3792514.779476972	2631587.7337863585
5	Prevalence	1	Global	2	Female	13	40-44 years	493	Ischemic heart disease	1	Number	2008	1918612.143186472	2318505.3847866827	1584343.8917278647
5	Prevalence	1	Global	1	Male	13	40-44 years	493	Ischemic heart disease	1	Number	2009	3204071.0401183814	3858113.0671330327	2678032.2771098134
5	Prevalence	1	Global	2	Female	13	40-44 years	493	Ischemic heart disease	1	Number	2009	1949113.2717901573	2357062.25693028	1609974.425993509
5	Prevalence	1	Global	1	Male	13	40-44 years	493	Ischemic heart disease	1	Number	2010	3252041.101136368	3911351.4771595607	2718640.0674299016
5	Prevalence	1	Global	2	Female	13	40-44 years	493	Ischemic heart disease	1	Number	2010	1974294.718574311	2388240.4287992083	1631388.2901498666
5	Prevalence	1	Global	1	Male	13	40-44 years	493	Ischemic heart disease	1	Number	2011	3297829.4985680613	3963060.186314276	2756762.328789108
5	Prevalence	1	Global	2	Female	13	40-44 years	493	Ischemic heart disease	1	Number	2011	1997271.8315019056	2413958.2231458668	1650567.0109732612
5	Prevalence	1	Global	1	Male	13	40-44 years	493	Ischemic heart disease	1	Number	2012	3338940.583832541	4007273.7128381394	2792332.6793604847
5	Prevalence	1	Global	2	Female	13	40-44 years	493	Ischemic heart disease	1	Number	2012	2019639.532666952	2438694.9681626605	1669805.3586486503
5	Prevalence	1	Global	1	Male	13	40-44 years	493	Ischemic heart disease	1	Number	2013	3373766.084157811	4043712.1786279175	2822726.3689757297
5	Prevalence	1	Global	2	Female	13	40-44 years	493	Ischemic heart disease	1	Number	2013	2041259.441111211	2462835.6111572227	1688345.9979750733
5	Prevalence	1	Global	1	Male	13	40-44 years	493	Ischemic heart disease	1	Number	2014	3401701.0816666586	4072938.5335286353	2846290.506146389
5	Prevalence	1	Global	2	Female	13	40-44 years	493	Ischemic heart disease	1	Number	2014	2060674.06587354	2484973.4448450543	1704581.6541888954
5	Prevalence	1	Global	1	Male	13	40-44 years	493	Ischemic heart disease	1	Number	2015	3423776.550830492	4099942.740385591	2863353.056810136
5	Prevalence	1	Global	2	Female	13	40-44 years	493	Ischemic heart disease	1	Number	2015	2076417.8747962995	2503698.1943170563	1716826.3534217337
5	Prevalence	1	Global	1	Male	13	40-44 years	493	Ischemic heart disease	1	Number	2016	3444606.471853012	4134678.3240387375	2881596.340663366
5	Prevalence	1	Global	2	Female	13	40-44 years	493	Ischemic heart disease	1	Number	2016	2092256.9507117984	2529066.252503629	1725483.4766491218
5	Prevalence	1	Global	1	Male	13	40-44 years	493	Ischemic heart disease	1	Number	2017	3466923.194264415	4194312.651625179	2874871.050882992
5	Prevalence	1	Global	2	Female	13	40-44 years	493	Ischemic heart disease	1	Number	2017	2110217.847183798	2566182.0834930083	1732035.7906958826
5	Prevalence	1	Global	1	Male	13	40-44 years	493	Ischemic heart disease	1	Number	2018	3495280.0044614407	4252378.77248034	2878174.865402575
5	Prevalence	1	Global	2	Female	13	40-44 years	493	Ischemic heart disease	1	Number	2018	2130486.8785834075	2608026.1089709606	1731591.0477139582
5	Prevalence	1	Global	1	Male	13	40-44 years	493	Ischemic heart disease	1	Number	2019	3531900.3044496174	4320303.350822771	2895302.657324531
5	Prevalence	1	Global	2	Female	13	40-44 years	493	Ischemic heart disease	1	Number	2019	2152534.17112849	2642575.85333334	1741597.7355753789
5	Prevalence	1	Global	1	Male	13	40-44 years	493	Ischemic heart disease	1	Number	2020	3577878.166709073	4363382.8895896245	2932855.2613057494
5	Prevalence	1	Global	2	Female	13	40-44 years	493	Ischemic heart disease	1	Number	2020	2178385.364346556	2675103.444452665	1760318.7406037808
5	Prevalence	1	Global	1	Male	13	40-44 years	493	Ischemic heart disease	1	Number	2021	3615247.1831560256	4613599.461327648	2841615.3319202093
5	Prevalence	1	Global	2	Female	13	40-44 years	493	Ischemic heart disease	1	Number	2021	2252230.9196589864	2888544.6636283305	1755546.2917056186
5	Prevalence	1	Global	1	Male	14	45-49 years	493	Ischemic heart disease	1	Number	1990	3209004.386265654	3839986.3999203816	2672250.912133383
5	Prevalence	1	Global	2	Female	14	45-49 years	493	Ischemic heart disease	1	Number	1990	1700129.7403540951	2038746.643910432	1408902.9879322185
5	Prevalence	1	Global	1	Male	14	45-49 years	493	Ischemic heart disease	1	Number	1991	3240053.719584222	3855699.495641776	2718083.839520433
5	Prevalence	1	Global	2	Female	14	45-49 years	493	Ischemic heart disease	1	Number	1991	1720999.9805265751	2056352.0630134584	1432991.0183312916
5	Prevalence	1	Global	1	Male	14	45-49 years	493	Ischemic heart disease	1	Number	1992	3346577.275104059	3960896.372317314	2815985.5477890708
5	Prevalence	1	Global	2	Female	14	45-49 years	493	Ischemic heart disease	1	Number	1992	1775110.039005637	2106579.7559249816	1484123.4738711822
5	Prevalence	1	Global	1	Male	14	45-49 years	493	Ischemic heart disease	1	Number	1993	3474905.8629537453	4092867.001403796	2931984.5420254213
5	Prevalence	1	Global	2	Female	14	45-49 years	493	Ischemic heart disease	1	Number	1993	1839312.294691734	2169442.36501596	1543229.0774861388
5	Prevalence	1	Global	1	Male	14	45-49 years	493	Ischemic heart disease	1	Number	1994	3655388.363670989	4277922.82790312	3095218.103102219
5	Prevalence	1	Global	2	Female	14	45-49 years	493	Ischemic heart disease	1	Number	1994	1935086.597004362	2279465.272510375	1628685.3878570592
5	Prevalence	1	Global	1	Male	14	45-49 years	493	Ischemic heart disease	1	Number	1995	3807759.730494696	4438740.246532308	3232274.565026449
5	Prevalence	1	Global	2	Female	14	45-49 years	493	Ischemic heart disease	1	Number	1995	2015444.8839217413	2369240.076687699	1698844.678170405
5	Prevalence	1	Global	1	Male	14	45-49 years	493	Ischemic heart disease	1	Number	1996	3997978.7218441367	4654754.7088723	3396970.86720108
5	Prevalence	1	Global	2	Female	14	45-49 years	493	Ischemic heart disease	1	Number	1996	2123358.198036352	2493138.1835692897	1790552.3525068015
5	Prevalence	1	Global	1	Male	14	45-49 years	493	Ischemic heart disease	1	Number	1997	4145237.741319358	4823436.736117128	3524348.977014481
5	Prevalence	1	Global	2	Female	14	45-49 years	493	Ischemic heart disease	1	Number	1997	2211316.646174751	2596090.879854494	1864912.353340544
5	Prevalence	1	Global	1	Male	14	45-49 years	493	Ischemic heart disease	1	Number	1998	4308088.209810601	5013236.20955223	3661893.1712917145
5	Prevalence	1	Global	2	Female	14	45-49 years	493	Ischemic heart disease	1	Number	1998	2311633.7416924257	2716832.588220658	1948214.404680699
5	Prevalence	1	Global	1	Male	14	45-49 years	493	Ischemic heart disease	1	Number	1999	4447321.46693115	5177054.410082553	3779740.820757283
5	Prevalence	1	Global	2	Female	14	45-49 years	493	Ischemic heart disease	1	Number	1999	2394790.8489981107	2819511.4456348065	2015946.4055954905
5	Prevalence	1	Global	1	Male	14	45-49 years	493	Ischemic heart disease	1	Number	2000	4629737.225798148	5390913.443153331	3933692.234237194
5	Prevalence	1	Global	2	Female	14	45-49 years	493	Ischemic heart disease	1	Number	2000	2502058.146293797	2945187.7065835125	2104051.5524090603
5	Prevalence	1	Global	1	Male	14	45-49 years	493	Ischemic heart disease	1	Number	2001	4752671.971356272	5536528.162486438	4038390.844080125
5	Prevalence	1	Global	2	Female	14	45-49 years	493	Ischemic heart disease	1	Number	2001	2568729.914239777	3025595.1689025825	2161096.264230554
5	Prevalence	1	Global	1	Male	14	45-49 years	493	Ischemic heart disease	1	Number	2002	4858948.779828158	5662567.83014133	4129213.394772819
5	Prevalence	1	Global	2	Female	14	45-49 years	493	Ischemic heart disease	1	Number	2002	2625768.782146135	3094321.1302282875	2210437.845722998
5	Prevalence	1	Global	1	Male	14	45-49 years	493	Ischemic heart disease	1	Number	2003	4938433.440319972	5756743.345301037	4197770.185933141
5	Prevalence	1	Global	2	Female	14	45-49 years	493	Ischemic heart disease	1	Number	2003	2665531.4285323066	3139492.89802294	2245929.704811592
5	Prevalence	1	Global	1	Male	14	45-49 years	493	Ischemic heart disease	1	Number	2004	4998950.290441604	5827133.991540203	4250487.580371109
5	Prevalence	1	Global	2	Female	14	45-49 years	493	Ischemic heart disease	1	Number	2004	2693853.2071332578	3170283.621853105	2272446.5503290966
5	Prevalence	1	Global	1	Male	14	45-49 years	493	Ischemic heart disease	1	Number	2005	5060428.793091304	5897185.763854891	4303520.746114372
5	Prevalence	1	Global	2	Female	14	45-49 years	493	Ischemic heart disease	1	Number	2005	2722854.721920273	3204785.8608545545	2299767.3716854947
5	Prevalence	1	Global	1	Male	14	45-49 years	493	Ischemic heart disease	1	Number	2006	5150390.993350584	5993480.619882939	4379903.591191085
5	Prevalence	1	Global	2	Female	14	45-49 years	493	Ischemic heart disease	1	Number	2006	2772007.394506659	3260649.945372723	2340661.481881407
5	Prevalence	1	Global	1	Male	14	45-49 years	493	Ischemic heart disease	1	Number	2007	5285849.33113132	6142445.16770838	4494565.97227185
5	Prevalence	1	Global	2	Female	14	45-49 years	493	Ischemic heart disease	1	Number	2007	2853393.1599711683	3354311.1367173307	2407833.851233191
5	Prevalence	1	Global	1	Male	14	45-49 years	493	Ischemic heart disease	1	Number	2008	5473168.116672721	6353505.783167772	4652657.963005137
5	Prevalence	1	Global	2	Female	14	45-49 years	493	Ischemic heart disease	1	Number	2008	2972004.905557421	3493659.6042054007	2505328.3697014083
5	Prevalence	1	Global	1	Male	14	45-49 years	493	Ischemic heart disease	1	Number	2009	5682566.740779339	6593578.793532666	4829044.540324232
5	Prevalence	1	Global	2	Female	14	45-49 years	493	Ischemic heart disease	1	Number	2009	3107405.8528353856	3652275.754597432	2616339.9218486072
5	Prevalence	1	Global	1	Male	14	45-49 years	493	Ischemic heart disease	1	Number	2010	5880677.722183211	6823477.095021486	4995786.774908862
5	Prevalence	1	Global	2	Female	14	45-49 years	493	Ischemic heart disease	1	Number	2010	3239201.432981173	3803463.667434849	2724230.3505933997
5	Prevalence	1	Global	1	Male	14	45-49 years	493	Ischemic heart disease	1	Number	2011	6046877.126099146	7019106.271514263	5139770.670235591
5	Prevalence	1	Global	2	Female	14	45-49 years	493	Ischemic heart disease	1	Number	2011	3354546.9598595803	3940934.760619509	2822164.379029592
5	Prevalence	1	Global	1	Male	14	45-49 years	493	Ischemic heart disease	1	Number	2012	6186153.048452022	7183442.756782232	5261928.984828735
5	Prevalence	1	Global	2	Female	14	45-49 years	493	Ischemic heart disease	1	Number	2012	3448862.971055343	4054098.825250633	2903656.3872146364
5	Prevalence	1	Global	1	Male	14	45-49 years	493	Ischemic heart disease	1	Number	2013	6294114.143953384	7313170.796461375	5356032.364264379
5	Prevalence	1	Global	2	Female	14	45-49 years	493	Ischemic heart disease	1	Number	2013	3517020.092740949	4136951.218042299	2963635.1151411794
5	Prevalence	1	Global	1	Male	14	45-49 years	493	Ischemic heart disease	1	Number	2014	6387330.574809657	7423546.808946433	5433936.675016123
5	Prevalence	1	Global	2	Female	14	45-49 years	493	Ischemic heart disease	1	Number	2014	3571095.036258553	4203964.906040385	3010877.490608816
5	Prevalence	1	Global	1	Male	14	45-49 years	493	Ischemic heart disease	1	Number	2015	6481222.65176401	7537328.136176661	5508638.043377157
5	Prevalence	1	Global	2	Female	14	45-49 years	493	Ischemic heart disease	1	Number	2015	3622779.1960274526	4266602.880844226	3053930.850914047
5	Prevalence	1	Global	1	Male	14	45-49 years	493	Ischemic heart disease	1	Number	2016	6587174.951631896	7709517.192060849	5579108.947159926
5	Prevalence	1	Global	2	Female	14	45-49 years	493	Ischemic heart disease	1	Number	2016	3685979.57395345	4346200.352104612	3090100.848410246
5	Prevalence	1	Global	1	Male	14	45-49 years	493	Ischemic heart disease	1	Number	2017	6691723.123697689	7883067.639911972	5636658.305438409
5	Prevalence	1	Global	2	Female	14	45-49 years	493	Ischemic heart disease	1	Number	2017	3761106.213815004	4466326.379954249	3138014.7346315053
5	Prevalence	1	Global	1	Male	14	45-49 years	493	Ischemic heart disease	1	Number	2018	6785985.954022453	8043402.023839674	5687971.742691226
5	Prevalence	1	Global	2	Female	14	45-49 years	493	Ischemic heart disease	1	Number	2018	3835711.304960807	4587763.801093103	3186017.5510872514
5	Prevalence	1	Global	1	Male	14	45-49 years	493	Ischemic heart disease	1	Number	2019	6862987.435663899	8186143.007618677	5718806.266359581
5	Prevalence	1	Global	2	Female	14	45-49 years	493	Ischemic heart disease	1	Number	2019	3894336.218943405	4676866.327240231	3230536.3265911588
5	Prevalence	1	Global	1	Male	14	45-49 years	493	Ischemic heart disease	1	Number	2020	6919192.721257332	8261525.964011877	5777193.97563476
5	Prevalence	1	Global	2	Female	14	45-49 years	493	Ischemic heart disease	1	Number	2020	3931240.517868208	4719611.234931365	3266201.6786101977
5	Prevalence	1	Global	1	Male	14	45-49 years	493	Ischemic heart disease	1	Number	2021	6886862.656840394	8551408.521359092	5555851.706890884
5	Prevalence	1	Global	2	Female	14	45-49 years	493	Ischemic heart disease	1	Number	2021	4020269.070091276	5036830.542652808	3234527.167773577
5	Prevalence	1	Global	1	Male	15	50-54 years	493	Ischemic heart disease	1	Number	1990	5502193.244476738	6697448.801707497	4504142.937158243
5	Prevalence	1	Global	2	Female	15	50-54 years	493	Ischemic heart disease	1	Number	1990	2803020.6621364364	3411049.0282904627	2275854.6108823204
5	Prevalence	1	Global	1	Male	15	50-54 years	493	Ischemic heart disease	1	Number	1991	5561723.805268835	6735079.16173623	4588641.901291201
5	Prevalence	1	Global	2	Female	15	50-54 years	493	Ischemic heart disease	1	Number	1991	2831174.480839937	3424916.385971442	2319383.20477764
5	Prevalence	1	Global	1	Male	15	50-54 years	493	Ischemic heart disease	1	Number	1992	5588154.1551802885	6720360.155065747	4634186.737638025
5	Prevalence	1	Global	2	Female	15	50-54 years	493	Ischemic heart disease	1	Number	1992	2847616.4152738457	3418878.87708252	2351388.577368469
5	Prevalence	1	Global	1	Male	15	50-54 years	493	Ischemic heart disease	1	Number	1993	5587253.790563814	6646744.43228117	4658556.409896871
5	Prevalence	1	Global	2	Female	15	50-54 years	493	Ischemic heart disease	1	Number	1993	2849678.0046887407	3398809.733795198	2363381.822220238
5	Prevalence	1	Global	1	Male	15	50-54 years	493	Ischemic heart disease	1	Number	1994	5573263.974237287	6591340.160765221	4672151.7067186665
5	Prevalence	1	Global	2	Female	15	50-54 years	493	Ischemic heart disease	1	Number	1994	2851187.3104673694	3389856.751982501	2370904.6502536437
5	Prevalence	1	Global	1	Male	15	50-54 years	493	Ischemic heart disease	1	Number	1995	5569113.996975315	6564143.8905407125	4684849.069329172
5	Prevalence	1	Global	2	Female	15	50-54 years	493	Ischemic heart disease	1	Number	1995	2855818.6496357624	3394136.885965388	2375887.2159343148
5	Prevalence	1	Global	1	Male	15	50-54 years	493	Ischemic heart disease	1	Number	1996	5634299.654695114	6631210.469225688	4742442.579211531
5	Prevalence	1	Global	2	Female	15	50-54 years	493	Ischemic heart disease	1	Number	1996	2899605.032292136	3442062.7341994	2415237.088758043
5	Prevalence	1	Global	1	Male	15	50-54 years	493	Ischemic heart disease	1	Number	1997	5842219.023170414	6876832.124652599	4913328.205285002
5	Prevalence	1	Global	2	Female	15	50-54 years	493	Ischemic heart disease	1	Number	1997	3003576.603446508	3565686.7836021245	2501173.657530336
5	Prevalence	1	Global	1	Male	15	50-54 years	493	Ischemic heart disease	1	Number	1998	6091824.097531205	7178557.515233134	5119417.034184877
5	Prevalence	1	Global	2	Female	15	50-54 years	493	Ischemic heart disease	1	Number	1998	3126374.4575164444	3715789.121129093	2602720.941229917
5	Prevalence	1	Global	1	Male	15	50-54 years	493	Ischemic heart disease	1	Number	1999	6435482.683801999	7593687.138945887	5404254.791821489
5	Prevalence	1	Global	2	Female	15	50-54 years	493	Ischemic heart disease	1	Number	1999	3305870.422766759	3934237.768084056	2752090.558161856
5	Prevalence	1	Global	1	Male	15	50-54 years	493	Ischemic heart disease	1	Number	2000	6723574.709198847	7931296.150793325	5645558.749809118
5	Prevalence	1	Global	2	Female	15	50-54 years	493	Ischemic heart disease	1	Number	2000	3457128.246556527	4117745.410305586	2878375.4428068493
5	Prevalence	1	Global	1	Male	15	50-54 years	493	Ischemic heart disease	1	Number	2001	7061524.07574024	8332910.262037298	5924682.141722221
5	Prevalence	1	Global	2	Female	15	50-54 years	493	Ischemic heart disease	1	Number	2001	3651375.068847337	4352486.620041036	3034995.261896365
5	Prevalence	1	Global	1	Male	15	50-54 years	493	Ischemic heart disease	1	Number	2002	7309693.756106051	8624341.186347831	6131414.318190854
5	Prevalence	1	Global	2	Female	15	50-54 years	493	Ischemic heart disease	1	Number	2002	3808760.942740605	4544597.921899866	3161276.858833285
5	Prevalence	1	Global	1	Male	15	50-54 years	493	Ischemic heart disease	1	Number	2003	7577117.74340411	8942805.24784547	6351392.24212345
5	Prevalence	1	Global	2	Female	15	50-54 years	493	Ischemic heart disease	1	Number	2003	3985827.356110871	4758362.864579822	3303834.337780278
5	Prevalence	1	Global	1	Male	15	50-54 years	493	Ischemic heart disease	1	Number	2004	7805369.411769122	9211172.43632834	6542838.545310714
5	Prevalence	1	Global	2	Female	15	50-54 years	493	Ischemic heart disease	1	Number	2004	4132701.705216069	4932680.124004187	3425157.4827150176
5	Prevalence	1	Global	1	Male	15	50-54 years	493	Ischemic heart disease	1	Number	2005	8127101.56316924	9595516.345816642	6809701.1831705095
5	Prevalence	1	Global	2	Female	15	50-54 years	493	Ischemic heart disease	1	Number	2005	4323840.419616498	5160538.94361667	3581661.680952232
5	Prevalence	1	Global	1	Male	15	50-54 years	493	Ischemic heart disease	1	Number	2006	8361530.825764435	9862454.195961934	7011659.567040079
5	Prevalence	1	Global	2	Female	15	50-54 years	493	Ischemic heart disease	1	Number	2006	4446779.9515991565	5308548.092683978	3684054.518502165
5	Prevalence	1	Global	1	Male	15	50-54 years	493	Ischemic heart disease	1	Number	2007	8578444.957699452	10119406.347705692	7193214.154121747
5	Prevalence	1	Global	2	Female	15	50-54 years	493	Ischemic heart disease	1	Number	2007	4556111.597265551	5438301.605872691	3775878.942819385
5	Prevalence	1	Global	1	Male	15	50-54 years	493	Ischemic heart disease	1	Number	2008	8752209.638291536	10314774.571166985	7341719.847728783
5	Prevalence	1	Global	2	Female	15	50-54 years	493	Ischemic heart disease	1	Number	2008	4638565.38008817	5525973.865191985	3846777.488129014
5	Prevalence	1	Global	1	Male	15	50-54 years	493	Ischemic heart disease	1	Number	2009	8889646.395455902	10467424.44812246	7466096.628354213
5	Prevalence	1	Global	2	Female	15	50-54 years	493	Ischemic heart disease	1	Number	2009	4703251.496265839	5589020.30109162	3904737.363294429
5	Prevalence	1	Global	1	Male	15	50-54 years	493	Ischemic heart disease	1	Number	2010	9015130.402571552	10614625.32322596	7580340.086225841
5	Prevalence	1	Global	2	Female	15	50-54 years	493	Ischemic heart disease	1	Number	2010	4767580.423199764	5657734.152535983	3962531.439808242
5	Prevalence	1	Global	1	Male	15	50-54 years	493	Ischemic heart disease	1	Number	2011	9167014.53781937	10781079.343846727	7718498.331022993
5	Prevalence	1	Global	2	Female	15	50-54 years	493	Ischemic heart disease	1	Number	2011	4856541.727149208	5757739.842002294	4037939.5852945046
5	Prevalence	1	Global	1	Male	15	50-54 years	493	Ischemic heart disease	1	Number	2012	9380857.00807808	11023973.62919614	7906926.123440474
5	Prevalence	1	Global	2	Female	15	50-54 years	493	Ischemic heart disease	1	Number	2012	4989705.988517968	5913104.681391899	4148982.640472988
5	Prevalence	1	Global	1	Male	15	50-54 years	493	Ischemic heart disease	1	Number	2013	9677982.310534986	11367663.347180951	8162969.8130037
5	Prevalence	1	Global	2	Female	15	50-54 years	493	Ischemic heart disease	1	Number	2013	5181729.011738549	6145336.536255268	4311821.743891144
5	Prevalence	1	Global	1	Male	15	50-54 years	493	Ischemic heart disease	1	Number	2014	10017257.86297144	11769610.06473654	8448485.299232576
5	Prevalence	1	Global	2	Female	15	50-54 years	493	Ischemic heart disease	1	Number	2014	5404321.003021075	6418771.686380457	4497480.589461621
5	Prevalence	1	Global	1	Male	15	50-54 years	493	Ischemic heart disease	1	Number	2015	10357402.59340096	12198471.850330476	8729119.4468631
5	Prevalence	1	Global	2	Female	15	50-54 years	493	Ischemic heart disease	1	Number	2015	5631539.683701493	6705460.830166262	4678024.864907448
5	Prevalence	1	Global	1	Male	15	50-54 years	493	Ischemic heart disease	1	Number	2016	10663891.228765791	12631392.600729365	8955985.408859657
5	Prevalence	1	Global	2	Female	15	50-54 years	493	Ischemic heart disease	1	Number	2016	5856543.000559706	7008181.265442129	4834781.721015809
5	Prevalence	1	Global	1	Male	15	50-54 years	493	Ischemic heart disease	1	Number	2017	10932916.506574588	13082047.57924453	9111161.71268323
5	Prevalence	1	Global	2	Female	15	50-54 years	493	Ischemic heart disease	1	Number	2017	6068894.939562747	7339463.2936279075	5001423.453760166
5	Prevalence	1	Global	1	Male	15	50-54 years	493	Ischemic heart disease	1	Number	2018	11152585.432628972	13455416.187281676	9216560.920316365
5	Prevalence	1	Global	2	Female	15	50-54 years	493	Ischemic heart disease	1	Number	2018	6241000.77654232	7623432.939180117	5109725.872901337
5	Prevalence	1	Global	1	Male	15	50-54 years	493	Ischemic heart disease	1	Number	2019	11345424.256250031	13757991.207474178	9284930.198129896
5	Prevalence	1	Global	2	Female	15	50-54 years	493	Ischemic heart disease	1	Number	2019	6372022.597319278	7817671.066226888	5153274.83355712
5	Prevalence	1	Global	1	Male	15	50-54 years	493	Ischemic heart disease	1	Number	2020	11526927.399265649	13968462.914752929	9433364.114
5	Prevalence	1	Global	2	Female	15	50-54 years	493	Ischemic heart disease	1	Number	2020	6473669.8840906825	7921851.935427479	5250711.018430717
5	Prevalence	1	Global	1	Male	15	50-54 years	493	Ischemic heart disease	1	Number	2021	11569505.51421545	14455287.193302795	9029193.804771785
5	Prevalence	1	Global	2	Female	15	50-54 years	493	Ischemic heart disease	1	Number	2021	6673318.502596421	8454712.012302738	5194304.620716357
5	Prevalence	1	Global	1	Male	16	55-59 years	493	Ischemic heart disease	1	Number	1990	7738478.429646879	9154772.003618523	6497916.28140536
5	Prevalence	1	Global	2	Female	16	55-59 years	493	Ischemic heart disease	1	Number	1990	4092955.941376628	4904022.244399471	3419568.088162451
5	Prevalence	1	Global	1	Male	16	55-59 years	493	Ischemic heart disease	1	Number	1991	7824633.635988224	9208465.94664834	6590192.964873398
5	Prevalence	1	Global	2	Female	16	55-59 years	493	Ischemic heart disease	1	Number	1991	4153139.900090048	4943854.715975666	3477870.9092840506
5	Prevalence	1	Global	1	Male	16	55-59 years	493	Ischemic heart disease	1	Number	1992	7954660.662351121	9320641.14351991	6717292.2633946445
5	Prevalence	1	Global	2	Female	16	55-59 years	493	Ischemic heart disease	1	Number	1992	4238901.265717577	5008021.209479015	3556704.2232256336
5	Prevalence	1	Global	1	Male	16	55-59 years	493	Ischemic heart disease	1	Number	1993	8098954.852350756	9460470.609477645	6862054.592645515
5	Prevalence	1	Global	2	Female	16	55-59 years	493	Ischemic heart disease	1	Number	1993	4326678.909100907	5084738.860462626	3635922.9336090055
5	Prevalence	1	Global	1	Male	16	55-59 years	493	Ischemic heart disease	1	Number	1994	8242243.230680125	9595962.664454136	7005758.413688054
5	Prevalence	1	Global	2	Female	16	55-59 years	493	Ischemic heart disease	1	Number	1994	4412617.065199448	5163816.810202371	3710272.38962342
5	Prevalence	1	Global	1	Male	16	55-59 years	493	Ischemic heart disease	1	Number	1995	8364549.50054668	9693546.50842338	7122242.469661197
5	Prevalence	1	Global	2	Female	16	55-59 years	493	Ischemic heart disease	1	Number	1995	4491623.161235654	5240610.6755705215	3773876.0293775126
5	Prevalence	1	Global	1	Male	16	55-59 years	493	Ischemic heart disease	1	Number	1996	8451947.825750438	9776771.970476754	7204923.111696478
5	Prevalence	1	Global	2	Female	16	55-59 years	493	Ischemic heart disease	1	Number	1996	4544211.089678371	5297266.02415706	3824590.983476079
5	Prevalence	1	Global	1	Male	16	55-59 years	493	Ischemic heart disease	1	Number	1997	8504732.0151387	9837077.324264543	7251185.877733305
5	Prevalence	1	Global	2	Female	16	55-59 years	493	Ischemic heart disease	1	Number	1997	4576892.205589232	5337899.527137227	3855750.1155632455
5	Prevalence	1	Global	1	Male	16	55-59 years	493	Ischemic heart disease	1	Number	1998	8528259.857769625	9864631.329330929	7269079.983495647
5	Prevalence	1	Global	2	Female	16	55-59 years	493	Ischemic heart disease	1	Number	1998	4583438.8713518055	5351170.666348169	3863382.489302553
5	Prevalence	1	Global	1	Male	16	55-59 years	493	Ischemic heart disease	1	Number	1999	8536694.279087197	9871368.131013526	7273205.307796437
5	Prevalence	1	Global	2	Female	16	55-59 years	493	Ischemic heart disease	1	Number	1999	4587961.611600159	5362324.694081038	3868546.868879389
5	Prevalence	1	Global	1	Male	16	55-59 years	493	Ischemic heart disease	1	Number	2000	8558404.119430754	9891283.570892649	7289131.015217977
5	Prevalence	1	Global	2	Female	16	55-59 years	493	Ischemic heart disease	1	Number	2000	4597889.671464812	5377876.894153291	3877804.1005686736
5	Prevalence	1	Global	1	Male	16	55-59 years	493	Ischemic heart disease	1	Number	2001	8672803.327751104	10028808.376779187	7396591.593655113
5	Prevalence	1	Global	2	Female	16	55-59 years	493	Ischemic heart disease	1	Number	2001	4671877.750205051	5469370.043170448	3939564.547806875
5	Prevalence	1	Global	1	Male	16	55-59 years	493	Ischemic heart disease	1	Number	2002	8985532.441751765	10401345.065867111	7662842.482008792
5	Prevalence	1	Global	2	Female	16	55-59 years	493	Ischemic heart disease	1	Number	2002	4844710.941050527	5675848.235800471	4082556.732507743
5	Prevalence	1	Global	1	Male	16	55-59 years	493	Ischemic heart disease	1	Number	2003	9349179.758466572	10831116.403337026	7973004.047174422
5	Prevalence	1	Global	2	Female	16	55-59 years	493	Ischemic heart disease	1	Number	2003	5050323.393536339	5923294.831840331	4253965.067684791
5	Prevalence	1	Global	1	Male	16	55-59 years	493	Ischemic heart disease	1	Number	2004	9862601.539137969	11421861.985220704	8407550.961033003
5	Prevalence	1	Global	2	Female	16	55-59 years	493	Ischemic heart disease	1	Number	2004	5351653.980728175	6284146.32065914	4505139.684823841
5	Prevalence	1	Global	1	Male	16	55-59 years	493	Ischemic heart disease	1	Number	2005	10295365.1740021	11924360.03488785	8775088.24449614
5	Prevalence	1	Global	2	Female	16	55-59 years	493	Ischemic heart disease	1	Number	2005	5605253.502249026	6580098.045204883	4717416.482971627
5	Prevalence	1	Global	1	Male	16	55-59 years	493	Ischemic heart disease	1	Number	2006	10831789.897509225	12542271.716867415	9230834.01605717
5	Prevalence	1	Global	2	Female	16	55-59 years	493	Ischemic heart disease	1	Number	2006	5930507.765788154	6965405.833609544	4989708.392181604
5	Prevalence	1	Global	1	Male	16	55-59 years	493	Ischemic heart disease	1	Number	2007	11249139.38359281	13028421.388017297	9586766.155800125
5	Prevalence	1	Global	2	Female	16	55-59 years	493	Ischemic heart disease	1	Number	2007	6198854.255071094	7284010.914146084	5214840.109618934
5	Prevalence	1	Global	1	Male	16	55-59 years	493	Ischemic heart disease	1	Number	2008	11699657.436477158	13556476.706757031	9967562.7462339
5	Prevalence	1	Global	2	Female	16	55-59 years	493	Ischemic heart disease	1	Number	2008	6499945.398689126	7640956.13526045	5466095.441966133
5	Prevalence	1	Global	1	Male	16	55-59 years	493	Ischemic heart disease	1	Number	2009	12079886.31416266	14002497.444081534	10286712.906552412
5	Prevalence	1	Global	2	Female	16	55-59 years	493	Ischemic heart disease	1	Number	2009	6752112.902059661	7941299.26779273	5676779.670410751
5	Prevalence	1	Global	1	Male	16	55-59 years	493	Ischemic heart disease	1	Number	2010	12588219.995957928	14599101.903870683	10709205.808668474
5	Prevalence	1	Global	2	Female	16	55-59 years	493	Ischemic heart disease	1	Number	2010	7073609.864341546	8323881.16023406	5945151.76751053
5	Prevalence	1	Global	1	Male	16	55-59 years	493	Ischemic heart disease	1	Number	2011	12922565.812433992	14982302.368209893	10997760.261688616
5	Prevalence	1	Global	2	Female	16	55-59 years	493	Ischemic heart disease	1	Number	2011	7268275.415764266	8547487.195302399	6113010.839487596
5	Prevalence	1	Global	1	Male	16	55-59 years	493	Ischemic heart disease	1	Number	2012	13211962.24909657	15310720.169285228	11251053.00916018
5	Prevalence	1	Global	2	Female	16	55-59 years	493	Ischemic heart disease	1	Number	2012	7427080.651954835	8724640.212056732	6253179.968726703
5	Prevalence	1	Global	1	Male	16	55-59 years	493	Ischemic heart disease	1	Number	2013	13432989.094980711	15556260.991571674	11446695.149812557
5	Prevalence	1	Global	2	Female	16	55-59 years	493	Ischemic heart disease	1	Number	2013	7539388.41914707	8845336.821222886	6354920.417495765
5	Prevalence	1	Global	1	Male	16	55-59 years	493	Ischemic heart disease	1	Number	2014	13612106.804418368	15756341.401877567	11602441.330425724
5	Prevalence	1	Global	2	Female	16	55-59 years	493	Ischemic heart disease	1	Number	2014	7629598.28083992	8942336.588786704	6435643.361192355
5	Prevalence	1	Global	1	Male	16	55-59 years	493	Ischemic heart disease	1	Number	2015	13799051.865744784	15981717.293420209	11753994.39860602
5	Prevalence	1	Global	2	Female	16	55-59 years	493	Ischemic heart disease	1	Number	2015	7735863.334212859	9065986.913305456	6523589.914254728
5	Prevalence	1	Global	1	Male	16	55-59 years	493	Ischemic heart disease	1	Number	2016	14051773.44454912	16339611.456540331	11942873.66081487
5	Prevalence	1	Global	2	Female	16	55-59 years	493	Ischemic heart disease	1	Number	2016	7917353.378691883	9317893.753848268	6671314.839165238
5	Prevalence	1	Global	1	Male	16	55-59 years	493	Ischemic heart disease	1	Number	2017	14408879.774702502	16853272.36658075	12190861.387520524
5	Prevalence	1	Global	2	Female	16	55-59 years	493	Ischemic heart disease	1	Number	2017	8198734.989639266	9721900.077092182	6886867.020707933
5	Prevalence	1	Global	1	Male	16	55-59 years	493	Ischemic heart disease	1	Number	2018	14898162.817490889	17561901.35821677	12515781.278489511
5	Prevalence	1	Global	2	Female	16	55-59 years	493	Ischemic heart disease	1	Number	2018	8576387.631336894	10232654.70298118	7181714.837198814
5	Prevalence	1	Global	1	Male	16	55-59 years	493	Ischemic heart disease	1	Number	2019	15452698.835018829	18300890.61553587	12937421.484910434
5	Prevalence	1	Global	2	Female	16	55-59 years	493	Ischemic heart disease	1	Number	2019	8977029.155489028	10748702.099384932	7499495.816647567
5	Prevalence	1	Global	1	Male	16	55-59 years	493	Ischemic heart disease	1	Number	2020	15992058.890759474	18878860.75443228	13407757.374929806
5	Prevalence	1	Global	2	Female	16	55-59 years	493	Ischemic heart disease	1	Number	2020	9348276.379896795	11213140.176567622	7784007.867212277
5	Prevalence	1	Global	1	Male	16	55-59 years	493	Ischemic heart disease	1	Number	2021	16317078.24711358	19906349.38664457	13185820.731358277
5	Prevalence	1	Global	2	Female	16	55-59 years	493	Ischemic heart disease	1	Number	2021	9843131.895402323	12202838.88245513	7887084.201847497
5	Prevalence	1	Global	1	Male	17	60-64 years	493	Ischemic heart disease	1	Number	1990	9934449.150173314	11813539.830434002	8330091.320306592
5	Prevalence	1	Global	2	Female	17	60-64 years	493	Ischemic heart disease	1	Number	1990	5710851.393187876	6868407.026298601	4726752.909303447
5	Prevalence	1	Global	1	Male	17	60-64 years	493	Ischemic heart disease	1	Number	1991	10177385.507055888	12048976.284315543	8583945.101374388
5	Prevalence	1	Global	2	Female	17	60-64 years	493	Ischemic heart disease	1	Number	1991	5818475.107041391	6957575.070524037	4847899.837146187
5	Prevalence	1	Global	1	Male	17	60-64 years	493	Ischemic heart disease	1	Number	1992	10329110.303013824	12183142.158305096	8742835.205619799
5	Prevalence	1	Global	2	Female	17	60-64 years	493	Ischemic heart disease	1	Number	1992	5892704.641632984	7009283.606920397	4940758.914620229
5	Prevalence	1	Global	1	Male	17	60-64 years	493	Ischemic heart disease	1	Number	1993	10427589.884460649	12259870.422281852	8848779.703068398
5	Prevalence	1	Global	2	Female	17	60-64 years	493	Ischemic heart disease	1	Number	1993	5966127.394260601	7061034.668867242	5028172.915404357
5	Prevalence	1	Global	1	Male	17	60-64 years	493	Ischemic heart disease	1	Number	1994	10489112.93634656	12288308.557739245	8936845.446627881
5	Prevalence	1	Global	2	Female	17	60-64 years	493	Ischemic heart disease	1	Number	1994	6022110.2019135365	7119319.133276776	5078809.90522193
5	Prevalence	1	Global	1	Male	17	60-64 years	493	Ischemic heart disease	1	Number	1995	10563922.838458693	12329174.100958306	9033515.000438586
5	Prevalence	1	Global	2	Female	17	60-64 years	493	Ischemic heart disease	1	Number	1995	6099632.478446866	7196273.436661324	5154784.80860187
5	Prevalence	1	Global	1	Male	17	60-64 years	493	Ischemic heart disease	1	Number	1996	10692925.368664088	12461601.151588012	9152418.05396085
5	Prevalence	1	Global	2	Female	17	60-64 years	493	Ischemic heart disease	1	Number	1996	6213960.246985627	7324692.188033152	5252812.357874467
5	Prevalence	1	Global	1	Male	17	60-64 years	493	Ischemic heart disease	1	Number	1997	10895252.938672213	12687511.574775986	9324153.78566536
5	Prevalence	1	Global	2	Female	17	60-64 years	493	Ischemic heart disease	1	Number	1997	6373821.711581475	7514137.501968159	5387399.301287137
5	Prevalence	1	Global	1	Male	17	60-64 years	493	Ischemic heart disease	1	Number	1998	11124828.406799234	12950051.160544692	9514447.73578684
5	Prevalence	1	Global	2	Female	17	60-64 years	493	Ischemic heart disease	1	Number	1998	6536963.093000977	7709296.996768549	5523079.361589635
5	Prevalence	1	Global	1	Male	17	60-64 years	493	Ischemic heart disease	1	Number	1999	11357467.729634903	13217898.663673967	9706494.917466309
5	Prevalence	1	Global	2	Female	17	60-64 years	493	Ischemic heart disease	1	Number	1999	6695014.419357443	7891878.083422212	5648710.065320985
5	Prevalence	1	Global	1	Male	17	60-64 years	493	Ischemic heart disease	1	Number	2000	11556159.85681028	13439129.979099698	9872840.383152578
5	Prevalence	1	Global	2	Female	17	60-64 years	493	Ischemic heart disease	1	Number	2000	6833076.46282931	8051490.059756671	5761667.532840714
5	Prevalence	1	Global	1	Male	17	60-64 years	493	Ischemic heart disease	1	Number	2001	11682157.713673769	13586939.061168049	9982697.756345002
5	Prevalence	1	Global	2	Female	17	60-64 years	493	Ischemic heart disease	1	Number	2001	6913306.32017597	8137521.972458923	5829248.996139891
5	Prevalence	1	Global	1	Male	17	60-64 years	493	Ischemic heart disease	1	Number	2002	11737851.705204803	13655640.691990323	10024216.625862705
5	Prevalence	1	Global	2	Female	17	60-64 years	493	Ischemic heart disease	1	Number	2002	6946678.895817453	8173577.315120025	5857968.334767588
5	Prevalence	1	Global	1	Male	17	60-64 years	493	Ischemic heart disease	1	Number	2003	11755051.92095259	13673410.904548656	10032516.171048392
5	Prevalence	1	Global	2	Female	17	60-64 years	493	Ischemic heart disease	1	Number	2003	6931101.275075313	8158015.838240229	5847898.790844595
5	Prevalence	1	Global	1	Male	17	60-64 years	493	Ischemic heart disease	1	Number	2004	11770152.326852432	13685141.875852523	10046274.516609274
5	Prevalence	1	Global	2	Female	17	60-64 years	493	Ischemic heart disease	1	Number	2004	6916314.855610784	8143413.290827233	5838756.834998071
5	Prevalence	1	Global	1	Male	17	60-64 years	493	Ischemic heart disease	1	Number	2005	11833453.074525671	13756284.355708765	10103836.335466886
5	Prevalence	1	Global	2	Female	17	60-64 years	493	Ischemic heart disease	1	Number	2005	6923569.33756581	8154263.403509496	5848534.108565792
5	Prevalence	1	Global	1	Male	17	60-64 years	493	Ischemic heart disease	1	Number	2006	12047936.285768973	14006699.594163962	10278870.972050592
5	Prevalence	1	Global	2	Female	17	60-64 years	493	Ischemic heart disease	1	Number	2006	7042974.022059181	8291678.415505309	5951142.050194604
5	Prevalence	1	Global	1	Male	17	60-64 years	493	Ischemic heart disease	1	Number	2007	12535514.261004431	14575238.666488618	10678766.138356851
5	Prevalence	1	Global	2	Female	17	60-64 years	493	Ischemic heart disease	1	Number	2007	7321871.907075566	8622461.64009766	6190468.462088934
5	Prevalence	1	Global	1	Male	17	60-64 years	493	Ischemic heart disease	1	Number	2008	13081043.61304489	15208951.398903294	11135913.743395362
5	Prevalence	1	Global	2	Female	17	60-64 years	493	Ischemic heart disease	1	Number	2008	7653801.806308835	9013312.586807145	6473699.942231142
5	Prevalence	1	Global	1	Male	17	60-64 years	493	Ischemic heart disease	1	Number	2009	13822847.335978365	16075915.502881398	11759151.631978
5	Prevalence	1	Global	2	Female	17	60-64 years	493	Ischemic heart disease	1	Number	2009	8130580.796360766	9576031.933932263	6878486.479298199
5	Prevalence	1	Global	1	Male	17	60-64 years	493	Ischemic heart disease	1	Number	2010	14416923.164803628	16767699.376766264	12269407.253126642
5	Prevalence	1	Global	2	Female	17	60-64 years	493	Ischemic heart disease	1	Number	2010	8531382.886656698	10048733.565763688	7220548.070666264
5	Prevalence	1	Global	1	Male	17	60-64 years	493	Ischemic heart disease	1	Number	2011	15148255.31863613	17623982.895768866	12892908.24341356
5	Prevalence	1	Global	2	Female	17	60-64 years	493	Ischemic heart disease	1	Number	2011	9030340.403982388	10632256.141611427	7640268.296848208
5	Prevalence	1	Global	1	Male	17	60-64 years	493	Ischemic heart disease	1	Number	2012	15706668.058610229	18272819.674716137	13377664.514683057
5	Prevalence	1	Global	2	Female	17	60-64 years	493	Ischemic heart disease	1	Number	2012	9422708.576504365	11084866.77141616	7973258.764776887
5	Prevalence	1	Global	1	Male	17	60-64 years	493	Ischemic heart disease	1	Number	2013	16306178.462248975	18977314.464049865	13890893.621538617
5	Prevalence	1	Global	2	Female	17	60-64 years	493	Ischemic heart disease	1	Number	2013	9854470.27841734	11585921.450112725	8335802.114125753
5	Prevalence	1	Global	1	Male	17	60-64 years	493	Ischemic heart disease	1	Number	2014	16814657.377798356	19583707.073963422	14322817.12455452
5	Prevalence	1	Global	2	Female	17	60-64 years	493	Ischemic heart disease	1	Number	2014	10216190.861847669	12007149.08501268	8632295.100083474
5	Prevalence	1	Global	1	Male	17	60-64 years	493	Ischemic heart disease	1	Number	2015	17517305.292397104	20437295.87484975	14904029.674464192
5	Prevalence	1	Global	2	Female	17	60-64 years	493	Ischemic heart disease	1	Number	2015	10694652.673833936	12574376.295396231	9017326.605652396
5	Prevalence	1	Global	1	Male	17	60-64 years	493	Ischemic heart disease	1	Number	2016	17987444.123879403	20985685.25783168	15302701.3453394
5	Prevalence	1	Global	2	Female	17	60-64 years	493	Ischemic heart disease	1	Number	2016	11025634.871564196	13013236.377685988	9260785.36582916
5	Prevalence	1	Global	1	Male	17	60-64 years	493	Ischemic heart disease	1	Number	2017	18405668.754304063	21633662.185442507	15559318.350878678
5	Prevalence	1	Global	2	Female	17	60-64 years	493	Ischemic heart disease	1	Number	2017	11345011.21860215	13478267.735548455	9478996.377716765
5	Prevalence	1	Global	1	Male	17	60-64 years	493	Ischemic heart disease	1	Number	2018	18736232.609763864	22107094.893570445	15759885.758700753
5	Prevalence	1	Global	2	Female	17	60-64 years	493	Ischemic heart disease	1	Number	2018	11600299.44369403	13872946.974720985	9624312.785076251
5	Prevalence	1	Global	1	Male	17	60-64 years	493	Ischemic heart disease	1	Number	2019	19014209.887467925	22536821.510344684	15908917.822317336
5	Prevalence	1	Global	2	Female	17	60-64 years	493	Ischemic heart disease	1	Number	2019	11789069.120308284	14177438.165080585	9744178.671943596
5	Prevalence	1	Global	1	Male	17	60-64 years	493	Ischemic heart disease	1	Number	2020	19277937.86208857	22861294.03045893	16114633.713465797
5	Prevalence	1	Global	2	Female	17	60-64 years	493	Ischemic heart disease	1	Number	2020	11949698.793301797	14340497.16223437	9884626.441001492
5	Prevalence	1	Global	1	Male	17	60-64 years	493	Ischemic heart disease	1	Number	2021	19522192.74932987	23800285.650196005	15735448.951023933
5	Prevalence	1	Global	2	Female	17	60-64 years	493	Ischemic heart disease	1	Number	2021	12392048.185387328	15371873.410409652	9849560.633899506
5	Prevalence	1	Global	1	Male	18	65-69 years	493	Ischemic heart disease	1	Number	1990	10903112.90401969	12847440.207152393	9386086.31340004
5	Prevalence	1	Global	2	Female	18	65-69 years	493	Ischemic heart disease	1	Number	1990	7304340.432853461	8734253.83651308	6155554.880761517
5	Prevalence	1	Global	1	Male	18	65-69 years	493	Ischemic heart disease	1	Number	1991	11283925.928255396	13256981.951462835	9738851.228495806
5	Prevalence	1	Global	2	Female	18	65-69 years	493	Ischemic heart disease	1	Number	1991	7534086.760452072	8970259.74794355	6372053.160490261
5	Prevalence	1	Global	1	Male	18	65-69 years	493	Ischemic heart disease	1	Number	1992	11709848.422557756	13701089.304919723	10123325.509735389
5	Prevalence	1	Global	2	Female	18	65-69 years	493	Ischemic heart disease	1	Number	1992	7773591.837953491	9197253.838251278	6601570.216025472
5	Prevalence	1	Global	1	Male	18	65-69 years	493	Ischemic heart disease	1	Number	1993	12163587.07835033	14164254.734663237	10527941.061236858
5	Prevalence	1	Global	2	Female	18	65-69 years	493	Ischemic heart disease	1	Number	1993	7996649.649782093	9406073.74606846	6820314.196211908
5	Prevalence	1	Global	1	Male	18	65-69 years	493	Ischemic heart disease	1	Number	1994	12596264.01634509	14603229.357698932	10910269.210378582
5	Prevalence	1	Global	2	Female	18	65-69 years	493	Ischemic heart disease	1	Number	1994	8215405.217636551	9629713.992576351	7020108.503172391
5	Prevalence	1	Global	1	Male	18	65-69 years	493	Ischemic heart disease	1	Number	1995	12960974.226140955	14998376.822552657	11247001.901959697
5	Prevalence	1	Global	2	Female	18	65-69 years	493	Ischemic heart disease	1	Number	1995	8396238.761108134	9823936.46011738	7176707.2930993885
5	Prevalence	1	Global	1	Male	18	65-69 years	493	Ischemic heart disease	1	Number	1996	13271784.458940364	15342582.284665722	11527941.165426243
5	Prevalence	1	Global	2	Female	18	65-69 years	493	Ischemic heart disease	1	Number	1996	8566092.16541667	10010219.167590331	7328161.933427218
5	Prevalence	1	Global	1	Male	18	65-69 years	493	Ischemic heart disease	1	Number	1997	13476395.261744233	15562132.394672967	11713679.84053008
5	Prevalence	1	Global	2	Female	18	65-69 years	493	Ischemic heart disease	1	Number	1997	8686753.489515219	10150102.453368757	7432496.686191624
5	Prevalence	1	Global	1	Male	18	65-69 years	493	Ischemic heart disease	1	Number	1998	13624753.713234276	15716194.85180787	11843697.97233577
5	Prevalence	1	Global	2	Female	18	65-69 years	493	Ischemic heart disease	1	Number	1998	8807750.69763958	10288852.400836011	7534022.343187057
5	Prevalence	1	Global	1	Male	18	65-69 years	493	Ischemic heart disease	1	Number	1999	13743168.363951324	15847060.266765896	11944170.49253204
5	Prevalence	1	Global	2	Female	18	65-69 years	493	Ischemic heart disease	1	Number	1999	8899248.397923587	10387424.450693682	7609903.746771757
5	Prevalence	1	Global	1	Male	18	65-69 years	493	Ischemic heart disease	1	Number	2000	13883135.210400766	16001652.221325334	12064866.15272284
5	Prevalence	1	Global	2	Female	18	65-69 years	493	Ischemic heart disease	1	Number	2000	9025668.33699138	10533030.966977565	7715932.688532876
5	Prevalence	1	Global	1	Male	18	65-69 years	493	Ischemic heart disease	1	Number	2001	14082095.11346269	16224485.67026014	12226092.171188354
5	Prevalence	1	Global	2	Female	18	65-69 years	493	Ischemic heart disease	1	Number	2001	9204557.561078217	10748263.418253023	7874093.312380133
5	Prevalence	1	Global	1	Male	18	65-69 years	493	Ischemic heart disease	1	Number	2002	14355034.390400784	16552501.132863691	12450482.590700436
5	Prevalence	1	Global	2	Female	18	65-69 years	493	Ischemic heart disease	1	Number	2002	9444306.554596309	11037001.000503844	8082872.362082775
5	Prevalence	1	Global	1	Male	18	65-69 years	493	Ischemic heart disease	1	Number	2003	14645088.115056302	16904543.57984619	12688425.063477552
5	Prevalence	1	Global	2	Female	18	65-69 years	493	Ischemic heart disease	1	Number	2003	9679191.418470606	11321359.629819144	8280825.657689802
5	Prevalence	1	Global	1	Male	18	65-69 years	493	Ischemic heart disease	1	Number	2004	14931192.293270685	17252305.762557138	12927322.61043781
5	Prevalence	1	Global	2	Female	18	65-69 years	493	Ischemic heart disease	1	Number	2004	9901875.387980424	11588276.61051098	8468677.09813266
5	Prevalence	1	Global	1	Male	18	65-69 years	493	Ischemic heart disease	1	Number	2005	15185327.64905054	17559432.20428122	13143999.474363215
5	Prevalence	1	Global	2	Female	18	65-69 years	493	Ischemic heart disease	1	Number	2005	10090095.50297274	11806681.709620705	8628532.567843761
5	Prevalence	1	Global	1	Male	18	65-69 years	493	Ischemic heart disease	1	Number	2006	15379574.878065608	17779174.02087902	13323599.362822384
5	Prevalence	1	Global	2	Female	18	65-69 years	493	Ischemic heart disease	1	Number	2006	10190513.666693624	11917775.46553125	8717580.468523785
5	Prevalence	1	Global	1	Male	18	65-69 years	493	Ischemic heart disease	1	Number	2007	15512538.140249971	17927138.477251373	13450398.734362356
5	Prevalence	1	Global	2	Female	18	65-69 years	493	Ischemic heart disease	1	Number	2007	10225611.406600472	11950669.673766691	8751251.575903093
5	Prevalence	1	Global	1	Male	18	65-69 years	493	Ischemic heart disease	1	Number	2008	15619487.238315769	18044198.730697133	13554706.722601384
5	Prevalence	1	Global	2	Female	18	65-69 years	493	Ischemic heart disease	1	Number	2008	10193010.774555622	11905743.489142556	8728413.150093678
5	Prevalence	1	Global	1	Male	18	65-69 years	493	Ischemic heart disease	1	Number	2009	15726930.406345746	18161778.05020916	13659471.755606744
5	Prevalence	1	Global	2	Female	18	65-69 years	493	Ischemic heart disease	1	Number	2009	10172548.854713954	11878939.882785724	8715734.416259348
5	Prevalence	1	Global	1	Male	18	65-69 years	493	Ischemic heart disease	1	Number	2010	15882028.525196716	18337768.559391424	13804626.583550606
5	Prevalence	1	Global	2	Female	18	65-69 years	493	Ischemic heart disease	1	Number	2010	10195042.692823105	11901824.40461737	8738974.228247333
5	Prevalence	1	Global	1	Male	18	65-69 years	493	Ischemic heart disease	1	Number	2011	16212981.169555446	18719220.689985752	14092663.588855471
5	Prevalence	1	Global	2	Female	18	65-69 years	493	Ischemic heart disease	1	Number	2011	10387648.03479576	12118235.63819832	8910729.678604003
5	Prevalence	1	Global	1	Male	18	65-69 years	493	Ischemic heart disease	1	Number	2012	16891045.17385787	19499327.31400808	14684078.071532257
5	Prevalence	1	Global	2	Female	18	65-69 years	493	Ischemic heart disease	1	Number	2012	10816048.856879557	12614000.220141018	9284518.023281695
5	Prevalence	1	Global	1	Male	18	65-69 years	493	Ischemic heart disease	1	Number	2013	17637665.725685254	20355608.028486613	15338398.485391706
5	Prevalence	1	Global	2	Female	18	65-69 years	493	Ischemic heart disease	1	Number	2013	11317369.083011976	13194932.44770744	9721051.227815377
5	Prevalence	1	Global	1	Male	18	65-69 years	493	Ischemic heart disease	1	Number	2014	18666595.47682366	21556267.633660816	16226687.58375949
5	Prevalence	1	Global	2	Female	18	65-69 years	493	Ischemic heart disease	1	Number	2014	12047670.09723753	14057297.277187604	10346527.54644477
5	Prevalence	1	Global	1	Male	18	65-69 years	493	Ischemic heart disease	1	Number	2015	19486835.812882964	22531717.2128569	16922934.399118535
5	Prevalence	1	Global	2	Female	18	65-69 years	493	Ischemic heart disease	1	Number	2015	12673732.05774776	14800510.786686204	10874923.256379794
5	Prevalence	1	Global	1	Male	18	65-69 years	493	Ischemic heart disease	1	Number	2016	20529526.56567172	23892270.673537977	17777946.900811598
5	Prevalence	1	Global	2	Female	18	65-69 years	493	Ischemic heart disease	1	Number	2016	13493967.703663372	15853003.193025865	11556657.503177283
5	Prevalence	1	Global	1	Male	18	65-69 years	493	Ischemic heart disease	1	Number	2017	21347414.989200715	24981950.21092499	18421978.193030037
5	Prevalence	1	Global	2	Female	18	65-69 years	493	Ischemic heart disease	1	Number	2017	14195980.974049006	16835918.359855033	12114129.88872332
5	Prevalence	1	Global	1	Male	18	65-69 years	493	Ischemic heart disease	1	Number	2018	22220001.120933723	26090143.119087867	19095469.733904008
5	Prevalence	1	Global	2	Female	18	65-69 years	493	Ischemic heart disease	1	Number	2018	14961897.837333772	17781406.738519233	12701519.272386985
5	Prevalence	1	Global	1	Male	18	65-69 years	493	Ischemic heart disease	1	Number	2019	22966013.70666708	26950032.53848901	19690121.1088062
5	Prevalence	1	Global	2	Female	18	65-69 years	493	Ischemic heart disease	1	Number	2019	15581531.0828287	18575892.105806246	13159144.917136434
5	Prevalence	1	Global	1	Male	18	65-69 years	493	Ischemic heart disease	1	Number	2020	23930725.275143627	28057167.53089128	20538574.471623853
5	Prevalence	1	Global	2	Female	18	65-69 years	493	Ischemic heart disease	1	Number	2020	16312492.904940084	19423040.24902597	13786044.363891495
5	Prevalence	1	Global	1	Male	18	65-69 years	493	Ischemic heart disease	1	Number	2021	24564753.68781217	29776206.894525893	20220375.984503165
5	Prevalence	1	Global	2	Female	18	65-69 years	493	Ischemic heart disease	1	Number	2021	17121836.5766665	20966214.2307336	13991376.814558968
5	Prevalence	1	Global	1	Male	19	70-74 years	493	Ischemic heart disease	1	Number	1990	9286531.365380798	10891390.80901843	7838359.325223838
5	Prevalence	1	Global	2	Female	19	70-74 years	493	Ischemic heart disease	1	Number	1990	7136986.384117615	8564176.228949443	5937894.956094453
5	Prevalence	1	Global	1	Male	19	70-74 years	493	Ischemic heart disease	1	Number	1991	9620191.062281303	11221212.514895156	8185440.978918217
5	Prevalence	1	Global	2	Female	19	70-74 years	493	Ischemic heart disease	1	Number	1991	7354492.997936698	8754808.237723026	6156285.913858224
5	Prevalence	1	Global	1	Male	19	70-74 years	493	Ischemic heart disease	1	Number	1992	10008533.430024924	11634494.723212495	8558859.391565058
5	Prevalence	1	Global	2	Female	19	70-74 years	493	Ischemic heart disease	1	Number	1992	7629537.315900372	9023398.761340154	6419959.530573493
5	Prevalence	1	Global	1	Male	19	70-74 years	493	Ischemic heart disease	1	Number	1993	10410703.86188016	12064493.939079896	8939332.813581025
5	Prevalence	1	Global	2	Female	19	70-74 years	493	Ischemic heart disease	1	Number	1993	7954615.584996934	9384541.217937596	6725434.441149084
5	Prevalence	1	Global	1	Male	19	70-74 years	493	Ischemic heart disease	1	Number	1994	10801630.002993612	12493092.369220888	9305344.652190952
5	Prevalence	1	Global	2	Female	19	70-74 years	493	Ischemic heart disease	1	Number	1994	8249367.977624275	9720463.026626108	7007782.62122106
5	Prevalence	1	Global	1	Male	19	70-74 years	493	Ischemic heart disease	1	Number	1995	11187238.7114755	12928352.910638638	9667660.330448853
5	Prevalence	1	Global	2	Female	19	70-74 years	493	Ischemic heart disease	1	Number	1995	8555628.077778265	10066302.236387352	7295188.4816668285
5	Prevalence	1	Global	1	Male	19	70-74 years	493	Ischemic heart disease	1	Number	1996	11582226.407359064	13369160.594715197	10017568.39679791
5	Prevalence	1	Global	2	Female	19	70-74 years	493	Ischemic heart disease	1	Number	1996	8848399.313504206	10396951.80191901	7548702.356208438
5	Prevalence	1	Global	1	Male	19	70-74 years	493	Ischemic heart disease	1	Number	1997	12039278.764444051	13897876.399830967	10414784.282365594
5	Prevalence	1	Global	2	Female	19	70-74 years	493	Ischemic heart disease	1	Number	1997	9160639.167914486	10759985.422953332	7813418.288445216
5	Prevalence	1	Global	1	Male	19	70-74 years	493	Ischemic heart disease	1	Number	1998	12536430.165689772	14478275.695095506	10843231.451470718
5	Prevalence	1	Global	2	Female	19	70-74 years	493	Ischemic heart disease	1	Number	1998	9450210.880696084	11102409.83142274	8062155.579185213
5	Prevalence	1	Global	1	Male	19	70-74 years	493	Ischemic heart disease	1	Number	1999	13024226.38353192	15048812.084810032	11262999.548765335
5	Prevalence	1	Global	2	Female	19	70-74 years	493	Ischemic heart disease	1	Number	1999	9734946.968829883	11440213.236996328	8307254.277119309
5	Prevalence	1	Global	1	Male	19	70-74 years	493	Ischemic heart disease	1	Number	2000	13446636.27613723	15537197.432647496	11627652.274405502
5	Prevalence	1	Global	2	Female	19	70-74 years	493	Ischemic heart disease	1	Number	2000	9966590.423832657	11711821.81421591	8510535.481783502
5	Prevalence	1	Global	1	Male	19	70-74 years	493	Ischemic heart disease	1	Number	2001	13799481.637097916	15937795.576276988	11936260.835007736
5	Prevalence	1	Global	2	Female	19	70-74 years	493	Ischemic heart disease	1	Number	2001	10169360.129448472	11941715.9089126	8684701.513918998
5	Prevalence	1	Global	1	Male	19	70-74 years	493	Ischemic heart disease	1	Number	2002	14028580.987267638	16199939.147696896	12136236.198270742
5	Prevalence	1	Global	2	Female	19	70-74 years	493	Ischemic heart disease	1	Number	2002	10290555.470814733	12075425.463609908	8787772.874590699
5	Prevalence	1	Global	1	Male	19	70-74 years	493	Ischemic heart disease	1	Number	2003	14196564.88835146	16393148.851858206	12282585.492167149
5	Prevalence	1	Global	2	Female	19	70-74 years	493	Ischemic heart disease	1	Number	2003	10405271.59220056	12201281.223877627	8885551.95792874
5	Prevalence	1	Global	1	Male	19	70-74 years	493	Ischemic heart disease	1	Number	2004	14345276.948266158	16567911.658918824	12412055.028213171
5	Prevalence	1	Global	2	Female	19	70-74 years	493	Ischemic heart disease	1	Number	2004	10485976.749562684	12288346.11057986	8950084.796069045
5	Prevalence	1	Global	1	Male	19	70-74 years	493	Ischemic heart disease	1	Number	2005	14530231.49472698	16784158.888305563	12577868.366737954
5	Prevalence	1	Global	2	Female	19	70-74 years	493	Ischemic heart disease	1	Number	2005	10622723.57627887	12440673.553717513	9066161.838242209
5	Prevalence	1	Global	1	Male	19	70-74 years	493	Ischemic heart disease	1	Number	2006	14804174.447817642	17092266.020690963	12808854.203452663
5	Prevalence	1	Global	2	Female	19	70-74 years	493	Ischemic heart disease	1	Number	2006	10841373.336317172	12697715.908598846	9252574.12226415
5	Prevalence	1	Global	1	Male	19	70-74 years	493	Ischemic heart disease	1	Number	2007	15158951.193043536	17494337.196109246	13117733.71130046
5	Prevalence	1	Global	2	Female	19	70-74 years	493	Ischemic heart disease	1	Number	2007	11147041.585594144	13053565.826177629	9521396.935602818
5	Prevalence	1	Global	1	Male	19	70-74 years	493	Ischemic heart disease	1	Number	2008	15518837.950529251	17901772.39595595	13432557.213695489
5	Prevalence	1	Global	2	Female	19	70-74 years	493	Ischemic heart disease	1	Number	2008	11454531.325719958	13411856.285146974	9795562.846278816
5	Prevalence	1	Global	1	Male	19	70-74 years	493	Ischemic heart disease	1	Number	2009	15867465.427306447	18296294.41049368	13738395.735198995
5	Prevalence	1	Global	2	Female	19	70-74 years	493	Ischemic heart disease	1	Number	2009	11750755.985827863	13757037.558859106	10057162.501625486
5	Prevalence	1	Global	1	Male	19	70-74 years	493	Ischemic heart disease	1	Number	2010	16183293.981406689	18655095.88119715	14015500.160420991
5	Prevalence	1	Global	2	Female	19	70-74 years	493	Ischemic heart disease	1	Number	2010	12010592.508349746	14060614.364390325	10286541.690134786
5	Prevalence	1	Global	1	Male	19	70-74 years	493	Ischemic heart disease	1	Number	2011	16434237.160659743	18953429.90971931	14234119.38318904
5	Prevalence	1	Global	2	Female	19	70-74 years	493	Ischemic heart disease	1	Number	2011	12160672.527003909	14238584.851005226	10415518.150499703
5	Prevalence	1	Global	1	Male	19	70-74 years	493	Ischemic heart disease	1	Number	2012	16617103.809538525	19170066.04111405	14395621.180118011
5	Prevalence	1	Global	2	Female	19	70-74 years	493	Ischemic heart disease	1	Number	2012	12218947.119920732	14308645.460705986	10466994.7787495
5	Prevalence	1	Global	1	Male	19	70-74 years	493	Ischemic heart disease	1	Number	2013	16794294.491272446	19379168.591189343	14549390.370552707
5	Prevalence	1	Global	2	Female	19	70-74 years	493	Ischemic heart disease	1	Number	2013	12195667.593050469	14283839.555435184	10446699.312972218
5	Prevalence	1	Global	1	Male	19	70-74 years	493	Ischemic heart disease	1	Number	2014	16989418.47020578	19617892.706826992	14711417.347787475
5	Prevalence	1	Global	2	Female	19	70-74 years	493	Ischemic heart disease	1	Number	2014	12201958.401524818	14288303.83642558	10446980.504521918
5	Prevalence	1	Global	1	Male	19	70-74 years	493	Ischemic heart disease	1	Number	2015	17256197.278948527	19953259.288083017	14922577.297320971
5	Prevalence	1	Global	2	Female	19	70-74 years	493	Ischemic heart disease	1	Number	2015	12275385.044945749	14384899.838236462	10503429.406756882
5	Prevalence	1	Global	1	Male	19	70-74 years	493	Ischemic heart disease	1	Number	2016	17726888.871542092	20527296.431035187	15252594.861228738
5	Prevalence	1	Global	2	Female	19	70-74 years	493	Ischemic heart disease	1	Number	2016	12588112.10914708	14784319.796697576	10713151.78932927
5	Prevalence	1	Global	1	Male	19	70-74 years	493	Ischemic heart disease	1	Number	2017	18566870.075196013	21586015.63173885	15897182.930367544
5	Prevalence	1	Global	2	Female	19	70-74 years	493	Ischemic heart disease	1	Number	2017	13225856.843352322	15577398.488972008	11169258.397396792
5	Prevalence	1	Global	1	Male	19	70-74 years	493	Ischemic heart disease	1	Number	2018	19458390.399452705	22718180.831757963	16571200.280158436
5	Prevalence	1	Global	2	Female	19	70-74 years	493	Ischemic heart disease	1	Number	2018	13956025.120664785	16573283.576828524	11693908.719945569
5	Prevalence	1	Global	1	Male	19	70-74 years	493	Ischemic heart disease	1	Number	2019	20678806.93316549	24217575.949773274	17529971.874649554
5	Prevalence	1	Global	2	Female	19	70-74 years	493	Ischemic heart disease	1	Number	2019	14957148.108466076	17898503.671172954	12453618.449420275
5	Prevalence	1	Global	1	Male	19	70-74 years	493	Ischemic heart disease	1	Number	2020	21571880.40591219	25243622.48700195	18288567.759076983
5	Prevalence	1	Global	2	Female	19	70-74 years	493	Ischemic heart disease	1	Number	2020	15754293.926597867	18859975.98464728	13128600.84539394
5	Prevalence	1	Global	1	Male	19	70-74 years	493	Ischemic heart disease	1	Number	2021	22751183.441899717	27431808.02907041	18933077.671500035
5	Prevalence	1	Global	2	Female	19	70-74 years	493	Ischemic heart disease	1	Number	2021	17110410.355260354	21097840.18675293	13842963.690914784
5	Prevalence	1	Global	1	Male	20	75-79 years	493	Ischemic heart disease	1	Number	1990	7621657.376892768	8826620.922000073	6513890.158243185
5	Prevalence	1	Global	2	Female	20	75-79 years	493	Ischemic heart disease	1	Number	1990	7120247.640449235	8407018.93024267	6014240.610242696
5	Prevalence	1	Global	1	Male	20	75-79 years	493	Ischemic heart disease	1	Number	1991	7634546.297067022	8844803.297712661	6558561.419363808
5	Prevalence	1	Global	2	Female	20	75-79 years	493	Ischemic heart disease	1	Number	1991	7079193.976142776	8330993.059187841	6001747.168817265
5	Prevalence	1	Global	1	Male	20	75-79 years	493	Ischemic heart disease	1	Number	1992	7623374.248081578	8808087.45708555	6568785.5598544935
5	Prevalence	1	Global	2	Female	20	75-79 years	493	Ischemic heart disease	1	Number	1992	7017169.560881043	8228254.8832048625	5966381.899450861
5	Prevalence	1	Global	1	Male	20	75-79 years	493	Ischemic heart disease	1	Number	1993	7620953.051802596	8791704.813731454	6601645.85177841
5	Prevalence	1	Global	2	Female	20	75-79 years	493	Ischemic heart disease	1	Number	1993	6931199.128479965	8108801.617139127	5916391.5268212585
5	Prevalence	1	Global	1	Male	20	75-79 years	493	Ischemic heart disease	1	Number	1994	7701974.449297313	8875884.211276805	6679110.411296958
5	Prevalence	1	Global	2	Female	20	75-79 years	493	Ischemic heart disease	1	Number	1994	6971428.763272132	8137762.128142785	5972600.084531562
5	Prevalence	1	Global	1	Male	20	75-79 years	493	Ischemic heart disease	1	Number	1995	7897057.796750114	9089738.76443079	6845568.122758985
5	Prevalence	1	Global	2	Female	20	75-79 years	493	Ischemic heart disease	1	Number	1995	7073214.858432725	8237130.786872089	6088990.973009318
5	Prevalence	1	Global	1	Male	20	75-79 years	493	Ischemic heart disease	1	Number	1996	8194455.815741256	9429150.130324252	7110277.418063931
5	Prevalence	1	Global	2	Female	20	75-79 years	493	Ischemic heart disease	1	Number	1996	7302005.739575138	8489784.360395152	6296009.133762391
5	Prevalence	1	Global	1	Male	20	75-79 years	493	Ischemic heart disease	1	Number	1997	8539178.085805662	9829315.770028384	7415191.521475742
[truncated: 3,121 more rows]
