# Supplementary material for: Epidemiological characteristics of ischemic heart disease: A comparative study between China and the world from 1990 to 2021 and prediction to 2036
Source: PLoS One. 2025 Dec 19;20(12):e0336963. doi: 10.1371/journal.pone.0336963 (PMC12716773; doi:10.1371/journal.pone.0336963)
Supplement: S3 Dataset — (CSV) [file pone.0336963.s003.csv]

measure	measure	location group	location group	sex group	sex group	age group	age group	cause	cause	metric	metric	year	val	upper	lower
1	Deaths	1	Global	1	Male	8	15-19 years	493	Ischemic heart disease	1	Number	1990	4951.0154619348705	5545.132596425753	4496.593900251388
1	Deaths	1	Global	2	Female	8	15-19 years	493	Ischemic heart disease	1	Number	1990	4593.786589810625	5288.525945661679	3956.819082046089
1	Deaths	1	Global	3	Both	8	15-19 years	493	Ischemic heart disease	1	Number	1990	9544.802051745492	10496.901774849266	8776.212442328993
1	Deaths	1	Global	1	Male	8	15-19 years	493	Ischemic heart disease	2	Percent	1990	0.011848274811654319	0.013067734498564009	0.010923389228911543
1	Deaths	1	Global	2	Female	8	15-19 years	493	Ischemic heart disease	2	Percent	1990	0.015926906617123763	0.018334769984288547	0.013665261210096178
1	Deaths	1	Global	3	Both	8	15-19 years	493	Ischemic heart disease	2	Percent	1990	0.013514270640226039	0.014817200355732973	0.012516242273466309
1	Deaths	1	Global	1	Male	8	15-19 years	493	Ischemic heart disease	3	Rate	1990	1.8762047026825446	2.1013474779871615	1.7040000554569652
1	Deaths	1	Global	2	Female	8	15-19 years	493	Ischemic heart disease	3	Rate	1990	1.797686245930138	2.069558558694952	1.5484217872039634
1	Deaths	1	Global	3	Both	8	15-19 years	493	Ischemic heart disease	3	Rate	1990	1.8375762669030835	2.020875600447726	1.689606511470199
1	Deaths	1	Global	1	Male	9	20-24 years	493	Ischemic heart disease	1	Number	1990	8946.48240249879	9826.499016921125	8163.020197510485
1	Deaths	1	Global	2	Female	9	20-24 years	493	Ischemic heart disease	1	Number	1990	6999.663918235245	8204.590421083487	5883.788029335891
1	Deaths	1	Global	3	Both	9	20-24 years	493	Ischemic heart disease	1	Number	1990	15946.14632073405	17333.78175455739	14722.588043365738
1	Deaths	1	Global	1	Male	9	20-24 years	493	Ischemic heart disease	2	Percent	1990	0.018519280308033268	0.02011232076248145	0.016955103625702433
1	Deaths	1	Global	2	Female	9	20-24 years	493	Ischemic heart disease	2	Percent	1990	0.01966705810343198	0.02282462781413369	0.01656282389430945
1	Deaths	1	Global	3	Both	9	20-24 years	493	Ischemic heart disease	2	Percent	1990	0.01900659332250995	0.020546647081901813	0.017619582950075104
1	Deaths	1	Global	1	Male	9	20-24 years	493	Ischemic heart disease	3	Rate	1990	3.608137354692931	3.9630501211184046	3.29216520825258
1	Deaths	1	Global	2	Female	9	20-24 years	493	Ischemic heart disease	3	Rate	1990	2.86712873225581	3.3606780564701757	2.410055384154053
1	Deaths	1	Global	3	Both	9	20-24 years	493	Ischemic heart disease	3	Rate	1990	3.2405076745494608	3.5224970143145518	2.9918613929763973
1	Deaths	1	Global	1	Male	10	25-29 years	493	Ischemic heart disease	1	Number	1990	14609.61148536507	15860.987425951756	13366.58438799834
1	Deaths	1	Global	2	Female	10	25-29 years	493	Ischemic heart disease	1	Number	1990	9738.417216938185	11090.108947228271	8349.632641713608
1	Deaths	1	Global	3	Both	10	25-29 years	493	Ischemic heart disease	1	Number	1990	24348.028702303298	26162.53492357467	22772.86093026535
1	Deaths	1	Global	1	Male	10	25-29 years	493	Ischemic heart disease	2	Percent	1990	0.03059603322037606	0.032981945825444656	0.028097060646477292
1	Deaths	1	Global	2	Female	10	25-29 years	493	Ischemic heart disease	2	Percent	1990	0.027435378986357124	0.031018741553768863	0.023455970759348944
1	Deaths	1	Global	3	Both	10	25-29 years	493	Ischemic heart disease	2	Percent	1990	0.029247918696419167	0.03130515530574313	0.027307132350533177
1	Deaths	1	Global	1	Male	10	25-29 years	493	Ischemic heart disease	3	Rate	1990	6.565525077596805	7.127890485304821	6.006911620416988
1	Deaths	1	Global	2	Female	10	25-29 years	493	Ischemic heart disease	3	Rate	1990	4.424550659470917	5.038678027751485	3.7935705349507582
1	Deaths	1	Global	3	Both	10	25-29 years	493	Ischemic heart disease	3	Rate	1990	5.500891915861616	5.910838968492146	5.145018026879828
1	Deaths	1	Global	1	Male	11	30-34 years	493	Ischemic heart disease	1	Number	1990	28128.89727380017	30034.497981871835	26172.482376761323
1	Deaths	1	Global	2	Female	11	30-34 years	493	Ischemic heart disease	1	Number	1990	13990.534832525904	15776.927994578933	12230.97409452098
1	Deaths	1	Global	3	Both	11	30-34 years	493	Ischemic heart disease	1	Number	1990	42119.43210632608	44679.406573249915	39813.394607199705
1	Deaths	1	Global	1	Male	11	30-34 years	493	Ischemic heart disease	2	Percent	1990	0.053539125151740745	0.05695484170001618	0.049710916739026285
1	Deaths	1	Global	2	Female	11	30-34 years	493	Ischemic heart disease	2	Percent	1990	0.04003870321245174	0.044911491612620334	0.03498878027572545
1	Deaths	1	Global	3	Both	11	30-34 years	493	Ischemic heart disease	2	Percent	1990	0.04814686639536123	0.0509717364717512	0.04521828132911615
1	Deaths	1	Global	1	Male	11	30-34 years	493	Ischemic heart disease	3	Rate	1990	14.401925768934104	15.377588614005482	13.400246184905969
1	Deaths	1	Global	2	Female	11	30-34 years	493	Ischemic heart disease	3	Rate	1990	7.359215867171254	8.298883511086016	6.433662451423858
1	Deaths	1	Global	3	Both	11	30-34 years	493	Ischemic heart disease	3	Rate	1990	10.928120056381394	11.592319617410437	10.329805848788228
1	Deaths	1	Global	1	Male	12	35-39 years	493	Ischemic heart disease	1	Number	1990	49093.09703224781	52400.69841287435	46001.008094851604
1	Deaths	1	Global	2	Female	12	35-39 years	493	Ischemic heart disease	1	Number	1990	20607.844672889685	22936.7811763783	18341.754304449154
1	Deaths	1	Global	3	Both	12	35-39 years	493	Ischemic heart disease	1	Number	1990	69700.94170513743	73165.99433576783	66039.42823897238
1	Deaths	1	Global	1	Male	12	35-39 years	493	Ischemic heart disease	2	Percent	1990	0.07717852251699216	0.08189823515987335	0.07241621320893625
1	Deaths	1	Global	2	Female	12	35-39 years	493	Ischemic heart disease	2	Percent	1990	0.05260905876789787	0.05789633601837638	0.04693072041174102
1	Deaths	1	Global	3	Both	12	35-39 years	493	Ischemic heart disease	2	Percent	1990	0.06781536899302598	0.07113692944667152	0.06441528675454597
1	Deaths	1	Global	1	Male	12	35-39 years	493	Ischemic heart disease	3	Rate	1990	27.458346513355664	29.30832686349815	25.72890480717509
1	Deaths	1	Global	2	Female	12	35-39 years	493	Ischemic heart disease	3	Rate	1990	11.880917601060808	13.223605452956916	10.574462056031498
1	Deaths	1	Global	3	Both	12	35-39 years	493	Ischemic heart disease	3	Rate	1990	19.787660942987237	20.771367689656127	18.748180195178097
1	Deaths	1	Global	1	Male	13	40-44 years	493	Ischemic heart disease	1	Number	1990	78748.12574793969	83257.30919987518	74633.43253840212
1	Deaths	1	Global	2	Female	13	40-44 years	493	Ischemic heart disease	1	Number	1990	30304.548867798723	33342.42065722531	27510.086550357555
1	Deaths	1	Global	3	Both	13	40-44 years	493	Ischemic heart disease	1	Number	1990	109052.67461573848	114055.09825480515	104030.85028831846
1	Deaths	1	Global	1	Male	13	40-44 years	493	Ischemic heart disease	2	Percent	1990	0.10894104869907609	0.1140665474054378	0.10308395197004479
1	Deaths	1	Global	2	Female	13	40-44 years	493	Ischemic heart disease	2	Percent	1990	0.07153208878815273	0.07732380958321648	0.06538299197725458
1	Deaths	1	Global	3	Both	13	40-44 years	493	Ischemic heart disease	2	Percent	1990	0.09511516099363403	0.09896690690389903	0.09153969354066424
1	Deaths	1	Global	1	Male	13	40-44 years	493	Ischemic heart disease	3	Rate	1990	53.842598166574284	56.92567030773287	51.02925155094819
1	Deaths	1	Global	2	Female	13	40-44 years	493	Ischemic heart disease	3	Rate	1990	21.611303222099796	23.777722814008733	19.618467996325343
1	Deaths	1	Global	3	Both	13	40-44 years	493	Ischemic heart disease	3	Rate	1990	38.06620087949709	39.812359456533734	36.31327024938922
1	Deaths	1	Global	1	Male	14	45-49 years	493	Ischemic heart disease	1	Number	1990	111440.14657972593	117479.73043035205	105402.1390028197
1	Deaths	1	Global	2	Female	14	45-49 years	493	Ischemic heart disease	1	Number	1990	44600.423417378704	47814.94329661265	40971.9273196121
1	Deaths	1	Global	3	Both	14	45-49 years	493	Ischemic heart disease	1	Number	1990	156040.5699971047	163085.72658903722	149127.9118888267
1	Deaths	1	Global	1	Male	14	45-49 years	493	Ischemic heart disease	2	Percent	1990	0.1332484124367192	0.13913183856729025	0.12684049136949377
1	Deaths	1	Global	2	Female	14	45-49 years	493	Ischemic heart disease	2	Percent	1990	0.09144186651425201	0.09707448076127022	0.08498979326744442
1	Deaths	1	Global	3	Both	14	45-49 years	493	Ischemic heart disease	2	Percent	1990	0.117841054138728	0.12167305763218592	0.11324536052895216
1	Deaths	1	Global	1	Male	14	45-49 years	493	Ischemic heart disease	3	Rate	1990	94.12586251267727	99.22708551538669	89.02597088046556
1	Deaths	1	Global	2	Female	14	45-49 years	493	Ischemic heart disease	3	Rate	1990	39.19170502819909	42.016398276853934	36.003238689464055
1	Deaths	1	Global	3	Both	14	45-49 years	493	Ischemic heart disease	3	Rate	1990	67.20223909039166	70.23638782318018	64.22515368913199
1	Deaths	1	Global	1	Male	15	50-54 years	493	Ischemic heart disease	1	Number	1990	180957.06186329966	189699.88493847902	173435.49804671586
1	Deaths	1	Global	2	Female	15	50-54 years	493	Ischemic heart disease	1	Number	1990	72173.71782739823	77711.73021758113	67028.83285210076
1	Deaths	1	Global	3	Both	15	50-54 years	493	Ischemic heart disease	1	Number	1990	253130.77969069773	263430.1737560776	243999.76490311004
1	Deaths	1	Global	1	Male	15	50-54 years	493	Ischemic heart disease	2	Percent	1990	0.15254567633445712	0.15922625093868012	0.14517679053825788
1	Deaths	1	Global	2	Female	15	50-54 years	493	Ischemic heart disease	2	Percent	1990	0.10325523291307268	0.10905401894252716	0.09716054902104722
1	Deaths	1	Global	3	Both	15	50-54 years	493	Ischemic heart disease	2	Percent	1990	0.13425850161944247	0.13855536677891137	0.13002026566861782
1	Deaths	1	Global	1	Male	15	50-54 years	493	Ischemic heart disease	3	Rate	1990	168.09032022786116	176.21149502629288	161.10356846738603
1	Deaths	1	Global	2	Female	15	50-54 years	493	Ischemic heart disease	3	Rate	1990	68.79137810858771	74.06985780689271	63.88760235316273
1	Deaths	1	Global	3	Both	15	50-54 years	493	Ischemic heart disease	3	Rate	1990	119.08031832547572	123.92546250495307	114.78481483566236
1	Deaths	1	Global	1	Male	16	55-59 years	493	Ischemic heart disease	1	Number	1990	243928.97605124942	256374.42733071747	233558.93285547686
1	Deaths	1	Global	2	Female	16	55-59 years	493	Ischemic heart disease	1	Number	1990	111750.37020717197	119890.14342190677	103886.85828339086
1	Deaths	1	Global	3	Both	16	55-59 years	493	Ischemic heart disease	1	Number	1990	355679.34625842137	369777.1697108173	342375.2287172166
1	Deaths	1	Global	1	Male	16	55-59 years	493	Ischemic heart disease	2	Percent	1990	0.16108109523845165	0.1677266945982716	0.15345858853589095
1	Deaths	1	Global	2	Female	16	55-59 years	493	Ischemic heart disease	2	Percent	1990	0.12143148931478807	0.1287853634985192	0.11447855879994903
1	Deaths	1	Global	3	Both	16	55-59 years	493	Ischemic heart disease	2	Percent	1990	0.1460755489152529	0.15067233175409728	0.14127113055942442
1	Deaths	1	Global	1	Male	16	55-59 years	493	Ischemic heart disease	3	Rate	1990	262.60537935835174	276.00371565868556	251.44135460216168
1	Deaths	1	Global	2	Female	16	55-59 years	493	Ischemic heart disease	3	Rate	1990	121.05735125726898	129.8750346652424	112.53893719467473
1	Deaths	1	Global	3	Both	16	55-59 years	493	Ischemic heart disease	3	Rate	1990	192.05152552885767	199.6637429070971	184.86787515252357
1	Deaths	1	Global	1	Male	17	60-64 years	493	Ischemic heart disease	1	Number	1990	331654.68030790624	346129.0548758756	318561.068974727
1	Deaths	1	Global	2	Female	17	60-64 years	493	Ischemic heart disease	1	Number	1990	176495.62559112717	187011.23973925115	166309.37407860527
1	Deaths	1	Global	3	Both	17	60-64 years	493	Ischemic heart disease	1	Number	1990	508150.3058990337	524779.6767511423	491414.06669209886
1	Deaths	1	Global	1	Male	17	60-64 years	493	Ischemic heart disease	2	Percent	1990	0.17208192839578385	0.17888495794974896	0.1652560921958384
1	Deaths	1	Global	2	Female	17	60-64 years	493	Ischemic heart disease	2	Percent	1990	0.1428825167752195	0.15021759625300177	0.13541727687216937
1	Deaths	1	Global	3	Both	17	60-64 years	493	Ischemic heart disease	2	Percent	1990	0.16066071237692972	0.16519692634330715	0.15542822881009746
1	Deaths	1	Global	1	Male	17	60-64 years	493	Ischemic heart disease	3	Rate	1990	422.24202492839106	440.6698946074114	405.5720567620613
1	Deaths	1	Global	2	Female	17	60-64 years	493	Ischemic heart disease	3	Rate	1990	215.07299307210891	227.88704781852937	202.66029109354199
1	Deaths	1	Global	3	Both	17	60-64 years	493	Ischemic heart disease	3	Rate	1990	316.38921647823344	326.74314828413134	305.9687453144782
1	Deaths	1	Global	1	Male	18	65-69 years	493	Ischemic heart disease	1	Number	1990	360651.6753534643	377105.51057292346	346362.67320718284
1	Deaths	1	Global	2	Female	18	65-69 years	493	Ischemic heart disease	1	Number	1990	243827.69296912645	256465.23092983884	232001.21402895404
1	Deaths	1	Global	3	Both	18	65-69 years	493	Ischemic heart disease	1	Number	1990	604479.3683225911	625315.6178901523	583370.369279153
1	Deaths	1	Global	1	Male	18	65-69 years	493	Ischemic heart disease	2	Percent	1990	0.17322477070058948	0.18007925455825707	0.1661197933331242
1	Deaths	1	Global	2	Female	18	65-69 years	493	Ischemic heart disease	2	Percent	1990	0.15979712903623494	0.1679543447994881	0.15251059756705834
1	Deaths	1	Global	3	Both	18	65-69 years	493	Ischemic heart disease	2	Percent	1990	0.16752775570913447	0.1724200079004832	0.1621792765925499
1	Deaths	1	Global	1	Male	18	65-69 years	493	Ischemic heart disease	3	Rate	1990	629.0668471910046	657.7664566841848	604.1432487608654
1	Deaths	1	Global	2	Female	18	65-69 years	493	Ischemic heart disease	3	Rate	1990	367.88497928559036	386.95238026159956	350.0412966958624
1	Deaths	1	Global	3	Both	18	65-69 years	493	Ischemic heart disease	3	Rate	1990	489.02355968132645	505.88007698846366	471.94638816068823
1	Deaths	1	Global	1	Male	19	70-74 years	493	Ischemic heart disease	1	Number	1990	351097.431260976	366703.7068434453	333075.4540101597
1	Deaths	1	Global	2	Female	19	70-74 years	493	Ischemic heart disease	1	Number	1990	296678.86615334876	310770.84088514245	279486.66447054956
1	Deaths	1	Global	3	Both	19	70-74 years	493	Ischemic heart disease	1	Number	1990	647776.2974143255	671263.347299239	621944.3058811194
1	Deaths	1	Global	1	Male	19	70-74 years	493	Ischemic heart disease	2	Percent	1990	0.16835069657362442	0.17530063575345706	0.16090125218034465
1	Deaths	1	Global	2	Female	19	70-74 years	493	Ischemic heart disease	2	Percent	1990	0.1678221447551913	0.17614818228255244	0.15920791303734053
1	Deaths	1	Global	3	Both	19	70-74 years	493	Ischemic heart disease	2	Percent	1990	0.16808825382774806	0.17379539476505382	0.16144986538565856
1	Deaths	1	Global	1	Male	19	70-74 years	493	Ischemic heart disease	3	Rate	1990	933.310243236397	974.7958696267003	885.4030400673198
1	Deaths	1	Global	2	Female	19	70-74 years	493	Ischemic heart disease	3	Rate	1990	630.6594482019822	660.6151950458966	594.1134529741082
1	Deaths	1	Global	3	Both	19	70-74 years	493	Ischemic heart disease	3	Rate	1990	765.1399286924546	792.882344933789	734.6277160063836
1	Deaths	1	Global	1	Male	20	75-79 years	493	Ischemic heart disease	1	Number	1990	395600.1775179894	408836.825939066	377854.9119629912
1	Deaths	1	Global	2	Female	20	75-79 years	493	Ischemic heart disease	1	Number	1990	435253.80751200236	454002.11244925275	407835.7013449222
1	Deaths	1	Global	3	Both	20	75-79 years	493	Ischemic heart disease	1	Number	1990	830853.9850299916	857084.5919279585	794331.4893636307
1	Deaths	1	Global	1	Male	20	75-79 years	493	Ischemic heart disease	2	Percent	1990	0.18796971884440034	0.1941878453031704	0.17980938188093426
1	Deaths	1	Global	2	Female	20	75-79 years	493	Ischemic heart disease	2	Percent	1990	0.2036005393940324	0.21231808324540263	0.1922977105389949
1	Deaths	1	Global	3	Both	20	75-79 years	493	Ischemic heart disease	2	Percent	1990	0.19583054695966523	0.2019623909245222	0.18774225802561398
1	Deaths	1	Global	1	Male	20	75-79 years	493	Ischemic heart disease	3	Rate	1990	1567.799411144479	1620.257450294742	1497.4733130565573
1	Deaths	1	Global	2	Female	20	75-79 years	493	Ischemic heart disease	3	Rate	1990	1198.2975062404414	1249.9134752792038	1122.812702480416
1	Deaths	1	Global	3	Both	20	75-79 years	493	Ischemic heart disease	3	Rate	1990	1349.763695071258	1392.3766228882719	1290.4310811678993
1	Deaths	1	Global	1	Male	30	80-84 years	493	Ischemic heart disease	1	Number	1990	335873.8226914529	349751.4938323628	312128.9321178139
1	Deaths	1	Global	2	Female	30	80-84 years	493	Ischemic heart disease	1	Number	1990	470368.37989680364	496108.7695554929	423605.50142309867
1	Deaths	1	Global	3	Both	30	80-84 years	493	Ischemic heart disease	1	Number	1990	806242.202588257	841096.3746712828	738327.2632754346
1	Deaths	1	Global	1	Male	30	80-84 years	493	Ischemic heart disease	2	Percent	1990	0.202211148127165	0.21042362973760348	0.1881777637021972
1	Deaths	1	Global	2	Female	30	80-84 years	493	Ischemic heart disease	2	Percent	1990	0.22537462137860462	0.23712888702291704	0.20340477005229413
1	Deaths	1	Global	3	Both	30	80-84 years	493	Ischemic heart disease	2	Percent	1990	0.21510195235834506	0.22443720558470193	0.1972764444731619
1	Deaths	1	Global	1	Male	30	80-84 years	493	Ischemic heart disease	3	Rate	1990	2528.515446125869	2632.9889223701934	2349.759858384906
1	Deaths	1	Global	2	Female	30	80-84 years	493	Ischemic heart disease	3	Rate	1990	2129.0874493386086	2245.599406573967	1917.4187617555808
1	Deaths	1	Global	3	Both	30	80-84 years	493	Ischemic heart disease	3	Rate	1990	2279.0701664559756	2377.5952790287747	2087.089504134375
1	Deaths	1	Global	1	Male	31	85-89 years	493	Ischemic heart disease	1	Number	1990	204397.05300778354	214768.3048614918	185613.89957637418
1	Deaths	1	Global	2	Female	31	85-89 years	493	Ischemic heart disease	1	Number	1990	369289.2812220682	393720.74153829046	316419.3223416373
1	Deaths	1	Global	3	Both	31	85-89 years	493	Ischemic heart disease	1	Number	1990	573686.3342298516	606020.3205571353	503722.4837125261
1	Deaths	1	Global	1	Male	31	85-89 years	493	Ischemic heart disease	2	Percent	1990	0.21157203894899893	0.2228060750711277	0.1918712208700214
1	Deaths	1	Global	2	Female	31	85-89 years	493	Ischemic heart disease	2	Percent	1990	0.24187180448504914	0.25889300898043843	0.20786268500707306
1	Deaths	1	Global	3	Both	31	85-89 years	493	Ischemic heart disease	2	Percent	1990	0.230126186822868	0.24375337750720458	0.20216853274586985
1	Deaths	1	Global	1	Male	31	85-89 years	493	Ischemic heart disease	3	Rate	1990	4036.228351354553	4241.029448801797	3665.3174439218055
1	Deaths	1	Global	2	Female	31	85-89 years	493	Ischemic heart disease	3	Rate	1990	3675.6130856504747	3918.7844957241327	3149.3873797333413
1	Deaths	1	Global	3	Both	31	85-89 years	493	Ischemic heart disease	3	Rate	1990	3796.4633818926472	4010.4388380919745	3333.4661293926165
1	Deaths	1	Global	1	Male	32	90-94 years	493	Ischemic heart disease	1	Number	1990	81979.72532092422	87229.1410740042	72505.39613859245
1	Deaths	1	Global	2	Female	32	90-94 years	493	Ischemic heart disease	1	Number	1990	184357.89797636922	200465.3989314687	150712.95764407713
1	Deaths	1	Global	3	Both	32	90-94 years	493	Ischemic heart disease	1	Number	1990	266337.6232972933	286537.4577973691	223226.94038710048
1	Deaths	1	Global	1	Male	32	90-94 years	493	Ischemic heart disease	2	Percent	1990	0.23552073700851722	0.24990069817397728	0.20779894353882378
1	Deaths	1	Global	2	Female	32	90-94 years	493	Ischemic heart disease	2	Percent	1990	0.26600087036924175	0.2908798036270863	0.21799368746653705
1	Deaths	1	Global	3	Both	32	90-94 years	493	Ischemic heart disease	2	Percent	1990	0.2558096609019149	0.27615296256683397	0.2151104110916817
1	Deaths	1	Global	1	Male	32	90-94 years	493	Ischemic heart disease	3	Rate	1990	6511.699166913429	6928.663435240741	5759.1474695011575
1	Deaths	1	Global	2	Female	32	90-94 years	493	Ischemic heart disease	3	Rate	1990	6092.004977532717	6624.268455643405	4980.226495444644
1	Deaths	1	Global	3	Both	32	90-94 years	493	Ischemic heart disease	3	Rate	1990	6215.308434377619	6686.69584178574	5209.268852788305
1	Deaths	1	Global	1	Male	235	95 plus	493	Ischemic heart disease	1	Number	1990	22892.15011422279	24995.694569855255	18734.66640261237
1	Deaths	1	Global	2	Female	235	95 plus	493	Ischemic heart disease	1	Number	1990	71155.59247513661	79478.62329467687	54152.41253759708
1	Deaths	1	Global	3	Both	235	95 plus	493	Ischemic heart disease	1	Number	1990	94047.74258935939	104403.34611173914	72539.51472395359
1	Deaths	1	Global	1	Male	235	95 plus	493	Ischemic heart disease	2	Percent	1990	0.263256004635682	0.28710941253346456	0.21531260130365332
1	Deaths	1	Global	2	Female	235	95 plus	493	Ischemic heart disease	2	Percent	1990	0.2933965710360925	0.3282036426209655	0.22358443878690007
1	Deaths	1	Global	3	Both	235	95 plus	493	Ischemic heart disease	2	Percent	1990	0.28544164919736975	0.31705596300717676	0.22047661801846458
1	Deaths	1	Global	1	Male	235	95 plus	493	Ischemic heart disease	3	Rate	1990	8796.85094137062	9605.187726356504	7199.239344393939
1	Deaths	1	Global	2	Female	235	95 plus	493	Ischemic heart disease	3	Rate	1990	9389.07350310367	10487.308306792023	7145.481669111985
1	Deaths	1	Global	3	Both	235	95 plus	493	Ischemic heart disease	3	Rate	1990	9237.696598958284	10254.860018356196	7125.083601223678
1	Deaths	1	Global	1	Male	8	15-19 years	493	Ischemic heart disease	1	Number	1991	4901.840514125551	5387.52752824999	4451.132522138833
1	Deaths	1	Global	2	Female	8	15-19 years	493	Ischemic heart disease	1	Number	1991	4558.551892133401	5237.652583422763	3930.545564649464
1	Deaths	1	Global	3	Both	8	15-19 years	493	Ischemic heart disease	1	Number	1991	9460.392406258958	10365.778461645992	8715.188424936749
1	Deaths	1	Global	1	Male	8	15-19 years	493	Ischemic heart disease	2	Percent	1991	0.01211751136164292	0.013267626227079657	0.011172233126073261
1	Deaths	1	Global	2	Female	8	15-19 years	493	Ischemic heart disease	2	Percent	1991	0.015584333502395268	0.017842956504318455	0.013386711804639585
1	Deaths	1	Global	3	Both	8	15-19 years	493	Ischemic heart disease	2	Percent	1991	0.01357235821295148	0.014867972997572695	0.012558588884310783
1	Deaths	1	Global	1	Male	8	15-19 years	493	Ischemic heart disease	3	Rate	1991	1.8633369294397213	2.0479611633289	1.6920092733394498
1	Deaths	1	Global	2	Female	8	15-19 years	493	Ischemic heart disease	3	Rate	1991	1.7856878139888288	2.0517069046126433	1.5396835405634965
1	Deaths	1	Global	3	Both	8	15-19 years	493	Ischemic heart disease	3	Rate	1991	1.8250954821683287	1.9997622325889388	1.681330999554985
1	Deaths	1	Global	1	Male	9	20-24 years	493	Ischemic heart disease	1	Number	1991	9100.261122668348	9958.157979329288	8250.719613638705
1	Deaths	1	Global	2	Female	9	20-24 years	493	Ischemic heart disease	1	Number	1991	6969.44589130911	8153.163504740327	5867.881100788876
1	Deaths	1	Global	3	Both	9	20-24 years	493	Ischemic heart disease	1	Number	1991	16069.707013977466	17306.32927510667	14863.191843447135
1	Deaths	1	Global	1	Male	9	20-24 years	493	Ischemic heart disease	2	Percent	1991	0.018879303723550584	0.02045528012453627	0.017237133777057476
1	Deaths	1	Global	2	Female	9	20-24 years	493	Ischemic heart disease	2	Percent	1991	0.019254576998928838	0.022319581559549342	0.016192656773323003
1	Deaths	1	Global	3	Both	9	20-24 years	493	Ischemic heart disease	2	Percent	1991	0.01904005957582708	0.02052577090347925	0.01775451430587173
1	Deaths	1	Global	1	Male	9	20-24 years	493	Ischemic heart disease	3	Rate	1991	3.627932111992937	3.9699433480557342	3.2892518390277727
1	Deaths	1	Global	2	Female	9	20-24 years	493	Ischemic heart disease	3	Rate	1991	2.8310128320056878	3.3118429877105773	2.3835534348192873
1	Deaths	1	Global	3	Both	9	20-24 years	493	Ischemic heart disease	3	Rate	1991	3.233205751140205	3.482012664868834	2.990456347880801
1	Deaths	1	Global	1	Male	10	25-29 years	493	Ischemic heart disease	1	Number	1991	15026.75078529162	16244.584186956308	13838.323517753006
1	Deaths	1	Global	2	Female	10	25-29 years	493	Ischemic heart disease	1	Number	1991	9792.990811118112	11147.244973266721	8392.353390924156
1	Deaths	1	Global	3	Both	10	25-29 years	493	Ischemic heart disease	1	Number	1991	24819.741596409734	26590.924312361207	23291.861395390417
1	Deaths	1	Global	1	Male	10	25-29 years	493	Ischemic heart disease	2	Percent	1991	0.030633749881031274	0.032978064027152185	0.028168733454044644
1	Deaths	1	Global	2	Female	10	25-29 years	493	Ischemic heart disease	2	Percent	1991	0.02664697420103869	0.030071739223672404	0.02290319566567241
1	Deaths	1	Global	3	Both	10	25-29 years	493	Ischemic heart disease	2	Percent	1991	0.028925020202494947	0.030855233500736955	0.026928648005715934
1	Deaths	1	Global	1	Male	10	25-29 years	493	Ischemic heart disease	3	Rate	1991	6.555255282278825	7.08652175187465	6.036816916297406
1	Deaths	1	Global	2	Female	10	25-29 years	493	Ischemic heart disease	3	Rate	1991	4.323429661702195	4.921308565812844	3.705073381730847
1	Deaths	1	Global	3	Both	10	25-29 years	493	Ischemic heart disease	3	Rate	1991	5.4460083097890655	5.83464554647254	5.110757105065929
1	Deaths	1	Global	1	Male	11	30-34 years	493	Ischemic heart disease	1	Number	1991	28705.048656726256	30474.638364733182	26809.402467786887
1	Deaths	1	Global	2	Female	11	30-34 years	493	Ischemic heart disease	1	Number	1991	13999.767943639632	15558.975929578928	12221.266712472778
1	Deaths	1	Global	3	Both	11	30-34 years	493	Ischemic heart disease	1	Number	1991	42704.81660036587	45183.58580294064	40428.58895500625
1	Deaths	1	Global	1	Male	11	30-34 years	493	Ischemic heart disease	2	Percent	1991	0.053157966947395614	0.05640426578875234	0.04947448294576615
1	Deaths	1	Global	2	Female	11	30-34 years	493	Ischemic heart disease	2	Percent	1991	0.03898802632779976	0.0434523522273258	0.03406288001199331
1	Deaths	1	Global	3	Both	11	30-34 years	493	Ischemic heart disease	2	Percent	1991	0.04749784024153776	0.05046615211246083	0.04461575432273687
1	Deaths	1	Global	1	Male	11	30-34 years	493	Ischemic heart disease	3	Rate	1991	14.514484052934362	15.409263292093895	13.555965336996934
1	Deaths	1	Global	2	Female	11	30-34 years	493	Ischemic heart disease	3	Rate	1991	7.261552931740097	8.070300002910946	6.3390604389162855
1	Deaths	1	Global	3	Both	11	30-34 years	493	Ischemic heart disease	3	Rate	1991	10.934215209796816	11.568883569808845	10.35140594090891
1	Deaths	1	Global	1	Male	12	35-39 years	493	Ischemic heart disease	1	Number	1991	50802.44199365583	53865.13479143943	47559.877978609635
1	Deaths	1	Global	2	Female	12	35-39 years	493	Ischemic heart disease	1	Number	1991	20830.839730449265	23009.834737324036	18659.970666034566
1	Deaths	1	Global	3	Both	12	35-39 years	493	Ischemic heart disease	1	Number	1991	71633.28172410511	75246.50931879035	68110.99523337404
1	Deaths	1	Global	1	Male	12	35-39 years	493	Ischemic heart disease	2	Percent	1991	0.07694238296814936	0.08132931048072696	0.07190077519357833
1	Deaths	1	Global	2	Female	12	35-39 years	493	Ischemic heart disease	2	Percent	1991	0.05221196246137968	0.057241350948398856	0.0470244229936498
1	Deaths	1	Global	3	Both	12	35-39 years	493	Ischemic heart disease	2	Percent	1991	0.06762659321802998	0.07098011212619824	0.06424631144526237
1	Deaths	1	Global	1	Male	12	35-39 years	493	Ischemic heart disease	3	Rate	1991	27.695500872164775	29.365160985408544	25.927782018847104
1	Deaths	1	Global	2	Female	12	35-39 years	493	Ischemic heart disease	3	Rate	1991	11.725153529475541	12.951654780801535	10.50322616591158
1	Deaths	1	Global	3	Both	12	35-39 years	493	Ischemic heart disease	3	Rate	1991	19.837984430367335	20.838624789730062	18.862529126901844
1	Deaths	1	Global	1	Male	13	40-44 years	493	Ischemic heart disease	1	Number	1991	83321.8400586005	87482.34302938225	78920.19630300393
1	Deaths	1	Global	2	Female	13	40-44 years	493	Ischemic heart disease	1	Number	1991	31384.705227666615	33984.511521973145	28277.340681840848
1	Deaths	1	Global	3	Both	13	40-44 years	493	Ischemic heart disease	1	Number	1991	114706.54528626699	119605.70410449253	109725.98955069935
1	Deaths	1	Global	1	Male	13	40-44 years	493	Ischemic heart disease	2	Percent	1991	0.10897576433662597	0.11386081021920494	0.1033061440839982
1	Deaths	1	Global	2	Female	13	40-44 years	493	Ischemic heart disease	2	Percent	1991	0.07118255700088709	0.07656517741847066	0.06542084743604495
1	Deaths	1	Global	3	Both	13	40-44 years	493	Ischemic heart disease	2	Percent	1991	0.0951488508054554	0.09914307693000453	0.09124563577754076
1	Deaths	1	Global	1	Male	13	40-44 years	493	Ischemic heart disease	3	Rate	1991	54.34512380126476	57.05873464883661	51.474233352149355
1	Deaths	1	Global	2	Female	13	40-44 years	493	Ischemic heart disease	3	Rate	1991	21.319707078867754	23.085761857918268	19.208866737252432
1	Deaths	1	Global	3	Both	13	40-44 years	493	Ischemic heart disease	3	Rate	1991	38.168130244263374	39.79830515184779	36.51087084786594
1	Deaths	1	Global	1	Male	14	45-49 years	493	Ischemic heart disease	1	Number	1991	111621.18214553792	117229.3888556471	106306.67012979154
1	Deaths	1	Global	2	Female	14	45-49 years	493	Ischemic heart disease	1	Number	1991	44620.48518259337	47650.16607507237	41323.74321759861
1	Deaths	1	Global	3	Both	14	45-49 years	493	Ischemic heart disease	1	Number	1991	156241.66732813133	162604.50693984324	150113.40905411105
1	Deaths	1	Global	1	Male	14	45-49 years	493	Ischemic heart disease	2	Percent	1991	0.13230133063773203	0.13767134302744416	0.12595409176522185
1	Deaths	1	Global	2	Female	14	45-49 years	493	Ischemic heart disease	2	Percent	1991	0.09091391664835323	0.096507169845648	0.08476920874346011
1	Deaths	1	Global	3	Both	14	45-49 years	493	Ischemic heart disease	2	Percent	1991	0.11707206492744111	0.12098531260131626	0.11266557054486531
1	Deaths	1	Global	1	Male	14	45-49 years	493	Ischemic heart disease	3	Rate	1991	92.98602249314182	97.65793892753747	88.55876841522027
1	Deaths	1	Global	2	Female	14	45-49 years	493	Ischemic heart disease	3	Rate	1991	38.68354249975873	41.3101116436244	35.825445879075524
1	Deaths	1	Global	3	Both	14	45-49 years	493	Ischemic heart disease	3	Rate	1991	66.37614500025491	69.0792700494351	63.772677136966514
1	Deaths	1	Global	1	Male	15	50-54 years	493	Ischemic heart disease	1	Number	1991	182820.3843315912	190987.50585565146	175178.26088796087
1	Deaths	1	Global	2	Female	15	50-54 years	493	Ischemic heart disease	1	Number	1991	72197.55796223012	76928.11561646828	67120.51564158102
1	Deaths	1	Global	3	Both	15	50-54 years	493	Ischemic heart disease	1	Number	1991	255017.94229382154	264687.8030965738	245801.86549655243
1	Deaths	1	Global	1	Male	15	50-54 years	493	Ischemic heart disease	2	Percent	1991	0.1533256081193725	0.15962781064388729	0.14665403489757936
1	Deaths	1	Global	2	Female	15	50-54 years	493	Ischemic heart disease	2	Percent	1991	0.103208263752607	0.1090807685682612	0.09732770193290523
1	Deaths	1	Global	3	Both	15	50-54 years	493	Ischemic heart disease	2	Percent	1991	0.13478270816177926	0.13919558864320802	0.13046659859486295
1	Deaths	1	Global	1	Male	15	50-54 years	493	Ischemic heart disease	3	Rate	1991	168.00637727971983	175.51171376108212	160.98349807955336
1	Deaths	1	Global	2	Female	15	50-54 years	493	Ischemic heart disease	3	Rate	1991	68.07017079519923	72.5302921146626	63.28337263116951
1	Deaths	1	Global	3	Both	15	50-54 years	493	Ischemic heart disease	3	Rate	1991	118.6787076339037	123.1788089708839	114.38978555290544
1	Deaths	1	Global	1	Male	16	55-59 years	493	Ischemic heart disease	1	Number	1991	244584.62203888915	255850.2236967203	233160.06159656352
1	Deaths	1	Global	2	Female	16	55-59 years	493	Ischemic heart disease	1	Number	1991	112345.43431865978	119075.34467760267	104840.25480823679
1	Deaths	1	Global	3	Both	16	55-59 years	493	Ischemic heart disease	1	Number	1991	356930.056357549	371043.7158682067	343660.930143008
1	Deaths	1	Global	1	Male	16	55-59 years	493	Ischemic heart disease	2	Percent	1991	0.1610295270088857	0.16824041764681658	0.1541731040153407
1	Deaths	1	Global	2	Female	16	55-59 years	493	Ischemic heart disease	2	Percent	1991	0.12131487767006208	0.12827870849281872	0.11428312520560914
1	Deaths	1	Global	3	Both	16	55-59 years	493	Ischemic heart disease	2	Percent	1991	0.1459696417849689	0.15091178795107718	0.14141199743155441
1	Deaths	1	Global	1	Male	16	55-59 years	493	Ischemic heart disease	3	Rate	1991	259.7754778593026	271.74077244585413	247.6413517499117
1	Deaths	1	Global	2	Female	16	55-59 years	493	Ischemic heart disease	3	Rate	1991	119.91345242614592	127.09671528461088	111.90269532123259
1	Deaths	1	Global	3	Both	16	55-59 years	493	Ischemic heart disease	3	Rate	1991	190.0170382097452	197.53065531973027	182.95302099402326
1	Deaths	1	Global	1	Male	17	60-64 years	493	Ischemic heart disease	1	Number	1991	338472.96944786806	351678.7289584163	325294.6373245407
1	Deaths	1	Global	2	Female	17	60-64 years	493	Ischemic heart disease	1	Number	1991	178764.32678466814	187484.39438292012	169177.2054096542
1	Deaths	1	Global	3	Both	17	60-64 years	493	Ischemic heart disease	1	Number	1991	517237.2962325368	533305.763796108	500882.9820850014
1	Deaths	1	Global	1	Male	17	60-64 years	493	Ischemic heart disease	2	Percent	1991	0.17239297189116326	0.17913566696991662	0.16602505853377345
1	Deaths	1	Global	2	Female	17	60-64 years	493	Ischemic heart disease	2	Percent	1991	0.1430550381801111	0.1508007287072757	0.13578648812388078
1	Deaths	1	Global	3	Both	17	60-64 years	493	Ischemic heart disease	2	Percent	1991	0.1609667745213207	0.16559520819451387	0.15588278530955993
1	Deaths	1	Global	1	Male	17	60-64 years	493	Ischemic heart disease	3	Rate	1991	420.6638060290437	437.07629848382766	404.28540110897944
1	Deaths	1	Global	2	Female	17	60-64 years	493	Ischemic heart disease	3	Rate	1991	214.20916734457938	224.65822310982742	202.7211410481087
1	Deaths	1	Global	3	Both	17	60-64 years	493	Ischemic heart disease	3	Rate	1991	315.5525345054224	325.35547350892324	305.5752082048217
1	Deaths	1	Global	1	Male	18	65-69 years	493	Ischemic heart disease	1	Number	1991	370621.57728911	384969.46278984303	356589.6714083052
1	Deaths	1	Global	2	Female	18	65-69 years	493	Ischemic heart disease	1	Number	1991	249214.0750570019	261633.37311887846	237183.23132545204
1	Deaths	1	Global	3	Both	18	65-69 years	493	Ischemic heart disease	1	Number	1991	619835.652346111	639381.4413266488	600740.2265715788
1	Deaths	1	Global	1	Male	18	65-69 years	493	Ischemic heart disease	2	Percent	1991	0.1737365625307304	0.18076968260319304	0.16712529252286956
1	Deaths	1	Global	2	Female	18	65-69 years	493	Ischemic heart disease	2	Percent	1991	0.16035699808744286	0.16822655999716626	0.1528509133297854
1	Deaths	1	Global	3	Both	18	65-69 years	493	Ischemic heart disease	2	Percent	1991	0.16808069886068006	0.17334086819115313	0.16258372364839022
1	Deaths	1	Global	1	Male	18	65-69 years	493	Ischemic heart disease	3	Rate	1991	624.806879510178	648.9950491058441	601.1513994620557
1	Deaths	1	Global	2	Female	18	65-69 years	493	Ischemic heart disease	3	Rate	1991	365.8902239675876	384.12394430758366	348.2268231085107
1	Deaths	1	Global	3	Both	18	65-69 years	493	Ischemic heart disease	3	Rate	1991	486.41461595639294	501.7531293261005	471.42952408649666
1	Deaths	1	Global	1	Male	19	70-74 years	493	Ischemic heart disease	1	Number	1991	361323.75204430864	374762.99200591934	344754.0692550536
1	Deaths	1	Global	2	Female	19	70-74 years	493	Ischemic heart disease	1	Number	1991	302102.6503213461	317439.0545384558	285327.38203111256
1	Deaths	1	Global	3	Both	19	70-74 years	493	Ischemic heart disease	1	Number	1991	663426.4023656545	687019.90465455	638598.7461562428
1	Deaths	1	Global	1	Male	19	70-74 years	493	Ischemic heart disease	2	Percent	1991	0.16872766327299804	0.1762219281766404	0.16103730321287565
1	Deaths	1	Global	2	Female	19	70-74 years	493	Ischemic heart disease	2	Percent	1991	0.16742616634179847	0.1758092134660896	0.15849849935438212
1	Deaths	1	Global	3	Both	19	70-74 years	493	Ischemic heart disease	2	Percent	1991	0.16811410065926874	0.17382785752115698	0.1614256995064003
1	Deaths	1	Global	1	Male	19	70-74 years	493	Ischemic heart disease	3	Rate	1991	925.9834403457512	960.4248895581962	883.5194401580445
1	Deaths	1	Global	2	Female	19	70-74 years	493	Ischemic heart disease	3	Rate	1991	620.2222875067177	651.7082069302836	585.7823537244743
1	Deaths	1	Global	3	Both	19	70-74 years	493	Ischemic heart disease	3	Rate	1991	756.2197720098656	783.1132945742398	727.9194745672672
1	Deaths	1	Global	1	Male	20	75-79 years	493	Ischemic heart disease	1	Number	1991	390122.6168532186	402914.9903844517	372982.7850981324
1	Deaths	1	Global	2	Female	20	75-79 years	493	Ischemic heart disease	1	Number	1991	426022.156834388	443273.9102030707	402258.8463380506
1	Deaths	1	Global	3	Both	20	75-79 years	493	Ischemic heart disease	1	Number	1991	816144.773687607	841430.5290280085	779779.483210658
1	Deaths	1	Global	1	Male	20	75-79 years	493	Ischemic heart disease	2	Percent	1991	0.18520633285283433	0.19173440790063115	0.17672452770639152
1	Deaths	1	Global	2	Female	20	75-79 years	493	Ischemic heart disease	2	Percent	1991	0.2001942109491398	0.20963844211217952	0.1885285393504415
1	Deaths	1	Global	3	Both	20	75-79 years	493	Ischemic heart disease	2	Percent	1991	0.1927237026552023	0.19908483862521253	0.1842449139592592
1	Deaths	1	Global	1	Male	20	75-79 years	493	Ischemic heart disease	3	Rate	1991	1533.7463633870111	1584.0389010021759	1466.3620244951196
1	Deaths	1	Global	2	Female	20	75-79 years	493	Ischemic heart disease	3	Rate	1991	1172.4692371414178	1219.9483407209875	1107.0694684143043
1	Deaths	1	Global	3	Both	20	75-79 years	493	Ischemic heart disease	3	Rate	1991	1321.2341973615075	1362.1686072100256	1262.363434570198
1	Deaths	1	Global	1	Male	30	80-84 years	493	Ischemic heart disease	1	Number	1991	342861.1527867366	356802.8618905549	318720.5988378424
1	Deaths	1	Global	2	Female	30	80-84 years	493	Ischemic heart disease	1	Number	1991	477989.1576403267	504015.2864559902	431918.78639530047
1	Deaths	1	Global	3	Both	30	80-84 years	493	Ischemic heart disease	1	Number	1991	820850.3104270643	856234.9979122288	751408.7875867473
1	Deaths	1	Global	1	Male	30	80-84 years	493	Ischemic heart disease	2	Percent	1991	0.20122175602957199	0.2093204686242434	0.18683012153555592
1	Deaths	1	Global	2	Female	30	80-84 years	493	Ischemic heart disease	2	Percent	1991	0.22492210245763833	0.23705843203637644	0.20251243643892597
1	Deaths	1	Global	3	Both	30	80-84 years	493	Ischemic heart disease	2	Percent	1991	0.21436774726869906	0.2235781780791461	0.19554075778096364
1	Deaths	1	Global	1	Male	30	80-84 years	493	Ischemic heart disease	3	Rate	1991	2502.2874929358163	2604.037615506083	2326.1036187118557
1	Deaths	1	Global	2	Female	30	80-84 years	493	Ischemic heart disease	3	Rate	1991	2097.4060735910653	2211.608163277613	1895.2502821523362
1	Deaths	1	Global	3	Both	30	80-84 years	493	Ischemic heart disease	3	Rate	1991	2249.432062420777	2346.3991336843064	2059.1367236042975
1	Deaths	1	Global	1	Male	31	85-89 years	493	Ischemic heart disease	1	Number	1991	210719.57978803536	221290.25579308625	191053.3280850119
1	Deaths	1	Global	2	Female	31	85-89 years	493	Ischemic heart disease	1	Number	1991	375419.847303362	401256.90041083336	321922.7958496172
1	Deaths	1	Global	3	Both	31	85-89 years	493	Ischemic heart disease	1	Number	1991	586139.4270913971	619907.1062465428	514072.5454602959
1	Deaths	1	Global	1	Male	31	85-89 years	493	Ischemic heart disease	2	Percent	1991	0.2089421413610737	0.21959979607082544	0.18918441906193176
1	Deaths	1	Global	2	Female	31	85-89 years	493	Ischemic heart disease	2	Percent	1991	0.23909061463954798	0.2549244611899498	0.20432646187845882
1	Deaths	1	Global	3	Both	31	85-89 years	493	Ischemic heart disease	2	Percent	1991	0.22729570376896463	0.24098285110402573	0.1986884100948963
1	Deaths	1	Global	1	Male	31	85-89 years	493	Ischemic heart disease	3	Rate	1991	3964.935069024496	4163.834687360302	3594.891567931636
1	Deaths	1	Global	2	Female	31	85-89 years	493	Ischemic heart disease	3	Rate	1991	3578.377635547622	3824.647867855089	3068.4614607239428
1	Deaths	1	Global	3	Both	31	85-89 years	493	Ischemic heart disease	3	Rate	1991	3708.353598563206	3921.9930309615766	3252.4049496895136
1	Deaths	1	Global	1	Male	32	90-94 years	493	Ischemic heart disease	1	Number	1991	85572.10122327568	90761.37804602037	75551.49363120791
1	Deaths	1	Global	2	Female	32	90-94 years	493	Ischemic heart disease	1	Number	1991	192946.87375461738	210427.25881561867	158003.2239781062
1	Deaths	1	Global	3	Both	32	90-94 years	493	Ischemic heart disease	1	Number	1991	278518.9749778933	300076.1736890765	233941.12769184346
1	Deaths	1	Global	1	Male	32	90-94 years	493	Ischemic heart disease	2	Percent	1991	0.23289362056336832	0.24738649573171545	0.20574427014858748
1	Deaths	1	Global	2	Female	32	90-94 years	493	Ischemic heart disease	2	Percent	1991	0.264619313723282	0.28822831699868806	0.21577263222614151
1	Deaths	1	Global	3	Both	32	90-94 years	493	Ischemic heart disease	2	Percent	1991	0.2539872787065909	0.2743018180925166	0.21248859289089503
1	Deaths	1	Global	1	Male	32	90-94 years	493	Ischemic heart disease	3	Rate	1991	6387.142648383354	6774.47275755455	5639.1996950250805
1	Deaths	1	Global	2	Female	32	90-94 years	493	Ischemic heart disease	3	Rate	1991	5960.534413355382	6500.540243391828	4881.05163673356
1	Deaths	1	Global	3	Both	32	90-94 years	493	Ischemic heart disease	3	Rate	1991	6085.413619453231	6556.420920283303	5111.423825680781
1	Deaths	1	Global	1	Male	235	95 plus	493	Ischemic heart disease	1	Number	1991	23829.033414506564	25995.35295869984	19540.711187442867
1	Deaths	1	Global	2	Female	235	95 plus	493	Ischemic heart disease	1	Number	1991	73593.29962839058	82241.09594081431	56052.50800808431
1	Deaths	1	Global	3	Both	235	95 plus	493	Ischemic heart disease	1	Number	1991	97422.33304289711	108036.05626060152	75253.48361828997
1	Deaths	1	Global	1	Male	235	95 plus	493	Ischemic heart disease	2	Percent	1991	0.2624582472843307	0.2857715972114552	0.21525385419801643
1	Deaths	1	Global	2	Female	235	95 plus	493	Ischemic heart disease	2	Percent	1991	0.29207800508959403	0.3262861469128103	0.2227075940345448
1	Deaths	1	Global	3	Both	235	95 plus	493	Ischemic heart disease	2	Percent	1991	0.28423170230196154	0.3152149692591372	0.2197792760705677
1	Deaths	1	Global	1	Male	235	95 plus	493	Ischemic heart disease	3	Rate	1991	8788.089776821458	9587.023174936694	7206.566931650896
1	Deaths	1	Global	2	Female	235	95 plus	493	Ischemic heart disease	3	Rate	1991	9332.188522047358	10428.794679065904	7107.883115804944
1	Deaths	1	Global	3	Both	235	95 plus	493	Ischemic heart disease	3	Rate	1991	9192.973169168772	10194.50607972201	7101.0746117607905
1	Deaths	1	Global	1	Male	8	15-19 years	493	Ischemic heart disease	1	Number	1992	4876.846506536797	5382.988474233313	4461.151545174703
1	Deaths	1	Global	2	Female	8	15-19 years	493	Ischemic heart disease	1	Number	1992	4568.019409396196	5301.812857775203	3941.95113627399
1	Deaths	1	Global	3	Both	8	15-19 years	493	Ischemic heart disease	1	Number	1992	9444.865916	10398.6897786288	8711.190119113815
1	Deaths	1	Global	1	Male	8	15-19 years	493	Ischemic heart disease	2	Percent	1992	0.012471618061140046	0.01352134450446605	0.011546273814612042
1	Deaths	1	Global	2	Female	8	15-19 years	493	Ischemic heart disease	2	Percent	1992	0.01613566349230181	0.01850065799051748	0.013919514771970933
1	Deaths	1	Global	3	Both	8	15-19 years	493	Ischemic heart disease	2	Percent	1992	0.014010442365568032	0.015353644865281454	0.01298004048917617
1	Deaths	1	Global	1	Male	8	15-19 years	493	Ischemic heart disease	3	Rate	1992	1.858716033997016	2.051622287982113	1.70028191291081
1	Deaths	1	Global	2	Female	8	15-19 years	493	Ischemic heart disease	3	Rate	1992	1.7919539611715276	2.0798082714662125	1.5463583492795359
1	Deaths	1	Global	3	Both	8	15-19 years	493	Ischemic heart disease	3	Rate	1992	1.8258163147606576	2.0102029630644935	1.6839871716578718
1	Deaths	1	Global	1	Male	9	20-24 years	493	Ischemic heart disease	1	Number	1992	9222.623666979047	10029.550994848018	8366.49042169099
1	Deaths	1	Global	2	Female	9	20-24 years	493	Ischemic heart disease	1	Number	1992	7080.587863847607	8261.339358184427	5965.0361056032525
1	Deaths	1	Global	3	Both	9	20-24 years	493	Ischemic heart disease	1	Number	1992	16303.211530826668	17539.212382184076	15099.003338205122
1	Deaths	1	Global	1	Male	9	20-24 years	493	Ischemic heart disease	2	Percent	1992	0.019194213735794025	0.0206577853559197	0.01754490542004818
1	Deaths	1	Global	2	Female	9	20-24 years	493	Ischemic heart disease	2	Percent	1992	0.01952602589397453	0.02260392390186714	0.01644387891006399
1	Deaths	1	Global	3	Both	9	20-24 years	493	Ischemic heart disease	2	Percent	1992	0.01933665442781409	0.020771384377714034	0.01798454701442821
1	Deaths	1	Global	1	Male	9	20-24 years	493	Ischemic heart disease	3	Rate	1992	3.6478806467023532	3.9670495392993375	3.3092490371673424
1	Deaths	1	Global	2	Female	9	20-24 years	493	Ischemic heart disease	3	Rate	1992	2.857081346294087	3.33352527071782	2.4069461060297903
1	Deaths	1	Global	3	Both	9	20-24 years	493	Ischemic heart disease	3	Rate	1992	3.256426334283618	3.5033068776628613	3.0158961011453105
1	Deaths	1	Global	1	Male	10	25-29 years	493	Ischemic heart disease	1	Number	1992	15456.508598876506	16698.5192435003	14114.648662702604
1	Deaths	1	Global	2	Female	10	25-29 years	493	Ischemic heart disease	1	Number	1992	9972.025636284956	11369.182383022353	8562.157660812316
1	Deaths	1	Global	3	Both	10	25-29 years	493	Ischemic heart disease	1	Number	1992	25428.534235161467	27227.203308663225	23756.704399823277
1	Deaths	1	Global	1	Male	10	25-29 years	493	Ischemic heart disease	2	Percent	1992	0.03079805448826848	0.03312965247067219	0.028241055435678352
1	Deaths	1	Global	2	Female	10	25-29 years	493	Ischemic heart disease	2	Percent	1992	0.026638910236063157	0.03014805327163964	0.02277189756222051
1	Deaths	1	Global	3	Both	10	25-29 years	493	Ischemic heart disease	2	Percent	1992	0.029019966348868654	0.031093093751860656	0.026957537098303456
1	Deaths	1	Global	1	Male	10	25-29 years	493	Ischemic heart disease	3	Rate	1992	6.5765244999165935	7.104982358382729	6.005582188510927
1	Deaths	1	Global	2	Female	10	25-29 years	493	Ischemic heart disease	3	Rate	1992	4.300244342915235	4.902741329531643	3.692265883280798
1	Deaths	1	Global	3	Both	10	25-29 years	493	Ischemic heart disease	3	Rate	1992	5.446016604616027	5.831236670779142	5.087961635377789
1	Deaths	1	Global	1	Male	11	30-34 years	493	Ischemic heart disease	1	Number	1992	29559.5308041643	31280.247902005958	27570.063413554195
1	Deaths	1	Global	2	Female	11	30-34 years	493	Ischemic heart disease	1	Number	1992	14355.115299923014	16111.59043499229	12523.710322494053
1	Deaths	1	Global	3	Both	11	30-34 years	493	Ischemic heart disease	1	Number	1992	43914.64610408722	46511.7642665122	41594.10363842318
1	Deaths	1	Global	1	Male	11	30-34 years	493	Ischemic heart disease	2	Percent	1992	0.053043722476040035	0.055979246074923494	0.049359595901251864
1	Deaths	1	Global	2	Female	11	30-34 years	493	Ischemic heart disease	2	Percent	1992	0.03891904778373305	0.04356929418293304	0.03408343991813029
1	Deaths	1	Global	3	Both	11	30-34 years	493	Ischemic heart disease	2	Percent	1992	0.047418111780111585	0.05049120179135017	0.044334714493281184
1	Deaths	1	Global	1	Male	11	30-34 years	493	Ischemic heart disease	3	Rate	1992	14.645913670294243	15.498480452661372	13.660188699022505
1	Deaths	1	Global	2	Female	11	30-34 years	493	Ischemic heart disease	3	Rate	1992	7.283634395633716	8.174851389824953	6.354398788169954
1	Deaths	1	Global	3	Both	11	30-34 years	493	Ischemic heart disease	3	Rate	1992	11.008519519185842	11.659564865581697	10.426806143474835
1	Deaths	1	Global	1	Male	12	35-39 years	493	Ischemic heart disease	1	Number	1992	52538.96289746629	55865.12900201454	49037.16089163788
1	Deaths	1	Global	2	Female	12	35-39 years	493	Ischemic heart disease	1	Number	1992	21233.375982888032	23642.409131823668	18934.394302064364
1	Deaths	1	Global	3	Both	12	35-39 years	493	Ischemic heart disease	1	Number	1992	73772.33888035428	77458.69242598224	69891.24589095225
1	Deaths	1	Global	1	Male	12	35-39 years	493	Ischemic heart disease	2	Percent	1992	0.07686280756328448	0.08115609682808654	0.07194018304209122
1	Deaths	1	Global	2	Female	12	35-39 years	493	Ischemic heart disease	2	Percent	1992	0.05218114297503418	0.05721394188654212	0.04712916273058242
1	Deaths	1	Global	3	Both	12	35-39 years	493	Ischemic heart disease	2	Percent	1992	0.0676538182599873	0.07109055885800886	0.06432810341969263
1	Deaths	1	Global	1	Male	12	35-39 years	493	Ischemic heart disease	3	Rate	1992	28.053392272859753	29.829412151243872	26.183590892822888
1	Deaths	1	Global	2	Female	12	35-39 years	493	Ischemic heart disease	3	Rate	1992	11.723843016601684	13.053971889310018	10.454478204065936
1	Deaths	1	Global	3	Both	12	35-39 years	493	Ischemic heart disease	3	Rate	1992	20.02534782795775	21.026000824574094	18.97183321468956
1	Deaths	1	Global	1	Male	13	40-44 years	493	Ischemic heart disease	1	Number	1992	87888.54595033368	92308.47179054312	83006.42884105936
1	Deaths	1	Global	2	Female	13	40-44 years	493	Ischemic heart disease	1	Number	1992	32694.843758239687	35454.708444078366	29515.411028718703
1	Deaths	1	Global	3	Both	13	40-44 years	493	Ischemic heart disease	1	Number	1992	120583.38970857338	125901.94398374834	115345.34841010631
1	Deaths	1	Global	1	Male	13	40-44 years	493	Ischemic heart disease	2	Percent	1992	0.10930509139288569	0.1139347945346189	0.10405636327906703
1	Deaths	1	Global	2	Female	13	40-44 years	493	Ischemic heart disease	2	Percent	1992	0.0713998622355524	0.07692624395711983	0.06556104929291075
1	Deaths	1	Global	3	Both	13	40-44 years	493	Ischemic heart disease	2	Percent	1992	0.09554978096158172	0.09936758222541442	0.09200228084350318
1	Deaths	1	Global	1	Male	13	40-44 years	493	Ischemic heart disease	3	Rate	1992	55.48543117857359	58.27580037139114	52.40327331666681
1	Deaths	1	Global	2	Female	13	40-44 years	493	Ischemic heart disease	3	Rate	1992	21.466294916902243	23.278325881632767	19.378790197655846
1	Deaths	1	Global	3	Both	13	40-44 years	493	Ischemic heart disease	3	Rate	1992	38.809340929861484	40.52109896401604	37.1234957147933
1	Deaths	1	Global	1	Male	14	45-49 years	493	Ischemic heart disease	1	Number	1992	115313.77261475826	120814.36448772383	109687.8800745217
1	Deaths	1	Global	2	Female	14	45-49 years	493	Ischemic heart disease	1	Number	1992	45605.64163492117	48920.524509813586	41894.57230275213
1	Deaths	1	Global	3	Both	14	45-49 years	493	Ischemic heart disease	1	Number	1992	160919.41424967948	167438.48948015829	154751.64021863375
1	Deaths	1	Global	1	Male	14	45-49 years	493	Ischemic heart disease	2	Percent	1992	0.1330117582435011	0.1384225313734116	0.12731798861932186
1	Deaths	1	Global	2	Female	14	45-49 years	493	Ischemic heart disease	2	Percent	1992	0.09084277097691718	0.09646527618778718	0.08459977286392949
1	Deaths	1	Global	3	Both	14	45-49 years	493	Ischemic heart disease	2	Percent	1992	0.11754279653179493	0.12153994388523441	0.11356562721259152
1	Deaths	1	Global	1	Male	14	45-49 years	493	Ischemic heart disease	3	Rate	1992	92.80873436380163	97.23581153252152	88.28081064327218
1	Deaths	1	Global	2	Female	14	45-49 years	493	Ischemic heart disease	3	Rate	1992	38.21400952744645	40.991625656116575	35.104419710647726
1	Deaths	1	Global	3	Both	14	45-49 years	493	Ischemic heart disease	3	Rate	1992	66.06116031116959	68.73739223687768	63.52914569423975
1	Deaths	1	Global	1	Male	15	50-54 years	493	Ischemic heart disease	1	Number	1992	186226.3150825426	195061.50819195717	177548.88216605724
1	Deaths	1	Global	2	Female	15	50-54 years	493	Ischemic heart disease	1	Number	1992	73005.97819766989	77982.13283106462	68281.6568568177
1	Deaths	1	Global	3	Both	15	50-54 years	493	Ischemic heart disease	1	Number	1992	259232.29328021265	269127.0651645213	250176.53128874747
1	Deaths	1	Global	1	Male	15	50-54 years	493	Ischemic heart disease	2	Percent	1992	0.15459644346383267	0.160342660041547	0.14821369719810765
1	Deaths	1	Global	2	Female	15	50-54 years	493	Ischemic heart disease	2	Percent	1992	0.10370796491630645	0.10944633701814495	0.09801375234541217
1	Deaths	1	Global	3	Both	15	50-54 years	493	Ischemic heart disease	2	Percent	1992	0.1358181342181935	0.13979267555233635	0.13174800303876694
1	Deaths	1	Global	1	Male	15	50-54 years	493	Ischemic heart disease	3	Rate	1992	170.02579942866097	178.09238642453735	162.1032484832694
1	Deaths	1	Global	2	Female	15	50-54 years	493	Ischemic heart disease	3	Rate	1992	68.37160464801963	73.03187611703112	63.947180252631455
1	Deaths	1	Global	3	Both	15	50-54 years	493	Ischemic heart disease	3	Rate	1992	119.84490239466061	124.41932464617622	115.65836028509685
1	Deaths	1	Global	1	Male	16	55-59 years	493	Ischemic heart disease	1	Number	1992	249633.83576820933	261331.1463631522	238436.0135627025
1	Deaths	1	Global	2	Female	16	55-59 years	493	Ischemic heart disease	1	Number	1992	114523.17083804372	122377.62887221998	106637.55257583692
1	Deaths	1	Global	3	Both	16	55-59 years	493	Ischemic heart disease	1	Number	1992	364157.0066062531	377068.1076219872	351047.5727084207
1	Deaths	1	Global	1	Male	16	55-59 years	493	Ischemic heart disease	2	Percent	1992	0.16252877887660858	0.16838405597327344	0.15591331289145788
1	Deaths	1	Global	2	Female	16	55-59 years	493	Ischemic heart disease	2	Percent	1992	0.12235728474234142	0.12892285277928858	0.11568191035725998
1	Deaths	1	Global	3	Both	16	55-59 years	493	Ischemic heart disease	2	Percent	1992	0.14730604533922637	0.15165371994907373	0.1429357353198435
1	Deaths	1	Global	1	Male	16	55-59 years	493	Ischemic heart disease	3	Rate	1992	260.9562015114791	273.1840540834784	249.25049207126057
1	Deaths	1	Global	2	Female	16	55-59 years	493	Ischemic heart disease	3	Rate	1992	119.99152639018085	128.22102616382261	111.72937852186348
1	Deaths	1	Global	3	Both	16	55-59 years	493	Ischemic heart disease	3	Rate	1992	190.5544450785935	197.31050810848078	183.69459930773635
1	Deaths	1	Global	1	Male	17	60-64 years	493	Ischemic heart disease	1	Number	1992	346075.5737822082	359836.4274084893	332825.7294454416
1	Deaths	1	Global	2	Female	17	60-64 years	493	Ischemic heart disease	1	Number	1992	181915.65399562282	192077.06244372996	171972.14936897505
1	Deaths	1	Global	3	Both	17	60-64 years	493	Ischemic heart disease	1	Number	1992	527991.2277778308	544941.53316454	511243.986144408
1	Deaths	1	Global	1	Male	17	60-64 years	493	Ischemic heart disease	2	Percent	1992	0.17322053711117982	0.17956472939033585	0.16700923040215657
1	Deaths	1	Global	2	Female	17	60-64 years	493	Ischemic heart disease	2	Percent	1992	0.14356992635711863	0.15015403631360527	0.13661008716025394
1	Deaths	1	Global	3	Both	17	60-64 years	493	Ischemic heart disease	2	Percent	1992	0.1617015228148308	0.16631515047209502	0.15716761452937347
1	Deaths	1	Global	1	Male	17	60-64 years	493	Ischemic heart disease	3	Rate	1992	423.00597379948556	439.8257777078669	406.81077329714486
1	Deaths	1	Global	2	Female	17	60-64 years	493	Ischemic heart disease	3	Rate	1992	215.32400325746997	227.35152863927885	203.55439918221828
1	Deaths	1	Global	3	Both	17	60-64 years	493	Ischemic heart disease	3	Rate	1992	317.4970105169367	327.6897391163856	307.42639026175715
1	Deaths	1	Global	1	Male	18	65-69 years	493	Ischemic heart disease	1	Number	1992	385321.80763624917	400347.7645403766	370862.18345022935
1	Deaths	1	Global	2	Female	18	65-69 years	493	Ischemic heart disease	1	Number	1992	255923.81147357	268319.95522718946	242886.65014584898
1	Deaths	1	Global	3	Both	18	65-69 years	493	Ischemic heart disease	1	Number	1992	641245.6191098194	660861.5084310725	620864.6225201668
1	Deaths	1	Global	1	Male	18	65-69 years	493	Ischemic heart disease	2	Percent	1992	0.17543988557371734	0.1820383479733403	0.16895894936328693
1	Deaths	1	Global	2	Female	18	65-69 years	493	Ischemic heart disease	2	Percent	1992	0.1619089629691436	0.16861791419459685	0.15465074785409522
1	Deaths	1	Global	3	Both	18	65-69 years	493	Ischemic heart disease	2	Percent	1992	0.1697634059110398	0.17463942776225486	0.16466394607857265
1	Deaths	1	Global	1	Male	18	65-69 years	493	Ischemic heart disease	3	Rate	1992	627.4346660440093	651.9020231084011	603.8894908359616
1	Deaths	1	Global	2	Female	18	65-69 years	493	Ischemic heart disease	3	Rate	1992	366.2651865657846	384.0059191630117	347.6070621087758
1	Deaths	1	Global	3	Both	18	65-69 years	493	Ischemic heart disease	3	Rate	1992	488.4334835372613	503.3748053464641	472.9093834645558
1	Deaths	1	Global	1	Male	19	70-74 years	493	Ischemic heart disease	1	Number	1992	379066.20374890923	393757.2739866263	363012.44885575323
1	Deaths	1	Global	2	Female	19	70-74 years	493	Ischemic heart disease	1	Number	1992	315209.2881305179	331720.92700461455	297469.85773002345
1	Deaths	1	Global	3	Both	19	70-74 years	493	Ischemic heart disease	1	Number	1992	694275.4918794272	717241.4072162978	669017.2678902355
1	Deaths	1	Global	1	Male	19	70-74 years	493	Ischemic heart disease	2	Percent	1992	0.17061304061538105	0.17696401055637104	0.16327707254964036
1	Deaths	1	Global	2	Female	19	70-74 years	493	Ischemic heart disease	2	Percent	1992	0.16934279525931167	0.17669499407104458	0.16060294675271433
1	Deaths	1	Global	3	Both	19	70-74 years	493	Ischemic heart disease	2	Percent	1992	0.1700191824415132	0.17556654414473954	0.16381865726122619
1	Deaths	1	Global	1	Male	19	70-74 years	493	Ischemic heart disease	3	Rate	1992	932.3584425354467	968.4928782370514	892.8723217444104
1	Deaths	1	Global	2	Female	19	70-74 years	493	Ischemic heart disease	3	Rate	1992	621.1245729608862	653.6610020280111	586.1687624978575
1	Deaths	1	Global	3	Both	19	70-74 years	493	Ischemic heart disease	3	Rate	1992	759.5607861757209	784.6862715378734	731.9274378939047
1	Deaths	1	Global	1	Male	20	75-79 years	493	Ischemic heart disease	1	Number	1992	383265.384871397	396574.7778021668	367078.6465790994
1	Deaths	1	Global	2	Female	20	75-79 years	493	Ischemic heart disease	1	Number	1992	416927.12511466857	435037.1045660901	393720.0720244775
1	Deaths	1	Global	3	Both	20	75-79 years	493	Ischemic heart disease	1	Number	1992	800192.5099860657	827519.1877951539	761098.2867391588
1	Deaths	1	Global	1	Male	20	75-79 years	493	Ischemic heart disease	2	Percent	1992	0.1823741387771099	0.18850361082532363	0.17410584258463963
1	Deaths	1	Global	2	Female	20	75-79 years	493	Ischemic heart disease	2	Percent	1992	0.19689166504871472	0.20517832739149097	0.18560585853701947
1	Deaths	1	Global	3	Both	20	75-79 years	493	Ischemic heart disease	2	Percent	1992	0.18964703739050684	0.19576991823893106	0.1814463132829416
1	Deaths	1	Global	1	Male	20	75-79 years	493	Ischemic heart disease	3	Rate	1992	1499.39560544859	1551.4640834779354	1436.0704912586898
1	Deaths	1	Global	2	Female	20	75-79 years	493	Ischemic heart disease	3	Rate	1992	1152.0342592422162	1202.0749390288147	1087.9095750816455
1	Deaths	1	Global	3	Both	20	75-79 years	493	Ischemic heart disease	3	Rate	1992	1295.819713352076	1340.0721243200996	1232.5111163215804
1	Deaths	1	Global	1	Male	30	80-84 years	493	Ischemic heart disease	1	Number	1992	350653.8460912529	364500.528097476	325801.27259450464
1	Deaths	1	Global	2	Female	30	80-84 years	493	Ischemic heart disease	1	Number	1992	487545.0748018044	513494.2920249712	439906.73914769856
1	Deaths	1	Global	3	Both	30	80-84 years	493	Ischemic heart disease	1	Number	1992	838198.9208930574	873927.5268059891	765550.8835961875
1	Deaths	1	Global	1	Male	30	80-84 years	493	Ischemic heart disease	2	Percent	1992	0.20118283991585947	0.20892806600244707	0.18699446269657147
1	Deaths	1	Global	2	Female	30	80-84 years	493	Ischemic heart disease	2	Percent	1992	0.22442318220789886	0.23566912616776436	0.2017097686769154
1	Deaths	1	Global	3	Both	30	80-84 years	493	Ischemic heart disease	2	Percent	1992	0.21407077080935696	0.223150485901739	0.19537055400119316
1	Deaths	1	Global	1	Male	30	80-84 years	493	Ischemic heart disease	3	Rate	1992	2485.6327533616613	2583.785865622392	2309.4636584623877
1	Deaths	1	Global	2	Female	30	80-84 years	493	Ischemic heart disease	3	Rate	1992	2083.545352274114	2194.440475073701	1879.9608265099337
1	Deaths	1	Global	3	Both	30	80-84 years	493	Ischemic heart disease	3	Rate	1992	2234.7794354663915	2330.037913808297	2041.0875375991586
1	Deaths	1	Global	1	Male	31	85-89 years	493	Ischemic heart disease	1	Number	1992	219380.05418223926	229909.08576285685	199115.24459677166
1	Deaths	1	Global	2	Female	31	85-89 years	493	Ischemic heart disease	1	Number	1992	388360.17890204076	415104.97021654976	334040.5170499479
1	Deaths	1	Global	3	Both	31	85-89 years	493	Ischemic heart disease	1	Number	1992	607740.2330842799	643514.8867770778	534654.2155344118
1	Deaths	1	Global	1	Male	31	85-89 years	493	Ischemic heart disease	2	Percent	1992	0.20848087456149583	0.21869496050326326	0.18893380126319764
1	Deaths	1	Global	2	Female	31	85-89 years	493	Ischemic heart disease	2	Percent	1992	0.23793165342101777	0.2543873766491764	0.2025366380566938
1	Deaths	1	Global	3	Both	31	85-89 years	493	Ischemic heart disease	2	Percent	1992	0.2263843898533575	0.23984675252322107	0.19769535112361816
1	Deaths	1	Global	1	Male	31	85-89 years	493	Ischemic heart disease	3	Rate	1992	3931.2487132804413	4119.9269502682355	3568.107192029999
1	Deaths	1	Global	2	Female	31	85-89 years	493	Ischemic heart disease	3	Rate	1992	3535.65485185267	3779.141069827619	3041.125323821963
1	Deaths	1	Global	3	Both	31	85-89 years	493	Ischemic heart disease	3	Rate	1992	3668.9263145226796	3884.8978121810255	3227.7062036678667
1	Deaths	1	Global	1	Male	32	90-94 years	493	Ischemic heart disease	1	Number	1992	89386.7644278816	94968.10672698948	79205.76151986328
1	Deaths	1	Global	2	Female	32	90-94 years	493	Ischemic heart disease	1	Number	1992	201709.74757130374	219691.13500930075	165508.4173223099
1	Deaths	1	Global	3	Both	32	90-94 years	493	Ischemic heart disease	1	Number	1992	291096.5119991853	314029.3483940363	244702.5906707625
1	Deaths	1	Global	1	Male	32	90-94 years	493	Ischemic heart disease	2	Percent	1992	0.2311981093120375	0.24525942855859661	0.20427065970426353
1	Deaths	1	Global	2	Female	32	90-94 years	493	Ischemic heart disease	2	Percent	1992	0.26272297586318905	0.28608679069312515	0.21454218459371951
1	Deaths	1	Global	3	Both	32	90-94 years	493	Ischemic heart disease	2	Percent	1992	0.2521642501444018	0.2721971255613816	0.21149699468443703
1	Deaths	1	Global	1	Male	32	90-94 years	493	Ischemic heart disease	3	Rate	1992	6291.263667084758	6684.092473952148	5574.699261832378
1	Deaths	1	Global	2	Female	32	90-94 years	493	Ischemic heart disease	3	Rate	1992	5892.852128607497	6418.169613335685	4835.247880003713
1	Deaths	1	Global	3	Both	32	90-94 years	493	Ischemic heart disease	3	Rate	1992	6009.717074713765	6483.1678127773575	5051.909853818137
1	Deaths	1	Global	1	Male	235	95 plus	493	Ischemic heart disease	1	Number	1992	24653.360298180345	26877.363207727176	20255.916788128663
1	Deaths	1	Global	2	Female	235	95 plus	493	Ischemic heart disease	1	Number	1992	76831.42439019543	85820.1367518589	58509.50933693794
1	Deaths	1	Global	3	Both	235	95 plus	493	Ischemic heart disease	1	Number	1992	101484.78468837573	112447.67434774154	78385.46242481018
1	Deaths	1	Global	1	Male	235	95 plus	493	Ischemic heart disease	2	Percent	1992	0.2603639322572051	0.2833182022793892	0.2140744504305473
1	Deaths	1	Global	2	Female	235	95 plus	493	Ischemic heart disease	2	Percent	1992	0.29033474596316733	0.3239253992948131	0.2217951700994642
1	Deaths	1	Global	3	Both	235	95 plus	493	Ischemic heart disease	2	Percent	1992	0.2824371257420878	0.3126563374758145	0.21880512376723982
1	Deaths	1	Global	1	Male	235	95 plus	493	Ischemic heart disease	3	Rate	1992	8685.04058134017	9468.526292367505	7135.88156703052
1	Deaths	1	Global	2	Female	235	95 plus	493	Ischemic heart disease	3	Rate	1992	9320.710982464187	10411.165711014823	7098.010099172156
1	Deaths	1	Global	3	Both	235	95 plus	493	Ischemic heart disease	3	Rate	1992	9157.88249355275	10147.162370319898	7073.4234328176035
1	Deaths	1	Global	1	Male	8	15-19 years	493	Ischemic heart disease	1	Number	1994	4906.7561230483625	5321.4602310226355	4544.54612979406
1	Deaths	1	Global	2	Female	8	15-19 years	493	Ischemic heart disease	1	Number	1994	4665.49809891237	5349.831770757232	4045.222242410382
1	Deaths	1	Global	3	Both	8	15-19 years	493	Ischemic heart disease	1	Number	1994	9572.25422196073	10431.54777424443	8914.525559754993
1	Deaths	1	Global	1	Male	8	15-19 years	493	Ischemic heart disease	2	Percent	1994	0.008537673901948883	0.010092720457990685	0.006713296759914881
1	Deaths	1	Global	2	Female	8	15-19 years	493	Ischemic heart disease	2	Percent	1994	0.015304352567958455	0.01759767578702222	0.013122008211603706
1	Deaths	1	Global	3	Both	8	15-19 years	493	Ischemic heart disease	2	Percent	1994	0.010867865249346145	0.012501005672727333	0.009070599737108494
1	Deaths	1	Global	1	Male	8	15-19 years	493	Ischemic heart disease	3	Rate	1994	1.8631597282041268	2.02062832328451	1.7256238377581927
1	Deaths	1	Global	2	Female	8	15-19 years	493	Ischemic heart disease	3	Rate	1994	1.8232941949604613	2.090734366371436	1.5808880585828986
1	Deaths	1	Global	3	Both	8	15-19 years	493	Ischemic heart disease	3	Rate	1994	1.8435138688692692	2.009004624163946	1.7168423573722895
1	Deaths	1	Global	1	Male	9	20-24 years	493	Ischemic heart disease	1	Number	1994	9627.759309973739	10362.172473053835	8890.812931273533
1	Deaths	1	Global	2	Female	9	20-24 years	493	Ischemic heart disease	1	Number	1994	7242.0800876025005	8384.560674068387	6137.921614908938
1	Deaths	1	Global	3	Both	9	20-24 years	493	Ischemic heart disease	1	Number	1994	16869.839397576245	18061.595130935224	15774.843713180662
1	Deaths	1	Global	1	Male	9	20-24 years	493	Ischemic heart disease	2	Percent	1994	0.015997377969600247	0.01798219270301667	0.013776254129181693
1	Deaths	1	Global	2	Female	9	20-24 years	493	Ischemic heart disease	2	Percent	1994	0.018359177190332802	0.021675528499307404	0.015414871201650446
1	Deaths	1	Global	3	Both	9	20-24 years	493	Ischemic heart disease	2	Percent	1994	0.01692445226931628	0.018620326592388475	0.01508483512014286
1	Deaths	1	Global	1	Male	9	20-24 years	493	Ischemic heart disease	3	Rate	1994	3.7888046521590852	4.077817694477477	3.4987947154629464
1	Deaths	1	Global	2	Female	9	20-24 years	493	Ischemic heart disease	3	Rate	1994	2.8947291775729784	3.35138967406693	2.453386399129807
1	Deaths	1	Global	3	Both	9	20-24 years	493	Ischemic heart disease	3	Rate	1994	3.3452499466858976	3.581572338946169	3.1281148472627316
1	Deaths	1	Global	1	Male	10	25-29 years	493	Ischemic heart disease	1	Number	1994	16429.6293239286	17470.82037507992	15274.828633997682
1	Deaths	1	Global	2	Female	10	25-29 years	493	Ischemic heart disease	1	Number	1994	10231.515498419989	11580.344583230513	8887.040320860162
1	Deaths	1	Global	3	Both	10	25-29 years	493	Ischemic heart disease	1	Number	1994	26661.144822348553	28428.55984070936	25136.618573530388
1	Deaths	1	Global	1	Male	10	25-29 years	493	Ischemic heart disease	2	Percent	1994	0.0298269749991353	0.03202565219470928	0.02745577203041546
1	Deaths	1	Global	2	Female	10	25-29 years	493	Ischemic heart disease	2	Percent	1994	0.025513120777859798	0.02932538608963276	0.02172158013408335
1	Deaths	1	Global	3	Both	10	25-29 years	493	Ischemic heart disease	2	Percent	1994	0.02800447912778354	0.030223863051771264	0.025905414928992614
1	Deaths	1	Global	1	Male	10	25-29 years	493	Ischemic heart disease	3	Rate	1994	6.784790255173856	7.214761178944926	6.307903022161241
1	Deaths	1	Global	2	Female	10	25-29 years	493	Ischemic heart disease	3	Rate	1994	4.296060194076854	4.862413335091246	3.73153519353992
1	Deaths	1	Global	3	Both	10	25-29 years	493	Ischemic heart disease	3	Rate	1994	5.550771040446578	5.918741589563574	5.233369210602903
1	Deaths	1	Global	1	Male	11	30-34 years	493	Ischemic heart disease	1	Number	1994	32127.328294591352	33760.9237907004	30454.23448920113
1	Deaths	1	Global	2	Female	11	30-34 years	493	Ischemic heart disease	1	Number	1994	15263.160381438247	17041.70497373999	13527.68207688003
1	Deaths	1	Global	3	Both	11	30-34 years	493	Ischemic heart disease	1	Number	1994	47390.48867602958	49791.55688702019	45209.985519817856
1	Deaths	1	Global	1	Male	11	30-34 years	493	Ischemic heart disease	2	Percent	1994	0.051758528729565274	0.05479545940593788	0.048449670270954315
1	Deaths	1	Global	2	Female	11	30-34 years	493	Ischemic heart disease	2	Percent	1994	0.03751132542119159	0.042274422948342896	0.0325959778989773
1	Deaths	1	Global	3	Both	11	30-34 years	493	Ischemic heart disease	2	Percent	1994	0.046114023593155626	0.049444085227366735	0.04318855603422537
1	Deaths	1	Global	1	Male	11	30-34 years	493	Ischemic heart disease	3	Rate	1994	14.944185809450119	15.704060841929687	14.165937942863565
1	Deaths	1	Global	2	Female	11	30-34 years	493	Ischemic heart disease	3	Rate	1994	7.245050477955327	8.089282277038766	6.421261196725503
1	Deaths	1	Global	3	Both	11	30-34 years	493	Ischemic heart disease	3	Rate	1994	11.133615120223487	11.697706567376983	10.621341801506405
1	Deaths	1	Global	1	Male	12	35-39 years	493	Ischemic heart disease	1	Number	1994	56656.607771239855	59313.66005631422	54071.890259158936
1	Deaths	1	Global	2	Female	12	35-39 years	493	Ischemic heart disease	1	Number	1994	22011.96779020252	24096.576270259917	20026.39066850702
1	Deaths	1	Global	3	Both	12	35-39 years	493	Ischemic heart disease	1	Number	1994	78668.57556144238	81947.26380298614	75923.40650223527
1	Deaths	1	Global	1	Male	12	35-39 years	493	Ischemic heart disease	2	Percent	1994	0.07672990056199026	0.08081232734372452	0.0729067002422505
1	Deaths	1	Global	2	Female	12	35-39 years	493	Ischemic heart disease	2	Percent	1994	0.051306915719625625	0.056228054127029005	0.046166362303137365
1	Deaths	1	Global	3	Both	12	35-39 years	493	Ischemic heart disease	2	Percent	1994	0.06738452489323497	0.07101774441344497	0.06393768921071105
1	Deaths	1	Global	1	Male	12	35-39 years	493	Ischemic heart disease	3	Rate	1994	29.59576359960236	30.98373041220003	28.245582367994444
1	Deaths	1	Global	2	Female	12	35-39 years	493	Ischemic heart disease	3	Rate	1994	11.895864838255788	13.022443840905542	10.822805069554157
1	Deaths	1	Global	3	Both	12	35-39 years	493	Ischemic heart disease	3	Rate	1994	20.896168994687102	21.76706341583602	20.166989444011563
1	Deaths	1	Global	1	Male	13	40-44 years	493	Ischemic heart disease	1	Number	1994	97912.98810815068	101734.57432820786	94215.51006107307
1	Deaths	1	Global	2	Female	13	40-44 years	493	Ischemic heart disease	1	Number	1994	35523.935169050754	38163.794174729606	32671.65159940125
1	Deaths	1	Global	3	Both	13	40-44 years	493	Ischemic heart disease	1	Number	1994	133436.92327720145	138151.56062215805	129308.07494033087
1	Deaths	1	Global	1	Male	13	40-44 years	493	Ischemic heart disease	2	Percent	1994	0.10927363446317284	0.11376413587653032	0.1050420675853437
1	Deaths	1	Global	2	Female	13	40-44 years	493	Ischemic heart disease	2	Percent	1994	0.07130334693482944	0.07641434272242276	0.0655455031455979
1	Deaths	1	Global	3	Both	13	40-44 years	493	Ischemic heart disease	2	Percent	1994	0.09570211769683182	0.09941711354344068	0.09226047450200413
1	Deaths	1	Global	1	Male	13	40-44 years	493	Ischemic heart disease	3	Rate	1994	58.17871933635828	60.44945988275866	55.98172237293529
1	Deaths	1	Global	2	Female	13	40-44 years	493	Ischemic heart disease	3	Rate	1994	21.857925872505255	23.48223472751815	20.10291189288623
1	Deaths	1	Global	3	Both	13	40-44 years	493	Ischemic heart disease	3	Rate	1994	40.33533881321917	41.76048029594971	39.08726974443442
1	Deaths	1	Global	1	Male	14	45-49 years	493	Ischemic heart disease	1	Number	1994	131384.90797406776	136564.2874538256	126447.01327865751
1	Deaths	1	Global	2	Female	14	45-49 years	493	Ischemic heart disease	1	Number	1994	49654.1277768639	52909.79696828647	46183.7445269274
1	Deaths	1	Global	3	Both	14	45-49 years	493	Ischemic heart disease	1	Number	1994	181039.03575093157	186988.0573480621	175134.62951215074
1	Deaths	1	Global	1	Male	14	45-49 years	493	Ischemic heart disease	2	Percent	1994	0.13623846133030804	0.1408769865021097	0.13144034686314202
1	Deaths	1	Global	2	Female	14	45-49 years	493	Ischemic heart disease	2	Percent	1994	0.09136746549415718	0.09674474361420891	0.08540473770590223
1	Deaths	1	Global	3	Both	14	45-49 years	493	Ischemic heart disease	2	Percent	1994	0.12005979451183092	0.12359286591723874	0.11659875874286708
1	Deaths	1	Global	1	Male	14	45-49 years	493	Ischemic heart disease	3	Rate	1994	97.0729699073345	100.89972410711238	93.4246353264117
1	Deaths	1	Global	2	Female	14	45-49 years	493	Ischemic heart disease	3	Rate	1994	38.22952833178515	40.73612150268366	35.55762328147798
1	Deaths	1	Global	3	Both	14	45-49 years	493	Ischemic heart disease	3	Rate	1994	68.25717683392354	70.50013740571328	66.03103759788472
1	Deaths	1	Global	1	Male	15	50-54 years	493	Ischemic heart disease	1	Number	1994	189763.63978254882	196790.58453060896	183088.4130388492
1	Deaths	1	Global	2	Female	15	50-54 years	493	Ischemic heart disease	1	Number	1994	74509.54827837645	78745.51152308397	69782.13054843927
1	Deaths	1	Global	3	Both	15	50-54 years	493	Ischemic heart disease	1	Number	1994	264273.1880609254	272792.9411875012	256478.41758408552
1	Deaths	1	Global	1	Male	15	50-54 years	493	Ischemic heart disease	2	Percent	1994	0.15572125479987345	0.1608995834969322	0.15069224588728947
1	Deaths	1	Global	2	Female	15	50-54 years	493	Ischemic heart disease	2	Percent	1994	0.10419151353622497	0.1099297399387673	0.0985257094503673
1	Deaths	1	Global	3	Both	15	50-54 years	493	Ischemic heart disease	2	Percent	1994	0.13665757149069757	0.14023171471897225	0.13284285556712103
1	Deaths	1	Global	1	Male	15	50-54 years	493	Ischemic heart disease	3	Rate	1994	171.7350586659155	178.09440532438543	165.69401488244262
1	Deaths	1	Global	2	Female	15	50-54 years	493	Ischemic heart disease	3	Rate	1994	69.2138972785561	73.14879598173361	64.8224734582126
1	Deaths	1	Global	3	Both	15	50-54 years	493	Ischemic heart disease	3	Rate	1994	121.14340985288968	125.04888339877299	117.57026994598644
1	Deaths	1	Global	1	Male	16	55-59 years	493	Ischemic heart disease	1	Number	1994	274223.73067369155	283622.1708977071	264416.940864757
1	Deaths	1	Global	2	Female	16	55-59 years	493	Ischemic heart disease	1	Number	1994	122557.42453695014	128843.27069444214	115710.10388361763
1	Deaths	1	Global	3	Both	16	55-59 years	493	Ischemic heart disease	1	Number	1994	396781.15521064197	408887.8878976712	385406.1595679892
1	Deaths	1	Global	1	Male	16	55-59 years	493	Ischemic heart disease	2	Percent	1994	0.1698994220941136	0.17548222557034895	0.16433389063414683
1	Deaths	1	Global	2	Female	16	55-59 years	493	Ischemic heart disease	2	Percent	1994	0.12633498319949862	0.13229120486504187	0.11987662655312786
1	Deaths	1	Global	3	Both	16	55-59 years	493	Ischemic heart disease	2	Percent	1994	0.1535344297533211	0.1576814531491043	0.14927751218969754
1	Deaths	1	Global	1	Male	16	55-59 years	493	Ischemic heart disease	3	Rate	1994	278.63062479434376	288.1801020233074	268.6662356257726
1	Deaths	1	Global	2	Female	16	55-59 years	493	Ischemic heart disease	3	Rate	1994	124.31600270503016	130.6920445553757	117.37042975359083
1	Deaths	1	Global	3	Both	16	55-59 years	493	Ischemic heart disease	3	Rate	1994	201.4078986502467	207.55333060434342	195.63389971038754
1	Deaths	1	Global	1	Male	17	60-64 years	493	Ischemic heart disease	1	Number	1994	361027.80291230424	372932.8188117554	349584.89775218314
1	Deaths	1	Global	2	Female	17	60-64 years	493	Ischemic heart disease	1	Number	1994	188313.7566196604	197210.39233774625	178541.56560162603
1	Deaths	1	Global	3	Both	17	60-64 years	493	Ischemic heart disease	1	Number	1994	549341.559531965	564668.4819619204	533167.3847774668
1	Deaths	1	Global	1	Male	17	60-64 years	493	Ischemic heart disease	2	Percent	1994	0.17615583915862293	0.18186103144719962	0.17079801292925556
1	Deaths	1	Global	2	Female	17	60-64 years	493	Ischemic heart disease	2	Percent	1994	0.1451906305866577	0.15139606114141144	0.13822880412812547
1	Deaths	1	Global	3	Both	17	60-64 years	493	Ischemic heart disease	2	Percent	1994	0.16414416314791483	0.1683377368370061	0.159690451859509
1	Deaths	1	Global	1	Male	17	60-64 years	493	Ischemic heart disease	3	Rate	1994	431.7872701088995	446.0256037617669	418.1016183631144
1	Deaths	1	Global	2	Female	17	60-64 years	493	Ischemic heart disease	3	Rate	1994	218.20290644934028	228.51161573406955	206.87967377218698
1	Deaths	1	Global	3	Both	17	60-64 years	493	Ischemic heart disease	3	Rate	1994	323.30459385326446	332.32496441372086	313.78558894788307
1	Deaths	1	Global	1	Male	18	65-69 years	493	Ischemic heart disease	1	Number	1994	430745.0909923519	445093.99928204407	417447.29582151363
1	Deaths	1	Global	2	Female	18	65-69 years	493	Ischemic heart disease	1	Number	1994	276652.06590608053	288955.36711029883	264633.2440559794
1	Deaths	1	Global	3	Both	18	65-69 years	493	Ischemic heart disease	1	Number	1994	707397.1568984316	726838.0698485795	686508.1438147969
1	Deaths	1	Global	1	Male	18	65-69 years	493	Ischemic heart disease	2	Percent	1994	0.18190100466635054	0.18764477918658817	0.17624667773649408
1	Deaths	1	Global	2	Female	18	65-69 years	493	Ischemic heart disease	2	Percent	1994	0.16659485915047736	0.17356999066900425	0.159822181999267
1	Deaths	1	Global	3	Both	18	65-69 years	493	Ischemic heart disease	2	Percent	1994	0.1755803031117181	0.18033927207939324	0.1708379452525396
1	Deaths	1	Global	1	Male	18	65-69 years	493	Ischemic heart disease	3	Rate	1994	655.484779185353	677.3201783077241	635.2489076374553
1	Deaths	1	Global	2	Female	18	65-69 years	493	Ischemic heart disease	3	Rate	1994	378.29952228913487	395.1233003906705	361.8647468990431
1	Deaths	1	Global	3	Both	18	65-69 years	493	Ischemic heart disease	3	Rate	1994	509.48914281224893	523.4910849714263	494.44423449393213
1	Deaths	1	Global	1	Male	19	70-74 years	493	Ischemic heart disease	1	Number	1994	421670.4907190957	434404.8827500032	407241.4134678268
1	Deaths	1	Global	2	Female	19	70-74 years	493	Ischemic heart disease	1	Number	1994	353181.4366285339	369087.7064445305	334398.28131751704
1	Deaths	1	Global	3	Both	19	70-74 years	493	Ischemic heart disease	1	Number	1994	774851.9273476306	798427.5174957025	747873.6199152757
1	Deaths	1	Global	1	Male	19	70-74 years	493	Ischemic heart disease	2	Percent	1994	0.17583118148494525	0.1811905495785444	0.1697248041066937
1	Deaths	1	Global	2	Female	19	70-74 years	493	Ischemic heart disease	2	Percent	1994	0.17566479805526033	0.18329442125733256	0.16717390233440832
1	Deaths	1	Global	3	Both	19	70-74 years	493	Ischemic heart disease	2	Percent	1994	0.17574337131777035	0.18092600838408585	0.17000974602002228
1	Deaths	1	Global	1	Male	19	70-74 years	493	Ischemic heart disease	3	Rate	1994	955.9111054609012	984.779492107731	923.2009313092326
1	Deaths	1	Global	2	Female	19	70-74 years	493	Ischemic heart disease	3	Rate	1994	641.0323909789253	669.9026347523213	606.9405341868771
1	Deaths	1	Global	3	Both	19	70-74 years	493	Ischemic heart disease	3	Rate	1994	781.0407563589423	804.8046473824696	753.8469701675886
1	Deaths	1	Global	1	Male	20	75-79 years	493	Ischemic heart disease	1	Number	1994	374705.30852938717	387348.7213244641	358366.7428717388
1	Deaths	1	Global	2	Female	20	75-79 years	493	Ischemic heart disease	1	Number	1994	403142.6637867507	420254.7723921587	379763.31659569475
1	Deaths	1	Global	3	Both	20	75-79 years	493	Ischemic heart disease	1	Number	1994	777847.972316138	802855.886	742116.1752906207
1	Deaths	1	Global	1	Male	20	75-79 years	493	Ischemic heart disease	2	Percent	1994	0.1782840338057498	0.1841835929437514	0.17071092381472988
1	Deaths	1	Global	2	Female	20	75-79 years	493	Ischemic heart disease	2	Percent	1994	0.19219289050088736	0.20097997841825618	0.18129784907110216
1	Deaths	1	Global	3	Both	20	75-79 years	493	Ischemic heart disease	2	Percent	1994	0.185219968028617	0.19119337882354898	0.17695583529611653
1	Deaths	1	Global	1	Male	20	75-79 years	493	Ischemic heart disease	3	Rate	1994	1439.4751865078438	1488.046366517856	1376.7086355357742
1	Deaths	1	Global	2	Female	20	75-79 years	493	Ischemic heart disease	3	Rate	1994	1114.4187902584604	1161.722281265052	1049.7905924662487
1	Deaths	1	Global	3	Both	20	75-79 years	493	Ischemic heart disease	3	Rate	1994	1250.442066390311	1290.6439417313297	1193.0008391857386
1	Deaths	1	Global	1	Male	30	80-84 years	493	Ischemic heart disease	1	Number	1994	369052.80489998264	382355.8604163891	345269.9005887541
1	Deaths	1	Global	2	Female	30	80-84 years	493	Ischemic heart disease	1	Number	1994	519029.4104659938	546060.3058729592	468843.97128218325
1	Deaths	1	Global	3	Both	30	80-84 years	493	Ischemic heart disease	1	Number	1994	888082.2153659767	924549.1036772983	816273.9229779895
1	Deaths	1	Global	1	Male	30	80-84 years	493	Ischemic heart disease	2	Percent	1994	0.20146942972489523	0.20897920548687327	0.18815978763606508
1	Deaths	1	Global	2	Female	30	80-84 years	493	Ischemic heart disease	2	Percent	1994	0.22704886470591426	0.23851977477632103	0.2050784941044493
1	Deaths	1	Global	3	Both	30	80-84 years	493	Ischemic heart disease	2	Percent	1994	0.21566412567217727	0.22462158214947295	0.19705104785367517
1	Deaths	1	Global	1	Male	30	80-84 years	493	Ischemic heart disease	3	Rate	1994	2481.669747182679	2571.125212584452	2321.7432723105753
1	Deaths	1	Global	2	Female	30	80-84 years	493	Ischemic heart disease	3	Rate	1994	2112.0690500579058	2222.064970198822	1907.851118036433
1	Deaths	1	Global	3	Both	30	80-84 years	493	Ischemic heart disease	3	Rate	1994	2251.4099850982475	2343.858538902177	2069.3661340922426
1	Deaths	1	Global	1	Male	31	85-89 years	493	Ischemic heart disease	1	Number	1994	236060.51342015504	246690.99380954722	214436.87595299265
1	Deaths	1	Global	2	Female	31	85-89 years	493	Ischemic heart disease	1	Number	1994	418157.5225450159	445234.5840015499	359476.7351092147
1	Deaths	1	Global	3	Both	31	85-89 years	493	Ischemic heart disease	1	Number	1994	654218.0359651715	691084.4529511385	575849.4969147216
1	Deaths	1	Global	1	Male	31	85-89 years	493	Ischemic heart disease	2	Percent	1994	0.20787917426637423	0.21786654948924172	0.18862040495861074
1	Deaths	1	Global	2	Female	31	85-89 years	493	Ischemic heart disease	2	Percent	1994	0.23900962834241252	0.2553098532779921	0.20499489512236405
1	Deaths	1	Global	3	Both	31	85-89 years	493	Ischemic heart disease	2	Percent	1994	0.22675385602271764	0.23990516756357808	0.1998494535622427
1	Deaths	1	Global	1	Male	31	85-89 years	493	Ischemic heart disease	3	Rate	1994	3918.5773893461596	4095.0421419141417	3559.6274928701337
1	Deaths	1	Global	2	Female	31	85-89 years	493	Ischemic heart disease	3	Rate	1994	3538.957335791651	3768.1163490985714	3042.3291706398372
1	Deaths	1	Global	3	Both	31	85-89 years	493	Ischemic heart disease	3	Rate	1994	3667.146040133099	3873.7966178178553	3227.8599583516893
1	Deaths	1	Global	1	Male	32	90-94 years	493	Ischemic heart disease	1	Number	1994	100073.03325488254	105821.42037705437	88402.39525216696
1	Deaths	1	Global	2	Female	32	90-94 years	493	Ischemic heart disease	1	Number	1994	226205.44722760603	246048.66304154875	185490.34641281306
1	Deaths	1	Global	3	Both	32	90-94 years	493	Ischemic heart disease	1	Number	1994	326278.48048248864	351561.74349620444	274445.84635663044
1	Deaths	1	Global	1	Male	32	90-94 years	493	Ischemic heart disease	2	Percent	1994	0.22753799112207349	0.2417811703959186	0.20138440638153596
1	Deaths	1	Global	2	Female	32	90-94 years	493	Ischemic heart disease	2	Percent	1994	0.26184981655019374	0.2849102349522404	0.21591609489476069
1	Deaths	1	Global	3	Both	32	90-94 years	493	Ischemic heart disease	2	Percent	1994	0.250273332315271	0.26953587919369626	0.21151969808195156
1	Deaths	1	Global	1	Male	32	90-94 years	493	Ischemic heart disease	3	Rate	1994	6172.24191429474	6526.787337582679	5452.4276076427695
1	Deaths	1	Global	2	Female	32	90-94 years	493	Ischemic heart disease	3	Rate	1994	5871.75400626383	6386.836571165287	4814.887077307223
1	Deaths	1	Global	3	Both	32	90-94 years	493	Ischemic heart disease	3	Rate	1994	5960.75897556344	6422.657157502004	5013.832170473743
1	Deaths	1	Global	1	Male	235	95 plus	493	Ischemic heart disease	1	Number	1994	26046.02663407694	28361.160533837792	21460.905699872743
1	Deaths	1	Global	2	Female	235	95 plus	493	Ischemic heart disease	1	Number	1994	83789.45961794494	93140.33299135487	64193.17880683569
1	Deaths	1	Global	3	Both	235	95 plus	493	Ischemic heart disease	1	Number	1994	109835.48625202184	121165.76590221543	85309.53302146534
1	Deaths	1	Global	1	Male	235	95 plus	493	Ischemic heart disease	2	Percent	1994	0.2525406963640983	0.27537985500797996	0.2077321937774628
1	Deaths	1	Global	2	Female	235	95 plus	493	Ischemic heart disease	2	Percent	1994	0.2864427417943231	0.31860071256346045	0.21962610202740865
1	Deaths	1	Global	3	Both	235	95 plus	493	Ischemic heart disease	2	Percent	1994	0.2776052580770931	0.306676154466396	0.21571446115333628
1	Deaths	1	Global	1	Male	235	95 plus	493	Ischemic heart disease	3	Rate	1994	8366.35404425072	9110.007966492545	6893.548014747968
1	Deaths	1	Global	2	Female	235	95 plus	493	Ischemic heart disease	3	Rate	1994	9312.984030871077	10352.309678731131	7134.907562894428
1	Deaths	1	Global	3	Both	235	95 plus	493	Ischemic heart disease	3	Rate	1994	9069.633357188191	10005.22790652971	7044.409896836845
1	Deaths	6	China	1	Male	8	15-19 years	493	Ischemic heart disease	1	Number	1990	1483.0083375834877	1763.58634968393	1206.9333788897234
1	Deaths	6	China	2	Female	8	15-19 years	493	Ischemic heart disease	1	Number	1990	721.7146164550925	875.9827265360295	607.0381838196874
1	Deaths	6	China	3	Both	8	15-19 years	493	Ischemic heart disease	1	Number	1990	2204.7229540385824	2490.4251664352096	1910.222615982986
1	Deaths	6	China	1	Male	8	15-19 years	493	Ischemic heart disease	2	Percent	1990	0.02007771066921954	0.022505792823213706	0.017784802897696846
1	Deaths	6	China	2	Female	8	15-19 years	493	Ischemic heart disease	2	Percent	1990	0.018192239835060145	0.020896350742048073	0.016038740766850034
1	Deaths	6	China	3	Both	8	15-19 years	493	Ischemic heart disease	2	Percent	1990	0.019416172432228995	0.02110384831998456	0.017675585613974965
1	Deaths	6	China	1	Male	8	15-19 years	493	Ischemic heart disease	3	Rate	1990	2.2804486764286804	2.711898547689722	1.8559232316330252
1	Deaths	6	China	2	Female	8	15-19 years	493	Ischemic heart disease	3	Rate	1990	1.1709725557079864	1.4212705530147305	0.9849115388726548
1	Deaths	6	China	3	Both	8	15-19 years	493	Ischemic heart disease	3	Rate	1990	1.7405908363834417	1.9661478171011881	1.5080878868439505
1	Deaths	6	China	1	Male	9	20-24 years	493	Ischemic heart disease	1	Number	1990	2305.6447399937574	2676.7510230331045	1891.365700354161
1	Deaths	6	China	2	Female	9	20-24 years	493	Ischemic heart disease	1	Number	1990	1318.392282707624	1658.440849351349	1025.624727737319
1	Deaths	6	China	3	Both	9	20-24 years	493	Ischemic heart disease	1	Number	1990	3624.0370227013823	4163.379257907623	3102.9040044379
1	Deaths	6	China	1	Male	9	20-24 years	493	Ischemic heart disease	2	Percent	1990	0.027054232587375403	0.03009095143656959	0.024345032229774445
1	Deaths	6	China	2	Female	9	20-24 years	493	Ischemic heart disease	2	Percent	1990	0.02611580382033178	0.030910509893725856	0.023045639151360587
1	Deaths	6	China	3	Both	9	20-24 years	493	Ischemic heart disease	2	Percent	1990	0.026702282754748428	0.028931955191622182	0.024622098112883045
1	Deaths	6	China	1	Male	9	20-24 years	493	Ischemic heart disease	3	Rate	1990	3.4150627975041408	3.9647360577181754	2.8014431398361666
1	Deaths	6	China	2	Female	9	20-24 years	493	Ischemic heart disease	3	Rate	1990	2.0444333555066696	2.5717472978417204	1.5904381655756608
1	Deaths	6	China	3	Both	9	20-24 years	493	Ischemic heart disease	3	Rate	1990	2.7454637355985563	3.1540535316077762	2.3506687061595617
1	Deaths	6	China	1	Male	10	25-29 years	493	Ischemic heart disease	1	Number	1990	2668.295501550667	3101.5134327310734	2257.426550699899
1	Deaths	6	China	2	Female	10	25-29 years	493	Ischemic heart disease	1	Number	1990	1663.1854309503763	2161.969875597341	1286.5300202946341
1	Deaths	6	China	3	Both	10	25-29 years	493	Ischemic heart disease	1	Number	1990	4331.480932501039	5036.091105758692	3743.5186862152
1	Deaths	6	China	1	Male	10	25-29 years	493	Ischemic heart disease	2	Percent	1990	0.03677053484694897	0.04135649245339783	0.0326388842354387
1	Deaths	6	China	2	Female	10	25-29 years	493	Ischemic heart disease	2	Percent	1990	0.03575833270771876	0.04113317000446272	0.03144938059248999
1	Deaths	6	China	3	Both	10	25-29 years	493	Ischemic heart disease	2	Percent	1990	0.036377942673189334	0.04027936211164029	0.032882647353201455
1	Deaths	6	China	1	Male	10	25-29 years	493	Ischemic heart disease	3	Rate	1990	4.728798124852876	5.496554222117219	4.000649266072329
1	Deaths	6	China	2	Female	10	25-29 years	493	Ischemic heart disease	3	Rate	1990	3.110912028700045	4.043865444299691	2.406395366950343
1	Deaths	6	China	3	Both	10	25-29 years	493	Ischemic heart disease	3	Rate	1990	3.941671043602181	4.582870106979691	3.4066222238032653
1	Deaths	6	China	1	Male	11	30-34 years	493	Ischemic heart disease	1	Number	1990	4138.452271427783	4850.912082322843	3522.3902000225517
1	Deaths	6	China	2	Female	11	30-34 years	493	Ischemic heart disease	1	Number	1990	2331.6085088763307	2980.527728009409	1826.2345653919265
1	Deaths	6	China	3	Both	11	30-34 years	493	Ischemic heart disease	1	Number	1990	6470.060780304108	7405.289874378721	5655.165468163412
1	Deaths	6	China	1	Male	11	30-34 years	493	Ischemic heart disease	2	Percent	1990	0.04840988595460028	0.053679969988084816	0.04362848697847798
1	Deaths	6	China	2	Female	11	30-34 years	493	Ischemic heart disease	2	Percent	1990	0.04501525489033929	0.051282752320071526	0.04021029002824246
1	Deaths	6	China	3	Both	11	30-34 years	493	Ischemic heart disease	2	Percent	1990	0.04713078516778128	0.05183311669891688	0.04332876702456515
1	Deaths	6	China	1	Male	11	30-34 years	493	Ischemic heart disease	3	Rate	1990	8.991793642504213	10.53978578497146	7.653249023953277
1	Deaths	6	China	2	Female	11	30-34 years	493	Ischemic heart disease	3	Rate	1990	5.522579869300128	7.059590993913578	4.325565895414418
1	Deaths	6	China	3	Both	11	30-34 years	493	Ischemic heart disease	3	Rate	1990	7.331985393625856	8.391803267102885	6.408531854497136
1	Deaths	6	China	1	Male	12	35-39 years	493	Ischemic heart disease	1	Number	1990	8043.011309712927	9418.287902127036	6612.403956706414
1	Deaths	6	China	2	Female	12	35-39 years	493	Ischemic heart disease	1	Number	1990	4359.1570247005675	5476.225019967016	3406.8931451490457
1	Deaths	6	China	3	Both	12	35-39 years	493	Ischemic heart disease	1	Number	1990	12402.168334413489	14196.946418500063	10716.385553650463
1	Deaths	6	China	1	Male	12	35-39 years	493	Ischemic heart disease	2	Percent	1990	0.05918528797017222	0.06518561059128135	0.05385213191205999
1	Deaths	6	China	2	Female	12	35-39 years	493	Ischemic heart disease	2	Percent	1990	0.054031265885105276	0.06047300667168108	0.04767177996807106
1	Deaths	6	China	3	Both	12	35-39 years	493	Ischemic heart disease	2	Percent	1990	0.057266808339363984	0.061617913531534826	0.05338074420236102
1	Deaths	6	China	1	Male	12	35-39 years	493	Ischemic heart disease	3	Rate	1990	17.03086008905098	19.94297127816074	14.0015875027998
1	Deaths	6	China	2	Female	12	35-39 years	493	Ischemic heart disease	3	Rate	1990	9.881806977183857	12.41409710737732	7.723112579218508
1	Deaths	6	China	3	Both	12	35-39 years	493	Ischemic heart disease	3	Rate	1990	13.57816561171336	15.543127979977616	11.732533689506626
1	Deaths	6	China	1	Male	13	40-44 years	493	Ischemic heart disease	1	Number	1990	10633.813371130953	12763.012877906289	8773.539198715704
1	Deaths	6	China	2	Female	13	40-44 years	493	Ischemic heart disease	1	Number	1990	5713.484138769151	7158.480441052627	4477.591798522274
1	Deaths	6	China	3	Both	13	40-44 years	493	Ischemic heart disease	1	Number	1990	16347.297509900089	18787.674077472737	14079.887002573561
1	Deaths	6	China	1	Male	13	40-44 years	493	Ischemic heart disease	2	Percent	1990	0.06677619602675643	0.07344769928177214	0.060982177062032246
1	Deaths	6	China	2	Female	13	40-44 years	493	Ischemic heart disease	2	Percent	1990	0.06391357696949937	0.07054080681020532	0.058516119024061564
1	Deaths	6	China	3	Both	13	40-44 years	493	Ischemic heart disease	2	Percent	1990	0.06573985425929801	0.0708306884128722	0.0616957393504265
1	Deaths	6	China	1	Male	13	40-44 years	493	Ischemic heart disease	3	Rate	1990	30.226825395775197	36.27911721977809	24.938959167981334
1	Deaths	6	China	2	Female	13	40-44 years	493	Ischemic heart disease	3	Rate	1990	17.90259344908228	22.430335314973124	14.03005655620116
1	Deaths	6	China	3	Both	13	40-44 years	493	Ischemic heart disease	3	Rate	1990	24.36464627683909	28.0018781688497	20.985209709911594
1	Deaths	6	China	1	Male	14	45-49 years	493	Ischemic heart disease	1	Number	1990	11248.658826007362	13780.84386930092	9000.570754163444
1	Deaths	6	China	2	Female	14	45-49 years	493	Ischemic heart disease	1	Number	1990	6415.07818249396	7972.540239664641	5098.282363509687
1	Deaths	6	China	3	Both	14	45-49 years	493	Ischemic heart disease	1	Number	1990	17663.737008501335	20634.53632328908	14828.341908698636
1	Deaths	6	China	1	Male	14	45-49 years	493	Ischemic heart disease	2	Percent	1990	0.06732860760185443	0.07395118266560348	0.06181062071936509
1	Deaths	6	China	2	Female	14	45-49 years	493	Ischemic heart disease	2	Percent	1990	0.06967798401011178	0.07745894737996935	0.06242990137297129
1	Deaths	6	China	3	Both	14	45-49 years	493	Ischemic heart disease	2	Percent	1990	0.06815659963154531	0.0738227417512595	0.06351933093975323
1	Deaths	6	China	1	Male	14	45-49 years	493	Ischemic heart disease	3	Rate	1990	41.29640767944515	50.59264001123868	33.04316051903532
1	Deaths	6	China	2	Female	14	45-49 years	493	Ischemic heart disease	3	Rate	1990	26.312737493623143	32.70098235998244	20.91163376082912
1	Deaths	6	China	3	Both	14	45-49 years	493	Ischemic heart disease	3	Rate	1990	34.21947751856361	39.97472627003769	28.726543671821762
1	Deaths	6	China	1	Male	15	50-54 years	493	Ischemic heart disease	1	Number	1990	18045.710086897594	22349.206228738796	14362.482079629584
1	Deaths	6	China	2	Female	15	50-54 years	493	Ischemic heart disease	1	Number	1990	11187.035741986092	14021.712773764397	8933.091935232855
1	Deaths	6	China	3	Both	15	50-54 years	493	Ischemic heart disease	1	Number	1990	29232.7458288837	33633.37807623234	24801.806420590012
1	Deaths	6	China	1	Male	15	50-54 years	493	Ischemic heart disease	2	Percent	1990	0.07003422709498734	0.07631160762793182	0.06416361351735357
1	Deaths	6	China	2	Female	15	50-54 years	493	Ischemic heart disease	2	Percent	1990	0.07285185037584006	0.08035052210903683	0.06647668047718382
1	Deaths	6	China	3	Both	15	50-54 years	493	Ischemic heart disease	2	Percent	1990	0.07108323668666723	0.0765646723261295	0.06628715638039558
1	Deaths	6	China	1	Male	15	50-54 years	493	Ischemic heart disease	3	Rate	1990	71.45234289350347	88.49212024152646	56.86852938530842
1	Deaths	6	China	2	Female	15	50-54 years	493	Ischemic heart disease	3	Rate	1990	49.819160821078405	62.44281146268341	39.781686052952054
1	Deaths	6	China	3	Both	15	50-54 years	493	Ischemic heart disease	3	Rate	1990	61.27061166248255	70.49415265568912	51.983548128501866
1	Deaths	6	China	1	Male	16	55-59 years	493	Ischemic heart disease	1	Number	1990	25561.22236617971	31574.427395011997	20255.576206020665
1	Deaths	6	China	2	Female	16	55-59 years	493	Ischemic heart disease	1	Number	1990	17028.23792827143	21055.580572523126	13688.615089809546
1	Deaths	6	China	3	Both	16	55-59 years	493	Ischemic heart disease	1	Number	1990	42589.46029445112	49458.76359070048	36386.63076764909
1	Deaths	6	China	1	Male	16	55-59 years	493	Ischemic heart disease	2	Percent	1990	0.07267438434589034	0.07927878786904118	0.06706940174992093
1	Deaths	6	China	2	Female	16	55-59 years	493	Ischemic heart disease	2	Percent	1990	0.07787859168539969	0.08604302266219431	0.07027223112971126
1	Deaths	6	China	3	Both	16	55-59 years	493	Ischemic heart disease	2	Percent	1990	0.07466628123634904	0.08037118791341481	0.06980008083144791
1	Deaths	6	China	1	Male	16	55-59 years	493	Ischemic heart disease	3	Rate	1990	112.46208663525827	138.91847339252342	89.1187570568845
1	Deaths	6	China	2	Female	16	55-59 years	493	Ischemic heart disease	3	Rate	1990	82.49973023085813	102.01171280342732	66.31966601009186
1	Deaths	6	China	3	Both	16	55-59 years	493	Ischemic heart disease	3	Rate	1990	98.20231024779153	114.04147441706245	83.89989398344319
1	Deaths	6	China	1	Male	17	60-64 years	493	Ischemic heart disease	1	Number	1990	30187.643317772287	36774.07616558796	24325.194308224305
1	Deaths	6	China	2	Female	17	60-64 years	493	Ischemic heart disease	1	Number	1990	23074.08357509869	28562.202041110602	18798.73764652614
1	Deaths	6	China	3	Both	17	60-64 years	493	Ischemic heart disease	1	Number	1990	53261.72689287101	61257.83786517259	46048.02017218342
1	Deaths	6	China	1	Male	17	60-64 years	493	Ischemic heart disease	2	Percent	1990	0.07238441417393734	0.07856257187903219	0.06683381862427644
1	Deaths	6	China	2	Female	17	60-64 years	493	Ischemic heart disease	2	Percent	1990	0.0844915652017172	0.09446130252616619	0.07642373889372649
1	Deaths	6	China	3	Both	17	60-64 years	493	Ischemic heart disease	2	Percent	1990	0.07717727872534169	0.08292254054231987	0.07211328761180216
1	Deaths	6	China	1	Male	17	60-64 years	493	Ischemic heart disease	3	Rate	1990	165.83959246338412	202.02298471335612	133.63349593751096
1	Deaths	6	China	2	Female	17	60-64 years	493	Ischemic heart disease	3	Rate	1990	134.66411747489354	166.6936725130287	109.71250089184387
1	Deaths	6	China	3	Both	17	60-64 years	493	Ischemic heart disease	3	Rate	1990	150.72312550309735	173.35098434137763	130.30935961841945
1	Deaths	6	China	1	Male	18	65-69 years	493	Ischemic heart disease	1	Number	1990	36812.66487620456	43918.73444889361	29944.730391376805
1	Deaths	6	China	2	Female	18	65-69 years	493	Ischemic heart disease	1	Number	1990	31576.24834350975	38316.59056389273	26205.824658422123
1	Deaths	6	China	3	Both	18	65-69 years	493	Ischemic heart disease	1	Number	1990	68388.91321971425	78878.75240459244	59451.24850883976
1	Deaths	6	China	1	Male	18	65-69 years	493	Ischemic heart disease	2	Percent	1990	0.07553397601308565	0.08172111053592387	0.0699191186435021
1	Deaths	6	China	2	Female	18	65-69 years	493	Ischemic heart disease	2	Percent	1990	0.08836239825272203	0.10098867570827025	0.08057268020942214
1	Deaths	6	China	3	Both	18	65-69 years	493	Ischemic heart disease	2	Percent	1990	0.0809600528283098	0.08738035536902297	0.07598981513795208
1	Deaths	6	China	1	Male	18	65-69 years	493	Ischemic heart disease	3	Rate	1990	274.5450716808884	327.54140831568526	223.32472205997604
1	Deaths	6	China	2	Female	18	65-69 years	493	Ischemic heart disease	3	Rate	1990	227.60599042954007	276.1913147598652	188.8952294622109
1	Deaths	6	China	3	Both	18	65-69 years	493	Ischemic heart disease	3	Rate	1990	250.6758519236948	289.125788476479	217.9153267138722
1	Deaths	6	China	1	Male	19	70-74 years	493	Ischemic heart disease	1	Number	1990	39760.963745127454	46972.70473213713	32528.55305106885
1	Deaths	6	China	2	Female	19	70-74 years	493	Ischemic heart disease	1	Number	1990	38974.94839079534	46574.13654500032	32461.956576048327
1	Deaths	6	China	3	Both	19	70-74 years	493	Ischemic heart disease	1	Number	1990	78735.91213592287	88627.54926377346	68741.52245684931
1	Deaths	6	China	1	Male	19	70-74 years	493	Ischemic heart disease	2	Percent	1990	0.07192345608091176	0.07834820810391052	0.06599803442102571
1	Deaths	6	China	2	Female	19	70-74 years	493	Ischemic heart disease	2	Percent	1990	0.08384653268230773	0.09479696939045174	0.07528049576837445
1	Deaths	6	China	3	Both	19	70-74 years	493	Ischemic heart disease	2	Percent	1990	0.077367180295669	0.08342078398131815	0.07122874463531365
1	Deaths	6	China	1	Male	19	70-74 years	493	Ischemic heart disease	3	Rate	1990	455.69649961838553	538.3495546348776	372.80655111986715
1	Deaths	6	China	2	Female	19	70-74 years	493	Ischemic heart disease	3	Rate	1990	386.1836957053893	461.48033333851464	321.6496461949613
1	Deaths	6	China	3	Both	19	70-74 years	493	Ischemic heart disease	3	Rate	1990	418.4152025320828	470.98094083303283	365.30342077568463
1	Deaths	6	China	1	Male	20	75-79 years	493	Ischemic heart disease	1	Number	1990	36947.60257612514	43066.06784892133	31212.232718982956
1	Deaths	6	China	2	Female	20	75-79 years	493	Ischemic heart disease	1	Number	1990	43813.98910090986	52205.144991017754	37169.472685569795
1	Deaths	6	China	3	Both	20	75-79 years	493	Ischemic heart disease	1	Number	1990	80761.59167703488	91953.74104006763	70771.22740942318
1	Deaths	6	China	1	Male	20	75-79 years	493	Ischemic heart disease	2	Percent	1990	0.07616632330606536	0.08232950516064931	0.0694484840976945
1	Deaths	6	China	2	Female	20	75-79 years	493	Ischemic heart disease	2	Percent	1990	0.08934270995496557	0.10193400698248971	0.0801148184230968
1	Deaths	6	China	3	Both	20	75-79 years	493	Ischemic heart disease	2	Percent	1990	0.08278635935832966	0.09061969727229992	0.07663342296240822
1	Deaths	6	China	1	Male	20	75-79 years	493	Ischemic heart disease	3	Rate	1990	754.4883931620341	879.4304925250032	637.3692924358246
1	Deaths	6	China	2	Female	20	75-79 years	493	Ischemic heart disease	3	Rate	1990	675.7604877833362	805.180604821883	573.2794823772041
1	Deaths	6	China	3	Both	20	75-79 years	493	Ischemic heart disease	3	Rate	1990	709.6365976484224	807.9798649049286	621.8531852500219
1	Deaths	6	China	1	Male	30	80-84 years	493	Ischemic heart disease	1	Number	1990	29426.396910127332	33910.60170048689	25265.293846527846
1	Deaths	6	China	2	Female	30	80-84 years	493	Ischemic heart disease	1	Number	1990	42290.235099554935	49995.63180600864	35736.623305190915
1	Deaths	6	China	3	Both	30	80-84 years	493	Ischemic heart disease	1	Number	1990	71716.63200968223	80421.10904039201	62898.46391065119
1	Deaths	6	China	1	Male	30	80-84 years	493	Ischemic heart disease	2	Percent	1990	0.08853608076834152	0.09701821180548709	0.0796356789305549
1	Deaths	6	China	2	Female	30	80-84 years	493	Ischemic heart disease	2	Percent	1990	0.1008808076114909	0.11456215802713429	0.08866126612623398
1	Deaths	6	China	3	Both	30	80-84 years	493	Ischemic heart disease	2	Percent	1990	0.09542235520966888	0.10377979728543674	0.08669913447793419
1	Deaths	6	China	1	Male	30	80-84 years	493	Ischemic heart disease	3	Rate	1990	1442.5773834552147	1662.407641067485	1238.5866200563507
1	Deaths	6	China	2	Female	30	80-84 years	493	Ischemic heart disease	3	Rate	1990	1298.3310398464782	1534.8905126129198	1097.131930981359
1	Deaths	6	China	3	Both	30	80-84 years	493	Ischemic heart disease	3	Rate	1990	1353.8782842610206	1518.2028223421698	1187.40746763609
1	Deaths	6	China	1	Male	31	85-89 years	493	Ischemic heart disease	1	Number	1990	17292.306894170168	19261.310414213138	14948.50647141795
1	Deaths	6	China	2	Female	31	85-89 years	493	Ischemic heart disease	1	Number	1990	25179.338477964317	29575.02163256054	20677.318903208277
1	Deaths	6	China	3	Both	31	85-89 years	493	Ischemic heart disease	1	Number	1990	42471.6453721345	47623.817363952156	37392.18481350621
1	Deaths	6	China	1	Male	31	85-89 years	493	Ischemic heart disease	2	Percent	1990	0.09732375602655609	0.10682708622020642	0.08543681153816117
1	Deaths	6	China	2	Female	31	85-89 years	493	Ischemic heart disease	2	Percent	1990	0.10166558674591819	0.11674569475324595	0.08669941754999372
1	Deaths	6	China	3	Both	31	85-89 years	493	Ischemic heart disease	2	Percent	1990	0.09985232337376554	0.11047957240400541	0.08880254402510457
1	Deaths	6	China	1	Male	31	85-89 years	493	Ischemic heart disease	3	Rate	1990	3151.9724345540712	3510.8745091412234	2724.7538818286516
1	Deaths	6	China	2	Female	31	85-89 years	493	Ischemic heart disease	3	Rate	1990	2212.1350134543172	2598.3184957107514	1816.6093271345517
1	Deaths	6	China	3	Both	31	85-89 years	493	Ischemic heart disease	3	Rate	1990	2517.799764697953	2823.230301118684	2216.679700070141
1	Deaths	6	China	1	Male	32	90-94 years	493	Ischemic heart disease	1	Number	1990	5943.254526114858	6591.587999498884	5144.932747699968
1	Deaths	6	China	2	Female	32	90-94 years	493	Ischemic heart disease	1	Number	1990	8836.886245746735	10553.472703216401	7273.317464815303
1	Deaths	6	China	3	Both	32	90-94 years	493	Ischemic heart disease	1	Number	1990	14780.140771861612	16667.28425274935	12952.501995051403
1	Deaths	6	China	1	Male	32	90-94 years	493	Ischemic heart disease	2	Percent	1990	0.12360551886187958	0.13570389605693112	0.10876147181245613
1	Deaths	6	China	2	Female	32	90-94 years	493	Ischemic heart disease	2	Percent	1990	0.1166236626802108	0.13449483857369027	0.0969676509872296
1	Deaths	6	China	3	Both	32	90-94 years	493	Ischemic heart disease	2	Percent	1990	0.1193398515414003	0.132110269479887	0.1045507229682551
1	Deaths	6	China	1	Male	32	90-94 years	493	Ischemic heart disease	3	Rate	1990	7294.2092428631495	8089.9146923328935	6314.421810017082
1	Deaths	6	China	2	Female	32	90-94 years	493	Ischemic heart disease	3	Rate	1990	3921.526977070007	4683.293046502021	3227.665249713467
1	Deaths	6	China	3	Both	32	90-94 years	493	Ischemic heart disease	3	Rate	1990	4817.169992067297	5432.231180399458	4221.502683623941
1	Deaths	6	China	1	Male	235	95 plus	493	Ischemic heart disease	1	Number	1990	500.04562947555115	561.2016607119072	412.69001576295483
1	Deaths	6	China	2	Female	235	95 plus	493	Ischemic heart disease	1	Number	1990	2362.767026135465	2774.9714375059816	1887.0257532380274
1	Deaths	6	China	3	Both	235	95 plus	493	Ischemic heart disease	1	Number	1990	2862.8126556110155	3303.0165596463485	2314.108284842465
1	Deaths	6	China	1	Male	235	95 plus	493	Ischemic heart disease	2	Percent	1990	0.1587404875992503	0.17746066341525682	0.13258151901232035
1	Deaths	6	China	2	Female	235	95 plus	493	Ischemic heart disease	2	Percent	1990	0.14335634926688368	0.16701460546412966	0.11586004808527572
1	Deaths	6	China	3	Both	235	95 plus	493	Ischemic heart disease	2	Percent	1990	0.14582769327586592	0.16773871922470146	0.11913447842420459
1	Deaths	6	China	1	Male	235	95 plus	493	Ischemic heart disease	3	Rate	1990	6436.212603947371	7223.3672071456	5311.83660931615
1	Deaths	6	China	2	Female	235	95 plus	493	Ischemic heart disease	3	Rate	1990	7220.545402146303	8480.229761350303	5766.694293410759
1	Deaths	6	China	3	Both	235	95 plus	493	Ischemic heart disease	3	Rate	1990	7070.054765342801	8157.1904196258565	5714.964363701187
1	Deaths	1	Global	1	Male	8	15-19 years	493	Ischemic heart disease	1	Number	1995	4923.7923084868435	5350.923598648354	4533.142767821918
1	Deaths	1	Global	2	Female	8	15-19 years	493	Ischemic heart disease	1	Number	1995	4656.9372977583325	5295.950398800756	4067.2092221527264
1	Deaths	1	Global	3	Both	8	15-19 years	493	Ischemic heart disease	1	Number	1995	9580.729606245175	10365.792550976332	8936.080512082373
1	Deaths	1	Global	1	Male	8	15-19 years	493	Ischemic heart disease	2	Percent	1995	0.012587750469875645	0.01355783020232962	0.011737633586581251
1	Deaths	1	Global	2	Female	8	15-19 years	493	Ischemic heart disease	2	Percent	1995	0.01639890020558245	0.01862188821577391	0.014205781003448702
1	Deaths	1	Global	3	Both	8	15-19 years	493	Ischemic heart disease	2	Percent	1995	0.014190140208810213	0.015305686018029755	0.013273197708501385
1	Deaths	1	Global	1	Male	8	15-19 years	493	Ischemic heart disease	3	Rate	1995	1.8530289555780743	2.013776322427498	1.706011196708014
1	Deaths	1	Global	2	Female	8	15-19 years	493	Ischemic heart disease	3	Rate	1995	1.8058618101537003	2.0536575783973205	1.5771777326110983
1	Deaths	1	Global	3	Both	8	15-19 years	493	Ischemic heart disease	3	Rate	1995	1.8297983718054291	1.9797354806762872	1.7066785352831622
1	Deaths	1	Global	1	Male	9	20-24 years	493	Ischemic heart disease	1	Number	1995	9585.236292698075	10296.027462202655	8838.4867652434
1	Deaths	1	Global	2	Female	9	20-24 years	493	Ischemic heart disease	1	Number	1995	7339.06597072134	8587.10471131759	6287.966656569871
1	Deaths	1	Global	3	Both	9	20-24 years	493	Ischemic heart disease	1	Number	1995	16924.30226341942	18109.90283810974	15836.182422799542
1	Deaths	1	Global	1	Male	9	20-24 years	493	Ischemic heart disease	2	Percent	1995	0.019543681790604048	0.020922991552720167	0.018072523290381632
1	Deaths	1	Global	2	Female	9	20-24 years	493	Ischemic heart disease	2	Percent	1995	0.019366256934968698	0.02287992668993467	0.01628506476809893
1	Deaths	1	Global	3	Both	9	20-24 years	493	Ischemic heart disease	2	Percent	1995	0.019463537729932104	0.020903519693881812	0.018020413883363187
1	Deaths	1	Global	1	Male	9	20-24 years	493	Ischemic heart disease	3	Rate	1995	3.7785202680400647	4.058715639161267	3.484150036730661
1	Deaths	1	Global	2	Female	9	20-24 years	493	Ischemic heart disease	3	Rate	1995	2.9266290936480877	3.424314562453037	2.507477958424419
1	Deaths	1	Global	3	Both	9	20-24 years	493	Ischemic heart disease	3	Rate	1995	3.3550304976867515	3.59006093050752	3.1393243968622366
1	Deaths	1	Global	1	Male	10	25-29 years	493	Ischemic heart disease	1	Number	1995	16615.900838410853	17691.64079075023	15450.991729421767
1	Deaths	1	Global	2	Female	10	25-29 years	493	Ischemic heart disease	1	Number	1995	10252.08674120807	11829.604404648717	8908.594278919913
1	Deaths	1	Global	3	Both	10	25-29 years	493	Ischemic heart disease	1	Number	1995	26867.987579618923	28553.14378906901	25271.36074928144
1	Deaths	1	Global	1	Male	10	25-29 years	493	Ischemic heart disease	2	Percent	1995	0.03116086872980509	0.033377908014421295	0.028963258982633744
1	Deaths	1	Global	2	Female	10	25-29 years	493	Ischemic heart disease	2	Percent	1995	0.02548229873861506	0.029597115411414673	0.021493541186219944
1	Deaths	1	Global	3	Both	10	25-29 years	493	Ischemic heart disease	2	Percent	1995	0.028713248981620976	0.030967051347883284	0.026537583709858325
1	Deaths	1	Global	1	Male	10	25-29 years	493	Ischemic heart disease	3	Rate	1995	6.797422834360574	7.237498842696031	6.320868487148044
1	Deaths	1	Global	2	Female	10	25-29 years	493	Ischemic heart disease	3	Rate	1995	4.268048587954264	4.924785329056735	3.708738932140677
1	Deaths	1	Global	3	Both	10	25-29 years	493	Ischemic heart disease	3	Rate	1995	5.543796396355562	5.891502486867984	5.214356982922758
1	Deaths	1	Global	1	Male	11	30-34 years	493	Ischemic heart disease	1	Number	1995	32128.681423155187	33703.22768777831	30425.051583916847
1	Deaths	1	Global	2	Female	11	30-34 years	493	Ischemic heart disease	1	Number	1995	15594.811521107029	17505.35652866913	13798.780961869335
1	Deaths	1	Global	3	Both	11	30-34 years	493	Ischemic heart disease	1	Number	1995	47723.49294426223	50456.20345201315	45598.815921152825
1	Deaths	1	Global	1	Male	11	30-34 years	493	Ischemic heart disease	2	Percent	1995	0.05177382538274915	0.05496955794630669	0.048601295843340164
1	Deaths	1	Global	2	Female	11	30-34 years	493	Ischemic heart disease	2	Percent	1995	0.03720596373778301	0.042368001206121	0.03216477328513899
1	Deaths	1	Global	3	Both	11	30-34 years	493	Ischemic heart disease	2	Percent	1995	0.0458970018571143	0.04918248012457745	0.04294521762781318
1	Deaths	1	Global	1	Male	11	30-34 years	493	Ischemic heart disease	3	Rate	1995	14.475778912391625	15.18520060679047	13.70819780389351
1	Deaths	1	Global	2	Female	11	30-34 years	493	Ischemic heart disease	3	Rate	1995	7.160186763731051	8.037392561065838	6.335559020067404
1	Deaths	1	Global	3	Both	11	30-34 years	493	Ischemic heart disease	3	Rate	1995	10.85249330546254	11.47392146718093	10.369334136947872
1	Deaths	1	Global	1	Male	12	35-39 years	493	Ischemic heart disease	1	Number	1995	56323.668266690176	58784.85014341126	53455.593774870315
1	Deaths	1	Global	2	Female	12	35-39 years	493	Ischemic heart disease	1	Number	1995	21843.069960175777	23823.395492438678	19862.995509228036
1	Deaths	1	Global	3	Both	12	35-39 years	493	Ischemic heart disease	1	Number	1995	78166.73822686597	81547.36962158764	75156.9878017902
1	Deaths	1	Global	1	Male	12	35-39 years	493	Ischemic heart disease	2	Percent	1995	0.07604770975943802	0.0801377016426318	0.07203921482855846
1	Deaths	1	Global	2	Female	12	35-39 years	493	Ischemic heart disease	2	Percent	1995	0.050594739060112505	0.05554322946195501	0.0453401954604694
1	Deaths	1	Global	3	Both	12	35-39 years	493	Ischemic heart disease	2	Percent	1995	0.06667255964597675	0.07038319196462818	0.06296349369474473
1	Deaths	1	Global	1	Male	12	35-39 years	493	Ischemic heart disease	3	Rate	1995	29.204651831729915	30.480810896225904	27.717512951420122
1	Deaths	1	Global	2	Female	12	35-39 years	493	Ischemic heart disease	3	Rate	1995	11.703076756868168	12.764095274407723	10.642192763638098
1	Deaths	1	Global	3	Both	12	35-39 years	493	Ischemic heart disease	3	Rate	1995	20.597167099892904	21.487973487875127	19.80408894618593
1	Deaths	1	Global	1	Male	13	40-44 years	493	Ischemic heart disease	1	Number	1995	99740.69517040487	103473.58101584326	95447.09195946393
1	Deaths	1	Global	2	Female	13	40-44 years	493	Ischemic heart disease	1	Number	1995	36209.92644253759	38997.33191470173	33346.20751390518
1	Deaths	1	Global	3	Both	13	40-44 years	493	Ischemic heart disease	1	Number	1995	135950.6216129423	140872.21466564332	131192.59634992122
1	Deaths	1	Global	1	Male	13	40-44 years	493	Ischemic heart disease	2	Percent	1995	0.10763454720303227	0.1121225428774351	0.1032087102932719
1	Deaths	1	Global	2	Female	13	40-44 years	493	Ischemic heart disease	2	Percent	1995	0.07042163093292984	0.07545504840953894	0.06471214739110587
1	Deaths	1	Global	3	Both	13	40-44 years	493	Ischemic heart disease	2	Percent	1995	0.09435166989264485	0.09822840883800693	0.09074538648951529
1	Deaths	1	Global	1	Male	13	40-44 years	493	Ischemic heart disease	3	Rate	1995	57.096222801374175	59.233100648065715	54.63836419978992
1	Deaths	1	Global	2	Female	13	40-44 years	493	Ischemic heart disease	3	Rate	1995	21.46539327914578	23.11777870399319	19.767768923526646
1	Deaths	1	Global	3	Both	13	40-44 years	493	Ischemic heart disease	3	Rate	1995	39.59205207937322	41.02533694518854	38.206402041340766
1	Deaths	1	Global	1	Male	14	45-49 years	493	Ischemic heart disease	1	Number	1995	137255.9702269617	142585.14621602072	132396.7078278253
1	Deaths	1	Global	2	Female	14	45-49 years	493	Ischemic heart disease	1	Number	1995	51003.05718867192	54268.957457887955	47602.99063092393
1	Deaths	1	Global	3	Both	14	45-49 years	493	Ischemic heart disease	1	Number	1995	188259.02741563367	194569.7302883811	182744.64267354773
1	Deaths	1	Global	1	Male	14	45-49 years	493	Ischemic heart disease	2	Percent	1995	0.13675929655499247	0.14103282264695868	0.13186664063615341
1	Deaths	1	Global	2	Female	14	45-49 years	493	Ischemic heart disease	2	Percent	1995	0.09139324218658601	0.0967771473779779	0.08535359980826972
1	Deaths	1	Global	3	Both	14	45-49 years	493	Ischemic heart disease	2	Percent	1995	0.12054272582931203	0.12371435272043377	0.11690162469524937
1	Deaths	1	Global	1	Male	14	45-49 years	493	Ischemic heart disease	3	Rate	1995	97.68617920808435	101.47899667050741	94.2278030313962
1	Deaths	1	Global	2	Female	14	45-49 years	493	Ischemic heart disease	3	Rate	1995	37.75619536990273	40.17385375000715	35.239217284645534
1	Deaths	1	Global	3	Both	14	45-49 years	493	Ischemic heart disease	3	Rate	1995	68.31069480346666	70.60056373487186	66.30977374105264
1	Deaths	1	Global	1	Male	15	50-54 years	493	Ischemic heart disease	1	Number	1995	184585.04164900945	191555.22891592202	177473.98679266043
1	Deaths	1	Global	2	Female	15	50-54 years	493	Ischemic heart disease	1	Number	1995	73009.14399139129	77620.6971455562	68575.81571891332
1	Deaths	1	Global	3	Both	15	50-54 years	493	Ischemic heart disease	1	Number	1995	257594.18564040062	265754.5245354018	249689.6560020161
1	Deaths	1	Global	1	Male	15	50-54 years	493	Ischemic heart disease	2	Percent	1995	0.15362963950208666	0.15861610214248312	0.1484274404530469
1	Deaths	1	Global	2	Female	15	50-54 years	493	Ischemic heart disease	2	Percent	1995	0.10303011873303392	0.10867426894292585	0.09717403985664111
1	Deaths	1	Global	3	Both	15	50-54 years	493	Ischemic heart disease	2	Percent	1995	0.13485118484180786	0.1385252345466006	0.13145124904788386
1	Deaths	1	Global	1	Male	15	50-54 years	493	Ischemic heart disease	3	Rate	1995	166.49958042449887	172.78683558371148	160.08525974401275
1	Deaths	1	Global	2	Female	15	50-54 years	493	Ischemic heart disease	3	Rate	1995	67.66037447479115	71.93407768870628	63.551839095703464
1	Deaths	1	Global	3	Both	15	50-54 years	493	Ischemic heart disease	3	Rate	1995	117.74792925702772	121.47807170777145	114.13471883321075
1	Deaths	1	Global	1	Male	16	55-59 years	493	Ischemic heart disease	1	Number	1995	275959.48751535366	284951.3760682041	266711.92486920574
1	Deaths	1	Global	2	Female	16	55-59 years	493	Ischemic heart disease	1	Number	1995	122908.7276776103	129457.88513412607	116444.99624487238
1	Deaths	1	Global	3	Both	16	55-59 years	493	Ischemic heart disease	1	Number	1995	398868.2151929641	410397.03487330524	387043.62603271194
1	Deaths	1	Global	1	Male	16	55-59 years	493	Ischemic heart disease	2	Percent	1995	0.17065972384701958	0.1757400500150177	0.16570499213385356
1	Deaths	1	Global	2	Female	16	55-59 years	493	Ischemic heart disease	2	Percent	1995	0.12657179597586668	0.13245215837581506	0.1204536230232419
1	Deaths	1	Global	3	Both	16	55-59 years	493	Ischemic heart disease	2	Percent	1995	0.15410886555114814	0.1576891372575139	0.15016773366268718
1	Deaths	1	Global	1	Male	16	55-59 years	493	Ischemic heart disease	3	Rate	1995	277.1969657990152	286.22917645462576	267.90793453711325
1	Deaths	1	Global	2	Female	16	55-59 years	493	Ischemic heart disease	3	Rate	1995	122.9182805646829	129.46794704413614	116.45404674861051
1	Deaths	1	Global	3	Both	16	55-59 years	493	Ischemic heart disease	3	Rate	1995	199.888050723216	205.66558125902972	193.96229883871902
1	Deaths	1	Global	1	Male	17	60-64 years	493	Ischemic heart disease	1	Number	1995	355945.3578141263	368641.9130280181	343909.9367673498
1	Deaths	1	Global	2	Female	17	60-64 years	493	Ischemic heart disease	1	Number	1995	187057.67949881015	196126.8945635943	177754.7941890341
1	Deaths	1	Global	3	Both	17	60-64 years	493	Ischemic heart disease	1	Number	1995	543003.0373129363	558403.8131063131	527283.1895335298
1	Deaths	1	Global	1	Male	17	60-64 years	493	Ischemic heart disease	2	Percent	1995	0.17472475462204612	0.18045155447501188	0.1694938444198052
1	Deaths	1	Global	2	Female	17	60-64 years	493	Ischemic heart disease	2	Percent	1995	0.14390891377540932	0.14977274438925764	0.13742043002244037
1	Deaths	1	Global	3	Both	17	60-64 years	493	Ischemic heart disease	2	Percent	1995	0.1627132131969228	0.16675420046413808	0.15848474105045007
1	Deaths	1	Global	1	Male	17	60-64 years	493	Ischemic heart disease	3	Rate	1995	421.49274434595543	436.52737194640224	407.2409988603073
1	Deaths	1	Global	2	Female	17	60-64 years	493	Ischemic heart disease	3	Rate	1995	214.1670157620047	224.55058692001745	203.515909696169
1	Deaths	1	Global	3	Both	17	60-64 years	493	Ischemic heart disease	3	Rate	1995	316.08404160366916	325.04888916822705	306.93346107635284
1	Deaths	1	Global	1	Male	18	65-69 years	493	Ischemic heart disease	1	Number	1995	439233.1808766814	452697.9494579768	425330.50421446614
1	Deaths	1	Global	2	Female	18	65-69 years	493	Ischemic heart disease	1	Number	1995	277274.2457476529	289594.8560065407	265615.238381249
1	Deaths	1	Global	3	Both	18	65-69 years	493	Ischemic heart disease	1	Number	1995	716507.4266243337	735656.8028599637	694164.3764590103
1	Deaths	1	Global	1	Male	18	65-69 years	493	Ischemic heart disease	2	Percent	1995	0.18216236871249886	0.18766001656543346	0.17663964348734745
1	Deaths	1	Global	2	Female	18	65-69 years	493	Ischemic heart disease	2	Percent	1995	0.16613471012656017	0.17261650171235837	0.15909077374863184
1	Deaths	1	Global	3	Both	18	65-69 years	493	Ischemic heart disease	2	Percent	1995	0.17559846608890933	0.18035587466870853	0.17096884383055985
1	Deaths	1	Global	1	Male	18	65-69 years	493	Ischemic heart disease	3	Rate	1995	650.321867623737	670.2575961436817	629.7377791587098
1	Deaths	1	Global	2	Female	18	65-69 years	493	Ischemic heart disease	3	Rate	1995	372.34240974939934	388.8873495832733	356.68591454773724
1	Deaths	1	Global	3	Both	18	65-69 years	493	Ischemic heart disease	3	Rate	1995	504.55272720791777	518.0374025162216	488.81911932590504
1	Deaths	1	Global	1	Male	19	70-74 years	493	Ischemic heart disease	1	Number	1995	436779.55474091374	448894.72441910836	420252.0177510692
1	Deaths	1	Global	2	Female	19	70-74 years	493	Ischemic heart disease	1	Number	1995	362300.55124491657	377821.8452250563	343899.5245953049
1	Deaths	1	Global	3	Both	19	70-74 years	493	Ischemic heart disease	1	Number	1995	799080.1059858303	822630.3424048756	770397.9415823064
1	Deaths	1	Global	1	Male	19	70-74 years	493	Ischemic heart disease	2	Percent	1995	0.17609915193902473	0.18143845789659924	0.17020584626617682
1	Deaths	1	Global	2	Female	19	70-74 years	493	Ischemic heart disease	2	Percent	1995	0.17647418208775825	0.18377942188020624	0.16880092228257582
1	Deaths	1	Global	3	Both	19	70-74 years	493	Ischemic heart disease	2	Percent	1995	0.176259574940451	0.18145993665531462	0.17056490634117072
1	Deaths	1	Global	1	Male	19	70-74 years	493	Ischemic heart disease	3	Rate	1995	954.4358673789966	980.9095252110592	918.3204541658082
1	Deaths	1	Global	2	Female	19	70-74 years	493	Ischemic heart disease	3	Rate	1995	636.3919082902366	663.6555319894388	604.0699468032676
1	Deaths	1	Global	3	Both	19	70-74 years	493	Ischemic heart disease	3	Rate	1995	778.1212052822218	801.0537476015691	750.1913392167428
1	Deaths	1	Global	1	Male	20	75-79 years	493	Ischemic heart disease	1	Number	1995	378395.719862417	390091.74123432516	361218.5229528832
1	Deaths	1	Global	2	Female	20	75-79 years	493	Ischemic heart disease	1	Number	1995	397197.8968520138	415478.8911035722	372802.0163134139
1	Deaths	1	Global	3	Both	20	75-79 years	493	Ischemic heart disease	1	Number	1995	775593.6167144298	800659.5661154609	740124.6970860987
1	Deaths	1	Global	1	Male	20	75-79 years	493	Ischemic heart disease	2	Percent	1995	0.17633490163294144	0.18180796617441003	0.1680623169833138
1	Deaths	1	Global	2	Female	20	75-79 years	493	Ischemic heart disease	2	Percent	1995	0.18791137877770428	0.1961148867873463	0.17716722496193307
1	Deaths	1	Global	3	Both	20	75-79 years	493	Ischemic heart disease	2	Percent	1995	0.18207176997701655	0.18831858920511232	0.1742549059215454
1	Deaths	1	Global	1	Male	20	75-79 years	493	Ischemic heart disease	3	Rate	1995	1411.9069355568695	1455.5482687606998	1347.8137067570972
1	Deaths	1	Global	2	Female	20	75-79 years	493	Ischemic heart disease	3	Rate	1995	1073.337258592401	1122.7375006627199	1007.4129227744687
1	Deaths	1	Global	3	Both	20	75-79 years	493	Ischemic heart disease	3	Rate	1995	1215.545659784893	1254.830157937265	1159.957152630698
1	Deaths	1	Global	1	Male	30	80-84 years	493	Ischemic heart disease	1	Number	1995	371814.93653051206	384994.0465323482	347605.43076440715
1	Deaths	1	Global	2	Female	30	80-84 years	493	Ischemic heart disease	1	Number	1995	520694.57910768694	546434.0547834238	471125.9572348787
1	Deaths	1	Global	3	Both	30	80-84 years	493	Ischemic heart disease	1	Number	1995	892509.5156381984	929731.0800265373	820626.3275580897
1	Deaths	1	Global	1	Male	30	80-84 years	493	Ischemic heart disease	2	Percent	1995	0.19913214337445048	0.20586493820744425	0.186717572916393
1	Deaths	1	Global	2	Female	30	80-84 years	493	Ischemic heart disease	2	Percent	1995	0.2238185101974496	0.2348310679032255	0.20190268524275093
1	Deaths	1	Global	3	Both	30	80-84 years	493	Ischemic heart disease	2	Percent	1995	0.21282297542747605	0.2211864143434871	0.1946898324799255
1	Deaths	1	Global	1	Male	30	80-84 years	493	Ischemic heart disease	3	Rate	1995	2455.739829872879	2542.7843839614948	2295.8424138999685
1	Deaths	1	Global	2	Female	30	80-84 years	493	Ischemic heart disease	3	Rate	1995	2087.8190958744212	2191.0261792392816	1889.064740721388
1	Deaths	1	Global	3	Both	30	80-84 years	493	Ischemic heart disease	3	Rate	1995	2226.8040842705263	2319.6715889308216	2047.45610645909
1	Deaths	1	Global	1	Male	31	85-89 years	493	Ischemic heart disease	1	Number	1995	241540.87754003436	252458.0244477595	219336.96257463814
1	Deaths	1	Global	2	Female	31	85-89 years	493	Ischemic heart disease	1	Number	1995	426703.66410848964	455068.488739057	365689.13152607804
1	Deaths	1	Global	3	Both	31	85-89 years	493	Ischemic heart disease	1	Number	1995	668244.5416485242	706289.9221230249	589105.5399504363
1	Deaths	1	Global	1	Male	31	85-89 years	493	Ischemic heart disease	2	Percent	1995	0.20576377822687703	0.21494188527536032	0.18734653609319904
1	Deaths	1	Global	2	Female	31	85-89 years	493	Ischemic heart disease	2	Percent	1995	0.2357639784059375	0.2510280382970696	0.20261241664801577
1	Deaths	1	Global	3	Both	31	85-89 years	493	Ischemic heart disease	2	Percent	1995	0.223959774968715	0.2368700832663784	0.19696783698256762
1	Deaths	1	Global	1	Male	31	85-89 years	493	Ischemic heart disease	3	Rate	1995	3875.6286812416593	4050.799062768051	3519.357185699551
1	Deaths	1	Global	2	Female	31	85-89 years	493	Ischemic heart disease	3	Rate	1995	3500.212643605232	3732.8868063944974	2999.715796841987
1	Deaths	1	Global	3	Both	31	85-89 years	493	Ischemic heart disease	3	Rate	1995	3627.2111816995653	3833.7203574104306	3197.6470715914606
1	Deaths	1	Global	1	Male	32	90-94 years	493	Ischemic heart disease	1	Number	1995	104896.75168586025	111316.3067437401	92728.23908671096
1	Deaths	1	Global	2	Female	32	90-94 years	493	Ischemic heart disease	1	Number	1995	235469.3703652931	256635.56339702095	193519.60892935508
1	Deaths	1	Global	3	Both	32	90-94 years	493	Ischemic heart disease	1	Number	1995	340366.12205115374	367507.72250542004	287042.09713277884
1	Deaths	1	Global	1	Male	32	90-94 years	493	Ischemic heart disease	2	Percent	1995	0.22432523334077073	0.23790611220287805	0.19838170951304696
1	Deaths	1	Global	2	Female	32	90-94 years	493	Ischemic heart disease	2	Percent	1995	0.2574177922776567	0.2801889023719149	0.21192055206328422
1	Deaths	1	Global	3	Both	32	90-94 years	493	Ischemic heart disease	2	Percent	1995	0.24622289893089735	0.2653779749780787	0.20796234655351947
1	Deaths	1	Global	1	Male	32	90-94 years	493	Ischemic heart disease	3	Rate	1995	6074.969331585062	6446.750149124896	5370.24454590037
1	Deaths	1	Global	2	Female	32	90-94 years	493	Ischemic heart disease	3	Rate	1995	5798.571024649065	6319.800912958967	4765.533603365734
1	Deaths	1	Global	3	Both	32	90-94 years	493	Ischemic heart disease	3	Rate	1995	5881.034325732853	6350.001927340629	4959.672296394153
1	Deaths	1	Global	1	Male	235	95 plus	493	Ischemic heart disease	1	Number	1995	26692.477918277204	29082.458851061783	21891.82731681981
1	Deaths	1	Global	2	Female	235	95 plus	493	Ischemic heart disease	1	Number	1995	86512.72364594735	96420.23616533485	66115.43780475718
1	Deaths	1	Global	3	Both	235	95 plus	493	Ischemic heart disease	1	Number	1995	113205.20156422463	125068.68719278443	87791.75761261092
1	Deaths	1	Global	1	Male	235	95 plus	493	Ischemic heart disease	2	Percent	1995	0.24574372597127214	0.2676414182532919	0.202297806616315
1	Deaths	1	Global	2	Female	235	95 plus	493	Ischemic heart disease	2	Percent	1995	0.2792725446867636	0.31075922425730285	0.21401171942957362
1	Deaths	1	Global	3	Both	235	95 plus	493	Ischemic heart disease	2	Percent	1995	0.27056803052004025	0.2987925369959436	0.2102069345025227
1	Deaths	1	Global	1	Male	235	95 plus	493	Ischemic heart disease	3	Rate	1995	8075.247976417593	8798.286457529524	6622.912072137895
1	Deaths	1	Global	2	Female	235	95 plus	493	Ischemic heart disease	3	Rate	1995	9109.345961454013	10152.556200977702	6961.61640709991
1	Deaths	1	Global	3	Both	235	95 plus	493	Ischemic heart disease	3	Rate	1995	8842.355166112437	9769.00122111975	6857.334210279651
1	Deaths	1	Global	1	Male	8	15-19 years	493	Ischemic heart disease	1	Number	1997	5005.259439910442	5367.07780540429	4638.973836616963
1	Deaths	1	Global	2	Female	8	15-19 years	493	Ischemic heart disease	1	Number	1997	4838.372342604175	5487.506778417663	4206.7265857183975
1	Deaths	1	Global	3	Both	8	15-19 years	493	Ischemic heart disease	1	Number	1997	9843.631782514633	10621.52570024628	9133.259449385127
1	Deaths	1	Global	1	Male	8	15-19 years	493	Ischemic heart disease	2	Percent	1997	0.012459911593817197	0.013402976934205377	0.011607242532175054
1	Deaths	1	Global	2	Female	8	15-19 years	493	Ischemic heart disease	2	Percent	1997	0.016606394040060403	0.018837162201939758	0.014456486386700324
1	Deaths	1	Global	3	Both	8	15-19 years	493	Ischemic heart disease	2	Percent	1997	0.01420234612300854	0.015323807391877647	0.013291969077848294
1	Deaths	1	Global	1	Male	8	15-19 years	493	Ischemic heart disease	3	Rate	1997	1.8313512657273932	1.9637353168571026	1.6973327175857114
1	Deaths	1	Global	2	Female	8	15-19 years	493	Ischemic heart disease	3	Rate	1997	1.8314805007827717	2.077198890645077	1.5923821418259994
1	Deaths	1	Global	3	Both	8	15-19 years	493	Ischemic heart disease	3	Rate	1997	1.8314147854623353	1.9761425093279923	1.6992495010611355
1	Deaths	1	Global	1	Male	9	20-24 years	493	Ischemic heart disease	1	Number	1997	9577.36957162472	10250.935636016555	8880.41949509203
1	Deaths	1	Global	2	Female	9	20-24 years	493	Ischemic heart disease	1	Number	1997	7512.459054432739	8810.077397742847	6376.983415390425
1	Deaths	1	Global	3	Both	9	20-24 years	493	Ischemic heart disease	1	Number	1997	17089.82862605747	18371.301158269725	15961.079695861563
1	Deaths	1	Global	1	Male	9	20-24 years	493	Ischemic heart disease	2	Percent	1997	0.01935489918101304	0.02065495174079703	0.017943422850583632
1	Deaths	1	Global	2	Female	9	20-24 years	493	Ischemic heart disease	2	Percent	1997	0.01953426400161516	0.023347462350354356	0.016355674442603
1	Deaths	1	Global	3	Both	9	20-24 years	493	Ischemic heart disease	2	Percent	1997	0.019430541521153265	0.02087605207181507	0.01799445491088179
1	Deaths	1	Global	1	Male	9	20-24 years	493	Ischemic heart disease	3	Rate	1997	3.7969963395911517	4.064034993768797	3.5206869761817283
1	Deaths	1	Global	2	Female	9	20-24 years	493	Ischemic heart disease	3	Rate	1997	2.9933939202397886	3.5104393818538733	2.5409553977983084
1	Deaths	1	Global	3	Both	9	20-24 years	493	Ischemic heart disease	3	Rate	1997	3.396207194025025	3.650870147532287	3.1718945153633826
1	Deaths	1	Global	1	Male	10	25-29 years	493	Ischemic heart disease	1	Number	1997	16721.811931818353	17827.46709795032	15610.168000962587
1	Deaths	1	Global	2	Female	10	25-29 years	493	Ischemic heart disease	1	Number	1997	10402.385571029772	11989.666836740167	8962.78492761978
1	Deaths	1	Global	3	Both	10	25-29 years	493	Ischemic heart disease	1	Number	1997	27124.19750284814	28853.592947944566	25533.376622899705
1	Deaths	1	Global	1	Male	10	25-29 years	493	Ischemic heart disease	2	Percent	1997	0.031072843839699386	0.03329944472757224	0.028953738228850244
1	Deaths	1	Global	2	Female	10	25-29 years	493	Ischemic heart disease	2	Percent	1997	0.024768866696485578	0.028977545197118624	0.020770175702775652
1	Deaths	1	Global	3	Both	10	25-29 years	493	Ischemic heart disease	2	Percent	1997	0.028303292525155063	0.030496170831860174	0.02610819136537647
1	Deaths	1	Global	1	Male	10	25-29 years	493	Ischemic heart disease	3	Rate	1997	6.732481932882573	7.177637246214233	6.284915442432801
1	Deaths	1	Global	2	Female	10	25-29 years	493	Ischemic heart disease	3	Rate	1997	4.256937330257249	4.906495725058377	3.66781383759789
1	Deaths	1	Global	3	Both	10	25-29 years	493	Ischemic heart disease	3	Rate	1997	5.504787915510941	5.855764387581933	5.181934804197211
1	Deaths	1	Global	1	Male	11	30-34 years	493	Ischemic heart disease	1	Number	1997	32867.986107115365	34584.521291033394	31179.178777525318
1	Deaths	1	Global	2	Female	11	30-34 years	493	Ischemic heart disease	1	Number	1997	15996.18601013979	17993.659325104793	14071.55356592288
1	Deaths	1	Global	3	Both	11	30-34 years	493	Ischemic heart disease	1	Number	1997	48864.17211725517	51697.84258956734	46754.955007687604
1	Deaths	1	Global	1	Male	11	30-34 years	493	Ischemic heart disease	2	Percent	1997	0.0518638520247737	0.05543858209183651	0.0483289044602298
1	Deaths	1	Global	2	Female	11	30-34 years	493	Ischemic heart disease	2	Percent	1997	0.03607163007477364	0.041107530903160695	0.030946402306080405
1	Deaths	1	Global	3	Both	11	30-34 years	493	Ischemic heart disease	2	Percent	1997	0.04535881978222693	0.04897400381773581	0.042142318841288676
1	Deaths	1	Global	1	Male	11	30-34 years	493	Ischemic heart disease	3	Rate	1997	14.1090336181782	14.845879877567434	13.384089920375756
1	Deaths	1	Global	2	Female	11	30-34 years	493	Ischemic heart disease	3	Rate	1997	6.975552835009012	7.846603011358969	6.1362668143227435
1	Deaths	1	Global	3	Both	11	30-34 years	493	Ischemic heart disease	3	Rate	1997	10.570372002165021	11.18335590685524	10.11410295031327
1	Deaths	1	Global	1	Male	12	35-39 years	493	Ischemic heart disease	1	Number	1997	54392.23871741886	56894.79968612693	51484.03050411656
1	Deaths	1	Global	2	Female	12	35-39 years	493	Ischemic heart disease	1	Number	1997	21689.84639144413	23624.456767748812	19622.61409951768
1	Deaths	1	Global	3	Both	12	35-39 years	493	Ischemic heart disease	1	Number	1997	76082.08510886303	79130.9315031418	72786.97391962918
1	Deaths	1	Global	1	Male	12	35-39 years	493	Ischemic heart disease	2	Percent	1997	0.07380142938503037	0.07835691627496369	0.0692148450101943
1	Deaths	1	Global	2	Female	12	35-39 years	493	Ischemic heart disease	2	Percent	1997	0.04837624645705799	0.053532700035282856	0.042898184142347306
1	Deaths	1	Global	3	Both	12	35-39 years	493	Ischemic heart disease	2	Percent	1997	0.06418387600965848	0.06823513880640976	0.05995014764048377
1	Deaths	1	Global	1	Male	12	35-39 years	493	Ischemic heart disease	3	Rate	1997	27.294075909960473	28.549863328531035	25.83473432727205
1	Deaths	1	Global	2	Female	12	35-39 years	493	Ischemic heart disease	3	Rate	1997	11.19507903187434	12.193616120046544	10.12808996852678
1	Deaths	1	Global	3	Both	12	35-39 years	493	Ischemic heart disease	3	Rate	1997	19.35799488684988	20.13373010528915	18.519601124881856
1	Deaths	1	Global	1	Male	13	40-44 years	493	Ischemic heart disease	1	Number	1997	98205.6727808894	101716.86471762553	94392.84225618094
1	Deaths	1	Global	2	Female	13	40-44 years	493	Ischemic heart disease	1	Number	1997	36255.495800892815	38908.85062465062	33161.47618871636
1	Deaths	1	Global	3	Both	13	40-44 years	493	Ischemic heart disease	1	Number	1997	134461.1685817823	138831.59250634236	129924.62587213784
1	Deaths	1	Global	1	Male	13	40-44 years	493	Ischemic heart disease	2	Percent	1997	0.10579066336963942	0.11023659287585486	0.1011997261843682
1	Deaths	1	Global	2	Female	13	40-44 years	493	Ischemic heart disease	2	Percent	1997	0.0693770940548087	0.07449051121141666	0.06339560359279026
1	Deaths	1	Global	3	Both	13	40-44 years	493	Ischemic heart disease	2	Percent	1997	0.09267491431429187	0.09661135013837961	0.08900806024545549
1	Deaths	1	Global	1	Male	13	40-44 years	493	Ischemic heart disease	3	Rate	1997	53.936236707620495	55.86464342856644	51.84216491030639
1	Deaths	1	Global	2	Female	13	40-44 years	493	Ischemic heart disease	3	Rate	1997	20.66572104716606	22.178139769228636	18.90212232075932
1	Deaths	1	Global	3	Both	13	40-44 years	493	Ischemic heart disease	3	Rate	1997	37.609916614517786	38.83236084214492	36.341007569419375
1	Deaths	1	Global	1	Male	14	45-49 years	493	Ischemic heart disease	1	Number	1997	142029.62061417525	146814.14479148953	137096.16964975334
1	Deaths	1	Global	2	Female	14	45-49 years	493	Ischemic heart disease	1	Number	1997	53195.39167246595	56547.71660923631	49488.000564756825
1	Deaths	1	Global	3	Both	14	45-49 years	493	Ischemic heart disease	1	Number	1997	195225.01228664134	201082.68164287586	189204.96185529896
1	Deaths	1	Global	1	Male	14	45-49 years	493	Ischemic heart disease	2	Percent	1997	0.1350243671499121	0.1391292452816031	0.13029613485023536
1	Deaths	1	Global	2	Female	14	45-49 years	493	Ischemic heart disease	2	Percent	1997	0.09011187858513685	0.09528226543961402	0.08427779777672997
1	Deaths	1	Global	3	Both	14	45-49 years	493	Ischemic heart disease	2	Percent	1997	0.11887759904518566	0.12240463688759193	0.11544370123591202
1	Deaths	1	Global	1	Male	14	45-49 years	493	Ischemic heart disease	3	Rate	1997	93.687132787318	96.84315298920133	90.43287586819899
1	Deaths	1	Global	2	Female	14	45-49 years	493	Ischemic heart disease	3	Rate	1997	36.317422469204736	38.60611322144818	33.786321844055365
1	Deaths	1	Global	3	Both	14	45-49 years	493	Ischemic heart disease	3	Rate	1997	65.49561694096353	67.46079375836572	63.47596324803633
1	Deaths	1	Global	1	Male	15	50-54 years	493	Ischemic heart disease	1	Number	1997	181062.21558088574	187340.70194948412	173974.12410583845
1	Deaths	1	Global	2	Female	15	50-54 years	493	Ischemic heart disease	1	Number	1997	72758.58162026358	77416.9895039875	68011.85136695909
1	Deaths	1	Global	3	Both	15	50-54 years	493	Ischemic heart disease	1	Number	1997	253820.79720114917	261890.29084167877	245034.49673507013
1	Deaths	1	Global	1	Male	15	50-54 years	493	Ischemic heart disease	2	Percent	1997	0.15135837395699173	0.15588085074074334	0.1461202676989065
1	Deaths	1	Global	2	Female	15	50-54 years	493	Ischemic heart disease	2	Percent	1997	0.10140489077958664	0.10802204165552332	0.09531175777512157
1	Deaths	1	Global	3	Both	15	50-54 years	493	Ischemic heart disease	2	Percent	1997	0.1326265256053007	0.1359629992239287	0.12928014656388054
1	Deaths	1	Global	1	Male	15	50-54 years	493	Ischemic heart disease	3	Rate	1997	155.66690583596275	161.06478823344398	149.57297141312935
1	Deaths	1	Global	2	Female	15	50-54 years	493	Ischemic heart disease	3	Rate	1997	64.23797181377776	68.35084300598353	60.047121505414125
1	Deaths	1	Global	3	Both	15	50-54 years	493	Ischemic heart disease	3	Rate	1997	110.55971606535975	114.074640514128	106.7325636195938
1	Deaths	1	Global	1	Male	16	55-59 years	493	Ischemic heart disease	1	Number	1997	263972.20682915207	272638.5051851963	255202.9093212388
1	Deaths	1	Global	2	Female	16	55-59 years	493	Ischemic heart disease	1	Number	1997	119404.12834535493	125604.57606797245	113040.96278400335
1	Deaths	1	Global	3	Both	16	55-59 years	493	Ischemic heart disease	1	Number	1997	383376.33517450705	394905.3650765671	371622.72494183446
1	Deaths	1	Global	1	Male	16	55-59 years	493	Ischemic heart disease	2	Percent	1997	0.16884139542011833	0.17343109338006957	0.1635287224155665
1	Deaths	1	Global	2	Female	16	55-59 years	493	Ischemic heart disease	2	Percent	1997	0.12521433743632204	0.13053422492585795	0.11894372545087269
1	Deaths	1	Global	3	Both	16	55-59 years	493	Ischemic heart disease	2	Percent	1997	0.15230922837082453	0.15579309046102385	0.14842825308255284
1	Deaths	1	Global	1	Male	16	55-59 years	493	Ischemic heart disease	3	Rate	1997	261.61753849982915	270.2065322846212	252.92646432974507
1	Deaths	1	Global	2	Female	16	55-59 years	493	Ischemic heart disease	3	Rate	1997	117.62694188745624	123.73510342300243	111.35848437197953
1	Deaths	1	Global	3	Both	16	55-59 years	493	Ischemic heart disease	3	Rate	1997	189.40497670699216	195.10083072745476	183.59817000534989
1	Deaths	1	Global	1	Male	17	60-64 years	493	Ischemic heart disease	1	Number	1997	349193.33828778873	360630.4372185078	337299.97398923256
1	Deaths	1	Global	2	Female	17	60-64 years	493	Ischemic heart disease	1	Number	1997	184820.2457260318	193330.71143551575	175614.04678921637
1	Deaths	1	Global	3	Both	17	60-64 years	493	Ischemic heart disease	1	Number	1997	534013.5840138204	548778.1470489027	517470.81820863544
1	Deaths	1	Global	1	Male	17	60-64 years	493	Ischemic heart disease	2	Percent	1997	0.17312354265346114	0.17801124646490032	0.16794462509283883
1	Deaths	1	Global	2	Female	17	60-64 years	493	Ischemic heart disease	2	Percent	1997	0.14247187099534056	0.1482901002662061	0.1360950774696473
1	Deaths	1	Global	3	Both	17	60-64 years	493	Ischemic heart disease	2	Percent	1997	0.1611213002200764	0.16531238478678234	0.15720632209087002
1	Deaths	1	Global	1	Male	17	60-64 years	493	Ischemic heart disease	3	Rate	1997	401.53881872899126	414.69038461179366	387.86259147170057
1	Deaths	1	Global	2	Female	17	60-64 years	493	Ischemic heart disease	3	Rate	1997	204.1220146399732	213.5212739003435	193.95436300215036
1	Deaths	1	Global	3	Both	17	60-64 years	493	Ischemic heart disease	3	Rate	1997	300.83952858047076	309.1572274483254	291.52006927225915
1	Deaths	1	Global	1	Male	18	65-69 years	493	Ischemic heart disease	1	Number	1997	439380.43572312145	452831.8748243442	424988.8013300823
1	Deaths	1	Global	2	Female	18	65-69 years	493	Ischemic heart disease	1	Number	1997	275907.9628680953	288178.3875556782	262944.4165179219
1	Deaths	1	Global	3	Both	18	65-69 years	493	Ischemic heart disease	1	Number	1997	715288.398591217	734438.5333765581	692688.4264899988
1	Deaths	1	Global	1	Male	18	65-69 years	493	Ischemic heart disease	2	Percent	1997	0.17971199481379319	0.18470188022019	0.1745556592666187
1	Deaths	1	Global	2	Female	18	65-69 years	493	Ischemic heart disease	2	Percent	1997	0.16373650683252042	0.17007181243826686	0.15690472938772115
1	Deaths	1	Global	3	Both	18	65-69 years	493	Ischemic heart disease	2	Percent	1997	0.17318862779893288	0.17745892815891115	0.16865111678838357
1	Deaths	1	Global	1	Male	18	65-69 years	493	Ischemic heart disease	3	Rate	1997	625.2592746946194	644.4013128288101	604.7792939065528
1	Deaths	1	Global	2	Female	18	65-69 years	493	Ischemic heart disease	3	Rate	1997	359.70818699576256	375.70544989516156	342.80728386059036
1	Deaths	1	Global	3	Both	18	65-69 years	493	Ischemic heart disease	3	Rate	1997	486.67353460044575	499.7030536062236	471.2967882055174
1	Deaths	1	Global	1	Male	19	70-74 years	493	Ischemic heart disease	1	Number	1997	452335.9237290933	466205.760710088	435647.48139995756
1	Deaths	1	Global	2	Female	19	70-74 years	493	Ischemic heart disease	1	Number	1997	373918.7132544447	390030.1764338249	355527.66427722934
1	Deaths	1	Global	3	Both	19	70-74 years	493	Ischemic heart disease	1	Number	1997	826254.6369835371	849649.8314338084	797675.7093640006
1	Deaths	1	Global	1	Male	19	70-74 years	493	Ischemic heart disease	2	Percent	1997	0.17623956640191013	0.18139041352445032	0.17051015420187568
1	Deaths	1	Global	2	Female	19	70-74 years	493	Ischemic heart disease	2	Percent	1997	0.17760317865129194	0.18444017054059858	0.1692476793653939
1	Deaths	1	Global	3	Both	19	70-74 years	493	Ischemic heart disease	2	Percent	1997	0.1768481833964106	0.1816941637968664	0.17058243140782609
1	Deaths	1	Global	1	Male	19	70-74 years	493	Ischemic heart disease	3	Rate	1997	919.6912722494332	947.8914822035358	885.7602622358748
1	Deaths	1	Global	2	Female	19	70-74 years	493	Ischemic heart disease	3	Rate	1997	621.5349803919446	648.3157688262145	590.9650199693905
1	Deaths	1	Global	3	Both	19	70-74 years	493	Ischemic heart disease	3	Rate	1997	755.6471289533494	777.0430893829234	729.5104107582059
1	Deaths	1	Global	1	Male	20	75-79 years	493	Ischemic heart disease	1	Number	1997	396823.15794127894	409268.3289809844	380075.64189679106
1	Deaths	1	Global	2	Female	20	75-79 years	493	Ischemic heart disease	1	Number	1997	412159.3673643711	429985.57913383556	388449.34039970837
1	Deaths	1	Global	3	Both	20	75-79 years	493	Ischemic heart disease	1	Number	1997	808982.5253056495	835608.2634587481	771990.4240928963
1	Deaths	1	Global	1	Male	20	75-79 years	493	Ischemic heart disease	2	Percent	1997	0.17654551891357964	0.18191868725513521	0.16919327213438018
1	Deaths	1	Global	2	Female	20	75-79 years	493	Ischemic heart disease	2	Percent	1997	0.18856459222729183	0.1963670057534611	0.1774988360019959
1	Deaths	1	Global	3	Both	20	75-79 years	493	Ischemic heart disease	2	Percent	1997	0.18246594002977234	0.18822613151612833	0.17429070030332597
1	Deaths	1	Global	1	Male	20	75-79 years	493	Ischemic heart disease	3	Rate	1997	1360.4038591764224	1403.0688558423442	1302.9894038892328
1	Deaths	1	Global	2	Female	20	75-79 years	493	Ischemic heart disease	3	Rate	1997	1025.7088421484743	1070.0715437676918	966.7035489757161
1	Deaths	1	Global	3	Both	20	75-79 years	493	Ischemic heart disease	3	Rate	1997	1166.4810593860643	1204.8730125818722	1113.1417299669683
1	Deaths	1	Global	1	Male	30	80-84 years	493	Ischemic heart disease	1	Number	1997	353930.2466075717	367011.30665788223	330348.88872640533
1	Deaths	1	Global	2	Female	30	80-84 years	493	Ischemic heart disease	1	Number	1997	483651.4975954683	510228.5963328251	436300.0021644595
1	Deaths	1	Global	3	Both	30	80-84 years	493	Ischemic heart disease	1	Number	1997	837581.7442030403	873918.4343829948	766786.1239862067
1	Deaths	1	Global	1	Male	30	80-84 years	493	Ischemic heart disease	2	Percent	1997	0.19172461170763802	0.19888903373647115	0.17954511361962025
1	Deaths	1	Global	2	Female	30	80-84 years	493	Ischemic heart disease	2	Percent	1997	0.21500588934862655	0.2261739679974627	0.19325186610368764
1	Deaths	1	Global	3	Both	30	80-84 years	493	Ischemic heart disease	2	Percent	1997	0.20450890251654835	0.2130230235173179	0.18700695636224277
1	Deaths	1	Global	1	Male	30	80-84 years	493	Ischemic heart disease	3	Rate	1997	2293.0358004190716	2377.7850957683636	2140.257397436282
1	Deaths	1	Global	2	Female	30	80-84 years	493	Ischemic heart disease	3	Rate	1997	1941.4979414506959	2048.185055508738	1751.417209020485
1	Deaths	1	Global	3	Both	30	80-84 years	493	Ischemic heart disease	3	Rate	1997	2075.983496741533	2166.0455947539176	1900.5134125032862
1	Deaths	1	Global	1	Male	31	85-89 years	493	Ischemic heart disease	1	Number	1997	250623.69186613444	261822.66389250965	227022.06405532747
1	Deaths	1	Global	2	Female	31	85-89 years	493	Ischemic heart disease	1	Number	1997	433032.463586444	462460.66533284297	371348.307490503
1	Deaths	1	Global	3	Both	31	85-89 years	493	Ischemic heart disease	1	Number	1997	683656.1554525773	724267.3750708732	601455.3024360696
1	Deaths	1	Global	1	Male	31	85-89 years	493	Ischemic heart disease	2	Percent	1997	0.2021611709349979	0.21164224876452029	0.18342338398013364
1	Deaths	1	Global	2	Female	31	85-89 years	493	Ischemic heart disease	2	Percent	1997	0.2343965206015669	0.2506611448586249	0.20023326415773496
1	Deaths	1	Global	3	Both	31	85-89 years	493	Ischemic heart disease	2	Percent	1997	0.22145024331330185	0.23450666831916	0.19422342742126864
1	Deaths	1	Global	1	Male	31	85-89 years	493	Ischemic heart disease	3	Rate	1997	3765.2050597737116	3933.4510297536576	3410.6297688646177
1	Deaths	1	Global	2	Female	31	85-89 years	493	Ischemic heart disease	3	Rate	1997	3331.9820574032515	3558.4182912794504	2857.351357350191
1	Deaths	1	Global	3	Both	31	85-89 years	493	Ischemic heart disease	3	Rate	1997	3478.7144679826333	3685.3605079865583	3060.4438294629786
1	Deaths	1	Global	1	Male	32	90-94 years	493	Ischemic heart disease	1	Number	1997	114066.035439146	121103.0484697019	101170.36395488621
1	Deaths	1	Global	2	Female	32	90-94 years	493	Ischemic heart disease	1	Number	1997	247196.2335164477	269362.9610010656	202295.22127476425
1	Deaths	1	Global	3	Both	32	90-94 years	493	Ischemic heart disease	1	Number	1997	361262.2689555932	389743.67730116675	303396.8907458041
1	Deaths	1	Global	1	Male	32	90-94 years	493	Ischemic heart disease	2	Percent	1997	0.2194192184821365	0.23304907423325336	0.19400772554877285
1	Deaths	1	Global	2	Female	32	90-94 years	493	Ischemic heart disease	2	Percent	1997	0.2534405209299612	0.27676874498662557	0.20730583940484615
1	Deaths	1	Global	3	Both	32	90-94 years	493	Ischemic heart disease	2	Percent	1997	0.24161114513430662	0.2606523589615651	0.2033353680190467
1	Deaths	1	Global	1	Male	32	90-94 years	493	Ischemic heart disease	3	Rate	1997	5919.774043419067	6284.979399431556	5250.517318302961
1	Deaths	1	Global	2	Female	32	90-94 years	493	Ischemic heart disease	3	Rate	1997	5516.628791511055	6011.319205340061	4514.581901973883
1	Deaths	1	Global	3	Both	32	90-94 years	493	Ischemic heart disease	3	Rate	1997	5637.857151176735	6082.337866477811	4734.81035005699
1	Deaths	1	Global	1	Male	235	95 plus	493	Ischemic heart disease	1	Number	1997	29064.938961102016	31662.867745237483	23899.5489333139
1	Deaths	1	Global	2	Female	235	95 plus	493	Ischemic heart disease	1	Number	1997	91529.24255388726	101951.85052867267	69634.29307240136
1	Deaths	1	Global	3	Both	235	95 plus	493	Ischemic heart disease	1	Number	1997	120594.18151498945	133426.11512350792	93208.13353092075
1	Deaths	1	Global	1	Male	235	95 plus	493	Ischemic heart disease	2	Percent	1997	0.23667729307607574	0.25809516705985136	0.19412747943371164
1	Deaths	1	Global	2	Female	235	95 plus	493	Ischemic heart disease	2	Percent	1997	0.2710204517429426	0.3024471667734131	0.206165746210705
1	Deaths	1	Global	3	Both	235	95 plus	493	Ischemic heart disease	2	Percent	1997	0.26186221751650235	0.29004716845174144	0.20236625863756266
1	Deaths	1	Global	1	Male	235	95 plus	493	Ischemic heart disease	3	Rate	1997	7662.419922195403	8347.314574774773	6300.662806248845
1	Deaths	1	Global	2	Female	235	95 plus	493	Ischemic heart disease	3	Rate	1997	8525.17407345648	9495.951770345293	6485.844888040028
1	Deaths	1	Global	3	Both	235	95 plus	493	Ischemic heart disease	3	Rate	1997	8299.937459573954	9183.09985678191	6415.08296098102
1	Deaths	1	Global	1	Male	8	15-19 years	493	Ischemic heart disease	1	Number	1998	5226.272978599325	5663.553654470812	4852.652398954872
1	Deaths	1	Global	2	Female	8	15-19 years	493	Ischemic heart disease	1	Number	1998	4869.636701032568	5537.999559652186	4262.674302176513
1	Deaths	1	Global	3	Both	8	15-19 years	493	Ischemic heart disease	1	Number	1998	10095.909679631895	10885.95953083579	9375.217635404086
1	Deaths	1	Global	1	Male	8	15-19 years	493	Ischemic heart disease	2	Percent	1998	0.012540435320380617	0.013524551311797472	0.011741816180773612
1	Deaths	1	Global	2	Female	8	15-19 years	493	Ischemic heart disease	2	Percent	1998	0.016471111574451518	0.018672808035403398	0.014318230436102445
1	Deaths	1	Global	3	Both	8	15-19 years	493	Ischemic heart disease	2	Percent	1998	0.0141711563987887	0.015317037934984842	0.013245310099415774
1	Deaths	1	Global	1	Male	8	15-19 years	493	Ischemic heart disease	3	Rate	1998	1.8778298244112237	2.0349472765903576	1.743585809538087
1	Deaths	1	Global	2	Female	8	15-19 years	493	Ischemic heart disease	3	Rate	1998	1.8147274020626107	2.063800683812917	1.5885357239458056
1	Deaths	1	Global	3	Both	8	15-19 years	493	Ischemic heart disease	3	Rate	1998	1.8468543205831296	1.9913788882023973	1.7150174422900046
1	Deaths	1	Global	1	Male	9	20-24 years	493	Ischemic heart disease	1	Number	1998	9728.843448210486	10421.998244259552	9072.162906910089
1	Deaths	1	Global	2	Female	9	20-24 years	493	Ischemic heart disease	1	Number	1998	7635.479805076551	9071.698828058503	6541.788138541687
1	Deaths	1	Global	3	Both	9	20-24 years	493	Ischemic heart disease	1	Number	1998	17364.32325328703	18675.890550010114	16267.059722678861
1	Deaths	1	Global	1	Male	9	20-24 years	493	Ischemic heart disease	2	Percent	1998	0.019426118792794808	0.02081110294226636	0.01813209943190619
1	Deaths	1	Global	2	Female	9	20-24 years	493	Ischemic heart disease	2	Percent	1998	0.01955099197913822	0.023505728393661513	0.016377385210303092
1	Deaths	1	Global	3	Both	9	20-24 years	493	Ischemic heart disease	2	Percent	1998	0.01947816034799807	0.021021886237756	0.018040095206833272
1	Deaths	1	Global	1	Male	9	20-24 years	493	Ischemic heart disease	3	Rate	1998	3.8569425095602865	4.131739633475256	3.5966053884599942
1	Deaths	1	Global	2	Female	9	20-24 years	493	Ischemic heart disease	3	Rate	1998	3.0373357977125	3.6086528024354343	2.6022735704222724
1	Deaths	1	Global	3	Both	9	20-24 years	493	Ischemic heart disease	3	Rate	1998	3.447834839300903	3.708257739391381	3.2299637841759057
1	Deaths	1	Global	1	Male	10	25-29 years	493	Ischemic heart disease	1	Number	1998	16928.480524266157	18082.354078660675	15812.62389
1	Deaths	1	Global	2	Female	10	25-29 years	493	Ischemic heart disease	1	Number	1998	10601.65169687477	12348.963105061315	9087.391222280816
1	Deaths	1	Global	3	Both	10	25-29 years	493	Ischemic heart disease	1	Number	1998	27530.132221140913	29431.799567669896	25955.063561126826
1	Deaths	1	Global	1	Male	10	25-29 years	493	Ischemic heart disease	2	Percent	1998	0.031141843088830785	0.033364753836713286	0.02909367599228174
1	Deaths	1	Global	2	Female	10	25-29 years	493	Ischemic heart disease	2	Percent	1998	0.0244288641141432	0.02905725925535811	0.020432197341259346
1	Deaths	1	Global	3	Both	10	25-29 years	493	Ischemic heart disease	2	Percent	1998	0.028155672702827962	0.030497568681687442	0.025856341055394166
1	Deaths	1	Global	1	Male	10	25-29 years	493	Ischemic heart disease	3	Rate	1998	6.7853734570565845	7.247875864024828	6.338109217370456
1	Deaths	1	Global	2	Female	10	25-29 years	493	Ischemic heart disease	3	Rate	1998	4.305479416839558	5.015087081555974	3.690517004235506
1	Deaths	1	Global	3	Both	10	25-29 years	493	Ischemic heart disease	3	Rate	1998	5.5535521852861205	5.937168535660684	5.235819385147958
1	Deaths	1	Global	1	Male	11	30-34 years	493	Ischemic heart disease	1	Number	1998	33375.93645828779	35091.013543762434	31631.135996184334
1	Deaths	1	Global	2	Female	11	30-34 years	493	Ischemic heart disease	1	Number	1998	16201.982668710038	18359.917622475918	14262.870599460375
1	Deaths	1	Global	3	Both	11	30-34 years	493	Ischemic heart disease	1	Number	1998	49577.91912699785	52311.37581910739	47321.35562585128
1	Deaths	1	Global	1	Male	11	30-34 years	493	Ischemic heart disease	2	Percent	1998	0.05194405409788666	0.05533748697172756	0.04848422265960135
1	Deaths	1	Global	2	Female	11	30-34 years	493	Ischemic heart disease	2	Percent	1998	0.03534224444003627	0.040662171629138814	0.030389213605542833
1	Deaths	1	Global	3	Both	11	30-34 years	493	Ischemic heart disease	2	Percent	1998	0.045027789724300514	0.048636392404183756	0.04190330276469177
1	Deaths	1	Global	1	Male	11	30-34 years	493	Ischemic heart disease	3	Rate	1998	14.113612510493779	14.838863573943872	13.375792384876181
1	Deaths	1	Global	2	Female	11	30-34 years	493	Ischemic heart disease	3	Rate	1998	6.955106440825107	7.881454012150681	6.12269406771683
1	Deaths	1	Global	3	Both	11	30-34 years	493	Ischemic heart disease	3	Rate	1998	10.561271237560247	11.143562266506883	10.080569755528705
1	Deaths	1	Global	1	Male	12	35-39 years	493	Ischemic heart disease	1	Number	1998	56139.22287278725	58645.23038263762	53289.112556468026
1	Deaths	1	Global	2	Female	12	35-39 years	493	Ischemic heart disease	1	Number	1998	22175.556776126377	24265.38797427684	20073.021439744396
1	Deaths	1	Global	3	Both	12	35-39 years	493	Ischemic heart disease	1	Number	1998	78314.77964891371	81364.6763290459	75303.19535064233
1	Deaths	1	Global	1	Male	12	35-39 years	493	Ischemic heart disease	2	Percent	1998	0.07356873128809756	0.07816936290916353	0.06895893569901236
1	Deaths	1	Global	2	Female	12	35-39 years	493	Ischemic heart disease	2	Percent	1998	0.04749934491969815	0.052830771949287335	0.0421055884872181
1	Deaths	1	Global	3	Both	12	35-39 years	493	Ischemic heart disease	2	Percent	1998	0.063672369660605	0.06777619729027831	0.0597156335733853
1	Deaths	1	Global	1	Male	12	35-39 years	493	Ischemic heart disease	3	Rate	1998	27.33363026637818	28.553780443273844	25.945939849266555
1	Deaths	1	Global	2	Female	12	35-39 years	493	Ischemic heart disease	3	Rate	1998	11.076941525951018	12.120835855853146	10.026701335255023
1	Deaths	1	Global	3	Both	12	35-39 years	493	Ischemic heart disease	3	Rate	1998	19.309290017416096	20.06127246292435	18.56675387177526
1	Deaths	1	Global	1	Male	13	40-44 years	493	Ischemic heart disease	1	Number	1998	98646.92120453947	102383.89764408555	94626.01426969592
1	Deaths	1	Global	2	Female	13	40-44 years	493	Ischemic heart disease	1	Number	1998	36395.02950595028	39214.09691149568	33430.08332048489
1	Deaths	1	Global	3	Both	13	40-44 years	493	Ischemic heart disease	1	Number	1998	135041.95071048982	139646.07276602276	130568.98711200544
1	Deaths	1	Global	1	Male	13	40-44 years	493	Ischemic heart disease	2	Percent	1998	0.10540776400510164	0.11005803717689253	0.10090679052998508
1	Deaths	1	Global	2	Female	13	40-44 years	493	Ischemic heart disease	2	Percent	1998	0.06879409593941077	0.07437893121394654	0.06279638570087175
1	Deaths	1	Global	3	Both	13	40-44 years	493	Ischemic heart disease	2	Percent	1998	0.09218449354111241	0.09617616264094037	0.08851480686997991
1	Deaths	1	Global	1	Male	13	40-44 years	493	Ischemic heart disease	3	Rate	1998	53.51381894985171	55.541047759061875	51.332563994319244
1	Deaths	1	Global	2	Female	13	40-44 years	493	Ischemic heart disease	3	Rate	1998	20.50308325805694	22.091200495783642	18.832785436583354
1	Deaths	1	Global	3	Both	13	40-44 years	493	Ischemic heart disease	3	Rate	1998	37.319954319780074	38.59234133648981	36.08381402195996
1	Deaths	1	Global	1	Male	14	45-49 years	493	Ischemic heart disease	1	Number	1998	143525.88521416776	148732.40542727942	137782.41707906759
1	Deaths	1	Global	2	Female	14	45-49 years	493	Ischemic heart disease	1	Number	1998	54020.07978396794	57322.330139585494	50357.835560594234
1	Deaths	1	Global	3	Both	14	45-49 years	493	Ischemic heart disease	1	Number	1998	197545.96499813584	203505.56914066116	191557.61983049588
1	Deaths	1	Global	1	Male	14	45-49 years	493	Ischemic heart disease	2	Percent	1998	0.13366208818521044	0.13832509397388063	0.12874725768601464
1	Deaths	1	Global	2	Female	14	45-49 years	493	Ischemic heart disease	2	Percent	1998	0.08910150758946175	0.09416460318600381	0.08335611509917708
1	Deaths	1	Global	3	Both	14	45-49 years	493	Ischemic heart disease	2	Percent	1998	0.11757960356865829	0.12105970732183202	0.11414227398710566
1	Deaths	1	Global	1	Male	14	45-49 years	493	Ischemic heart disease	3	Rate	1998	91.60561426825136	94.92868370349956	87.93983700611565
1	Deaths	1	Global	2	Female	14	45-49 years	493	Ischemic heart disease	3	Rate	1998	35.58144448497455	37.756540082274384	33.16923147000854
1	Deaths	1	Global	3	Both	14	45-49 years	493	Ischemic heart disease	3	Rate	1998	64.03456137345697	65.96636816702856	62.09343817123771
1	Deaths	1	Global	1	Male	15	50-54 years	493	Ischemic heart disease	1	Number	1998	184247.2370008659	190693.199342905	177148.37693382963
1	Deaths	1	Global	2	Female	15	50-54 years	493	Ischemic heart disease	1	Number	1998	73321.05655785394	77945.43158604842	68704.57082511736
1	Deaths	1	Global	3	Both	15	50-54 years	493	Ischemic heart disease	1	Number	1998	257568.29355871992	265152.03559958324	249301.81652615542
1	Deaths	1	Global	1	Male	15	50-54 years	493	Ischemic heart disease	2	Percent	1998	0.1515160712212579	0.15613333156309075	0.14673655026842541
1	Deaths	1	Global	2	Female	15	50-54 years	493	Ischemic heart disease	2	Percent	1998	0.10117915143175228	0.10662504110838092	0.09543171574766555
1	Deaths	1	Global	3	Both	15	50-54 years	493	Ischemic heart disease	2	Percent	1998	0.13271731381710553	0.13621959271975215	0.1293558798143489
1	Deaths	1	Global	1	Male	15	50-54 years	493	Ischemic heart disease	3	Rate	1998	152.67313576314896	158.01446570540273	146.79079394668443
1	Deaths	1	Global	2	Female	15	50-54 years	493	Ischemic heart disease	3	Rate	1998	62.33349800387621	66.26488531771945	58.40881773171722
1	Deaths	1	Global	3	Both	15	50-54 years	493	Ischemic heart disease	3	Rate	1998	108.08214553555712	111.26447477196926	104.61332349478718
1	Deaths	1	Global	1	Male	16	55-59 years	493	Ischemic heart disease	1	Number	1998	257474.07679962122	266280.6341039272	248719.60738505144
1	Deaths	1	Global	2	Female	16	55-59 years	493	Ischemic heart disease	1	Number	1998	116559.4183589096	122542.94303762376	110092.34272303691
1	Deaths	1	Global	3	Both	16	55-59 years	493	Ischemic heart disease	1	Number	1998	374033.4951585303	384795.924959183	363544.1687411294
1	Deaths	1	Global	1	Male	16	55-59 years	493	Ischemic heart disease	2	Percent	1998	0.16708607672178188	0.17205175962469793	0.16165881035406882
1	Deaths	1	Global	2	Female	16	55-59 years	493	Ischemic heart disease	2	Percent	1998	0.12368105571224257	0.1291426079260062	0.11752901563158585
1	Deaths	1	Global	3	Both	16	55-59 years	493	Ischemic heart disease	2	Percent	1998	0.15061050740129422	0.1543645551655699	0.14681606359040977
1	Deaths	1	Global	1	Male	16	55-59 years	493	Ischemic heart disease	3	Rate	1998	253.93253435400618	262.61795792368287	245.29848220786937
1	Deaths	1	Global	2	Female	16	55-59 years	493	Ischemic heart disease	3	Rate	1998	114.49649413706217	120.3741195399776	108.14387589263502
1	Deaths	1	Global	3	Both	16	55-59 years	493	Ischemic heart disease	3	Rate	1998	184.07485024946087	189.3714150745864	178.9126890673922
1	Deaths	1	Global	1	Male	17	60-64 years	493	Ischemic heart disease	1	Number	1998	351422.14178495173	361603.3830772159	340617.4112484528
1	Deaths	1	Global	2	Female	17	60-64 years	493	Ischemic heart disease	1	Number	1998	186054.15833451453	195318.34678630054	176795.96131987032
1	Deaths	1	Global	3	Both	17	60-64 years	493	Ischemic heart disease	1	Number	1998	537476.3001194666	552032.8881084712	521762.791881282
1	Deaths	1	Global	1	Male	17	60-64 years	493	Ischemic heart disease	2	Percent	1998	0.17376578524943426	0.1788870168884723	0.16897454480412316
1	Deaths	1	Global	2	Female	17	60-64 years	493	Ischemic heart disease	2	Percent	1998	0.14257014473315632	0.14834252340405113	0.13630170635564015
1	Deaths	1	Global	3	Both	17	60-64 years	493	Ischemic heart disease	2	Percent	1998	0.16152560370761876	0.16542474681947228	0.15757542517542758
1	Deaths	1	Global	1	Male	17	60-64 years	493	Ischemic heart disease	3	Rate	1998	397.57831452932885	409.0967713124868	385.35447873507326
1	Deaths	1	Global	2	Female	17	60-64 years	493	Ischemic heart disease	3	Rate	1998	201.59764355038925	211.63578823903865	191.56599084031205
1	Deaths	1	Global	3	Both	17	60-64 years	493	Ischemic heart disease	3	Rate	1998	297.4732984076398	305.52983269889666	288.7764514506125
1	Deaths	1	Global	1	Male	18	65-69 years	493	Ischemic heart disease	1	Number	1998	435017.658077229	448223.3988792131	421525.132486197
1	Deaths	1	Global	2	Female	18	65-69 years	493	Ischemic heart disease	1	Number	1998	274403.4451878251	286294.85732568783	261952.806653654
1	Deaths	1	Global	3	Both	18	65-69 years	493	Ischemic heart disease	1	Number	1998	709421.1032650546	728848.5766669603	687780.3595707327
1	Deaths	1	Global	1	Male	18	65-69 years	493	Ischemic heart disease	2	Percent	1998	0.17786765661013065	0.1828241542270679	0.17262672397777204
1	Deaths	1	Global	2	Female	18	65-69 years	493	Ischemic heart disease	2	Percent	1998	0.1616971115240354	0.16778449692072941	0.15477018939230613
1	Deaths	1	Global	3	Both	18	65-69 years	493	Ischemic heart disease	2	Percent	1998	0.1712381013895399	0.1754539000314358	0.16627800444942648
1	Deaths	1	Global	1	Male	18	65-69 years	493	Ischemic heart disease	3	Rate	1998	611.3940764212347	629.9540395656587	592.4310525780633
1	Deaths	1	Global	2	Female	18	65-69 years	493	Ischemic heart disease	3	Rate	1998	353.4179867737278	368.73353405041524	337.38218371818573
1	Deaths	1	Global	3	Both	18	65-69 years	493	Ischemic heart disease	3	Rate	1998	476.7790774496663	489.8356566846344	462.2350305268778
1	Deaths	1	Global	1	Male	19	70-74 years	493	Ischemic heart disease	1	Number	1998	466544.6198590955	480685.0815901961	450474.6500335405
1	Deaths	1	Global	2	Female	19	70-74 years	493	Ischemic heart disease	1	Number	1998	380443.0797229206	395569.752784226	361324.43197892973
1	Deaths	1	Global	3	Both	19	70-74 years	493	Ischemic heart disease	1	Number	1998	846987.6995820169	871730.4267514788	816934.2934153576
1	Deaths	1	Global	1	Male	19	70-74 years	493	Ischemic heart disease	2	Percent	1998	0.1764669866375809	0.18170006686399987	0.1708172464684407
1	Deaths	1	Global	2	Female	19	70-74 years	493	Ischemic heart disease	2	Percent	1998	0.1771370246172072	0.18449083903642968	0.16863330988495318
1	Deaths	1	Global	3	Both	19	70-74 years	493	Ischemic heart disease	2	Percent	1998	0.17676073754724986	0.18164713602007457	0.1709044279510042
1	Deaths	1	Global	1	Male	19	70-74 years	493	Ischemic heart disease	3	Rate	1998	913.2724707503176	940.9527694248868	881.8151129269658
1	Deaths	1	Global	2	Female	19	70-74 years	493	Ischemic heart disease	3	Rate	1998	616.7521726761738	641.2746544169817	585.7581339797023
1	Deaths	1	Global	3	Both	19	70-74 years	493	Ischemic heart disease	3	Rate	1998	751.0763655423513	773.0172716561201	724.4261519832153
1	Deaths	1	Global	1	Male	20	75-79 years	493	Ischemic heart disease	1	Number	1998	413769.65183742694	426463.5658633323	395669.63154071104
1	Deaths	1	Global	2	Female	20	75-79 years	493	Ischemic heart disease	1	Number	1998	430028.0250657941	448528.0376314007	403933.38406454964
1	Deaths	1	Global	3	Both	20	75-79 years	493	Ischemic heart disease	1	Number	1998	843797.6769032209	871021.711793456	803307.5754713025
1	Deaths	1	Global	1	Male	20	75-79 years	493	Ischemic heart disease	2	Percent	1998	0.17743560272115252	0.18285513012798182	0.1703253589323257
1	Deaths	1	Global	2	Female	20	75-79 years	493	Ischemic heart disease	2	Percent	1998	0.19016238491999649	0.1980266966747094	0.17949852347230355
1	Deaths	1	Global	3	Both	20	75-79 years	493	Ischemic heart disease	2	Percent	1998	0.18369602463997486	0.1892013455436447	0.17539163809773137
1	Deaths	1	Global	1	Male	20	75-79 years	493	Ischemic heart disease	3	Rate	1998	1356.1148160371592	1397.7186523929395	1296.7926652077078
1	Deaths	1	Global	2	Female	20	75-79 years	493	Ischemic heart disease	3	Rate	1998	1020.779987569997	1064.6944338293438	958.8377750529911
1	Deaths	1	Global	3	Both	20	75-79 years	493	Ischemic heart disease	3	Rate	1998	1161.6349603755639	1199.113601946425	1105.893259894604
1	Deaths	1	Global	1	Male	30	80-84 years	493	Ischemic heart disease	1	Number	1998	347188.0763682643	360984.6310570909	322068.917182393
1	Deaths	1	Global	2	Female	30	80-84 years	493	Ischemic heart disease	1	Number	1998	463269.60236071097	487846.9962653934	415092.59141098347
1	Deaths	1	Global	3	Both	30	80-84 years	493	Ischemic heart disease	1	Number	1998	810457.6787289751	845265.4601520704	742602.4310682586
1	Deaths	1	Global	1	Male	30	80-84 years	493	Ischemic heart disease	2	Percent	1998	0.18785550357931927	0.19496706563664684	0.17575715483059992
1	Deaths	1	Global	2	Female	30	80-84 years	493	Ischemic heart disease	2	Percent	1998	0.2090034819484179	0.22048931107197364	0.1879825630678631
1	Deaths	1	Global	3	Both	30	80-84 years	493	Ischemic heart disease	2	Percent	1998	0.1993843616096322	0.20833824045727362	0.1820014113698724
1	Deaths	1	Global	1	Male	30	80-84 years	493	Ischemic heart disease	3	Rate	1998	2225.1167022633217	2313.538357156893	2064.128856033237
1	Deaths	1	Global	2	Female	30	80-84 years	493	Ischemic heart disease	3	Rate	1998	1864.2712499885174	1963.1746285453257	1670.3992239236034
1	Deaths	1	Global	3	Both	30	80-84 years	493	Ischemic heart disease	3	Rate	1998	2003.4529202943622	2089.497822047198	1835.7146192687476
1	Deaths	1	Global	1	Male	31	85-89 years	493	Ischemic heart disease	1	Number	1998	257664.42635803315	269474.5204795129	234160.51954369372
1	Deaths	1	Global	2	Female	31	85-89 years	493	Ischemic heart disease	1	Number	1998	441297.57802690915	471350.16021471506	375131.43471889175
1	Deaths	1	Global	3	Both	31	85-89 years	493	Ischemic heart disease	1	Number	1998	698962.0043849433	740315.3326927103	612633.4129330858
1	Deaths	1	Global	1	Male	31	85-89 years	493	Ischemic heart disease	2	Percent	1998	0.20105181077527132	0.21045230174223603	0.18181506542067627
1	Deaths	1	Global	2	Female	31	85-89 years	493	Ischemic heart disease	2	Percent	1998	0.23350184902290133	0.24988605958564733	0.20001912725994808
1	Deaths	1	Global	3	Both	31	85-89 years	493	Ischemic heart disease	2	Percent	1998	0.220387105648134	0.23339806580592568	0.19335775249420767
1	Deaths	1	Global	1	Male	31	85-89 years	493	Ischemic heart disease	3	Rate	1998	3746.368981891149	3918.084460489835	3404.6287242734825
1	Deaths	1	Global	2	Female	31	85-89 years	493	Ischemic heart disease	3	Rate	1998	3282.957926270074	3506.528976307253	2790.726209080518
1	Deaths	1	Global	3	Both	31	85-89 years	493	Ischemic heart disease	3	Rate	1998	3439.8103505839563	3643.3229962667915	3014.9603865451572
1	Deaths	1	Global	1	Male	32	90-94 years	493	Ischemic heart disease	1	Number	1998	118386.0202659881	125769.99321879797	104415.86579981906
1	Deaths	1	Global	2	Female	32	90-94 years	493	Ischemic heart disease	1	Number	1998	255152.263455554	277946.9230668128	208058.5632936133
1	Deaths	1	Global	3	Both	32	90-94 years	493	Ischemic heart disease	1	Number	1998	373538.2837215421	402723.11668723036	313836.9997538752
1	Deaths	1	Global	1	Male	32	90-94 years	493	Ischemic heart disease	2	Percent	1998	0.2184701005172398	0.23167017145961163	0.19372494096101064
1	Deaths	1	Global	2	Female	32	90-94 years	493	Ischemic heart disease	2	Percent	1998	0.2519595946848518	0.27525915648588517	0.20604992788204352
1	Deaths	1	Global	3	Both	32	90-94 years	493	Ischemic heart disease	2	Percent	1998	0.24028502468335944	0.25914894165779656	0.2022035279637679
1	Deaths	1	Global	1	Male	32	90-94 years	493	Ischemic heart disease	3	Rate	1998	5872.644085700378	6238.932647414522	5179.642117919569
1	Deaths	1	Global	2	Female	32	90-94 years	493	Ischemic heart disease	3	Rate	1998	5440.705102182059	5926.763972167679	4436.508896819629
1	Deaths	1	Global	3	Both	32	90-94 years	493	Ischemic heart disease	3	Rate	1998	5570.558329933201	6005.790330158151	4680.235974215271
1	Deaths	1	Global	1	Male	235	95 plus	493	Ischemic heart disease	1	Number	1998	30611.52283026035	33400.23157133779	25093.896119020625
1	Deaths	1	Global	2	Female	235	95 plus	493	Ischemic heart disease	1	Number	1998	95965.50692480855	107132.75278462165	72777.56052859947
1	Deaths	1	Global	3	Both	235	95 plus	493	Ischemic heart disease	1	Number	1998	126577.02975506884	140204.29407423397	97563.46841381994
1	Deaths	1	Global	1	Male	235	95 plus	493	Ischemic heart disease	2	Percent	1998	0.23486362132954947	0.25619824596664903	0.19232808807664403
1	Deaths	1	Global	2	Female	235	95 plus	493	Ischemic heart disease	2	Percent	1998	0.2688091773496134	0.2999729881713025	0.204452133129475
1	Deaths	1	Global	3	Both	235	95 plus	493	Ischemic heart disease	2	Percent	1998	0.259730245378907	0.28788025778003606	0.2005944992439089
1	Deaths	1	Global	1	Male	235	95 plus	493	Ischemic heart disease	3	Rate	1998	7493.388116715461	8176.035532110076	6142.729455931557
1	Deaths	1	Global	2	Female	235	95 plus	493	Ischemic heart disease	3	Rate	1998	8380.568074557534	9355.79206005487	6355.58879283621
1	Deaths	1	Global	3	Both	235	95 plus	493	Ischemic heart disease	3	Rate	1998	8147.288546938758	9024.424427978782	6279.7944488479
1	Deaths	1	Global	1	Male	8	15-19 years	493	Ischemic heart disease	1	Number	1999	5359.0033790753305	5776.076402439265	4951.372050762448
1	Deaths	1	Global	2	Female	8	15-19 years	493	Ischemic heart disease	1	Number	1999	5001.805647931411	5669.709854168623	4394.177580897362
1	Deaths	1	Global	3	Both	8	15-19 years	493	Ischemic heart disease	1	Number	1999	10360.809027006739	11216.996903981772	9610.427200857106
1	Deaths	1	Global	1	Male	8	15-19 years	493	Ischemic heart disease	2	Percent	1999	0.012533742567191709	0.013774825402809434	0.010245901530131949
1	Deaths	1	Global	2	Female	8	15-19 years	493	Ischemic heart disease	2	Percent	1999	0.01648141890072197	0.018744871365553764	0.014323886319424195
1	Deaths	1	Global	3	Both	8	15-19 years	493	Ischemic heart disease	2	Percent	1999	0.014162314161257832	0.015485951059478078	0.012371687285931335
1	Deaths	1	Global	1	Male	8	15-19 years	493	Ischemic heart disease	3	Rate	1999	1.8870884547915052	2.033954136994315	1.7435475164756014
1	Deaths	1	Global	2	Female	8	15-19 years	493	Ischemic heart disease	3	Rate	1999	1.8312221808217244	2.075750073989972	1.6087621189233265
1	Deaths	1	Global	3	Both	8	15-19 years	493	Ischemic heart disease	3	Rate	1999	1.8596989328309483	2.013379178935563	1.725010195911981
1	Deaths	1	Global	1	Male	9	20-24 years	493	Ischemic heart disease	1	Number	1999	9937.338681431456	10710.952918952014	9289.987249135966
1	Deaths	1	Global	2	Female	9	20-24 years	493	Ischemic heart disease	1	Number	1999	7889.0693759452915	9369.043684146416	6734.550753044522
1	Deaths	1	Global	3	Both	9	20-24 years	493	Ischemic heart disease	1	Number	1999	17826.408057376742	19195.168159042372	16651.03226402937
1	Deaths	1	Global	1	Male	9	20-24 years	493	Ischemic heart disease	2	Percent	1999	0.019605772162397478	0.021318423082854667	0.017453965109726792
1	Deaths	1	Global	2	Female	9	20-24 years	493	Ischemic heart disease	2	Percent	1999	0.01978099988341039	0.02370693705449737	0.016640545196762273
1	Deaths	1	Global	3	Both	9	20-24 years	493	Ischemic heart disease	2	Percent	1999	0.0196760442390699	0.02141006948206441	0.017998059963350806
1	Deaths	1	Global	1	Male	9	20-24 years	493	Ischemic heart disease	3	Rate	1999	3.920595712401271	4.225811098523021	3.6651950129547566
1	Deaths	1	Global	2	Female	9	20-24 years	493	Ischemic heart disease	3	Rate	1999	3.121811695517347	3.707457591660049	2.6649530258935465
1	Deaths	1	Global	3	Both	9	20-24 years	493	Ischemic heart disease	3	Rate	1999	3.5218009870098066	3.7922144467213896	3.289592702772464
1	Deaths	1	Global	1	Male	10	25-29 years	493	Ischemic heart disease	1	Number	1999	17697.0185692808	18778.945994661022	16686.935920697597
1	Deaths	1	Global	2	Female	10	25-29 years	493	Ischemic heart disease	1	Number	1999	10883.652049744222	12710.299025108952	9420.802465830102
1	Deaths	1	Global	3	Both	10	25-29 years	493	Ischemic heart disease	1	Number	1999	28580.67061902502	30664.00499621121	26909.193175784185
1	Deaths	1	Global	1	Male	10	25-29 years	493	Ischemic heart disease	2	Percent	1999	0.03178959049676514	0.03413676226539239	0.02958552463415094
1	Deaths	1	Global	2	Female	10	25-29 years	493	Ischemic heart disease	2	Percent	1999	0.02425155281811824	0.028686788914930497	0.020328563803678455
1	Deaths	1	Global	3	Both	10	25-29 years	493	Ischemic heart disease	2	Percent	1999	0.02841827504662546	0.030948744962512632	0.026049881599961917
1	Deaths	1	Global	1	Male	10	25-29 years	493	Ischemic heart disease	3	Rate	1999	7.079331182072642	7.512134172545236	6.675268228610068
1	Deaths	1	Global	2	Female	10	25-29 years	493	Ischemic heart disease	3	Rate	1999	4.392289035731258	5.1294645210716485	3.801930380476284
1	Deaths	1	Global	3	Both	10	25-29 years	493	Ischemic heart disease	3	Rate	1999	5.741725194765871	6.160257483320688	5.4059330688123906
1	Deaths	1	Global	1	Male	11	30-34 years	493	Ischemic heart disease	1	Number	1999	34476.00107176362	36230.05028107234	32817.047787071126
1	Deaths	1	Global	2	Female	11	30-34 years	493	Ischemic heart disease	1	Number	1999	16602.92577507657	18743.257592259954	14679.568899508371
1	Deaths	1	Global	3	Both	11	30-34 years	493	Ischemic heart disease	1	Number	1999	51078.92684684022	53958.55554532186	48711.16169799041
1	Deaths	1	Global	1	Male	11	30-34 years	493	Ischemic heart disease	2	Percent	1999	0.052378006598950505	0.055995990696237896	0.04900145598037098
1	Deaths	1	Global	2	Female	11	30-34 years	493	Ischemic heart disease	2	Percent	1999	0.03504768765113187	0.04023523016590927	0.029996123487821262
1	Deaths	1	Global	3	Both	11	30-34 years	493	Ischemic heart disease	2	Percent	1999	0.045121299983134334	0.04871985880221052	0.041871497858952084
1	Deaths	1	Global	1	Male	11	30-34 years	493	Ischemic heart disease	3	Rate	1999	14.419966435594842	15.153616799277236	13.726090987752437
1	Deaths	1	Global	2	Female	11	30-34 years	493	Ischemic heart disease	3	Rate	1999	7.047246739033147	7.955727968391951	6.230862286499363
1	Deaths	1	Global	3	Both	11	30-34 years	493	Ischemic heart disease	3	Rate	1999	10.760715095697938	11.36736182691589	10.26190183251616
1	Deaths	1	Global	1	Male	12	35-39 years	493	Ischemic heart disease	1	Number	1999	58980.50853454261	61594.92038421627	56274.81253990661
1	Deaths	1	Global	2	Female	12	35-39 years	493	Ischemic heart disease	1	Number	1999	23069.29849724863	25132.95097824649	21017.699577079587
1	Deaths	1	Global	3	Both	12	35-39 years	493	Ischemic heart disease	1	Number	1999	82049.80703179115	85403.22581328456	79131.06011419019
1	Deaths	1	Global	1	Male	12	35-39 years	493	Ischemic heart disease	2	Percent	1999	0.0737351700898252	0.07869228066469006	0.06928117914346503
1	Deaths	1	Global	2	Female	12	35-39 years	493	Ischemic heart disease	2	Percent	1999	0.047198656967532907	0.05243890361525551	0.04199063982143217
1	Deaths	1	Global	3	Both	12	35-39 years	493	Ischemic heart disease	2	Percent	1999	0.0636686366649979	0.0682268764507157	0.05942918743543285
1	Deaths	1	Global	1	Male	12	35-39 years	493	Ischemic heart disease	3	Rate	1999	27.75786543701804	28.988280265972698	26.484489754124464
1	Deaths	1	Global	2	Female	12	35-39 years	493	Ischemic heart disease	3	Rate	1999	11.11270630506248	12.106787852005835	10.124431076045836
1	Deaths	1	Global	3	Both	12	35-39 years	493	Ischemic heart disease	3	Rate	1999	19.5321325559867	20.330421089809633	18.83731859170922
1	Deaths	1	Global	1	Male	13	40-44 years	493	Ischemic heart disease	1	Number	1999	101193.91228714075	105199.5543963538	96839.67046961068
1	Deaths	1	Global	2	Female	13	40-44 years	493	Ischemic heart disease	1	Number	1999	36880.23948349327	39764.779093861405	34070.07220650638
1	Deaths	1	Global	3	Both	13	40-44 years	493	Ischemic heart disease	1	Number	1999	138074.15177063388	142898.1118152754	133490.2564742474
1	Deaths	1	Global	1	Male	13	40-44 years	493	Ischemic heart disease	2	Percent	1999	0.1061877821713385	0.11083320151625373	0.10139204714646081
1	Deaths	1	Global	2	Female	13	40-44 years	493	Ischemic heart disease	2	Percent	1999	0.06846539652687261	0.0739457382342283	0.06249812891968672
1	Deaths	1	Global	3	Both	13	40-44 years	493	Ischemic heart disease	2	Percent	1999	0.09256441941865906	0.09691312731997494	0.0886490894723458
1	Deaths	1	Global	1	Male	13	40-44 years	493	Ischemic heart disease	3	Rate	1999	54.46784092678473	56.6238864070223	52.12416090381048
1	Deaths	1	Global	2	Female	13	40-44 years	493	Ischemic heart disease	3	Rate	1999	20.604307312728146	22.215846213237814	19.03431885858251
1	Deaths	1	Global	3	Both	13	40-44 years	493	Ischemic heart disease	3	Rate	1999	37.851412141277734	39.17384430878508	36.59479091383598
1	Deaths	1	Global	1	Male	14	45-49 years	493	Ischemic heart disease	1	Number	1999	149567.47655699635	155062.85125637637	143965.8500795169
1	Deaths	1	Global	2	Female	14	45-49 years	493	Ischemic heart disease	1	Number	1999	55699.56797796319	59644.824929730916	52080.41375192956
1	Deaths	1	Global	3	Both	14	45-49 years	493	Ischemic heart disease	1	Number	1999	205267.0445349597	211445.5165210335	199190.89246865298
1	Deaths	1	Global	1	Male	14	45-49 years	493	Ischemic heart disease	2	Percent	1999	0.13436980297610693	0.13872156501811253	0.1298323834694349
1	Deaths	1	Global	2	Female	14	45-49 years	493	Ischemic heart disease	2	Percent	1999	0.08891800997925046	0.09461422783995149	0.08313703820819521
1	Deaths	1	Global	3	Both	14	45-49 years	493	Ischemic heart disease	2	Percent	1999	0.11799883333117864	0.12157892103603321	0.11459982894155277
1	Deaths	1	Global	1	Male	14	45-49 years	493	Ischemic heart disease	3	Rate	1999	93.04966545157008	96.46847540330103	89.56475361302957
1	Deaths	1	Global	2	Female	14	45-49 years	493	Ischemic heart disease	3	Rate	1999	35.670392691536286	38.19696282210255	33.35266102609627
1	Deaths	1	Global	3	Both	14	45-49 years	493	Ischemic heart disease	3	Rate	1999	64.77546712330188	66.72518783912778	62.85803517849595
1	Deaths	1	Global	1	Male	15	50-54 years	493	Ischemic heart disease	1	Number	1999	193641.9876169696	200422.76598728483	186635.30938000605
1	Deaths	1	Global	2	Female	15	50-54 years	493	Ischemic heart disease	1	Number	1999	75917.20945056133	80175.03322801809	71505.6037167798
1	Deaths	1	Global	3	Both	15	50-54 years	493	Ischemic heart disease	1	Number	1999	269559.1970675309	278207.84585947375	261575.90451378166
1	Deaths	1	Global	1	Male	15	50-54 years	493	Ischemic heart disease	2	Percent	1999	0.15327690738146033	0.15821071919502505	0.14842008776567142
1	Deaths	1	Global	2	Female	15	50-54 years	493	Ischemic heart disease	2	Percent	1999	0.10181145260476537	0.10708196561457958	0.09604561148465778
1	Deaths	1	Global	3	Both	15	50-54 years	493	Ischemic heart disease	2	Percent	1999	0.13416964655516433	0.13739803574618656	0.13103170133259806
1	Deaths	1	Global	1	Male	15	50-54 years	493	Ischemic heart disease	3	Rate	1999	152.48647251789976	157.82610462630532	146.9689519554901
1	Deaths	1	Global	2	Female	15	50-54 years	493	Ischemic heart disease	3	Rate	1999	61.32671606016828	64.76623065408087	57.76297479302891
1	Deaths	1	Global	3	Both	15	50-54 years	493	Ischemic heart disease	3	Rate	1999	107.48787299334343	110.93655837683444	104.30450123151427
1	Deaths	1	Global	1	Male	16	55-59 years	493	Ischemic heart disease	1	Number	1999	255688.1495661113	264184.186574951	247386.28293205096
1	Deaths	1	Global	2	Female	16	55-59 years	493	Ischemic heart disease	1	Number	1999	115562.5632200826	121441.1196297107	109230.32383502646
1	Deaths	1	Global	3	Both	16	55-59 years	493	Ischemic heart disease	1	Number	1999	371250.712786194	382562.62197406095	360151.14960922673
1	Deaths	1	Global	1	Male	16	55-59 years	493	Ischemic heart disease	2	Percent	1999	0.16705140043922495	0.17169577387731055	0.1617555898727075
1	Deaths	1	Global	2	Female	16	55-59 years	493	Ischemic heart disease	2	Percent	1999	0.12310501322014471	0.1284659575406446	0.11697812366582248
1	Deaths	1	Global	3	Both	16	55-59 years	493	Ischemic heart disease	2	Percent	1999	0.15033875759782225	0.15379917236255145	0.14666019552939052
1	Deaths	1	Global	1	Male	16	55-59 years	493	Ischemic heart disease	3	Rate	1999	250.92445382770939	259.26220217373447	242.77725829112666
1	Deaths	1	Global	2	Female	16	55-59 years	493	Ischemic heart disease	3	Rate	1999	113.00131780467892	118.74958612416964	106.80942161245552
1	Deaths	1	Global	3	Both	16	55-59 years	493	Ischemic heart disease	3	Rate	1999	181.83854988214262	187.37912150201402	176.40198531024555
1	Deaths	1	Global	1	Male	17	60-64 years	493	Ischemic heart disease	1	Number	1999	356496.06863831775	367461.9881228579	345424.62128301203
1	Deaths	1	Global	2	Female	17	60-64 years	493	Ischemic heart disease	1	Number	1999	188788.2798658823	196910.98079186064	179846.26053179725
1	Deaths	1	Global	3	Both	17	60-64 years	493	Ischemic heart disease	1	Number	1999	545284.3485042002	560374.3826478198	530082.1059068912
1	Deaths	1	Global	1	Male	17	60-64 years	493	Ischemic heart disease	2	Percent	1999	0.17684177024486475	0.18180693542567397	0.17174918679554071
1	Deaths	1	Global	2	Female	17	60-64 years	493	Ischemic heart disease	2	Percent	1999	0.14467685491480087	0.15066178668577437	0.13845005138926128
1	Deaths	1	Global	3	Both	17	60-64 years	493	Ischemic heart disease	2	Percent	1999	0.16419676252515514	0.16798407283979386	0.16019411524832253
1	Deaths	1	Global	1	Male	17	60-64 years	493	Ischemic heart disease	3	Rate	1999	397.34538314714155	409.5678390518825	385.0053073976653
1	Deaths	1	Global	2	Female	17	60-64 years	493	Ischemic heart disease	3	Rate	1999	201.14181213703807	209.79602936312423	191.6146636599184
1	Deaths	1	Global	3	Both	17	60-64 years	493	Ischemic heart disease	3	Rate	1999	297.03184318340544	305.25181257676047	288.7507506642701
1	Deaths	1	Global	1	Male	18	65-69 years	493	Ischemic heart disease	1	Number	1999	430491.9948439352	444248.0257060421	416292.04114742286
1	Deaths	1	Global	2	Female	18	65-69 years	493	Ischemic heart disease	1	Number	1999	273555.68911942566	285510.0966320852	260934.83560138667
1	Deaths	1	Global	3	Both	18	65-69 years	493	Ischemic heart disease	1	Number	1999	704047.6839633611	723603.9549937386	683121.2449036856
1	Deaths	1	Global	1	Male	18	65-69 years	493	Ischemic heart disease	2	Percent	1999	0.1777029746361132	0.18286981968867075	0.17244801370785867
1	Deaths	1	Global	2	Female	18	65-69 years	493	Ischemic heart disease	2	Percent	1999	0.16083186461557103	0.16706861745628074	0.1537581259607402
1	Deaths	1	Global	3	Both	18	65-69 years	493	Ischemic heart disease	2	Percent	1999	0.1707370106773554	0.17480456922115753	0.1660425664762105
1	Deaths	1	Global	1	Male	18	65-69 years	493	Ischemic heart disease	3	Rate	1999	597.9462837846708	617.0531838714091	578.222782199415
1	Deaths	1	Global	2	Female	18	65-69 years	493	Ischemic heart disease	3	Rate	1999	348.43976366172865	363.66661177384617	332.3640343241644
1	Deaths	1	Global	3	Both	18	65-69 years	493	Ischemic heart disease	3	Rate	1999	467.7938312508536	480.7876996473531	453.8895754381569
1	Deaths	1	Global	1	Male	19	70-74 years	493	Ischemic heart disease	1	Number	1999	483046.8982049509	497535.8893233871	466048.2238146121
1	Deaths	1	Global	2	Female	19	70-74 years	493	Ischemic heart disease	1	Number	1999	389560.77634664945	404965.8184531337	369034.17035469686
1	Deaths	1	Global	3	Both	19	70-74 years	493	Ischemic heart disease	1	Number	1999	872607.6745516002	896919.2766067066	842843.3104235799
1	Deaths	1	Global	1	Male	19	70-74 years	493	Ischemic heart disease	2	Percent	1999	0.1785917276239802	0.18384737381027283	0.17244717030847323
1	Deaths	1	Global	2	Female	19	70-74 years	493	Ischemic heart disease	2	Percent	1999	0.17876995230488915	0.18588927006562384	0.17027964747859842
1	Deaths	1	Global	3	Both	19	70-74 years	493	Ischemic heart disease	2	Percent	1999	0.17866337334513718	0.18323847598742213	0.1728601138079264
1	Deaths	1	Global	1	Male	19	70-74 years	493	Ischemic heart disease	3	Rate	1999	912.4130467217852	939.7808749376878	880.3047517542444
1	Deaths	1	Global	2	Female	19	70-74 years	493	Ischemic heart disease	3	Rate	1999	616.4718958300049	640.8500573117315	583.988965106111
1	Deaths	1	Global	3	Both	19	70-74 years	493	Ischemic heart disease	3	Rate	1999	751.3821705687407	772.3163255789589	725.7527689758628
1	Deaths	1	Global	1	Male	20	75-79 years	493	Ischemic heart disease	1	Number	1999	431610.60527989664	444602.52165767533	413658.5011941342
1	Deaths	1	Global	2	Female	20	75-79 years	493	Ischemic heart disease	1	Number	1999	451987.48079688253	469668.7703431412	427311.28660407563
1	Deaths	1	Global	3	Both	20	75-79 years	493	Ischemic heart disease	1	Number	1999	883598.0860767788	911246.961969406	844047.2050675701
1	Deaths	1	Global	1	Male	20	75-79 years	493	Ischemic heart disease	2	Percent	1999	0.17869116876390811	0.183892243002018	0.1712528151527175
1	Deaths	1	Global	2	Female	20	75-79 years	493	Ischemic heart disease	2	Percent	1999	0.19264046490374165	0.2007304489478136	0.18128915415441202
1	Deaths	1	Global	3	Both	20	75-79 years	493	Ischemic heart disease	2	Percent	1999	0.18555731799958058	0.1905547860417338	0.17693662185706535
1	Deaths	1	Global	1	Male	20	75-79 years	493	Ischemic heart disease	3	Rate	1999	1353.1419341764777	1393.8728769314328	1296.8603123905798
1	Deaths	1	Global	2	Female	20	75-79 years	493	Ischemic heart disease	3	Rate	1999	1028.9168979406854	1069.1670782320791	972.7433217675548
1	Deaths	1	Global	3	Both	20	75-79 years	493	Ischemic heart disease	3	Rate	1999	1165.3063014869172	1201.770175520147	1113.1458321563093
1	Deaths	1	Global	1	Male	30	80-84 years	493	Ischemic heart disease	1	Number	1999	344065.5025083393	357825.1531787638	318253.3267863481
1	Deaths	1	Global	2	Female	30	80-84 years	493	Ischemic heart disease	1	Number	1999	456976.14769291336	482119.24088558595	410890.39712387463
1	Deaths	1	Global	3	Both	30	80-84 years	493	Ischemic heart disease	1	Number	1999	801041.6502012524	838201.7366046674	729884.1160382876
1	Deaths	1	Global	1	Male	30	80-84 years	493	Ischemic heart disease	2	Percent	1999	0.18597978763826095	0.19324388032954862	0.17347228498875678
1	Deaths	1	Global	2	Female	30	80-84 years	493	Ischemic heart disease	2	Percent	1999	0.2070095776163829	0.21827511296164423	0.18534901076712448
1	Deaths	1	Global	3	Both	30	80-84 years	493	Ischemic heart disease	2	Percent	1999	0.19741587607114966	0.2064225470862841	0.18034998512743786
1	Deaths	1	Global	1	Male	30	80-84 years	493	Ischemic heart disease	3	Rate	1999	2163.869026892257	2250.4051128687	2001.5331717881477
1	Deaths	1	Global	2	Female	30	80-84 years	493	Ischemic heart disease	3	Rate	1999	1817.6600014949806	1917.6687110105875	1634.3501594580866
1	Deaths	1	Global	3	Both	30	80-84 years	493	Ischemic heart disease	3	Rate	1999	1951.7902044150067	2042.333177578984	1778.410233330222
1	Deaths	1	Global	1	Male	31	85-89 years	493	Ischemic heart disease	1	Number	1999	263461.4784474769	275455.47621281113	238909.45711242585
1	Deaths	1	Global	2	Female	31	85-89 years	493	Ischemic heart disease	1	Number	1999	454212.57301590836	485250.98169001925	389982.5835163018
1	Deaths	1	Global	3	Both	31	85-89 years	493	Ischemic heart disease	1	Number	1999	717674.0514633846	759441.8024945175	630845.2518043983
1	Deaths	1	Global	1	Male	31	85-89 years	493	Ischemic heart disease	2	Percent	1999	0.2007279746048851	0.21003955010739003	0.1823448567728115
1	Deaths	1	Global	2	Female	31	85-89 years	493	Ischemic heart disease	2	Percent	1999	0.23415429116196107	0.24994119361986783	0.1991890944874705
1	Deaths	1	Global	3	Both	31	85-89 years	493	Ischemic heart disease	2	Percent	1999	0.22066152520198176	0.23356117356992032	0.1936077738929388
1	Deaths	1	Global	1	Male	31	85-89 years	493	Ischemic heart disease	3	Rate	1999	3716.338642800466	3885.5237458357888	3370.01239357424
1	Deaths	1	Global	2	Female	31	85-89 years	493	Ischemic heart disease	3	Rate	1999	3285.3589057401405	3509.8624056772096	2820.7778250866622
1	Deaths	1	Global	3	Both	31	85-89 years	493	Ischemic heart disease	3	Rate	1999	3431.4448649417873	3631.1507544102715	3016.2867048949615
1	Deaths	1	Global	1	Male	32	90-94 years	493	Ischemic heart disease	1	Number	1999	122024.30829417348	129465.25642755344	107591.58336392215
1	Deaths	1	Global	2	Female	32	90-94 years	493	Ischemic heart disease	1	Number	1999	266572.0640256035	290410.90396545746	217476.17340737724
1	Deaths	1	Global	3	Both	32	90-94 years	493	Ischemic heart disease	1	Number	1999	388596.3723197766	419072.8876304885	325559.9216959292
1	Deaths	1	Global	1	Male	32	90-94 years	493	Ischemic heart disease	2	Percent	1999	0.21850386240528172	0.23169469974527407	0.19349563993247337
1	Deaths	1	Global	2	Female	32	90-94 years	493	Ischemic heart disease	2	Percent	1999	0.25244215885569854	0.2750368889169734	0.20610707626401809
1	Deaths	1	Global	3	Both	32	90-94 years	493	Ischemic heart disease	2	Percent	1999	0.24070092979160557	0.25930410563681144	0.20228876743225874
1	Deaths	1	Global	1	Male	32	90-94 years	493	Ischemic heart disease	3	Rate	1999	5808.782625437551	6162.99770633568	5121.734585710478
1	Deaths	1	Global	2	Female	32	90-94 years	493	Ischemic heart disease	3	Rate	1999	5436.308138068453	5922.462904663552	4435.076479795567
1	Deaths	1	Global	3	Both	32	90-94 years	493	Ischemic heart disease	3	Rate	1999	5548.0194084283075	5983.134891971603	4648.043298482154
1	Deaths	1	Global	1	Male	235	95 plus	493	Ischemic heart disease	1	Number	1999	32114.799410717376	35074.60308088429	26243.146004495404
1	Deaths	1	Global	2	Female	235	95 plus	493	Ischemic heart disease	1	Number	1999	102292.30155139133	114103.96119364892	77964.61673922098
1	Deaths	1	Global	3	Both	235	95 plus	493	Ischemic heart disease	1	Number	1999	134407.10096210876	148939.55365449417	103815.82232574148
1	Deaths	1	Global	1	Male	235	95 plus	493	Ischemic heart disease	2	Percent	1999	0.23389091933914596	0.2551206460358682	0.1910555499013164
1	Deaths	1	Global	2	Female	235	95 plus	493	Ischemic heart disease	2	Percent	1999	0.26903053264122784	0.2998069348751259	0.20507692473084604
1	Deaths	1	Global	3	Both	235	95 plus	493	Ischemic heart disease	2	Percent	1999	0.2597072680959034	0.28747453802203965	0.20070919482857089
1	Deaths	1	Global	1	Male	235	95 plus	493	Ischemic heart disease	3	Rate	1999	7267.174213314459	7936.9404675957285	5938.493075453253
1	Deaths	1	Global	2	Female	235	95 plus	493	Ischemic heart disease	3	Rate	1999	8380.363048842519	9348.040914236424	6387.301716056164
1	Deaths	1	Global	3	Both	235	95 plus	493	Ischemic heart disease	3	Rate	1999	8084.467987830834	8958.58213608091	6244.429693185626
1	Deaths	6	China	1	Male	8	15-19 years	493	Ischemic heart disease	1	Number	1991	1443.7625161311357	1719.5570488153703	1202.8341945388086
1	Deaths	6	China	2	Female	8	15-19 years	493	Ischemic heart disease	1	Number	1991	686.5271082698532	820.6034226785166	581.8624840951557
1	Deaths	6	China	3	Both	8	15-19 years	493	Ischemic heart disease	1	Number	1991	2130.289624400987	2431.526267012294	1867.14962247701
1	Deaths	6	China	1	Male	8	15-19 years	493	Ischemic heart disease	2	Percent	1991	0.02078468302775795	0.02322322879489197	0.018546186517727273
1	Deaths	6	China	2	Female	8	15-19 years	493	Ischemic heart disease	2	Percent	1991	0.018397711076070414	0.021159091806253406	0.01635280449209393
1	Deaths	6	China	3	Both	8	15-19 years	493	Ischemic heart disease	2	Percent	1991	0.019949757235397693	0.021690088340105974	0.018200326334665142
1	Deaths	6	China	1	Male	8	15-19 years	493	Ischemic heart disease	3	Rate	1991	2.3290805627197315	2.773992851411453	1.9404145151116565
1	Deaths	6	China	2	Female	8	15-19 years	493	Ischemic heart disease	3	Rate	1991	1.1639801356936705	1.3913013365010245	0.9865253171123411
1	Deaths	6	China	3	Both	8	15-19 years	493	Ischemic heart disease	3	Rate	1991	1.7610135916953489	2.0100322302311073	1.5434877141813161
1	Deaths	6	China	1	Male	9	20-24 years	493	Ischemic heart disease	1	Number	1991	2348.8812994261853	2818.70163478972	1955.8114869543435
1	Deaths	6	China	2	Female	9	20-24 years	493	Ischemic heart disease	1	Number	1991	1279.1591025273678	1621.5140512924938	1013.0060806148014
1	Deaths	6	China	3	Both	9	20-24 years	493	Ischemic heart disease	1	Number	1991	3628.04040195355	4124.547912276779	3168.597601596227
1	Deaths	6	China	1	Male	9	20-24 years	493	Ischemic heart disease	2	Percent	1991	0.027884051937578057	0.030862504818832633	0.025129599534513006
1	Deaths	6	China	2	Female	9	20-24 years	493	Ischemic heart disease	2	Percent	1991	0.02633557915771951	0.03125360657232398	0.02338653351467913
1	Deaths	6	China	3	Both	9	20-24 years	493	Ischemic heart disease	2	Percent	1991	0.027317150176155235	0.0296749940507266	0.025129148672179236
1	Deaths	6	China	1	Male	9	20-24 years	493	Ischemic heart disease	3	Rate	1991	3.4765860006767726	4.171968437054959	2.8948022350764933
1	Deaths	6	China	2	Female	9	20-24 years	493	Ischemic heart disease	3	Rate	1991	2.007270808337308	2.5444980331510805	1.5896205016785838
1	Deaths	6	China	3	Both	9	20-24 years	493	Ischemic heart disease	3	Rate	1991	2.763396874006158	3.1415754910934957	2.413449613879609
1	Deaths	6	China	1	Male	10	25-29 years	493	Ischemic heart disease	1	Number	1991	2921.3554254135825	3360.024139538546	2479.8186928241576
1	Deaths	6	China	2	Female	10	25-29 years	493	Ischemic heart disease	1	Number	1991	1737.7746259640994	2199.2201862815814	1377.0764714418826
1	Deaths	6	China	3	Both	10	25-29 years	493	Ischemic heart disease	1	Number	1991	4659.130051377677	5388.791065709288	4051.407305422568
1	Deaths	6	China	1	Male	10	25-29 years	493	Ischemic heart disease	2	Percent	1991	0.03739504228424426	0.04203727460285931	0.033229481227915254
1	Deaths	6	China	2	Female	10	25-29 years	493	Ischemic heart disease	2	Percent	1991	0.03547358185906803	0.04064823066361894	0.03110612558346825
1	Deaths	6	China	3	Both	10	25-29 years	493	Ischemic heart disease	2	Percent	1991	0.036659607335227475	0.040942704085876934	0.03319389277996403
1	Deaths	6	China	1	Male	10	25-29 years	493	Ischemic heart disease	3	Rate	1991	4.771517829772008	5.488005653404117	4.050345604810218
1	Deaths	6	China	2	Female	10	25-29 years	493	Ischemic heart disease	3	Rate	1991	3.001056756171841	3.797951989711114	2.3781476531188113
1	Deaths	6	China	3	Both	10	25-29 years	493	Ischemic heart disease	3	Rate	1991	3.910953331537951	4.52344324777237	3.400820480182637
1	Deaths	6	China	1	Male	11	30-34 years	493	Ischemic heart disease	1	Number	1991	4072.673247161374	4750.952593760722	3451.048472149684
1	Deaths	6	China	2	Female	11	30-34 years	493	Ischemic heart disease	1	Number	1991	2212.3719019488626	2816.87994623328	1779.6229522522913
1	Deaths	6	China	3	Both	11	30-34 years	493	Ischemic heart disease	1	Number	1991	6285.045149110233	7178.00639993592	5583.93101720192
1	Deaths	6	China	1	Male	11	30-34 years	493	Ischemic heart disease	2	Percent	1991	0.04967948471807737	0.05487896007003757	0.04487729661314723
1	Deaths	6	China	2	Female	11	30-34 years	493	Ischemic heart disease	2	Percent	1991	0.045320795601563484	0.05156097804182325	0.04018172007049387
1	Deaths	6	China	3	Both	11	30-34 years	493	Ischemic heart disease	2	Percent	1991	0.04805029219970492	0.05248877798373488	0.04397696927745059
1	Deaths	6	China	1	Male	11	30-34 years	493	Ischemic heart disease	3	Rate	1991	9.067752138910786	10.577931969858934	7.683712948646509
1	Deaths	6	China	2	Female	11	30-34 years	493	Ischemic heart disease	3	Rate	1991	5.356993614832002	6.820737450347889	4.309143857606433
1	Deaths	6	China	3	Both	11	30-34 years	493	Ischemic heart disease	3	Rate	1991	7.290172384885947	8.325939240508966	6.4769335358675155
1	Deaths	6	China	1	Male	12	35-39 years	493	Ischemic heart disease	1	Number	1991	8470.56201034167	9929.735979863533	7207.094098874871
1	Deaths	6	China	2	Female	12	35-39 years	493	Ischemic heart disease	1	Number	1991	4415.926939686683	5438.81492710744	3576.23316346638
1	Deaths	6	China	3	Both	12	35-39 years	493	Ischemic heart disease	1	Number	1991	12886.488950028339	14652.7342570151	11308.173248244086
1	Deaths	6	China	1	Male	12	35-39 years	493	Ischemic heart disease	2	Percent	1991	0.060589107891767996	0.06621544267829094	0.05510673742913958
1	Deaths	6	China	2	Female	12	35-39 years	493	Ischemic heart disease	2	Percent	1991	0.05438525614227488	0.06133237906134216	0.048360590758985716
1	Deaths	6	China	3	Both	12	35-39 years	493	Ischemic heart disease	2	Percent	1991	0.05830932287212929	0.06300571064304943	0.054271670669553615
1	Deaths	6	China	1	Male	12	35-39 years	493	Ischemic heart disease	3	Rate	1991	17.289196992826106	20.267505418532345	14.71034265130848
1	Deaths	6	China	2	Female	12	35-39 years	493	Ischemic heart disease	3	Rate	1991	9.69844675362282	11.944956901189821	7.854275532212419
1	Deaths	6	China	3	Both	12	35-39 years	493	Ischemic heart disease	3	Rate	1991	13.632789973542188	15.501324638436477	11.963068565499448
1	Deaths	6	China	1	Male	13	40-44 years	493	Ischemic heart disease	1	Number	1991	11400.035293785626	13789.89507245729	9380.808457009007
1	Deaths	6	China	2	Female	13	40-44 years	493	Ischemic heart disease	1	Number	1991	5975.252165909317	7399.501868745053	4900.072074546487
1	Deaths	6	China	3	Both	13	40-44 years	493	Ischemic heart disease	1	Number	1991	17375.287459694948	20009.07147957005	15277.358747468057
1	Deaths	6	China	1	Male	13	40-44 years	493	Ischemic heart disease	2	Percent	1991	0.06869700702162869	0.0755411173243505	0.0630498045414931
1	Deaths	6	China	2	Female	13	40-44 years	493	Ischemic heart disease	2	Percent	1991	0.06452258828578963	0.07123616392818476	0.0589133606648785
1	Deaths	6	China	3	Both	13	40-44 years	493	Ischemic heart disease	2	Percent	1991	0.06719560715878557	0.07199091574231639	0.06302116271680248
1	Deaths	6	China	1	Male	13	40-44 years	493	Ischemic heart disease	3	Rate	1991	30.618719026566	37.03751012591711	25.195390276007917
1	Deaths	6	China	2	Female	13	40-44 years	493	Ischemic heart disease	3	Rate	1991	17.532880630415477	21.711984596971444	14.378033993881118
1	Deaths	6	China	3	Both	13	40-44 years	493	Ischemic heart disease	3	Rate	1991	24.364993502013846	28.05829242894229	21.423112997321805
1	Deaths	6	China	1	Male	14	45-49 years	493	Ischemic heart disease	1	Number	1991	11652.371098675574	14156.205750372572	9347.027132772468
1	Deaths	6	China	2	Female	14	45-49 years	493	Ischemic heart disease	1	Number	1991	6486.336168349842	7994.646822885681	5257.189446982603
1	Deaths	6	China	3	Both	14	45-49 years	493	Ischemic heart disease	1	Number	1991	18138.707267025435	20946.7670791454	15626.866762418735
1	Deaths	6	China	1	Male	14	45-49 years	493	Ischemic heart disease	2	Percent	1991	0.06855798302100038	0.07496537083081149	0.06285356561919267
1	Deaths	6	China	2	Female	14	45-49 years	493	Ischemic heart disease	2	Percent	1991	0.06971417811970347	0.0780425353363879	0.06265572080912714
1	Deaths	6	China	3	Both	14	45-49 years	493	Ischemic heart disease	2	Percent	1991	0.06896250794168289	0.07414932743497334	0.0643234348124349
1	Deaths	6	China	1	Male	14	45-49 years	493	Ischemic heart disease	3	Rate	1991	41.23364181560936	50.09383175629186	33.07584057954766
1	Deaths	6	China	2	Female	14	45-49 years	493	Ischemic heart disease	3	Rate	1991	25.50176656856687	31.43186103584772	20.669236777746427
1	Deaths	6	China	3	Both	14	45-49 years	493	Ischemic heart disease	3	Rate	1991	33.78148358637623	39.01120724067111	29.103438038322054
1	Deaths	6	China	1	Male	15	50-54 years	493	Ischemic heart disease	1	Number	1991	18044.154994745553	22089.1897535406	14527.202975560467
1	Deaths	6	China	2	Female	15	50-54 years	493	Ischemic heart disease	1	Number	1991	10871.19205731179	13326.762973992028	8884.638635287549
1	Deaths	6	China	3	Both	15	50-54 years	493	Ischemic heart disease	1	Number	1991	28915.34705205737	33659.2077921854	25000.887826730777
1	Deaths	6	China	1	Male	15	50-54 years	493	Ischemic heart disease	2	Percent	1991	0.07132481004767612	0.0776022628045944	0.06539617571239621
1	Deaths	6	China	2	Female	15	50-54 years	493	Ischemic heart disease	2	Percent	1991	0.07281423569582968	0.08090285039454945	0.06656621952503948
1	Deaths	6	China	3	Both	15	50-54 years	493	Ischemic heart disease	2	Percent	1991	0.0718721707414266	0.07763203305362067	0.06734643473823668
1	Deaths	6	China	1	Male	15	50-54 years	493	Ischemic heart disease	3	Rate	1991	71.53135656871672	87.56684416835654	57.58931555916795
1	Deaths	6	China	2	Female	15	50-54 years	493	Ischemic heart disease	3	Rate	1991	48.38681614568047	59.3163681075716	39.544823962274215
1	Deaths	6	China	3	Both	15	50-54 years	493	Ischemic heart disease	3	Rate	1991	60.62835533052164	70.57506197295602	52.42069922275749
1	Deaths	6	China	1	Male	16	55-59 years	493	Ischemic heart disease	1	Number	1991	26257.50692276593	32131.754246029323	21085.90269318067
1	Deaths	6	China	2	Female	16	55-59 years	493	Ischemic heart disease	1	Number	1991	17009.06286865648	20521.750696165967	13862.110874470536
1	Deaths	6	China	3	Both	16	55-59 years	493	Ischemic heart disease	1	Number	1991	43266.569791422415	50135.725453190986	36968.81373735915
1	Deaths	6	China	1	Male	16	55-59 years	493	Ischemic heart disease	2	Percent	1991	0.07428369293837812	0.08066895946406273	0.06882683324417525
1	Deaths	6	China	2	Female	16	55-59 years	493	Ischemic heart disease	2	Percent	1991	0.07798759481689185	0.08612509135509311	0.07100790374226246
1	Deaths	6	China	3	Both	16	55-59 years	493	Ischemic heart disease	2	Percent	1991	0.07569063127016391	0.08133538621263449	0.0710076571982493
1	Deaths	6	China	1	Male	16	55-59 years	493	Ischemic heart disease	3	Rate	1991	113.05503112721156	138.34734908922934	90.78803225054159
1	Deaths	6	China	2	Female	16	55-59 years	493	Ischemic heart disease	3	Rate	1991	80.52161845079007	97.15083025202752	65.62381545508569
1	Deaths	6	China	3	Both	16	55-59 years	493	Ischemic heart disease	3	Rate	1991	97.5592491632328	113.04810515477867	83.35880861503335
1	Deaths	6	China	1	Male	17	60-64 years	493	Ischemic heart disease	1	Number	1991	31187.23406301396	37430.88219606245	25086.162717337258
1	Deaths	6	China	2	Female	17	60-64 years	493	Ischemic heart disease	1	Number	1991	23064.607270234355	28504.723432135193	19232.61414967897
1	Deaths	6	China	3	Both	17	60-64 years	493	Ischemic heart disease	1	Number	1991	54251.84133324833	62081.042846268996	47415.87520799811
1	Deaths	6	China	1	Male	17	60-64 years	493	Ischemic heart disease	2	Percent	1991	0.07383358646044011	0.0799826537184555	0.06813383725984973
1	Deaths	6	China	2	Female	17	60-64 years	493	Ischemic heart disease	2	Percent	1991	0.08454730446947521	0.09443431695762079	0.07693117359289903
1	Deaths	6	China	3	Both	17	60-64 years	493	Ischemic heart disease	2	Percent	1991	0.0780327781473232	0.08371454154879811	0.07330359611896103
1	Deaths	6	China	1	Male	17	60-64 years	493	Ischemic heart disease	3	Rate	1991	166.45578221574826	199.78003699789997	133.8925032424746
1	Deaths	6	China	2	Female	17	60-64 years	493	Ischemic heart disease	3	Rate	1991	131.49646530165427	162.51177970692245	109.64941867695035
1	Deaths	6	China	3	Both	17	60-64 years	493	Ischemic heart disease	3	Rate	1991	149.55239245990464	171.13462429846473	130.70814563469142
1	Deaths	6	China	1	Male	18	65-69 years	493	Ischemic heart disease	1	Number	1991	38221.96976799671	46285.89550790468	31463.99231425119
1	Deaths	6	China	2	Female	18	65-69 years	493	Ischemic heart disease	1	Number	1991	31817.48906592805	38246.76428989154	27166.951227724352
1	Deaths	6	China	3	Both	18	65-69 years	493	Ischemic heart disease	1	Number	1991	70039.45883392473	80585.69577369138	61475.208671170345
1	Deaths	6	China	1	Male	18	65-69 years	493	Ischemic heart disease	2	Percent	1991	0.07711106998278079	0.08303620644456881	0.07146736185846579
1	Deaths	6	China	2	Female	18	65-69 years	493	Ischemic heart disease	2	Percent	1991	0.08860683284758734	0.10115062067951852	0.08080485462946552
1	Deaths	6	China	3	Both	18	65-69 years	493	Ischemic heart disease	2	Percent	1991	0.08194011975990027	0.08901619298069606	0.07687510437446755
1	Deaths	6	China	1	Male	18	65-69 years	493	Ischemic heart disease	3	Rate	1991	276.20957533263913	334.48322050722305	227.37331456594458
1	Deaths	6	China	2	Female	18	65-69 years	493	Ischemic heart disease	3	Rate	1991	223.6359688807421	268.82549313681346	190.9486775263485
1	Deaths	6	China	3	Both	18	65-69 years	493	Ischemic heart disease	3	Rate	1991	249.5581193142987	287.13549498722927	219.04277554184029
1	Deaths	6	China	1	Male	19	70-74 years	493	Ischemic heart disease	1	Number	1991	41390.29985090746	49072.45724209439	34627.64100741597
1	Deaths	6	China	2	Female	19	70-74 years	493	Ischemic heart disease	1	Number	1991	39270.75478266141	46649.76387493042	33548.82043683423
1	Deaths	6	China	3	Both	19	70-74 years	493	Ischemic heart disease	1	Number	1991	80661.05463356884	91928.38469175578	71788.72970016167
1	Deaths	6	China	1	Male	19	70-74 years	493	Ischemic heart disease	2	Percent	1991	0.07337182466331234	0.07970699336744007	0.06769466169915844
1	Deaths	6	China	2	Female	19	70-74 years	493	Ischemic heart disease	2	Percent	1991	0.08400059296846121	0.09637115437273007	0.07576939648015338
1	Deaths	6	China	3	Both	19	70-74 years	493	Ischemic heart disease	2	Percent	1991	0.07817588545151524	0.08510280492826816	0.07236746190637049
1	Deaths	6	China	1	Male	19	70-74 years	493	Ischemic heart disease	3	Rate	1991	458.2982851924167	543.3597505995582	383.41806053887257
1	Deaths	6	China	2	Female	19	70-74 years	493	Ischemic heart disease	3	Rate	1991	379.0927687934152	450.32463085518316	323.8571629075953
1	Deaths	6	China	3	Both	19	70-74 years	493	Ischemic heart disease	3	Rate	1991	415.98356668155867	474.09121436699195	370.22739119733086
1	Deaths	6	China	1	Male	20	75-79 years	493	Ischemic heart disease	1	Number	1991	38732.1105329727	44912.71147727944	33154.261139342394
1	Deaths	6	China	2	Female	20	75-79 years	493	Ischemic heart disease	1	Number	1991	44532.130101852956	52708.55049212814	37721.198908873776
1	Deaths	6	China	3	Both	20	75-79 years	493	Ischemic heart disease	1	Number	1991	83264.24063482572	94590.70959122975	74473.96632432693
1	Deaths	6	China	1	Male	20	75-79 years	493	Ischemic heart disease	2	Percent	1991	0.07736677944146543	0.08323129336028956	0.07087373846490108
1	Deaths	6	China	2	Female	20	75-79 years	493	Ischemic heart disease	2	Percent	1991	0.08904186522525101	0.10160367435924349	0.08044100717562219
1	Deaths	6	China	3	Both	20	75-79 years	493	Ischemic heart disease	2	Percent	1991	0.08319567762986183	0.09120995703547032	0.07705570261718306
1	Deaths	6	China	1	Male	20	75-79 years	493	Ischemic heart disease	3	Rate	1991	758.0181442621912	878.9774101984013	648.8552045681552
1	Deaths	6	China	2	Female	20	75-79 years	493	Ischemic heart disease	3	Rate	1991	662.3249734814169	783.9326173505917	561.0262075913474
1	Deaths	6	China	3	Both	20	75-79 years	493	Ischemic heart disease	3	Rate	1991	703.6457070702814	799.3629224880259	629.3612515177542
1	Deaths	6	China	1	Male	30	80-84 years	493	Ischemic heart disease	1	Number	1991	31089.45177028427	35044.81356308266	26803.962743024338
1	Deaths	6	China	2	Female	30	80-84 years	493	Ischemic heart disease	1	Number	1991	43082.966225828815	50130.856589308256	36824.63404705641
1	Deaths	6	China	3	Both	30	80-84 years	493	Ischemic heart disease	1	Number	1991	74172.41799611314	83177.19366226862	65982.58726639135
1	Deaths	6	China	1	Male	30	80-84 years	493	Ischemic heart disease	2	Percent	1991	0.09010686409524772	0.09808829159907782	0.08161314031689665
1	Deaths	6	China	2	Female	30	80-84 years	493	Ischemic heart disease	2	Percent	1991	0.10111201271229583	0.11437567432391503	0.08873209755995783
1	Deaths	6	China	3	Both	30	80-84 years	493	Ischemic heart disease	2	Percent	1991	0.09617941623798895	0.10433805863817072	0.08744139564641776
1	Deaths	6	China	1	Male	30	80-84 years	493	Ischemic heart disease	3	Rate	1991	1452.1861658189446	1636.9408446325735	1252.0112664627563
1	Deaths	6	China	2	Female	30	80-84 years	493	Ischemic heart disease	3	Rate	1991	1280.5143229446987	1489.9921130688326	1094.5038251842323
1	Deaths	6	China	3	Both	30	80-84 years	493	Ischemic heart disease	3	Rate	1991	1347.2722375108333	1510.8355213808572	1198.511662216584
1	Deaths	6	China	1	Male	31	85-89 years	493	Ischemic heart disease	1	Number	1991	19098.724853756008	21065.965615343855	16808.619789068893
1	Deaths	6	China	2	Female	31	85-89 years	493	Ischemic heart disease	1	Number	1991	26773.003478968243	31236.229195459367	22139.20107938855
1	Deaths	6	China	3	Both	31	85-89 years	493	Ischemic heart disease	1	Number	1991	45871.72833272426	51600.41393878612	40214.44015390246
1	Deaths	6	China	1	Male	31	85-89 years	493	Ischemic heart disease	2	Percent	1991	0.09889918936821737	0.10785317189722	0.0880333094904914
1	Deaths	6	China	2	Female	31	85-89 years	493	Ischemic heart disease	2	Percent	1991	0.10168543212588864	0.11763802616171037	0.08623830366983606
1	Deaths	6	China	3	Both	31	85-89 years	493	Ischemic heart disease	2	Percent	1991	0.10050139046379725	0.11155403177104864	0.08902338651370849
1	Deaths	6	China	1	Male	31	85-89 years	493	Ischemic heart disease	3	Rate	1991	3201.7824765012074	3531.578158974328	2817.860601003855
1	Deaths	6	China	2	Female	31	85-89 years	493	Ischemic heart disease	3	Rate	1991	2187.5828972355685	2552.2665328077915	1808.96169074849
1	Deaths	6	China	3	Both	31	85-89 years	493	Ischemic heart disease	3	Rate	1991	2519.9189379400937	2834.6187295745376	2209.1412947740378
1	Deaths	6	China	1	Male	32	90-94 years	493	Ischemic heart disease	1	Number	1991	6436.448380227654	7079.871500842227	5660.807328307392
1	Deaths	6	China	2	Female	32	90-94 years	493	Ischemic heart disease	1	Number	1991	9343.766142707183	11027.961279101686	7761.577797309901
1	Deaths	6	China	3	Both	32	90-94 years	493	Ischemic heart disease	1	Number	1991	15780.214522934823	17756.779689475035	13691.663391036258
1	Deaths	6	China	1	Male	32	90-94 years	493	Ischemic heart disease	2	Percent	1991	0.12536488451208108	0.13576058694522844	0.11122130391041712
1	Deaths	6	China	2	Female	32	90-94 years	493	Ischemic heart disease	2	Percent	1991	0.11674451865504859	0.13584392623400773	0.0974038395792444
1	Deaths	6	China	3	Both	32	90-94 years	493	Ischemic heart disease	2	Percent	1991	0.12010790496143911	0.13350745012909188	0.10558429160021271
1	Deaths	6	China	1	Male	32	90-94 years	493	Ischemic heart disease	3	Rate	1991	7397.948755418207	8137.488792588457	6506.439585185142
1	Deaths	6	China	2	Female	32	90-94 years	493	Ischemic heart disease	3	Rate	1991	3883.0873797703407	4583.006104117751	3225.5606927152407
1	Deaths	6	China	3	Both	32	90-94 years	493	Ischemic heart disease	3	Rate	1991	4816.468453693738	5419.7596039803475	4178.996724390216
1	Deaths	6	China	1	Male	235	95 plus	493	Ischemic heart disease	1	Number	1991	520.0374650850108	579.7967785261324	431.81160941262857
1	Deaths	6	China	2	Female	235	95 plus	493	Ischemic heart disease	1	Number	1991	2394.2021104152327	2794.3513544127286	1932.3006211813563
1	Deaths	6	China	3	Both	235	95 plus	493	Ischemic heart disease	1	Number	1991	2914.239575500241	3365.729225478485	2394.29486167738
1	Deaths	6	China	1	Male	235	95 plus	493	Ischemic heart disease	2	Percent	1991	0.16033842299295845	0.17762237584213283	0.13433053162653424
1	Deaths	6	China	2	Female	235	95 plus	493	Ischemic heart disease	2	Percent	1991	0.14230676299831738	0.1660072458589186	0.11491915385280034
1	Deaths	6	China	3	Both	235	95 plus	493	Ischemic heart disease	2	Percent	1991	0.1452241869873758	0.16663233163564609	0.11833989222781602
1	Deaths	6	China	1	Male	235	95 plus	493	Ischemic heart disease	3	Rate	1991	6447.530114902078	7188.438220425827	5353.6880370669805
1	Deaths	6	China	2	Female	235	95 plus	493	Ischemic heart disease	3	Rate	1991	7080.065796234535	8263.375661133303	5714.1439632664
1	Deaths	6	China	3	Both	235	95 plus	493	Ischemic heart disease	3	Rate	1991	6958.250702719901	8036.260280464605	5716.792827825603
1	Deaths	1	Global	1	Male	8	15-19 years	493	Ischemic heart disease	1	Number	2000	5444.297254597169	5891.204147577173	5036.8385835419695
1	Deaths	1	Global	2	Female	8	15-19 years	493	Ischemic heart disease	1	Number	2000	5083.917963334033	5756.315231768218	4481.704164438043
1	Deaths	1	Global	3	Both	8	15-19 years	493	Ischemic heart disease	1	Number	2000	10528.2152179312	11348.628748044901	9824.250101868634
1	Deaths	1	Global	1	Male	8	15-19 years	493	Ischemic heart disease	2	Percent	2000	0.012717437947334853	0.0137605622434764	0.011787030571919127
1	Deaths	1	Global	2	Female	8	15-19 years	493	Ischemic heart disease	2	Percent	2000	0.01674538383647452	0.0189639849267008	0.014595652041925073
1	Deaths	1	Global	3	Both	8	15-19 years	493	Ischemic heart disease	2	Percent	2000	0.014387182779193491	0.015485675501177661	0.013359292011028723
1	Deaths	1	Global	1	Male	8	15-19 years	493	Ischemic heart disease	3	Rate	2000	1.8759556795933783	2.029947551258238	1.7355565844631247
1	Deaths	1	Global	2	Female	8	15-19 years	493	Ischemic heart disease	3	Rate	2000	1.8249241045049749	2.06628794865405	1.6087533311768214
1	Deaths	1	Global	3	Both	8	15-19 years	493	Ischemic heart disease	3	Rate	2000	1.85096170189063	1.995198307290472	1.7271978499625684
1	Deaths	1	Global	1	Male	9	20-24 years	493	Ischemic heart disease	1	Number	2000	10107.53776491476	10847.764718834153	9449.712326338382
1	Deaths	1	Global	2	Female	9	20-24 years	493	Ischemic heart disease	1	Number	2000	7862.628208785531	9262.738060131482	6755.6508607088535
1	Deaths	1	Global	3	Both	9	20-24 years	493	Ischemic heart disease	1	Number	2000	17970.165973700277	19349.073414070885	16808.19223625212
1	Deaths	1	Global	1	Male	9	20-24 years	493	Ischemic heart disease	2	Percent	2000	0.019926101328766085	0.021382924577987503	0.018580371027821098
1	Deaths	1	Global	2	Female	9	20-24 years	493	Ischemic heart disease	2	Percent	2000	0.01985410867575095	0.023513582088408827	0.01673742840971775
1	Deaths	1	Global	3	Both	9	20-24 years	493	Ischemic heart disease	2	Percent	2000	0.0198914706169105	0.021399739730782602	0.018509171651341416
1	Deaths	1	Global	1	Male	9	20-24 years	493	Ischemic heart disease	3	Rate	2000	3.9485568401583295	4.237729957305977	3.6915742598767873
1	Deaths	1	Global	2	Female	9	20-24 years	493	Ischemic heart disease	3	Rate	2000	3.082844251566459	3.631810893784196	2.6488114239275733
1	Deaths	1	Global	3	Both	9	20-24 years	493	Ischemic heart disease	3	Rate	2000	3.516493322257948	3.786324931669429	3.2891124013273543
1	Deaths	1	Global	1	Male	10	25-29 years	493	Ischemic heart disease	1	Number	2000	18115.99813333866	19236.979112056713	17031.647353113196
1	Deaths	1	Global	2	Female	10	25-29 years	493	Ischemic heart disease	1	Number	2000	10908.860879546079	12665.140982217343	9467.534147289427
1	Deaths	1	Global	3	Both	10	25-29 years	493	Ischemic heart disease	1	Number	2000	29024.859012884765	31001.764104091664	27310.250459811043
1	Deaths	1	Global	1	Male	10	25-29 years	493	Ischemic heart disease	2	Percent	2000	0.03220295672826816	0.034400983948015544	0.03014935997241306
1	Deaths	1	Global	2	Female	10	25-29 years	493	Ischemic heart disease	2	Percent	2000	0.023941001468742996	0.028205795798787434	0.02017855758994336
1	Deaths	1	Global	3	Both	10	25-29 years	493	Ischemic heart disease	2	Percent	2000	0.028499166520542726	0.03094658052689208	0.0261345749303254
1	Deaths	1	Global	1	Male	10	25-29 years	493	Ischemic heart disease	3	Rate	2000	7.249160464760802	7.697723714373715	6.815254877661128
1	Deaths	1	Global	2	Female	10	25-29 years	493	Ischemic heart disease	3	Rate	2000	4.3838491632610035	5.089630192422661	3.8046357092663503
1	Deaths	1	Global	3	Both	10	25-29 years	493	Ischemic heart disease	3	Rate	2000	5.8195574530268335	6.215931910947638	5.475774112696599
1	Deaths	1	Global	1	Male	11	30-34 years	493	Ischemic heart disease	1	Number	2000	35595.05305057232	37404.4139464416	33879.74227180374
1	Deaths	1	Global	2	Female	11	30-34 years	493	Ischemic heart disease	1	Number	2000	16878.64447498058	19229.424623835046	14988.920558535776
1	Deaths	1	Global	3	Both	11	30-34 years	493	Ischemic heart disease	1	Number	2000	52473.697525552925	55211.87124344996	50082.429568001295
1	Deaths	1	Global	1	Male	11	30-34 years	493	Ischemic heart disease	2	Percent	2000	0.053097363566627635	0.05662414846667874	0.049668552394205694
1	Deaths	1	Global	2	Female	11	30-34 years	493	Ischemic heart disease	2	Percent	2000	0.03489292224838093	0.04001690877919297	0.02990545185345266
1	Deaths	1	Global	3	Both	11	30-34 years	493	Ischemic heart disease	2	Percent	2000	0.04546397245123611	0.049005116165401444	0.04226689219086627
1	Deaths	1	Global	1	Male	11	30-34 years	493	Ischemic heart disease	3	Rate	2000	14.750609301786017	15.500409438984248	14.039783584155835
1	Deaths	1	Global	2	Female	11	30-34 years	493	Ischemic heart disease	3	Rate	2000	7.098186094973184	8.086788881747442	6.303477014695441
1	Deaths	1	Global	3	Both	11	30-34 years	493	Ischemic heart disease	3	Rate	2000	10.952543507112335	11.52406730264237	10.453427424631322
1	Deaths	1	Global	1	Male	12	35-39 years	493	Ischemic heart disease	1	Number	2000	60187.09748945232	63055.963498205485	57470.95168519739
1	Deaths	1	Global	2	Female	12	35-39 years	493	Ischemic heart disease	1	Number	2000	23855.87227858099	26359.532651711812	21682.212383869533
1	Deaths	1	Global	3	Both	12	35-39 years	493	Ischemic heart disease	1	Number	2000	84042.96976803323	87304.4267719367	80753.6017544905
1	Deaths	1	Global	1	Male	12	35-39 years	493	Ischemic heart disease	2	Percent	2000	0.0730337301724509	0.07775993819174506	0.06862299055424241
1	Deaths	1	Global	2	Female	12	35-39 years	493	Ischemic heart disease	2	Percent	2000	0.04686482537550995	0.05210638908653406	0.04163075698372479
1	Deaths	1	Global	3	Both	12	35-39 years	493	Ischemic heart disease	2	Percent	2000	0.06304097777442418	0.06761699458040783	0.05893856347281243
1	Deaths	1	Global	1	Male	12	35-39 years	493	Ischemic heart disease	3	Rate	2000	27.42335451977804	28.73051058660058	26.185783139457776
1	Deaths	1	Global	2	Female	12	35-39 years	493	Ischemic heart disease	3	Rate	2000	11.10178270291499	12.266908551168028	10.090228837295335
1	Deaths	1	Global	3	Both	12	35-39 years	493	Ischemic heart disease	3	Rate	2000	19.348817937454957	20.099687854992865	18.591522199346286
1	Deaths	1	Global	1	Male	13	40-44 years	493	Ischemic heart disease	1	Number	2000	102015.68933238034	106201.49601423058	98032.68010165302
1	Deaths	1	Global	2	Female	13	40-44 years	493	Ischemic heart disease	1	Number	2000	36447.60787129146	38933.14415194719	33614.226265769816
1	Deaths	1	Global	3	Both	13	40-44 years	493	Ischemic heart disease	1	Number	2000	138463.29720367194	143011.75378791778	133933.49507205872
1	Deaths	1	Global	1	Male	13	40-44 years	493	Ischemic heart disease	2	Percent	2000	0.10591857765836526	0.11068371417919698	0.10147812805102094
1	Deaths	1	Global	2	Female	13	40-44 years	493	Ischemic heart disease	2	Percent	2000	0.0675699715959013	0.07272969745407398	0.062113439489690274
1	Deaths	1	Global	3	Both	13	40-44 years	493	Ischemic heart disease	2	Percent	2000	0.09215178137461436	0.09624956485605318	0.08843273824653339
1	Deaths	1	Global	1	Male	13	40-44 years	493	Ischemic heart disease	3	Rate	2000	54.489392553672545	56.72514731780493	52.3619574999242
1	Deaths	1	Global	2	Female	13	40-44 years	493	Ischemic heart disease	3	Rate	2000	20.1801385912062	21.55631852581894	18.611365307562597
1	Deaths	1	Global	3	Both	13	40-44 years	493	Ischemic heart disease	3	Rate	2000	37.643032096574395	38.87958864728828	36.411546999259215
1	Deaths	1	Global	1	Male	14	45-49 years	493	Ischemic heart disease	1	Number	2000	155365.22631349834	161013.93684297038	149885.70395785043
1	Deaths	1	Global	2	Female	14	45-49 years	493	Ischemic heart disease	1	Number	2000	57093.12882686762	61402.97275041637	53413.50710823631
1	Deaths	1	Global	3	Both	14	45-49 years	493	Ischemic heart disease	1	Number	2000	212458.35514036615	219113.7306994928	206462.50947728992
1	Deaths	1	Global	1	Male	14	45-49 years	493	Ischemic heart disease	2	Percent	2000	0.13359655223890074	0.13804542708100964	0.12916308080893446
1	Deaths	1	Global	2	Female	14	45-49 years	493	Ischemic heart disease	2	Percent	2000	0.08827559709765914	0.09344216012387821	0.08276992011713542
1	Deaths	1	Global	3	Both	14	45-49 years	493	Ischemic heart disease	2	Percent	2000	0.11739853292914147	0.12076262260010492	0.11391690493884837
1	Deaths	1	Global	1	Male	14	45-49 years	493	Ischemic heart disease	3	Rate	2000	93.13151257912932	96.51755312509978	89.84688951834914
1	Deaths	1	Global	2	Female	14	45-49 years	493	Ischemic heart disease	3	Rate	2000	35.21173362927482	37.86979562969421	32.942356166956294
1	Deaths	1	Global	3	Both	14	45-49 years	493	Ischemic heart disease	3	Rate	2000	64.58371813237851	66.6068388465147	62.76108326347209
1	Deaths	1	Global	1	Male	15	50-54 years	493	Ischemic heart disease	1	Number	2000	204984.3873059233	212079.054376158	198177.96717668374
1	Deaths	1	Global	2	Female	15	50-54 years	493	Ischemic heart disease	1	Number	2000	78189.42738033166	82939.96940403603	73817.21385788283
1	Deaths	1	Global	3	Both	15	50-54 years	493	Ischemic heart disease	1	Number	2000	283173.81468625466	291453.106480022	275472.85780826857
1	Deaths	1	Global	1	Male	15	50-54 years	493	Ischemic heart disease	2	Percent	2000	0.1554623811031321	0.15990544623815886	0.15082223870602293
1	Deaths	1	Global	2	Female	15	50-54 years	493	Ischemic heart disease	2	Percent	2000	0.10210674522703991	0.1066669647640956	0.09685567071947045
1	Deaths	1	Global	3	Both	15	50-54 years	493	Ischemic heart disease	2	Percent	2000	0.1358570399536727	0.1388196913128862	0.1326142058016749
1	Deaths	1	Global	1	Male	15	50-54 years	493	Ischemic heart disease	3	Rate	2000	155.26036967544434	160.63405030803293	150.10501458074174
1	Deaths	1	Global	2	Female	15	50-54 years	493	Ischemic heart disease	3	Rate	2000	60.56765943583999	64.24755863791232	57.18082379218791
1	Deaths	1	Global	3	Both	15	50-54 years	493	Ischemic heart disease	3	Rate	2000	108.44561943834555	111.61629723594031	105.4964235890525
1	Deaths	1	Global	1	Male	16	55-59 years	493	Ischemic heart disease	1	Number	2000	251788.43194579094	260811.23849969928	242953.75597695538
1	Deaths	1	Global	2	Female	16	55-59 years	493	Ischemic heart disease	1	Number	2000	114287.4867942858	120548.17986841228	108092.84034904212
1	Deaths	1	Global	3	Both	16	55-59 years	493	Ischemic heart disease	1	Number	2000	366075.9187400769	377108.4937	355386.51052252523
1	Deaths	1	Global	1	Male	16	55-59 years	493	Ischemic heart disease	2	Percent	2000	0.1658064181865753	0.17076111270293948	0.16068868220171661
1	Deaths	1	Global	2	Female	16	55-59 years	493	Ischemic heart disease	2	Percent	2000	0.12269401511081002	0.12784826689061202	0.11631264271334117
1	Deaths	1	Global	3	Both	16	55-59 years	493	Ischemic heart disease	2	Percent	2000	0.1494118328183614	0.15281039477306826	0.14579943182571822
1	Deaths	1	Global	1	Male	16	55-59 years	493	Ischemic heart disease	3	Rate	2000	245.79677827475618	254.60487467858354	237.17233562876248
1	Deaths	1	Global	2	Female	16	55-59 years	493	Ischemic heart disease	3	Rate	2000	111.38054518630867	117.48199537477501	105.34346170796081
1	Deaths	1	Global	3	Both	16	55-59 years	493	Ischemic heart disease	3	Rate	2000	178.53219597802592	183.91269146227847	173.3190600543269
1	Deaths	1	Global	1	Male	17	60-64 years	493	Ischemic heart disease	1	Number	2000	362777.34347974457	374899.87867471424	350927.14189330355
1	Deaths	1	Global	2	Female	17	60-64 years	493	Ischemic heart disease	1	Number	2000	190517.48846003506	199037.4472724223	182011.16228321995
1	Deaths	1	Global	3	Both	17	60-64 years	493	Ischemic heart disease	1	Number	2000	553294.8319397802	569299.3102258448	538990.9652294427
1	Deaths	1	Global	1	Male	17	60-64 years	493	Ischemic heart disease	2	Percent	2000	0.17902916672177308	0.1840420731815958	0.1739349835665759
1	Deaths	1	Global	2	Female	17	60-64 years	493	Ischemic heart disease	2	Percent	2000	0.14595712337357628	0.15178459238125602	0.13969662247898296
1	Deaths	1	Global	3	Both	17	60-64 years	493	Ischemic heart disease	2	Percent	2000	0.16606785537661872	0.170083993814836	0.16208817851779536
1	Deaths	1	Global	1	Male	17	60-64 years	493	Ischemic heart disease	3	Rate	2000	398.81359903730754	412.14031851815673	385.786265249937
1	Deaths	1	Global	2	Female	17	60-64 years	493	Ischemic heart disease	3	Rate	2000	199.77307661915947	208.70694614671265	190.8535020184007
1	Deaths	1	Global	3	Both	17	60-64 years	493	Ischemic heart disease	3	Rate	2000	296.94177557249344	305.5310446656355	289.26518917889035
1	Deaths	1	Global	1	Male	18	65-69 years	493	Ischemic heart disease	1	Number	2000	429451.3473229647	444116.6593813981	414854.5945585913
1	Deaths	1	Global	2	Female	18	65-69 years	493	Ischemic heart disease	1	Number	2000	271596.55235777725	283325.763917006	259676.11563154584
1	Deaths	1	Global	3	Both	18	65-69 years	493	Ischemic heart disease	1	Number	2000	701047.899680742	721314.4379980259	678203.83445391
1	Deaths	1	Global	1	Male	18	65-69 years	493	Ischemic heart disease	2	Percent	2000	0.17646553144089747	0.18135789616763603	0.17115460672657767
1	Deaths	1	Global	2	Female	18	65-69 years	493	Ischemic heart disease	2	Percent	2000	0.15958834419993123	0.16557962866974682	0.15284612006180692
1	Deaths	1	Global	3	Both	18	65-69 years	493	Ischemic heart disease	2	Percent	2000	0.16951513964462428	0.17371142270372777	0.1646803803425504
1	Deaths	1	Global	1	Male	18	65-69 years	493	Ischemic heart disease	3	Rate	2000	588.8345730031757	608.9426546699711	568.8204951924492
1	Deaths	1	Global	2	Female	18	65-69 years	493	Ischemic heart disease	3	Rate	2000	341.09998532664486	355.83078310744924	326.12902653830037
1	Deaths	1	Global	3	Both	18	65-69 years	493	Ischemic heart disease	3	Rate	2000	459.5343009618431	472.81894174429306	444.56010083954135
1	Deaths	1	Global	1	Male	19	70-74 years	493	Ischemic heart disease	1	Number	2000	494902.09959504625	509748.2602267007	479097.912159105
1	Deaths	1	Global	2	Female	19	70-74 years	493	Ischemic heart disease	1	Number	2000	389365.57151845406	405155.3270354489	371142.0635699606
1	Deaths	1	Global	3	Both	19	70-74 years	493	Ischemic heart disease	1	Number	2000	884267.6711134996	908080.6639354059	851659.4622152263
1	Deaths	1	Global	1	Male	19	70-74 years	493	Ischemic heart disease	2	Percent	2000	0.17891498686906612	0.1840354636417602	0.1734929362709603
1	Deaths	1	Global	2	Female	19	70-74 years	493	Ischemic heart disease	2	Percent	2000	0.1790233117555427	0.1853813261899637	0.1708796211207455
1	Deaths	1	Global	3	Both	19	70-74 years	493	Ischemic heart disease	2	Percent	2000	0.17895716740038095	0.18335390904195437	0.17317695165697472
1	Deaths	1	Global	1	Male	19	70-74 years	493	Ischemic heart disease	3	Rate	2000	906.1368420963547	933.3192951977464	877.2002978650399
1	Deaths	1	Global	2	Female	19	70-74 years	493	Ischemic heart disease	3	Rate	2000	603.6558372322762	628.135603250451	575.4028848588656
1	Deaths	1	Global	3	Both	19	70-74 years	493	Ischemic heart disease	3	Rate	2000	742.3462286955496	762.3373309293747	714.9715075665185
1	Deaths	1	Global	1	Male	20	75-79 years	493	Ischemic heart disease	1	Number	2000	446739.18184166605	460622.70692577056	428259.0805549219
1	Deaths	1	Global	2	Female	20	75-79 years	493	Ischemic heart disease	1	Number	2000	465170.2430358934	484219.4436798848	438301.7181813671
1	Deaths	1	Global	3	Both	20	75-79 years	493	Ischemic heart disease	1	Number	2000	911909.4248775598	939481.686936103	869393.680938461
1	Deaths	1	Global	1	Male	20	75-79 years	493	Ischemic heart disease	2	Percent	2000	0.17870345347021066	0.18392908732862465	0.17157741355811296
1	Deaths	1	Global	2	Female	20	75-79 years	493	Ischemic heart disease	2	Percent	2000	0.19350336973847776	0.20065004253254098	0.1823059240092654
1	Deaths	1	Global	3	Both	20	75-79 years	493	Ischemic heart disease	2	Percent	2000	0.1859544930108183	0.19112141979063862	0.17759871207488848
1	Deaths	1	Global	1	Male	20	75-79 years	493	Ischemic heart disease	3	Rate	2000	1343.6907497255227	1385.4492633893306	1288.1067710589957
1	Deaths	1	Global	2	Female	20	75-79 years	493	Ischemic heart disease	3	Rate	2000	1021.6037240460935	1063.4394489432707	962.5952524984173
1	Deaths	1	Global	3	Both	20	75-79 years	493	Ischemic heart disease	3	Rate	2000	1157.5318017944162	1192.5306397376246	1103.5644621180418
1	Deaths	1	Global	1	Male	30	80-84 years	493	Ischemic heart disease	1	Number	2000	346575.4796388963	361991.9631680122	321300.555328833
1	Deaths	1	Global	2	Female	30	80-84 years	493	Ischemic heart disease	1	Number	2000	449960.93820244534	476059.6269940956	400868.23173984565
1	Deaths	1	Global	3	Both	30	80-84 years	493	Ischemic heart disease	1	Number	2000	796536.4178413418	833826.2217100633	724288.0855639593
1	Deaths	1	Global	1	Male	30	80-84 years	493	Ischemic heart disease	2	Percent	2000	0.18393286292941977	0.19142534345963297	0.1705276955434343
1	Deaths	1	Global	2	Female	30	80-84 years	493	Ischemic heart disease	2	Percent	2000	0.20326909012769012	0.21460002370468106	0.18213857119673743
1	Deaths	1	Global	3	Both	30	80-84 years	493	Ischemic heart disease	2	Percent	2000	0.1943758993295718	0.20331759023293844	0.17654665326101418
1	Deaths	1	Global	1	Male	30	80-84 years	493	Ischemic heart disease	3	Rate	2000	2099.5450009210444	2192.9376464684474	1946.4301843761991
1	Deaths	1	Global	2	Female	30	80-84 years	493	Ischemic heart disease	3	Rate	2000	1735.018901231611	1835.6536775119066	1545.720750228772
1	Deaths	1	Global	3	Both	30	80-84 years	493	Ischemic heart disease	3	Rate	2000	1876.7983383357805	1964.6605381926931	1706.5668876091545
1	Deaths	1	Global	1	Male	31	85-89 years	493	Ischemic heart disease	1	Number	2000	269095.4763131824	281028.4766761951	244477.8068465724
1	Deaths	1	Global	2	Female	31	85-89 years	493	Ischemic heart disease	1	Number	2000	457317.4589361374	489161.95105683175	391929.7988228038
1	Deaths	1	Global	3	Both	31	85-89 years	493	Ischemic heart disease	1	Number	2000	726412.9352493199	769657.8884815021	640240.654649718
1	Deaths	1	Global	1	Male	31	85-89 years	493	Ischemic heart disease	2	Percent	2000	0.1977666151492663	0.20667812846550315	0.1790767205010019
1	Deaths	1	Global	2	Female	31	85-89 years	493	Ischemic heart disease	2	Percent	2000	0.23186931498985994	0.24765299475749494	0.19807712248021447
1	Deaths	1	Global	3	Both	31	85-89 years	493	Ischemic heart disease	2	Percent	2000	0.2179460644645554	0.230586239863309	0.19130536432459236
1	Deaths	1	Global	1	Male	31	85-89 years	493	Ischemic heart disease	3	Rate	2000	3701.49635151702	3865.638677175947	3362.8722506515783
1	Deaths	1	Global	2	Female	31	85-89 years	493	Ischemic heart disease	3	Rate	2000	3237.9389418160044	3463.4070911401477	2774.9755301681744
1	Deaths	1	Global	3	Both	31	85-89 years	493	Ischemic heart disease	3	Rate	2000	3395.4634337575058	3597.6028096815207	2992.669356750859
1	Deaths	1	Global	1	Male	32	90-94 years	493	Ischemic heart disease	1	Number	2000	125199.46543625533	132905.5785925523	110721.62098157009
1	Deaths	1	Global	2	Female	32	90-94 years	493	Ischemic heart disease	1	Number	2000	272154.2527770366	296637.807557222	222321.254026902
1	Deaths	1	Global	3	Both	32	90-94 years	493	Ischemic heart disease	1	Number	2000	397353.7182132923	428527.35746343073	333693.47048131854
1	Deaths	1	Global	1	Male	32	90-94 years	493	Ischemic heart disease	2	Percent	2000	0.2177445588732281	0.23068926371444515	0.192377489178488
1	Deaths	1	Global	2	Female	32	90-94 years	493	Ischemic heart disease	2	Percent	2000	0.24940482513955448	0.27137808511389316	0.2039216548702035
1	Deaths	1	Global	3	Both	32	90-94 years	493	Ischemic heart disease	2	Percent	2000	0.23847850084920863	0.2569087198372931	0.20007349680646389
1	Deaths	1	Global	1	Male	32	90-94 years	493	Ischemic heart disease	3	Rate	2000	5735.541602759692	6088.568130864294	5072.293729465769
1	Deaths	1	Global	2	Female	32	90-94 years	493	Ischemic heart disease	3	Rate	2000	5329.142747604098	5808.5633594851315	4353.346260241429
1	Deaths	1	Global	3	Both	32	90-94 years	493	Ischemic heart disease	3	Rate	2000	5450.835957627682	5878.471049401396	4577.554668178002
1	Deaths	1	Global	1	Male	235	95 plus	493	Ischemic heart disease	1	Number	2000	33094.000184120654	36252.954428878526	26852.602810450164
1	Deaths	1	Global	2	Female	235	95 plus	493	Ischemic heart disease	1	Number	2000	104487.97050214921	116711.82775550414	79293.5669758434
1	Deaths	1	Global	3	Both	235	95 plus	493	Ischemic heart disease	1	Number	2000	137581.97068626987	152724.16182180497	105867.30701863854
1	Deaths	1	Global	1	Male	235	95 plus	493	Ischemic heart disease	2	Percent	2000	0.2295058314629315	0.2512883703467975	0.18670306937811737
1	Deaths	1	Global	2	Female	235	95 plus	493	Ischemic heart disease	2	Percent	2000	0.26277883406569674	0.2932926447020359	0.19986768022160734
1	Deaths	1	Global	3	Both	235	95 plus	493	Ischemic heart disease	2	Percent	2000	0.2539238770446118	0.2817309452910187	0.19573514529663075
1	Deaths	1	Global	1	Male	235	95 plus	493	Ischemic heart disease	3	Rate	2000	6903.388677671554	7562.344646887019	5601.436912320445
1	Deaths	1	Global	2	Female	235	95 plus	493	Ischemic heart disease	3	Rate	2000	8014.949512567622	8952.603849843314	6082.3646294260525
1	Deaths	1	Global	3	Both	235	95 plus	493	Ischemic heart disease	3	Rate	2000	7716.097386488807	8565.326546849114	5937.423682234313
1	Deaths	6	China	1	Male	8	15-19 years	493	Ischemic heart disease	1	Number	1992	1370.5908469779506	1623.0865512634527	1152.0355976289616
1	Deaths	6	China	2	Female	8	15-19 years	493	Ischemic heart disease	1	Number	1992	647.5284460564676	759.2853195450851	550.7098939046663
1	Deaths	6	China	3	Both	8	15-19 years	493	Ischemic heart disease	1	Number	1992	2018.1192930344184	2270.7972869185305	1780.922707348196
1	Deaths	6	China	1	Male	8	15-19 years	493	Ischemic heart disease	2	Percent	1992	0.02129353912891055	0.02357702307352435	0.018937965846578475
1	Deaths	6	China	2	Female	8	15-19 years	493	Ischemic heart disease	2	Percent	1992	0.018685667236564518	0.021457764994731874	0.016612564856438736
1	Deaths	6	China	3	Both	8	15-19 years	493	Ischemic heart disease	2	Percent	1992	0.020377335578540934	0.02204541792218499	0.018782370946990746
1	Deaths	6	China	1	Male	8	15-19 years	493	Ischemic heart disease	3	Rate	1992	2.3364848045294697	2.7669213404021864	1.963907517748364
1	Deaths	6	China	2	Female	8	15-19 years	493	Ischemic heart disease	3	Rate	1992	1.1570234936227701	1.3567140693614028	0.9840251641433473
1	Deaths	6	China	3	Both	8	15-19 years	493	Ischemic heart disease	3	Rate	1992	1.7606213645263278	1.981059410935922	1.5536894067410443
1	Deaths	6	China	1	Male	9	20-24 years	493	Ischemic heart disease	1	Number	1992	2336.9932844154773	2734.3369162199406	1968.187731248254
1	Deaths	6	China	2	Female	9	20-24 years	493	Ischemic heart disease	1	Number	1992	1245.4829497515861	1579.416062835172	1001.6626870958684
1	Deaths	6	China	3	Both	9	20-24 years	493	Ischemic heart disease	1	Number	1992	3582.476234167062	4096.472263815139	3151.3328407475515
1	Deaths	6	China	1	Male	9	20-24 years	493	Ischemic heart disease	2	Percent	1992	0.028494365086388817	0.0314774802246025	0.025870095728027037
1	Deaths	6	China	2	Female	9	20-24 years	493	Ischemic heart disease	2	Percent	1992	0.026852955132554597	0.03161653962714941	0.023725567871629688
1	Deaths	6	China	3	Both	9	20-24 years	493	Ischemic heart disease	2	Percent	1992	0.027897543864155393	0.030230102231002143	0.025766472929040926
1	Deaths	6	China	1	Male	9	20-24 years	493	Ischemic heart disease	3	Rate	1992	3.4941727180851156	4.088263975092417	2.9427503794978143
1	Deaths	6	China	2	Female	9	20-24 years	493	Ischemic heart disease	3	Rate	1992	1.989921502445242	2.523450028256086	1.6003672468151424
1	Deaths	6	China	3	Both	9	20-24 years	493	Ischemic heart disease	3	Rate	1992	2.766986107957166	3.1639796343949067	2.4339852163527427
1	Deaths	6	China	1	Male	10	25-29 years	493	Ischemic heart disease	1	Number	1992	3107.9596988133885	3575.107954982833	2703.587317939042
1	Deaths	6	China	2	Female	10	25-29 years	493	Ischemic heart disease	1	Number	1992	1798.2541630750718	2268.345042130618	1404.7012405354665
1	Deaths	6	China	3	Both	10	25-29 years	493	Ischemic heart disease	1	Number	1992	4906.213861888466	5615.141359387932	4271.123673884928
1	Deaths	6	China	1	Male	10	25-29 years	493	Ischemic heart disease	2	Percent	1992	0.03785911743974469	0.04228693762835482	0.033779341055854825
1	Deaths	6	China	2	Female	10	25-29 years	493	Ischemic heart disease	2	Percent	1992	0.035718410096867395	0.0414756830372935	0.030848518836949144
1	Deaths	6	China	3	Both	10	25-29 years	493	Ischemic heart disease	2	Percent	1992	0.03704538238746818	0.041252324093252114	0.03344988542847622
1	Deaths	6	China	1	Male	10	25-29 years	493	Ischemic heart disease	3	Rate	1992	4.78360119785879	5.502610185859171	4.1612133958965964
1	Deaths	6	China	2	Female	10	25-29 years	493	Ischemic heart disease	3	Rate	1992	2.9382901083013	3.706403653257349	2.295237149973229
1	Deaths	6	China	3	Both	10	25-29 years	493	Ischemic heart disease	3	Rate	1992	3.8885176202605543	4.450392243567918	3.385164228821613
1	Deaths	6	China	1	Male	11	30-34 years	493	Ischemic heart disease	1	Number	1992	4122.309400548223	4689.6062852099285	3547.480874186379
1	Deaths	6	China	2	Female	11	30-34 years	493	Ischemic heart disease	1	Number	1992	2183.536539050375	2704.296888455181	1742.5795278946082
1	Deaths	6	China	3	Both	11	30-34 years	493	Ischemic heart disease	1	Number	1992	6305.845939598598	7141.328057357471	5542.152417480836
1	Deaths	6	China	1	Male	11	30-34 years	493	Ischemic heart disease	2	Percent	1992	0.05065511599613132	0.05557559572223973	0.04592041971162042
1	Deaths	6	China	2	Female	11	30-34 years	493	Ischemic heart disease	2	Percent	1992	0.045664550465145795	0.0522309244876757	0.04029484966306691
1	Deaths	6	China	3	Both	11	30-34 years	493	Ischemic heart disease	2	Percent	1992	0.04880986826898336	0.053282821067328276	0.044923470218824736
1	Deaths	6	China	1	Male	11	30-34 years	493	Ischemic heart disease	3	Rate	1992	9.039221728741005	10.28316579703419	7.778762602335036
1	Deaths	6	China	2	Female	11	30-34 years	493	Ischemic heart disease	3	Rate	1992	5.181770863757836	6.417592091059004	4.13533168048206
1	Deaths	6	China	3	Both	11	30-34 years	493	Ischemic heart disease	3	Rate	1992	7.186681309083965	8.13886818096206	6.31631086016342
1	Deaths	6	China	1	Male	12	35-39 years	493	Ischemic heart disease	1	Number	1992	8733.318180532246	10146.708880154261	7411.018513240674
1	Deaths	6	China	2	Female	12	35-39 years	493	Ischemic heart disease	1	Number	1992	4421.109860085049	5448.246336770954	3538.3162091787312
1	Deaths	6	China	3	Both	12	35-39 years	493	Ischemic heart disease	1	Number	1992	13154.428040617286	14795.782801451462	11600.465426604844
1	Deaths	6	China	1	Male	12	35-39 years	493	Ischemic heart disease	2	Percent	1992	0.06205809019230455	0.06755097870495518	0.05664493364617684
1	Deaths	6	China	2	Female	12	35-39 years	493	Ischemic heart disease	2	Percent	1992	0.05517819074817863	0.0615902188459015	0.04927449065407362
1	Deaths	6	China	3	Both	12	35-39 years	493	Ischemic heart disease	2	Percent	1992	0.0595664631412139	0.06429170976123942	0.05553952551391604
1	Deaths	6	China	1	Male	12	35-39 years	493	Ischemic heart disease	3	Rate	1992	17.57553531481046	20.41994080208626	14.914447739752159
1	Deaths	6	China	2	Female	12	35-39 years	493	Ischemic heart disease	3	Rate	1992	9.62454263158144	11.86056913197824	7.702743491337075
1	Deaths	6	China	3	Both	12	35-39 years	493	Ischemic heart disease	3	Rate	1992	13.756122333078084	15.472554002497553	12.131080198719967
1	Deaths	6	China	1	Male	13	40-44 years	493	Ischemic heart disease	1	Number	1992	12150.235275639041	14294.510441790457	10095.490156119857
1	Deaths	6	China	2	Female	13	40-44 years	493	Ischemic heart disease	1	Number	1992	6240.92349161451	7501.258456140232	5032.755714305759
1	Deaths	6	China	3	Both	13	40-44 years	493	Ischemic heart disease	1	Number	1992	18391.158767253542	20880.608933525316	16124.663086779387
1	Deaths	6	China	1	Male	13	40-44 years	493	Ischemic heart disease	2	Percent	1992	0.07091034149755111	0.07809042642227458	0.06532392907491832
1	Deaths	6	China	2	Female	13	40-44 years	493	Ischemic heart disease	2	Percent	1992	0.06545829631934254	0.07207891603166255	0.059957955556806074
1	Deaths	6	China	3	Both	13	40-44 years	493	Ischemic heart disease	2	Percent	1992	0.0689660123331655	0.07417661748778094	0.06482593107880359
1	Deaths	6	China	1	Male	13	40-44 years	493	Ischemic heart disease	3	Rate	1992	31.056370425621008	36.537202882254725	25.804379487637426
1	Deaths	6	China	2	Female	13	40-44 years	493	Ischemic heart disease	3	Rate	1992	17.275371037769453	20.764078145509266	13.931066840333056
1	Deaths	6	China	3	Both	13	40-44 years	493	Ischemic heart disease	3	Rate	1992	24.440305904064928	27.748576164062946	21.428323436725105
1	Deaths	6	China	1	Male	14	45-49 years	493	Ischemic heart disease	1	Number	1992	12123.339126534354	14659.506193417536	9857.356896786107
1	Deaths	6	China	2	Female	14	45-49 years	493	Ischemic heart disease	1	Number	1992	6664.162675241586	8106.263486926039	5331.809821463937
1	Deaths	6	China	3	Both	14	45-49 years	493	Ischemic heart disease	1	Number	1992	18787.50180177592	21807.73357851705	16315.439925876764
1	Deaths	6	China	1	Male	14	45-49 years	493	Ischemic heart disease	2	Percent	1992	0.06980101041206675	0.07582102302519989	0.06448563491835294
1	Deaths	6	China	2	Female	14	45-49 years	493	Ischemic heart disease	2	Percent	1992	0.07037347805229552	0.07826619742162881	0.06363717521207543
1	Deaths	6	China	3	Both	14	45-49 years	493	Ischemic heart disease	2	Percent	1992	0.07001207565546771	0.07533727777233319	0.065666501054888
1	Deaths	6	China	1	Male	14	45-49 years	493	Ischemic heart disease	3	Rate	1992	41.02054890871398	49.60192769568944	33.3533679520895
1	Deaths	6	China	2	Female	14	45-49 years	493	Ischemic heart disease	3	Rate	1992	24.940143519739006	30.337100791950043	19.953909988015717
1	Deaths	6	China	3	Both	14	45-49 years	493	Ischemic heart disease	3	Rate	1992	33.385204376111716	38.75212629013637	28.992374939390817
1	Deaths	6	China	1	Male	15	50-54 years	493	Ischemic heart disease	1	Number	1992	17930.432825403295	21976.283301274052	14743.118920183626
1	Deaths	6	China	2	Female	15	50-54 years	493	Ischemic heart disease	1	Number	1992	10709.10780141349	13103.032307694595	8715.894223674894
1	Deaths	6	China	3	Both	15	50-54 years	493	Ischemic heart disease	1	Number	1992	28639.54062681678	33178.30305577045	24757.229817241638
1	Deaths	6	China	1	Male	15	50-54 years	493	Ischemic heart disease	2	Percent	1992	0.0723460685755591	0.07844557936824029	0.06674604292730067
1	Deaths	6	China	2	Female	15	50-54 years	493	Ischemic heart disease	2	Percent	1992	0.0735209209179068	0.08090729827186414	0.06767755204444283
1	Deaths	6	China	3	Both	15	50-54 years	493	Ischemic heart disease	2	Percent	1992	0.0727845988195527	0.07807278104923578	0.06834788582535355
1	Deaths	6	China	1	Male	15	50-54 years	493	Ischemic heart disease	3	Rate	1992	71.008264473981	87.030678623727	58.38583472299448
1	Deaths	6	China	2	Female	15	50-54 years	493	Ischemic heart disease	3	Rate	1992	47.45997151490064	58.06922029489035	38.6265690151984
1	Deaths	6	China	3	Both	15	50-54 years	493	Ischemic heart disease	3	Rate	1992	59.89568811361612	69.38788990584239	51.77636523618493
1	Deaths	6	China	1	Male	16	55-59 years	493	Ischemic heart disease	1	Number	1992	26680.475308650308	32188.642907616355	21613.051482084735
1	Deaths	6	China	2	Female	16	55-59 years	493	Ischemic heart disease	1	Number	1992	17081.93663837805	20605.364851071732	13885.367818686043
1	Deaths	6	China	3	Both	16	55-59 years	493	Ischemic heart disease	1	Number	1992	43762.41194702834	50022.16596394177	38075.19715061216
1	Deaths	6	China	1	Male	16	55-59 years	493	Ischemic heart disease	2	Percent	1992	0.07568501094789083	0.08180667455036338	0.07025336719533856
1	Deaths	6	China	2	Female	16	55-59 years	493	Ischemic heart disease	2	Percent	1992	0.07896239337156383	0.08741677975224367	0.07162511562830132
1	Deaths	6	China	3	Both	16	55-59 years	493	Ischemic heart disease	2	Percent	1992	0.07694798348468432	0.08257317082984289	0.07239346980181373
1	Deaths	6	China	1	Male	16	55-59 years	493	Ischemic heart disease	3	Rate	1992	113.01073731919514	136.34173402880154	91.54660310403894
1	Deaths	6	China	2	Female	16	55-59 years	493	Ischemic heart disease	3	Rate	1992	79.56071134499312	95.97140650850976	64.67239425648832
1	Deaths	6	China	3	Both	16	55-59 years	493	Ischemic heart disease	3	Rate	1992	97.07913186656384	110.96528344330416	84.46305677812822
1	Deaths	6	China	1	Male	17	60-64 years	493	Ischemic heart disease	1	Number	1992	31939.770469184652	38193.89372727361	26295.403385872436
1	Deaths	6	China	2	Female	17	60-64 years	493	Ischemic heart disease	1	Number	1992	23179.916495943035	27745.34962333268	19036.575349534978
1	Deaths	6	China	3	Both	17	60-64 years	493	Ischemic heart disease	1	Number	1992	55119.686965127716	63292.24011464708	48361.203793253815
1	Deaths	6	China	1	Male	17	60-64 years	493	Ischemic heart disease	2	Percent	1992	0.07503835986426727	0.08068143134434964	0.06966661116956452
1	Deaths	6	China	2	Female	17	60-64 years	493	Ischemic heart disease	2	Percent	1992	0.08504747705727801	0.09502244224906992	0.07787445119876403
1	Deaths	6	China	3	Both	17	60-64 years	493	Ischemic heart disease	2	Percent	1992	0.07895143015769399	0.0846059674476022	0.07402894916445114
1	Deaths	6	China	1	Male	17	60-64 years	493	Ischemic heart disease	3	Rate	1992	166.0654469320217	198.58270547101236	136.7185127315092
1	Deaths	6	China	2	Female	17	60-64 years	493	Ischemic heart disease	3	Rate	1992	129.15035593447263	154.5873463352189	106.06511384957538
1	Deaths	6	China	3	Both	17	60-64 years	493	Ischemic heart disease	3	Rate	1992	148.24591854044948	170.22622567168648	130.06879162047096
1	Deaths	6	China	1	Male	18	65-69 years	493	Ischemic heart disease	1	Number	1992	39218.02327110504	46303.50614009819	32932.466830263715
1	Deaths	6	China	2	Female	18	65-69 years	493	Ischemic heart disease	1	Number	1992	32082.893666131124	37671.97105502889	26646.263621169528
1	Deaths	6	China	3	Both	18	65-69 years	493	Ischemic heart disease	1	Number	1992	71300.91693723621	80756.13841043567	62487.20249397813
1	Deaths	6	China	1	Male	18	65-69 years	493	Ischemic heart disease	2	Percent	1992	0.07815861345590447	0.08406949715158502	0.07270456893420651
1	Deaths	6	China	2	Female	18	65-69 years	493	Ischemic heart disease	2	Percent	1992	0.08911254759460112	0.101711646800505	0.08134960411297572
1	Deaths	6	China	3	Both	18	65-69 years	493	Ischemic heart disease	2	Percent	1992	0.08273872089721876	0.08979209065905237	0.07773677079263634
1	Deaths	6	China	1	Male	18	65-69 years	493	Ischemic heart disease	3	Rate	1992	275.06269249910844	324.7580068735455	230.97780666686492
1	Deaths	6	China	2	Female	18	65-69 years	493	Ischemic heart disease	3	Rate	1992	220.33939335739262	258.7241454970447	183.001621444381
1	Deaths	6	China	3	Both	18	65-69 years	493	Ischemic heart disease	3	Rate	1992	247.41352974886098	280.22306179598405	216.83002122926467
1	Deaths	6	China	1	Male	19	70-74 years	493	Ischemic heart disease	1	Number	1992	42763.34070230412	51033.65002478204	35851.62168382768
1	Deaths	6	China	2	Female	19	70-74 years	493	Ischemic heart disease	1	Number	1992	39869.69007244705	47165.5445795226	33001.33398361342
1	Deaths	6	China	3	Both	19	70-74 years	493	Ischemic heart disease	1	Number	1992	82633.03077475114	93971.71178299058	72348.87702926605
1	Deaths	6	China	1	Male	19	70-74 years	493	Ischemic heart disease	2	Percent	1992	0.0744214080961208	0.0797620690248806	0.0688020916605204
1	Deaths	6	China	2	Female	19	70-74 years	493	Ischemic heart disease	2	Percent	1992	0.08467323206799468	0.09648826610179043	0.07660996359478045
1	Deaths	6	China	3	Both	19	70-74 years	493	Ischemic heart disease	2	Percent	1992	0.0790412251969757	0.08606739547596721	0.07319848822099825
1	Deaths	6	China	1	Male	19	70-74 years	493	Ischemic heart disease	3	Rate	1992	457.18012475509113	545.5974697453976	383.2873813154061
1	Deaths	6	China	2	Female	19	70-74 years	493	Ischemic heart disease	3	Rate	1992	374.61233510575465	443.1635851536256	310.07782510328303
1	Deaths	6	China	3	Both	19	70-74 years	493	Ischemic heart disease	3	Rate	1992	413.2346195922893	469.93755653151857	361.80520545850794
1	Deaths	6	China	1	Male	20	75-79 years	493	Ischemic heart disease	1	Number	1992	40255.63189625982	46561.02343793514	34710.58409890424
1	Deaths	6	China	2	Female	20	75-79 years	493	Ischemic heart disease	1	Number	1992	45334.79172638181	53606.73011246191	38461.79155087285
1	Deaths	6	China	3	Both	20	75-79 years	493	Ischemic heart disease	1	Number	1992	85590.4236226417	97040.71582532405	76555.95512908912
1	Deaths	6	China	1	Male	20	75-79 years	493	Ischemic heart disease	2	Percent	1992	0.07821617486755135	0.08354546943005019	0.07224225162889276
1	Deaths	6	China	2	Female	20	75-79 years	493	Ischemic heart disease	2	Percent	1992	0.08909768261591279	0.10178626658213306	0.08073789848067825
1	Deaths	6	China	3	Both	20	75-79 years	493	Ischemic heart disease	2	Percent	1992	0.08362834113284577	0.0915729349089686	0.07773759328932837
1	Deaths	6	China	1	Male	20	75-79 years	493	Ischemic heart disease	3	Rate	1992	756.3172574736054	874.7820837216877	652.1376645792842
1	Deaths	6	China	2	Female	20	75-79 years	493	Ischemic heart disease	3	Rate	1992	651.7634401327283	770.6863868094664	552.9525695444387
1	Deaths	6	China	3	Both	20	75-79 years	493	Ischemic heart disease	3	Rate	1992	697.0870364067089	790.3433835507515	623.5062477959804
1	Deaths	6	China	1	Male	30	80-84 years	493	Ischemic heart disease	1	Number	1992	32727.277157579432	37407.53226978863	28306.86579527203
1	Deaths	6	China	2	Female	30	80-84 years	493	Ischemic heart disease	1	Number	1992	44142.55647513963	51160.24347391408	36935.30198762462
1	Deaths	6	China	3	Both	30	80-84 years	493	Ischemic heart disease	1	Number	1992	76869.83363271895	86025.54564825239	67698.18539744816
1	Deaths	6	China	1	Male	30	80-84 years	493	Ischemic heart disease	2	Percent	1992	0.09136887064313516	0.09879680255700024	0.08250540719210543
1	Deaths	6	China	2	Female	30	80-84 years	493	Ischemic heart disease	2	Percent	1992	0.10143455979173156	0.11449011956177962	0.08937306171631892
1	Deaths	6	China	3	Both	30	80-84 years	493	Ischemic heart disease	2	Percent	1992	0.0968893098924055	0.10526327826104459	0.08768566525508172
1	Deaths	6	China	1	Male	30	80-84 years	493	Ischemic heart disease	3	Rate	1992	1453.175112640477	1660.9904532544663	1256.897501508669
1	Deaths	6	China	2	Female	30	80-84 years	493	Ischemic heart disease	3	Rate	1992	1264.062705355263	1465.0206271739332	1057.676344139349
1	Deaths	6	China	3	Both	30	80-84 years	493	Ischemic heart disease	3	Rate	1992	1338.2072826931467	1497.5967326036098	1178.540403207212
1	Deaths	6	China	1	Male	31	85-89 years	493	Ischemic heart disease	1	Number	1992	20887.630202933582	22977.580337058484	18601.67568557166
1	Deaths	6	China	2	Female	31	85-89 years	493	Ischemic heart disease	1	Number	1992	28347.843494799585	33558.38658398607	23544.468341804233
1	Deaths	6	China	3	Both	31	85-89 years	493	Ischemic heart disease	1	Number	1992	49235.47369773316	55543.43252946322	43351.131647170405
1	Deaths	6	China	1	Male	31	85-89 years	493	Ischemic heart disease	2	Percent	1992	0.10037501055802642	0.10845956074804998	0.08997936432098708
1	Deaths	6	China	2	Female	31	85-89 years	493	Ischemic heart disease	2	Percent	1992	0.10202747052075455	0.11779497068823555	0.08654344418502592
1	Deaths	6	China	3	Both	31	85-89 years	493	Ischemic heart disease	2	Percent	1992	0.10132047155312145	0.11254055749063603	0.09011113596820805
1	Deaths	6	China	1	Male	31	85-89 years	493	Ischemic heart disease	3	Rate	1992	3251.6490913940306	3576.9988026184074	2895.786705037532
1	Deaths	6	China	2	Female	31	85-89 years	493	Ischemic heart disease	3	Rate	1992	2174.0540806158183	2573.6612841531387	1805.6734186436342
1	Deaths	6	China	3	Both	31	85-89 years	493	Ischemic heart disease	3	Rate	1992	2529.7134742554576	2853.81573738471	2227.3765969091946
1	Deaths	6	China	1	Male	32	90-94 years	493	Ischemic heart disease	1	Number	1992	7005.863885341381	7734.71000806153	6162.327466464867
1	Deaths	6	China	2	Female	32	90-94 years	493	Ischemic heart disease	1	Number	1992	9991.92751517643	11773.496414548288	8266.759062442656
1	Deaths	6	China	3	Both	32	90-94 years	493	Ischemic heart disease	1	Number	1992	16997.7914005178	19060.60709962058	14866.282150702888
1	Deaths	6	China	1	Male	32	90-94 years	493	Ischemic heart disease	2	Percent	1992	0.12665826182583426	0.13694649411056567	0.11374039556625608
1	Deaths	6	China	2	Female	32	90-94 years	493	Ischemic heart disease	2	Percent	1992	0.11724711216900828	0.135602709671053	0.09865905344417288
1	Deaths	6	China	3	Both	32	90-94 years	493	Ischemic heart disease	2	Percent	1992	0.12096036568855804	0.13522525635435553	0.10608288825425007
1	Deaths	6	China	1	Male	32	90-94 years	493	Ischemic heart disease	3	Rate	1992	7471.367863361904	8248.642099308892	6571.782745136014
1	Deaths	6	China	2	Female	32	90-94 years	493	Ischemic heart disease	3	Rate	1992	3859.9280409394305	4548.156387382715	3193.4874491780306
1	Deaths	6	China	3	Both	32	90-94 years	493	Ischemic heart disease	3	Rate	1992	4820.255981768328	5405.231963564578	4215.799792754155
1	Deaths	6	China	1	Male	235	95 plus	493	Ischemic heart disease	1	Number	1992	546.4306586589478	614.5114563619767	449.66476964529346
1	Deaths	6	China	2	Female	235	95 plus	493	Ischemic heart disease	1	Number	1992	2468.922063844928	2893.66229216632	1965.2437635948163
1	Deaths	6	China	3	Both	235	95 plus	493	Ischemic heart disease	1	Number	1992	3015.352722503882	3471.8102022315325	2463.4988843458473
1	Deaths	6	China	1	Male	235	95 plus	493	Ischemic heart disease	2	Percent	1992	0.16173850935016185	0.1801047237823856	0.13400060567882438
1	Deaths	6	China	2	Female	235	95 plus	493	Ischemic heart disease	2	Percent	1992	0.14194941792303079	0.16454433884781763	0.11520065679009184
1	Deaths	6	China	3	Both	235	95 plus	493	Ischemic heart disease	2	Percent	1992	0.14517465329653287	0.16494518372911293	0.11951268048708973
1	Deaths	6	China	1	Male	235	95 plus	493	Ischemic heart disease	3	Rate	1992	6474.0457290065115	7280.658957258318	5327.574936134382
1	Deaths	6	China	2	Female	235	95 plus	493	Ischemic heart disease	3	Rate	1992	6975.253976512351	8175.239593705012	5552.250748443158
1	Deaths	6	China	3	Both	235	95 plus	493	Ischemic heart disease	3	Rate	1992	6878.7491892172675	7920.039150141485	5619.837051520884
1	Deaths	1	Global	1	Male	8	15-19 years	493	Ischemic heart disease	1	Number	2001	5443.9513323653055	5902.485086746357	5059.134558031795
1	Deaths	1	Global	2	Female	8	15-19 years	493	Ischemic heart disease	1	Number	2001	5008.811039994503	5555.33891425971	4456.12873742019
1	Deaths	1	Global	3	Both	8	15-19 years	493	Ischemic heart disease	1	Number	2001	10452.762372359815	11153.666902808493	9771.605980672195
1	Deaths	1	Global	1	Male	8	15-19 years	493	Ischemic heart disease	2	Percent	2001	0.01344969086330388	0.01451152334019958	0.012523474581016072
1	Deaths	1	Global	2	Female	8	15-19 years	493	Ischemic heart disease	2	Percent	2001	0.01687295271782952	0.018685708181058056	0.01493769759091083
1	Deaths	1	Global	3	Both	8	15-19 years	493	Ischemic heart disease	2	Percent	2001	0.01489737588873479	0.015878098007881442	0.0139998506697792
1	Deaths	1	Global	1	Male	8	15-19 years	493	Ischemic heart disease	3	Rate	2001	1.832563249073752	1.9869165956481134	1.7030247879052738
1	Deaths	1	Global	2	Female	8	15-19 years	493	Ischemic heart disease	3	Rate	2001	1.7588472480191204	1.950760865830135	1.5647724987123925
1	Deaths	1	Global	3	Both	8	15-19 years	493	Ischemic heart disease	3	Rate	2001	1.7964837493068462	1.9169460303681847	1.6794155194158569
1	Deaths	1	Global	1	Male	9	20-24 years	493	Ischemic heart disease	1	Number	2001	10105.345291602438	10814.16449225272	9413.887955452765
1	Deaths	1	Global	2	Female	9	20-24 years	493	Ischemic heart disease	1	Number	2001	7753.9289019560965	8927.804808637053	6739.482846813468
1	Deaths	1	Global	3	Both	9	20-24 years	493	Ischemic heart disease	1	Number	2001	17859.274193558544	19055.074825631433	16839.74117556806
1	Deaths	1	Global	1	Male	9	20-24 years	493	Ischemic heart disease	2	Percent	2001	0.0205834940132382	0.022116772590860072	0.019269800994928452
1	Deaths	1	Global	2	Female	9	20-24 years	493	Ischemic heart disease	2	Percent	2001	0.01991499945895044	0.02301464718391596	0.016908274232419866
1	Deaths	1	Global	3	Both	9	20-24 years	493	Ischemic heart disease	2	Percent	2001	0.020284690587213057	0.021610129689918062	0.018916922185527468
1	Deaths	1	Global	1	Male	9	20-24 years	493	Ischemic heart disease	3	Rate	2001	3.8957408990108573	4.168999839729306	3.6291751809054196
1	Deaths	1	Global	2	Female	9	20-24 years	493	Ischemic heart disease	3	Rate	2001	3.004435232684164	3.459280018782425	2.6113651506307827
1	Deaths	1	Global	3	Both	9	20-24 years	493	Ischemic heart disease	3	Rate	2001	3.4512179224257196	3.6823005816833123	3.2541981227374097
1	Deaths	1	Global	1	Male	10	25-29 years	493	Ischemic heart disease	1	Number	2001	17854.904332665188	18996.97030406467	16791.290538177323
1	Deaths	1	Global	2	Female	10	25-29 years	493	Ischemic heart disease	1	Number	2001	10952.690249012587	12646.811684967204	9506.903737426685
1	Deaths	1	Global	3	Both	10	25-29 years	493	Ischemic heart disease	1	Number	2001	28807.594581677757	30691.073706999916	27139.466610630963
1	Deaths	1	Global	1	Male	10	25-29 years	493	Ischemic heart disease	2	Percent	2001	0.03226522049830388	0.0345871593876637	0.030143815992616157
1	Deaths	1	Global	2	Female	10	25-29 years	493	Ischemic heart disease	2	Percent	2001	0.02376561073330672	0.028148851961566152	0.0200078259597728
1	Deaths	1	Global	3	Both	10	25-29 years	493	Ischemic heart disease	2	Percent	2001	0.02839608173482779	0.030818468572991742	0.026025039432731864
1	Deaths	1	Global	1	Male	10	25-29 years	493	Ischemic heart disease	3	Rate	2001	7.158257061054739	7.6161257592927045	6.731840833178405
1	Deaths	1	Global	2	Female	10	25-29 years	493	Ischemic heart disease	3	Rate	2001	4.3940955494609275	5.073757923976239	3.814062340121976
1	Deaths	1	Global	3	Both	10	25-29 years	493	Ischemic heart disease	3	Rate	2001	5.776651953267383	6.15433719655912	5.442150067838317
1	Deaths	1	Global	1	Male	11	30-34 years	493	Ischemic heart disease	1	Number	2001	36084.781287519574	38061.5025057672	34074.185718078115
1	Deaths	1	Global	2	Female	11	30-34 years	493	Ischemic heart disease	1	Number	2001	16620.906606650045	18611.31144250225	14731.821398495387
1	Deaths	1	Global	3	Both	11	30-34 years	493	Ischemic heart disease	1	Number	2001	52705.68789416958	55301.580438903875	50446.6567269253
1	Deaths	1	Global	1	Male	11	30-34 years	493	Ischemic heart disease	2	Percent	2001	0.05341651323605327	0.05709103756050566	0.0499513953091362
1	Deaths	1	Global	2	Female	11	30-34 years	493	Ischemic heart disease	2	Percent	2001	0.03416786272146544	0.03900444642737389	0.029378914157795293
1	Deaths	1	Global	3	Both	11	30-34 years	493	Ischemic heart disease	2	Percent	2001	0.045354627732156996	0.04883377889882178	0.042164377392204515
1	Deaths	1	Global	1	Male	11	30-34 years	493	Ischemic heart disease	3	Rate	2001	14.796825565670717	15.607394398700803	13.972366309922784
1	Deaths	1	Global	2	Female	11	30-34 years	493	Ischemic heart disease	3	Rate	2001	6.920191128075652	7.748905362041223	6.1336617884293805
1	Deaths	1	Global	3	Both	11	30-34 years	493	Ischemic heart disease	3	Rate	2001	10.888518901740234	11.424806846543854	10.421823473847311
1	Deaths	1	Global	1	Male	12	35-39 years	493	Ischemic heart disease	1	Number	2001	61053.155168229634	64114.176793287756	57913.440470017944
1	Deaths	1	Global	2	Female	12	35-39 years	493	Ischemic heart disease	1	Number	2001	24672.911459151335	27161.173125393485	22379.308524492866
1	Deaths	1	Global	3	Both	12	35-39 years	493	Ischemic heart disease	1	Number	2001	85726.06662738105	89296.5246126539	82560.42343265453
1	Deaths	1	Global	1	Male	12	35-39 years	493	Ischemic heart disease	2	Percent	2001	0.07279153152215251	0.07746210922137192	0.06833510271736778
1	Deaths	1	Global	2	Female	12	35-39 years	493	Ischemic heart disease	2	Percent	2001	0.04675453045873629	0.05207356263451291	0.04148597386577324
1	Deaths	1	Global	3	Both	12	35-39 years	493	Ischemic heart disease	2	Percent	2001	0.06273528202934676	0.06709406765743552	0.058772597239005006
1	Deaths	1	Global	1	Male	12	35-39 years	493	Ischemic heart disease	3	Rate	2001	27.08392771817798	28.441834417813965	25.691111807063262
1	Deaths	1	Global	2	Female	12	35-39 years	493	Ischemic heart disease	3	Rate	2001	11.152702316663603	12.277451687872123	10.115943002497444
1	Deaths	1	Global	3	Both	12	35-39 years	493	Ischemic heart disease	3	Rate	2001	19.193111081844442	19.99249683953081	18.484358844955228
1	Deaths	1	Global	1	Male	13	40-44 years	493	Ischemic heart disease	1	Number	2001	102346.70061134652	106477.83907674089	97912.70423597579
1	Deaths	1	Global	2	Female	13	40-44 years	493	Ischemic heart disease	1	Number	2001	36628.40321076947	39266.894837638865	33991.89890263074
1	Deaths	1	Global	3	Both	13	40-44 years	493	Ischemic heart disease	1	Number	2001	138975.10382211604	144263.06133417998	134254.9904461968
1	Deaths	1	Global	1	Male	13	40-44 years	493	Ischemic heart disease	2	Percent	2001	0.10547416548017015	0.11018240063929255	0.10103822561547501
1	Deaths	1	Global	2	Female	13	40-44 years	493	Ischemic heart disease	2	Percent	2001	0.06711752405733643	0.07190062994245819	0.06182214719036801
1	Deaths	1	Global	3	Both	13	40-44 years	493	Ischemic heart disease	2	Percent	2001	0.09166725601358222	0.09594565020363321	0.08812737199644262
1	Deaths	1	Global	1	Male	13	40-44 years	493	Ischemic heart disease	3	Rate	2001	53.96674831029341	56.14507070334761	51.62873091482248
1	Deaths	1	Global	2	Female	13	40-44 years	493	Ischemic heart disease	3	Rate	2001	19.973823563375618	21.41261864066247	18.536112190269424
1	Deaths	1	Global	3	Both	13	40-44 years	493	Ischemic heart disease	3	Rate	2001	37.25577077018104	38.67334073410837	35.99042570400578
1	Deaths	1	Global	1	Male	14	45-49 years	493	Ischemic heart disease	1	Number	2001	157699.99773529675	163831.0667897332	152087.14404362804
1	Deaths	1	Global	2	Female	14	45-49 years	493	Ischemic heart disease	1	Number	2001	57366.69035300077	60712.628946776844	53858.47429889041
1	Deaths	1	Global	3	Both	14	45-49 years	493	Ischemic heart disease	1	Number	2001	215066.68808829744	222508.41490674057	208816.75606350394
1	Deaths	1	Global	1	Male	14	45-49 years	493	Ischemic heart disease	2	Percent	2001	0.13354925412928892	0.13771773630461287	0.1291017638618232
1	Deaths	1	Global	2	Female	14	45-49 years	493	Ischemic heart disease	2	Percent	2001	0.0880781056729601	0.09272394731953276	0.08289200876725288
1	Deaths	1	Global	3	Both	14	45-49 years	493	Ischemic heart disease	2	Percent	2001	0.117382165663585	0.12084386931895169	0.11384789595227987
1	Deaths	1	Global	1	Male	14	45-49 years	493	Ischemic heart disease	3	Rate	2001	92.34562718939902	95.93584548555775	89.05886433636782
1	Deaths	1	Global	2	Female	14	45-49 years	493	Ischemic heart disease	3	Rate	2001	34.57965002733519	36.596524015947246	32.46495798871612
1	Deaths	1	Global	3	Both	14	45-49 years	493	Ischemic heart disease	3	Rate	2001	63.880801220382835	66.0912015192435	62.024397195818906
1	Deaths	1	Global	1	Male	15	50-54 years	493	Ischemic heart disease	1	Number	2001	215412.29143178396	222683.03125107367	208158.77588433068
1	Deaths	1	Global	2	Female	15	50-54 years	493	Ischemic heart disease	1	Number	2001	82143.46763288272	86258.79341126638	77832.17478788734
1	Deaths	1	Global	3	Both	15	50-54 years	493	Ischemic heart disease	1	Number	2001	297555.7590646665	305459.8541371124	289279.2539718656
1	Deaths	1	Global	1	Male	15	50-54 years	493	Ischemic heart disease	2	Percent	2001	0.1563906956917465	0.16089181504381936	0.15205782785288416
1	Deaths	1	Global	2	Female	15	50-54 years	493	Ischemic heart disease	2	Percent	2001	0.10290966993347554	0.10751274028565234	0.09784504925097126
1	Deaths	1	Global	3	Both	15	50-54 years	493	Ischemic heart disease	2	Percent	2001	0.13676415369850495	0.13977289528467005	0.13376429260856088
1	Deaths	1	Global	1	Male	15	50-54 years	493	Ischemic heart disease	3	Rate	2001	155.75066841310203	161.00766920532809	150.50612137564363
1	Deaths	1	Global	2	Female	15	50-54 years	493	Ischemic heart disease	3	Rate	2001	60.52162459499995	63.55371234370072	57.345152325165216
1	Deaths	1	Global	3	Both	15	50-54 years	493	Ischemic heart disease	3	Rate	2001	108.5844426903081	111.46881555914639	105.5641694623582
1	Deaths	1	Global	1	Male	16	55-59 years	493	Ischemic heart disease	1	Number	2001	249531.75964919262	258974.51363450586	240900.3297795959
1	Deaths	1	Global	2	Female	16	55-59 years	493	Ischemic heart disease	1	Number	2001	113813.24050592055	119265.2001752022	107934.52092920891
1	Deaths	1	Global	3	Both	16	55-59 years	493	Ischemic heart disease	1	Number	2001	363345.00015511364	374812.7417693907	352369.5131160461
1	Deaths	1	Global	1	Male	16	55-59 years	493	Ischemic heart disease	2	Percent	2001	0.1648157585477974	0.16969942306166905	0.15970171300622196
1	Deaths	1	Global	2	Female	16	55-59 years	493	Ischemic heart disease	2	Percent	2001	0.12233917022863706	0.12734426270384425	0.1163925762349266
1	Deaths	1	Global	3	Both	16	55-59 years	493	Ischemic heart disease	2	Percent	2001	0.14864404099946746	0.15225511924880952	0.14519532929909248
1	Deaths	1	Global	1	Male	16	55-59 years	493	Ischemic heart disease	3	Rate	2001	239.81051908999376	248.88540293660517	231.51535185185557
1	Deaths	1	Global	2	Female	16	55-59 years	493	Ischemic heart disease	3	Rate	2001	109.26882099617752	114.50309077474614	103.62483129639365
1	Deaths	1	Global	3	Both	16	55-59 years	493	Ischemic heart disease	3	Rate	2001	174.50668615383026	180.01439256487626	169.23539888884966
1	Deaths	1	Global	1	Male	17	60-64 years	493	Ischemic heart disease	1	Number	2001	365952.70990790694	377226.83952990704	354318.6625816315
1	Deaths	1	Global	2	Female	17	60-64 years	493	Ischemic heart disease	1	Number	2001	191162.9098369225	199117.36535156242	182780.12579386643
1	Deaths	1	Global	3	Both	17	60-64 years	493	Ischemic heart disease	1	Number	2001	557115.6197448288	570673.8019799463	541502.3677216932
1	Deaths	1	Global	1	Male	17	60-64 years	493	Ischemic heart disease	2	Percent	2001	0.18080559652927033	0.186095620937317	0.17563295650146932
1	Deaths	1	Global	2	Female	17	60-64 years	493	Ischemic heart disease	2	Percent	2001	0.14704556358705007	0.1523293228002365	0.1409372840771974
1	Deaths	1	Global	3	Both	17	60-64 years	493	Ischemic heart disease	2	Percent	2001	0.16759650453025376	0.171575408444914	0.1638334230528974
1	Deaths	1	Global	1	Male	17	60-64 years	493	Ischemic heart disease	3	Rate	2001	397.86395059585703	410.1211893851737	385.21540911677914
1	Deaths	1	Global	2	Female	17	60-64 years	493	Ischemic heart disease	3	Rate	2001	198.20324040095795	206.45065021477512	189.51172716581954
1	Deaths	1	Global	3	Both	17	60-64 years	493	Ischemic heart disease	3	Rate	2001	295.6661122847312	302.86155769863115	287.3800234331626
1	Deaths	1	Global	1	Male	18	65-69 years	493	Ischemic heart disease	1	Number	2001	431006.3845009171	443986.757422603	416554.682494835
1	Deaths	1	Global	2	Female	18	65-69 years	493	Ischemic heart disease	1	Number	2001	273792.6733390786	285235.37517717376	261680.54228576637
1	Deaths	1	Global	3	Both	18	65-69 years	493	Ischemic heart disease	1	Number	2001	704799.0578399957	724703.9227429777	681933.6780924423
1	Deaths	1	Global	1	Male	18	65-69 years	493	Ischemic heart disease	2	Percent	2001	0.17639485057318385	0.1815198877580824	0.1713513064655118
1	Deaths	1	Global	2	Female	18	65-69 years	493	Ischemic heart disease	2	Percent	2001	0.15950465951492776	0.16515407102256605	0.15271640642302067
1	Deaths	1	Global	3	Both	18	65-69 years	493	Ischemic heart disease	2	Percent	2001	0.169419113720474	0.1736038559110633	0.164663423507932
1	Deaths	1	Global	1	Male	18	65-69 years	493	Ischemic heart disease	3	Rate	2001	581.3014740301525	598.8081982555354	561.8103574702253
1	Deaths	1	Global	2	Female	18	65-69 years	493	Ischemic heart disease	3	Rate	2001	337.5915907241505	351.7006604395426	322.657102012383
1	Deaths	1	Global	3	Both	18	65-69 years	493	Ischemic heart disease	3	Rate	2001	453.98616069512724	466.8075926989589	439.2577556994662
1	Deaths	1	Global	1	Male	19	70-74 years	493	Ischemic heart disease	1	Number	2001	505444.2665922812	520021.4564303873	489839.4465427715
1	Deaths	1	Global	2	Female	19	70-74 years	493	Ischemic heart disease	1	Number	2001	393481.3339012653	409043.3688787737	374782.6715400372
1	Deaths	1	Global	3	Both	19	70-74 years	493	Ischemic heart disease	1	Number	2001	898925.6004935466	923407.6776762559	868066.1030227164
1	Deaths	1	Global	1	Male	19	70-74 years	493	Ischemic heart disease	2	Percent	2001	0.1793762289531812	0.18478241469304052	0.17364339514357147
1	Deaths	1	Global	2	Female	19	70-74 years	493	Ischemic heart disease	2	Percent	2001	0.17917010211765094	0.18508350070710608	0.17124032590433647
1	Deaths	1	Global	3	Both	19	70-74 years	493	Ischemic heart disease	2	Percent	2001	0.17927819848843252	0.18384233560977908	0.17369809334249306
1	Deaths	1	Global	1	Male	19	70-74 years	493	Ischemic heart disease	3	Rate	2001	900.836168660057	926.8165995631981	873.0242272944829
1	Deaths	1	Global	2	Female	19	70-74 years	493	Ischemic heart disease	3	Rate	2001	598.2966408041149	621.9590421658413	569.8649315605438
1	Deaths	1	Global	3	Both	19	70-74 years	493	Ischemic heart disease	3	Rate	2001	737.5783138473375	757.6661266741036	712.2577577321099
1	Deaths	1	Global	1	Male	20	75-79 years	493	Ischemic heart disease	1	Number	2001	462131.10320857854	475878.0930439342	442935.30060474726
1	Deaths	1	Global	2	Female	20	75-79 years	493	Ischemic heart disease	1	Number	2001	478109.1050080793	497060.225532294	449397.7271340413
1	Deaths	1	Global	3	Both	20	75-79 years	493	Ischemic heart disease	1	Number	2001	940240.2082166573	968275.124205042	897947.3670099528
1	Deaths	1	Global	1	Male	20	75-79 years	493	Ischemic heart disease	2	Percent	2001	0.17950793631365444	0.18494760314235165	0.17252794115579606
1	Deaths	1	Global	2	Female	20	75-79 years	493	Ischemic heart disease	2	Percent	2001	0.19482307309909738	0.20200204761183488	0.18326882038031328
1	Deaths	1	Global	3	Both	20	75-79 years	493	Ischemic heart disease	2	Percent	2001	0.186975326336531	0.19223770866064316	0.17851179230449796
1	Deaths	1	Global	1	Male	20	75-79 years	493	Ischemic heart disease	3	Rate	2001	1335.5482480551248	1375.2767321653023	1280.0728204988282
1	Deaths	1	Global	2	Female	20	75-79 years	493	Ischemic heart disease	3	Rate	2001	1017.9212787168757	1058.2692842977358	956.7931341717709
1	Deaths	1	Global	3	Both	20	75-79 years	493	Ischemic heart disease	3	Rate	2001	1152.6575301563576	1187.0260423077395	1100.809968796397
1	Deaths	1	Global	1	Male	30	80-84 years	493	Ischemic heart disease	1	Number	2001	361052.7912269072	375900.4999160913	336933.2529836171
1	Deaths	1	Global	2	Female	30	80-84 years	493	Ischemic heart disease	1	Number	2001	460733.60438156966	487898.30905299867	411512.2910289909
1	Deaths	1	Global	3	Both	30	80-84 years	493	Ischemic heart disease	1	Number	2001	821786.3956084776	859297.2965125762	749334.2585987827
1	Deaths	1	Global	1	Male	30	80-84 years	493	Ischemic heart disease	2	Percent	2001	0.18441113903936537	0.19188692040862182	0.17065266848792315
1	Deaths	1	Global	2	Female	30	80-84 years	493	Ischemic heart disease	2	Percent	2001	0.2030048432005347	0.21414930539078092	0.18176600814307303
1	Deaths	1	Global	3	Both	30	80-84 years	493	Ischemic heart disease	2	Percent	2001	0.19438968321028596	0.20337174338111058	0.17674953635163043
1	Deaths	1	Global	1	Male	30	80-84 years	493	Ischemic heart disease	3	Rate	2001	2085.4510786579945	2171.2118617175515	1946.1359472743657
1	Deaths	1	Global	2	Female	30	80-84 years	493	Ischemic heart disease	3	Rate	2001	1696.5049780118327	1796.5303641851713	1515.2631446990324
1	Deaths	1	Global	3	Both	30	80-84 years	493	Ischemic heart disease	3	Rate	2001	1847.9258396242492	1932.2754509328497	1685.004943352809
1	Deaths	1	Global	1	Male	31	85-89 years	493	Ischemic heart disease	1	Number	2001	273583.3973411766	285883.7432421002	248627.13363109578
1	Deaths	1	Global	2	Female	31	85-89 years	493	Ischemic heart disease	1	Number	2001	452636.7783208051	484988.3937858192	387313.1753291768
1	Deaths	1	Global	3	Both	31	85-89 years	493	Ischemic heart disease	1	Number	2001	726220.1756619819	768801.7463985905	638504.2348623108
1	Deaths	1	Global	1	Male	31	85-89 years	493	Ischemic heart disease	2	Percent	2001	0.19550995106831312	0.20411441355354143	0.17761512246429856
1	Deaths	1	Global	2	Female	31	85-89 years	493	Ischemic heart disease	2	Percent	2001	0.22810197701544357	0.24352720885536852	0.19462775897630658
1	Deaths	1	Global	3	Both	31	85-89 years	493	Ischemic heart disease	2	Percent	2001	0.21462154573661005	0.22715387159144337	0.18851475667591808
1	Deaths	1	Global	1	Male	31	85-89 years	493	Ischemic heart disease	3	Rate	2001	3696.2018224834283	3862.3835476100953	3359.034478616639
1	Deaths	1	Global	2	Female	31	85-89 years	493	Ischemic heart disease	3	Rate	2001	3178.4684764386393	3405.645309701915	2719.7584846289883
1	Deaths	1	Global	3	Both	31	85-89 years	493	Ischemic heart disease	3	Rate	2001	3355.5337954747515	3552.2839057850892	2950.238247899443
1	Deaths	1	Global	1	Male	32	90-94 years	493	Ischemic heart disease	1	Number	2001	128238.62169396528	136227.54265689277	113492.9194920582
1	Deaths	1	Global	2	Female	32	90-94 years	493	Ischemic heart disease	1	Number	2001	281348.33455952787	306266.28871693363	229992.8151688779
1	Deaths	1	Global	3	Both	32	90-94 years	493	Ischemic heart disease	1	Number	2001	409586.9562534933	441530.54492848617	343517.27035945165
1	Deaths	1	Global	1	Male	32	90-94 years	493	Ischemic heart disease	2	Percent	2001	0.21747777198204554	0.23038164066860561	0.19217086982348963
1	Deaths	1	Global	2	Female	32	90-94 years	493	Ischemic heart disease	2	Percent	2001	0.2476364863463385	0.2696208885323806	0.20322696822191375
1	Deaths	1	Global	3	Both	32	90-94 years	493	Ischemic heart disease	2	Percent	2001	0.23733127503405682	0.25598157029121765	0.19963278748303226
1	Deaths	1	Global	1	Male	32	90-94 years	493	Ischemic heart disease	3	Rate	2001	5666.659022702254	6019.676627369464	5015.070091655208
1	Deaths	1	Global	2	Female	32	90-94 years	493	Ischemic heart disease	3	Rate	2001	5283.876902686847	5751.849825436338	4319.391923031389
1	Deaths	1	Global	3	Both	32	90-94 years	493	Ischemic heart disease	3	Rate	2001	5398.042052286663	5819.0340598100665	4527.294247962836
1	Deaths	1	Global	1	Male	235	95 plus	493	Ischemic heart disease	1	Number	2001	34651.4150493843	38012.47098014773	28101.692607160916
1	Deaths	1	Global	2	Female	235	95 plus	493	Ischemic heart disease	1	Number	2001	107109.17460628499	120026.39498327085	80835.91528776746
1	Deaths	1	Global	3	Both	235	95 plus	493	Ischemic heart disease	1	Number	2001	141760.58965566923	157706.7960257636	108647.09894299248
1	Deaths	1	Global	1	Male	235	95 plus	493	Ischemic heart disease	2	Percent	2001	0.22683299124955109	0.24895272519039202	0.18397415691244634
1	Deaths	1	Global	2	Female	235	95 plus	493	Ischemic heart disease	2	Percent	2001	0.25708448913168597	0.28761834197671615	0.19444011374189807
1	Deaths	1	Global	3	Both	235	95 plus	493	Ischemic heart disease	2	Percent	2001	0.24896790976105235	0.27658543112754247	0.1910084403541931
1	Deaths	1	Global	1	Male	235	95 plus	493	Ischemic heart disease	3	Rate	2001	6699.809176744537	7349.665274580315	5433.4282667298
1	Deaths	1	Global	2	Female	235	95 plus	493	Ischemic heart disease	3	Rate	2001	7696.972792278682	8625.21721353384	5808.9500072796
1	Deaths	1	Global	3	Both	235	95 plus	493	Ischemic heart disease	3	Rate	2001	7426.782249076214	8262.197809191919	5691.979327987897
1	Deaths	1	Global	1	Male	8	15-19 years	493	Ischemic heart disease	1	Number	2003	5543.215951029095	6062.294785117719	5119.08881750542
1	Deaths	1	Global	2	Female	8	15-19 years	493	Ischemic heart disease	1	Number	2003	5136.184417240286	5670.499976815893	4588.397628502095
1	Deaths	1	Global	3	Both	8	15-19 years	493	Ischemic heart disease	1	Number	2003	10679.400368269382	11394.119665305794	10005.173467470002
1	Deaths	1	Global	1	Male	8	15-19 years	493	Ischemic heart disease	2	Percent	2003	0.013668790084452011	0.014826254461774059	0.012667299691903338
1	Deaths	1	Global	2	Female	8	15-19 years	493	Ischemic heart disease	2	Percent	2003	0.017255717607028036	0.019048055830697956	0.015367231802677368
1	Deaths	1	Global	3	Both	8	15-19 years	493	Ischemic heart disease	2	Percent	2003	0.015186644616816295	0.016117855706507197	0.01430412389090779
1	Deaths	1	Global	1	Male	8	15-19 years	493	Ischemic heart disease	3	Rate	2003	1.7882207797932994	1.955673674587308	1.651398949263603
1	Deaths	1	Global	2	Female	8	15-19 years	493	Ischemic heart disease	3	Rate	2003	1.7311181932511879	1.9112058441178064	1.5464901505305495
1	Deaths	1	Global	3	Both	8	15-19 years	493	Ischemic heart disease	3	Rate	2003	1.760294813474113	1.8781026143129296	1.6491614093826061
1	Deaths	1	Global	1	Male	9	20-24 years	493	Ischemic heart disease	1	Number	2003	10304.105410920583	11122.280521257315	9583.578744241177
[truncated: 7,793 more rows]
