# Supplementary material for: Epidemiological characteristics of ischemic heart disease: A comparative study between China and the world from 1990 to 2021 and prediction to 2036
Source: PLoS One. 2025 Dec 19;20(12):e0336963. doi: 10.1371/journal.pone.0336963 (PMC12716773; doi:10.1371/journal.pone.0336963)
Supplement: S4 Dataset — (CSV) [file pone.0336963.s004.csv]

measure	location group	sex group	age group	cause	metric	year	val	upper	lower
Incidence	China	Male	55-59 years	Ischemic heart disease	Number	1990	128665.5443	200562.8529	75821.40556
Incidence	China	Female	55-59 years	Ischemic heart disease	Number	1990	78092.06622	126275.609	42787.27874
Incidence	China	Both	55-59 years	Ischemic heart disease	Number	1990	206757.6106	326539.954	119032.0172
Incidence	China	Male	55-59 years	Ischemic heart disease	Percent	1990	0.002038072	0.003275161	0.001200655
Incidence	China	Female	55-59 years	Ischemic heart disease	Percent	1990	0.001293895	0.002179435	0.000716112
Incidence	China	Both	55-59 years	Ischemic heart disease	Percent	1990	0.001674207	0.002744061	0.000961318
Incidence	China	Male	55-59 years	Ischemic heart disease	Rate	1990	566.091691	882.4193388	333.5925551
Incidence	China	Female	55-59 years	Ischemic heart disease	Rate	1990	378.3465103	611.7898824	207.2991327
Incidence	China	Both	55-59 years	Ischemic heart disease	Rate	1990	476.7394298	752.9322431	274.4627191
Incidence	China	Male	55-59 years	Ischemic heart disease	Number	1991	131733.281	202529.3757	79030.42161
Incidence	China	Female	55-59 years	Ischemic heart disease	Number	1991	80116.48125	128921.7073	43922.21011
Incidence	China	Both	55-59 years	Ischemic heart disease	Number	1991	211849.7623	330334.61	123155.935
Incidence	China	Male	55-59 years	Ischemic heart disease	Percent	1991	0.00204697	0.003239572	0.001216978
Incidence	China	Female	55-59 years	Ischemic heart disease	Percent	1991	0.001299195	0.002182848	0.000724525
Incidence	China	Both	55-59 years	Ischemic heart disease	Percent	1991	0.001680924	0.002722239	0.00097355
Incidence	China	Male	55-59 years	Ischemic heart disease	Rate	1991	567.1943735	872.015951	340.2755182
Incidence	China	Female	55-59 years	Ischemic heart disease	Rate	1991	379.2747892	610.3207806	207.9295886
Incidence	China	Both	55-59 years	Ischemic heart disease	Rate	1991	477.6875968	744.8521268	277.6970905
Incidence	China	Male	55-59 years	Ischemic heart disease	Number	1992	134694.1168	204699.4069	81884.89538
Incidence	China	Female	55-59 years	Ischemic heart disease	Number	1992	81927.20781	131216.647	45080.23892
Incidence	China	Both	55-59 years	Ischemic heart disease	Number	1992	216621.3246	334514.9695	127393.6104
Incidence	China	Male	55-59 years	Ischemic heart disease	Percent	1992	0.002064231	0.003244718	0.00124631
Incidence	China	Female	55-59 years	Ischemic heart disease	Percent	1992	0.001309439	0.002195359	0.000734293
Incidence	China	Both	55-59 years	Ischemic heart disease	Percent	1992	0.001694631	0.002720815	0.000988625
Incidence	China	Male	55-59 years	Ischemic heart disease	Rate	1992	570.5251228	867.0471809	346.8406127
Incidence	China	Female	55-59 years	Ischemic heart disease	Rate	1992	381.5836032	611.1537584	209.9654127
Incidence	China	Both	55-59 years	Ischemic heart disease	Rate	1992	480.5359029	742.0619977	282.6000797
Incidence	China	Male	55-59 years	Ischemic heart disease	Number	1993	136860.0375	206819.6634	84037.86157
Incidence	China	Female	55-59 years	Ischemic heart disease	Number	1993	83153.48357	132497.3948	46144.17095
Incidence	China	Both	55-59 years	Ischemic heart disease	Number	1993	220013.5211	338178.6759	130693.5034
Incidence	China	Male	55-59 years	Ischemic heart disease	Percent	1993	0.002087898	0.003282357	0.001268739
Incidence	China	Female	55-59 years	Ischemic heart disease	Percent	1993	0.001323755	0.002210833	0.000744717
Incidence	China	Both	55-59 years	Ischemic heart disease	Percent	1993	0.001713833	0.002729977	0.00100626
Incidence	China	Male	55-59 years	Ischemic heart disease	Rate	1993	575.5957079	869.8266695	353.4401518
Incidence	China	Female	55-59 years	Ischemic heart disease	Rate	1993	385.057129	613.5529655	213.6788649
Incidence	China	Both	55-59 years	Ischemic heart disease	Rate	1993	484.9080434	745.343101	288.0474377
Incidence	China	Male	55-59 years	Ischemic heart disease	Number	1994	138263.1769	208344.2806	85605.95254
Incidence	China	Female	55-59 years	Ischemic heart disease	Number	1994	83429.33242	132326.4839	46696.30906
Incidence	China	Both	55-59 years	Ischemic heart disease	Number	1994	221692.5093	339780.5151	132602.8494
Incidence	China	Male	55-59 years	Ischemic heart disease	Percent	1994	0.002116253	0.003319851	0.001291895
Incidence	China	Female	55-59 years	Ischemic heart disease	Percent	1994	0.001341245	0.002226347	0.000755528
Incidence	China	Both	55-59 years	Ischemic heart disease	Percent	1994	0.001738135	0.002755698	0.001028618
Incidence	China	Male	55-59 years	Ischemic heart disease	Rate	1994	581.8294327	876.7398328	360.2409833
Incidence	China	Female	55-59 years	Ischemic heart disease	Rate	1994	389.4772526	617.746228	217.9946744
Incidence	China	Both	55-59 years	Ischemic heart disease	Rate	1994	490.6397871	751.9867952	293.4706004
Incidence	China	Male	55-59 years	Ischemic heart disease	Number	1995	139451.7739	209757.8315	86807.42956
Incidence	China	Female	55-59 years	Ischemic heart disease	Number	1995	84390.1444	133410.6443	47427.99675
Incidence	China	Both	55-59 years	Ischemic heart disease	Number	1995	223841.9183	342271.1773	134780.7656
Incidence	China	Male	55-59 years	Ischemic heart disease	Percent	1995	0.002146735	0.003341587	0.001321007
Incidence	China	Female	55-59 years	Ischemic heart disease	Percent	1995	0.001361086	0.002258673	0.000767655
Incidence	China	Both	55-59 years	Ischemic heart disease	Percent	1995	0.001762933	0.002787916	0.001048668
Incidence	China	Male	55-59 years	Ischemic heart disease	Rate	1995	588.608468	885.3615295	366.4032854
Incidence	China	Female	55-59 years	Ischemic heart disease	Rate	1995	394.5694093	623.7666673	221.7514473
Incidence	China	Both	55-59 years	Ischemic heart disease	Rate	1995	496.5472638	759.2582203	298.9834114
Incidence	China	Male	55-59 years	Ischemic heart disease	Number	1996	143302.3255	214868.6411	88807.97446
Incidence	China	Female	55-59 years	Ischemic heart disease	Number	1996	87818.04592	139332.7921	49255.11675
Incidence	China	Both	55-59 years	Ischemic heart disease	Number	1996	231120.3714	353149.2406	138622.1228
Incidence	China	Male	55-59 years	Ischemic heart disease	Percent	1996	0.002222424	0.003454208	0.001366834
Incidence	China	Female	55-59 years	Ischemic heart disease	Percent	1996	0.001421734	0.002349315	0.000801727
Incidence	China	Both	55-59 years	Ischemic heart disease	Percent	1996	0.001830545	0.00289675	0.001088994
Incidence	China	Male	55-59 years	Ischemic heart disease	Rate	1996	607.4769923	910.8558106	376.4684282
Incidence	China	Female	55-59 years	Ischemic heart disease	Rate	1996	411.4275547	652.7741461	230.7602274
Incidence	China	Both	55-59 years	Ischemic heart disease	Rate	1996	514.3498301	785.9205608	308.4984023
Incidence	China	Male	55-59 years	Ischemic heart disease	Number	1997	151400.6714	229295.3954	92444.51508
Incidence	China	Female	55-59 years	Ischemic heart disease	Number	1997	94991.722	151632.9385	52942.54992
Incidence	China	Both	55-59 years	Ischemic heart disease	Number	1997	246392.3934	379372.8262	146109.306
Incidence	China	Male	55-59 years	Ischemic heart disease	Percent	1997	0.002358884	0.003688814	0.001432404
Incidence	China	Female	55-59 years	Ischemic heart disease	Percent	1997	0.001537391	0.002560754	0.000864392
Incidence	China	Both	55-59 years	Ischemic heart disease	Percent	1997	0.001955804	0.003114513	0.001149443
Incidence	China	Male	55-59 years	Ischemic heart disease	Rate	1997	642.6634863	973.3099387	392.4072053
Incidence	China	Female	55-59 years	Ischemic heart disease	Rate	1997	443.9088178	708.6006766	247.407503
Incidence	China	Both	55-59 years	Ischemic heart disease	Rate	1997	548.0594434	843.8525927	324.996173
Incidence	China	Male	55-59 years	Ischemic heart disease	Number	1998	162269.8008	247309.8094	97593.12959
Incidence	China	Female	55-59 years	Ischemic heart disease	Number	1998	103895.2601	166982.8039	57472.5214
Incidence	China	Both	55-59 years	Ischemic heart disease	Number	1998	266165.0609	413515.9121	155825.7847
Incidence	China	Male	55-59 years	Ischemic heart disease	Percent	1998	0.002515269	0.003971979	0.001504985
Incidence	China	Female	55-59 years	Ischemic heart disease	Percent	1998	0.001669585	0.002796058	0.00093598
Incidence	China	Both	55-59 years	Ischemic heart disease	Percent	1998	0.002099892	0.003373446	0.001223136
Incidence	China	Male	55-59 years	Ischemic heart disease	Rate	1998	683.049042	1041.011498	410.8028318
Incidence	China	Female	55-59 years	Ischemic heart disease	Rate	1998	481.0709268	773.1880372	266.1176179
Incidence	China	Both	55-59 years	Ischemic heart disease	Rate	1998	586.8697421	911.7649623	343.5816775
Incidence	China	Male	55-59 years	Ischemic heart disease	Number	1999	171510.2237	263153.009	102035.4668
Incidence	China	Female	55-59 years	Ischemic heart disease	Number	1999	112653.0391	182280.4145	62132.53348
Incidence	China	Both	55-59 years	Ischemic heart disease	Number	1999	284163.2628	444991.5611	164789.1535
Incidence	China	Male	55-59 years	Ischemic heart disease	Percent	1999	0.002650899	0.004209135	0.001568242
Incidence	China	Female	55-59 years	Ischemic heart disease	Percent	1999	0.001780325	0.002994802	0.000994631
Incidence	China	Both	55-59 years	Ischemic heart disease	Percent	1999	0.00222027	0.003594312	0.001285533
Incidence	China	Male	55-59 years	Ischemic heart disease	Rate	1999	717.7125045	1101.206687	426.9840528
Incidence	China	Female	55-59 years	Ischemic heart disease	Rate	1999	512.0390113	828.5145609	282.409434
Incidence	China	Both	55-59 years	Ischemic heart disease	Rate	1999	619.1236835	969.5300221	359.0360933
Incidence	China	Male	55-59 years	Ischemic heart disease	Number	2000	178598.4145	276005.1678	106041.9609
Incidence	China	Female	55-59 years	Ischemic heart disease	Number	2000	118246.4258	192158.2507	65620.55142
Incidence	China	Both	55-59 years	Ischemic heart disease	Number	2000	296844.8402	468386.5634	171802.0978
Incidence	China	Male	55-59 years	Ischemic heart disease	Percent	2000	0.002723762	0.004339788	0.001607539
Incidence	China	Female	55-59 years	Ischemic heart disease	Percent	2000	0.001830601	0.003078844	0.001022341
Incidence	China	Both	55-59 years	Ischemic heart disease	Percent	2000	0.002280332	0.003715872	0.001320446
Incidence	China	Male	55-59 years	Ischemic heart disease	Rate	2000	735.4918543	1136.625727	436.6947977
Incidence	China	Female	55-59 years	Ischemic heart disease	Rate	2000	525.8114354	854.4783063	291.7977106
Incidence	China	Both	55-59 years	Ischemic heart disease	Rate	2000	634.6740754	1001.441726	367.3243486
Incidence	China	Male	55-59 years	Ischemic heart disease	Number	2001	186525.8875	285466.4261	112018.1434
Incidence	China	Female	55-59 years	Ischemic heart disease	Number	2001	123699.6089	199699.6544	68802.17837
Incidence	China	Both	55-59 years	Ischemic heart disease	Number	2001	310225.4964	485159.8645	181303.6871
Incidence	China	Male	55-59 years	Ischemic heart disease	Percent	2001	0.002744522	0.004335178	0.001630378
Incidence	China	Female	55-59 years	Ischemic heart disease	Percent	2001	0.001832037	0.003072591	0.001030673
Incidence	China	Both	55-59 years	Ischemic heart disease	Percent	2001	0.00228959	0.003687293	0.001334261
Incidence	China	Male	55-59 years	Ischemic heart disease	Rate	2001	739.1083192	1131.159933	443.8715869
Incidence	China	Female	55-59 years	Ischemic heart disease	Rate	2001	526.1167753	849.358694	292.6280895
Incidence	China	Both	55-59 years	Ischemic heart disease	Rate	2001	636.3805315	995.2318428	371.9170027
Incidence	China	Male	55-59 years	Ischemic heart disease	Number	2002	196149.9822	299155.7079	119250.3832
Incidence	China	Female	55-59 years	Ischemic heart disease	Number	2002	130166.4858	208629.2469	73106.72781
Incidence	China	Both	55-59 years	Ischemic heart disease	Number	2002	326316.468	507785.2762	192824.0027
Incidence	China	Male	55-59 years	Ischemic heart disease	Percent	2002	0.002756618	0.004326474	0.00165326
Incidence	China	Female	55-59 years	Ischemic heart disease	Percent	2002	0.00182589	0.003045792	0.001034596
Incidence	China	Both	55-59 years	Ischemic heart disease	Percent	2002	0.002290655	0.003667162	0.001345026
Incidence	China	Male	55-59 years	Ischemic heart disease	Rate	2002	740.0830246	1128.728429	449.9372536
Incidence	China	Female	55-59 years	Ischemic heart disease	Rate	2002	524.7635577	841.0845941	294.7282962
Incidence	China	Both	55-59 years	Ischemic heart disease	Rate	2002	635.9882542	989.6695479	375.8124794
Incidence	China	Male	55-59 years	Ischemic heart disease	Number	2003	204092.9507	308830.2267	125953.8469
Incidence	China	Female	55-59 years	Ischemic heart disease	Number	2003	135416.5411	215673.9103	76773.46967
Incidence	China	Both	55-59 years	Ischemic heart disease	Number	2003	339509.4917	525448.8627	203275.3326
Incidence	China	Male	55-59 years	Ischemic heart disease	Percent	2003	0.002767558	0.004321557	0.00167887
Incidence	China	Female	55-59 years	Ischemic heart disease	Percent	2003	0.001817796	0.003003099	0.001038413
Incidence	China	Both	55-59 years	Ischemic heart disease	Percent	2003	0.002290124	0.003642043	0.001355054
Incidence	China	Male	55-59 years	Ischemic heart disease	Rate	2003	740.7436764	1120.881622	457.1422744
Incidence	China	Female	55-59 years	Ischemic heart disease	Rate	2003	522.9566002	832.8974731	296.486621
Incidence	China	Both	55-59 years	Ischemic heart disease	Rate	2003	635.2282297	983.1240627	380.3317221
Incidence	China	Male	55-59 years	Ischemic heart disease	Number	2004	223835.1339	337520.6611	139241.61
Incidence	China	Female	55-59 years	Ischemic heart disease	Number	2004	147692.2462	233835.1883	84432.36392
Incidence	China	Both	55-59 years	Ischemic heart disease	Number	2004	371527.3801	572211.4219	225282.3167
Incidence	China	Male	55-59 years	Ischemic heart disease	Percent	2004	0.002780097	0.004322104	0.001703223
Incidence	China	Female	55-59 years	Ischemic heart disease	Percent	2004	0.001811268	0.002986536	0.001041831
Incidence	China	Both	55-59 years	Ischemic heart disease	Percent	2004	0.00229247	0.003623363	0.001367018
Incidence	China	Male	55-59 years	Ischemic heart disease	Rate	2004	742.0208007	1118.892047	461.5904982
Incidence	China	Female	55-59 years	Ischemic heart disease	Rate	2004	521.4365324	825.569472	298.0936385
Incidence	China	Both	55-59 years	Ischemic heart disease	Rate	2004	635.2011345	978.3110579	385.1656454
Incidence	China	Male	55-59 years	Ischemic heart disease	Number	2005	234230.3072	350333.8021	146790.8796
Incidence	China	Female	55-59 years	Ischemic heart disease	Number	2005	154839.3989	243996.96	89064.06362
Incidence	China	Both	55-59 years	Ischemic heart disease	Number	2005	389069.7061	597352.4563	238189.3159
Incidence	China	Male	55-59 years	Ischemic heart disease	Percent	2005	0.002800749	0.004331383	0.001732432
Incidence	China	Female	55-59 years	Ischemic heart disease	Percent	2005	0.0018118	0.002984814	0.001047012
Incidence	China	Both	55-59 years	Ischemic heart disease	Percent	2005	0.002300785	0.003618564	0.001380435
Incidence	China	Male	55-59 years	Ischemic heart disease	Rate	2005	745.7343892	1115.3807	467.3477497
Incidence	China	Female	55-59 years	Ischemic heart disease	Rate	2005	521.4343384	821.6797167	299.9305179
Incidence	China	Both	55-59 years	Ischemic heart disease	Rate	2005	636.7310435	977.5956516	389.8081225
Incidence	China	Male	55-59 years	Ischemic heart disease	Number	2006	249252.1977	370094.8196	156536.2315
Incidence	China	Female	55-59 years	Ischemic heart disease	Number	2006	165495.3263	260734.9605	95357.08158
Incidence	China	Both	55-59 years	Ischemic heart disease	Number	2006	414747.524	635536.123	254628.8767
Incidence	China	Male	55-59 years	Ischemic heart disease	Percent	2006	0.002824152	0.004362679	0.001750565
Incidence	China	Female	55-59 years	Ischemic heart disease	Percent	2006	0.001819356	0.002998408	0.001051837
Incidence	China	Both	55-59 years	Ischemic heart disease	Percent	2006	0.002314044	0.003640346	0.001386713
Incidence	China	Male	55-59 years	Ischemic heart disease	Rate	2006	750.0714809	1113.721652	471.0624983
Incidence	China	Female	55-59 years	Ischemic heart disease	Rate	2006	521.8377296	822.1461166	300.6787205
Incidence	China	Both	55-59 years	Ischemic heart disease	Rate	2006	638.6193454	978.5848966	392.0720852
Incidence	China	Male	55-59 years	Ischemic heart disease	Number	2007	263637.7049	391180.9354	165961.8822
Incidence	China	Female	55-59 years	Ischemic heart disease	Number	2007	175736.5613	276887.8325	101669.7895
Incidence	China	Both	55-59 years	Ischemic heart disease	Number	2007	439374.2662	670734.1642	270143.4487
Incidence	China	Male	55-59 years	Ischemic heart disease	Percent	2007	0.002851004	0.004403306	0.001767628
Incidence	China	Female	55-59 years	Ischemic heart disease	Percent	2007	0.001834566	0.003023278	0.001059291
Incidence	China	Both	55-59 years	Ischemic heart disease	Percent	2007	0.002333716	0.003677	0.001394971
Incidence	China	Male	55-59 years	Ischemic heart disease	Rate	2007	755.128864	1120.446772	475.3591963
Incidence	China	Female	55-59 years	Ischemic heart disease	Rate	2007	522.6099233	823.4161852	302.3482451
Incidence	China	Both	55-59 years	Ischemic heart disease	Rate	2007	641.0511356	978.6073757	394.1418009
Incidence	China	Male	55-59 years	Ischemic heart disease	Number	2008	282808.387	419872.9127	178172.6721
Incidence	China	Female	55-59 years	Ischemic heart disease	Number	2008	189479.4182	298722.916	109934.926
Incidence	China	Both	55-59 years	Ischemic heart disease	Number	2008	472287.8052	718644.9645	290457.1625
Incidence	China	Male	55-59 years	Ischemic heart disease	Percent	2008	0.002871016	0.004428062	0.001779462
Incidence	China	Female	55-59 years	Ischemic heart disease	Percent	2008	0.001847975	0.003045935	0.001064329
Incidence	China	Both	55-59 years	Ischemic heart disease	Percent	2008	0.002349153	0.003708232	0.001401447
Incidence	China	Male	55-59 years	Ischemic heart disease	Rate	2008	758.9358718	1126.758009	478.138692
Incidence	China	Female	55-59 years	Ischemic heart disease	Rate	2008	523.0861156	824.669039	303.4917141
Incidence	China	Both	55-59 years	Ischemic heart disease	Rate	2008	642.6805809	977.9188836	395.248778
Incidence	China	Male	55-59 years	Ischemic heart disease	Number	2009	294356.2117	437640.4375	185344.0684
Incidence	China	Female	55-59 years	Ischemic heart disease	Number	2009	198132.8985	312645.181	115155.8352
Incidence	China	Both	55-59 years	Ischemic heart disease	Number	2009	492489.1102	747342.3099	302941.6062
Incidence	China	Male	55-59 years	Ischemic heart disease	Percent	2009	0.002885854	0.004442205	0.001789102
Incidence	China	Female	55-59 years	Ischemic heart disease	Percent	2009	0.00186196	0.003069444	0.001068643
Incidence	China	Both	55-59 years	Ischemic heart disease	Percent	2009	0.002362991	0.00373783	0.001409846
Incidence	China	Male	55-59 years	Ischemic heart disease	Rate	2009	761.4610314	1132.118589	479.4608704
Incidence	China	Female	55-59 years	Ischemic heart disease	Rate	2009	523.1617272	825.5266749	304.0642222
Incidence	China	Both	55-59 years	Ischemic heart disease	Rate	2009	643.5328753	976.5481825	395.8521699
Incidence	China	Male	55-59 years	Ischemic heart disease	Number	2010	314600.7459	469209.1941	198151.1024
Incidence	China	Female	55-59 years	Ischemic heart disease	Number	2010	211383.8978	333937.5443	122984.119
Incidence	China	Both	55-59 years	Ischemic heart disease	Number	2010	525984.6437	796083.2987	323858.291
Incidence	China	Male	55-59 years	Ischemic heart disease	Percent	2010	0.002884212	0.004429168	0.001791261
Incidence	China	Female	55-59 years	Ischemic heart disease	Percent	2010	0.001861676	0.003068535	0.001064648
Incidence	China	Both	55-59 years	Ischemic heart disease	Percent	2010	0.002362604	0.003735149	0.00140945
Incidence	China	Male	55-59 years	Ischemic heart disease	Rate	2010	761.2662242	1135.385457	479.483102
Incidence	China	Female	55-59 years	Ischemic heart disease	Rate	2010	522.2084452	824.9682574	303.823263
Incidence	China	Both	55-59 years	Ischemic heart disease	Rate	2010	642.9751411	973.1496489	395.8914635
Incidence	China	Male	55-59 years	Ischemic heart disease	Number	2011	324038.8364	482127.8472	204516.2109
Incidence	China	Female	55-59 years	Ischemic heart disease	Number	2011	216366.4783	340433.6627	126601.0568
Incidence	China	Both	55-59 years	Ischemic heart disease	Number	2011	540405.3148	812184.8058	334575.5124
Incidence	China	Male	55-59 years	Ischemic heart disease	Percent	2011	0.002871212	0.004392471	0.001792467
Incidence	China	Female	55-59 years	Ischemic heart disease	Percent	2011	0.001849026	0.003029917	0.001068746
Incidence	China	Both	55-59 years	Ischemic heart disease	Percent	2011	0.002350789	0.003686314	0.001410523
Incidence	China	Male	55-59 years	Ischemic heart disease	Rate	2011	759.6118936	1130.204179	479.4269353
Incidence	China	Female	55-59 years	Ischemic heart disease	Rate	2011	519.5929454	817.5338938	304.0259124
Incidence	China	Both	55-59 years	Ischemic heart disease	Rate	2011	641.0501325	963.4457011	396.8866898
Incidence	China	Male	55-59 years	Ischemic heart disease	Number	2012	325969.7289	483843.6524	207318.1873
Incidence	China	Female	55-59 years	Ischemic heart disease	Number	2012	215980.8437	337853.3838	127071.4041
Incidence	China	Both	55-59 years	Ischemic heart disease	Number	2012	541950.5726	809276.0682	337985.9984
Incidence	China	Male	55-59 years	Ischemic heart disease	Percent	2012	0.002844537	0.004305883	0.001786706
Incidence	China	Female	55-59 years	Ischemic heart disease	Percent	2012	0.001825329	0.002971458	0.001065494
Incidence	China	Both	55-59 years	Ischemic heart disease	Percent	2012	0.002326682	0.003613033	0.001407726
Incidence	China	Male	55-59 years	Ischemic heart disease	Rate	2012	755.3519016	1121.184547	480.4071457
Incidence	China	Female	55-59 years	Ischemic heart disease	Rate	2012	514.4586374	804.7546648	302.6795353
Incidence	China	Both	55-59 years	Ischemic heart disease	Rate	2012	636.5640897	950.5591649	396.9914607
Incidence	China	Male	55-59 years	Ischemic heart disease	Number	2013	317501.4916	468632.4913	203462.4414
Incidence	China	Female	55-59 years	Ischemic heart disease	Number	2013	208825.3818	326170.8632	123564.1898
Incidence	China	Both	55-59 years	Ischemic heart disease	Number	2013	526326.8734	783312.7399	329469.7624
Incidence	China	Male	55-59 years	Ischemic heart disease	Percent	2013	0.00281329	0.004211893	0.001771991
Incidence	China	Female	55-59 years	Ischemic heart disease	Percent	2013	0.001798974	0.002926333	0.001050668
Incidence	China	Both	55-59 years	Ischemic heart disease	Percent	2013	0.002298893	0.003553343	0.001401124
Incidence	China	Male	55-59 years	Ischemic heart disease	Rate	2013	750.1267034	1107.187699	480.6988771
Incidence	China	Female	55-59 years	Ischemic heart disease	Rate	2013	508.6055453	794.4068307	300.9472871
Incidence	China	Both	55-59 years	Ischemic heart disease	Rate	2013	631.2024332	939.3951408	395.1196988
Incidence	China	Male	55-59 years	Ischemic heart disease	Number	2014	303417.5567	445167.6223	195782.2865
Incidence	China	Female	55-59 years	Ischemic heart disease	Number	2014	198550.5774	309258.7928	117940.6806
Incidence	China	Both	55-59 years	Ischemic heart disease	Number	2014	501968.134	746815.8116	313895.6099
Incidence	China	Male	55-59 years	Ischemic heart disease	Percent	2014	0.002785549	0.004137531	0.001764502
Incidence	China	Female	55-59 years	Ischemic heart disease	Percent	2014	0.001777648	0.002874772	0.001038783
Incidence	China	Both	55-59 years	Ischemic heart disease	Percent	2014	0.002275165	0.00349776	0.001392166
Incidence	China	Male	55-59 years	Ischemic heart disease	Rate	2014	745.5150428	1093.803413	481.0487609
Incidence	China	Female	55-59 years	Ischemic heart disease	Rate	2014	503.7913712	784.6963397	299.2562297
Incidence	China	Both	55-59 years	Ischemic heart disease	Rate	2014	626.5960743	932.234188	391.8291692
Incidence	China	Male	55-59 years	Ischemic heart disease	Number	2015	290408.1304	426242.1232	188224.5473
Incidence	China	Female	55-59 years	Ischemic heart disease	Number	2015	189975.8662	295169.3721	112865.4999
Incidence	China	Both	55-59 years	Ischemic heart disease	Number	2015	480383.9965	716140.2908	299747.8155
Incidence	China	Male	55-59 years	Ischemic heart disease	Percent	2015	0.002767447	0.004105971	0.001762999
Incidence	China	Female	55-59 years	Ischemic heart disease	Percent	2015	0.001768307	0.002848437	0.001035565
Incidence	China	Both	55-59 years	Ischemic heart disease	Percent	2015	0.002261878	0.003462571	0.001390798
Incidence	China	Male	55-59 years	Ischemic heart disease	Rate	2015	742.6320239	1089.986875	481.3280412
Incidence	China	Female	55-59 years	Ischemic heart disease	Rate	2015	501.5993584	779.3451379	298.0023907
Incidence	China	Both	55-59 years	Ischemic heart disease	Rate	2015	624.0432627	930.3026887	389.3876692
Incidence	China	Male	55-59 years	Ischemic heart disease	Number	2016	284754.6086	418516.7422	183440.1553
Incidence	China	Female	55-59 years	Ischemic heart disease	Number	2016	187656.7316	293435.4668	111201.8338
Incidence	China	Both	55-59 years	Ischemic heart disease	Number	2016	472411.3402	707036.4207	295843.9614
Incidence	China	Male	55-59 years	Ischemic heart disease	Percent	2016	0.002754378	0.004107477	0.001742601
Incidence	China	Female	55-59 years	Ischemic heart disease	Percent	2016	0.001772657	0.002860156	0.001036752
Incidence	China	Both	55-59 years	Ischemic heart disease	Percent	2016	0.002257587	0.003477572	0.001378561
Incidence	China	Male	55-59 years	Ischemic heart disease	Rate	2016	740.3963496	1088.194041	476.9665434
Incidence	China	Female	55-59 years	Ischemic heart disease	Rate	2016	502.088505	785.1067937	297.5281622
Incidence	China	Both	55-59 years	Ischemic heart disease	Rate	2016	622.9464593	932.3354404	390.1154197
Incidence	China	Male	55-59 years	Ischemic heart disease	Number	2017	291140.4409	430762.1135	185769.9681
Incidence	China	Female	55-59 years	Ischemic heart disease	Number	2017	194351.9042	303899.9795	114527.6333
Incidence	China	Both	55-59 years	Ischemic heart disease	Number	2017	485492.345	731033.2923	304478.0347
Incidence	China	Male	55-59 years	Ischemic heart disease	Percent	2017	0.002739646	0.004128159	0.001722323
Incidence	China	Female	55-59 years	Ischemic heart disease	Percent	2017	0.001784047	0.002891416	0.001039369
Incidence	China	Both	55-59 years	Ischemic heart disease	Percent	2017	0.002255813	0.003495571	0.001368815
Incidence	China	Male	55-59 years	Ischemic heart disease	Rate	2017	737.3747138	1090.996116	470.5017162
Incidence	China	Female	55-59 years	Ischemic heart disease	Rate	2017	503.6707423	787.5689662	296.802948
Incidence	China	Both	55-59 years	Ischemic heart disease	Rate	2017	621.8642398	936.3761699	390.0040928
Incidence	China	Male	55-59 years	Ischemic heart disease	Number	2018	312490.0931	464048.5125	197638.251
Incidence	China	Female	55-59 years	Ischemic heart disease	Number	2018	211857.996	331008.1481	124165.4222
Incidence	China	Both	55-59 years	Ischemic heart disease	Number	2018	524348.0891	794362.0773	325154.0315
Incidence	China	Male	55-59 years	Ischemic heart disease	Percent	2018	0.002725733	0.004153531	0.00169896
Incidence	China	Female	55-59 years	Ischemic heart disease	Percent	2018	0.001796253	0.002913437	0.001038747
Incidence	China	Both	55-59 years	Ischemic heart disease	Percent	2018	0.002254294	0.003519381	0.001357506
Incidence	China	Male	55-59 years	Ischemic heart disease	Rate	2018	734.0353401	1090.044181	464.2497922
Incidence	China	Female	55-59 years	Ischemic heart disease	Rate	2018	505.426442	789.6811718	296.2195844
Incidence	China	Both	55-59 years	Ischemic heart disease	Rate	2018	620.6168404	940.2045946	384.8513457
Incidence	China	Male	55-59 years	Ischemic heart disease	Number	2019	341673.2409	507748.7692	214434.3405
Incidence	China	Female	55-59 years	Ischemic heart disease	Number	2019	234691.5393	366800.2982	137193.9215
Incidence	China	Both	55-59 years	Ischemic heart disease	Number	2019	576364.7802	877311.9171	353296.741
Incidence	China	Male	55-59 years	Ischemic heart disease	Percent	2019	0.002714887	0.004156351	0.001674801
Incidence	China	Female	55-59 years	Ischemic heart disease	Percent	2019	0.001803117	0.002940427	0.001041207
Incidence	China	Both	55-59 years	Ischemic heart disease	Percent	2019	0.002251221	0.003536936	0.001351494
Incidence	China	Male	55-59 years	Ischemic heart disease	Rate	2019	730.6614559	1085.810683	458.5635885
Incidence	China	Female	55-59 years	Ischemic heart disease	Rate	2019	506.4217514	791.4884787	296.0395855
Incidence	China	Both	55-59 years	Ischemic heart disease	Rate	2019	619.0462733	942.2794235	379.4593952
Incidence	China	Male	55-59 years	Ischemic heart disease	Number	2020	369900.3441	554121.0616	234465.2936
Incidence	China	Female	55-59 years	Ischemic heart disease	Number	2020	257704.2032	406163.8435	148294.4432
Incidence	China	Both	55-59 years	Ischemic heart disease	Number	2020	627604.5473	950421.0541	385093.9475
Incidence	China	Male	55-59 years	Ischemic heart disease	Percent	2020	0.002708107	0.004177062	0.001671757
Incidence	China	Female	55-59 years	Ischemic heart disease	Percent	2020	0.001778642	0.002914871	0.001019202
Incidence	China	Both	55-59 years	Ischemic heart disease	Percent	2020	0.002229571	0.003485539	0.001334099
Incidence	China	Male	55-59 years	Ischemic heart disease	Rate	2020	723.4661178	1083.77248	458.5767449
Incidence	China	Female	55-59 years	Ischemic heart disease	Rate	2020	505.7661246	797.1306271	291.0402893
Incidence	China	Both	55-59 years	Ischemic heart disease	Rate	2020	614.8034435	931.0355371	377.2392759
Incidence	China	Male	55-59 years	Ischemic heart disease	Number	2021	397415.1668	608663.9022	238723.0736
Incidence	China	Female	55-59 years	Ischemic heart disease	Number	2021	285344.4331	462360.9897	158305.0668
Incidence	China	Both	55-59 years	Ischemic heart disease	Number	2021	682759.5999	1062941.343	399660.1766
Incidence	China	Male	55-59 years	Ischemic heart disease	Percent	2021	0.002717755	0.00430689	0.001641898
Incidence	China	Female	55-59 years	Ischemic heart disease	Percent	2021	0.001827989	0.003075335	0.001040549
Incidence	China	Both	55-59 years	Ischemic heart disease	Percent	2021	0.002258247	0.003647624	0.001311718
Incidence	China	Male	55-59 years	Ischemic heart disease	Rate	2021	724.106016	1109.009495	434.9628001
Incidence	China	Female	55-59 years	Ischemic heart disease	Rate	2021	518.2538709	839.7583583	287.5199378
Incidence	China	Both	55-59 years	Ischemic heart disease	Rate	2021	621.015875	966.8167952	363.5178682
Incidence	China	Male	60-64 years	Ischemic heart disease	Number	1990	160886.9191	229566.0314	107408.2857
Incidence	China	Female	60-64 years	Ischemic heart disease	Number	1990	112684.3298	163194.4999	73650.51585
Incidence	China	Both	60-64 years	Ischemic heart disease	Number	1990	273571.2488	392468.6709	181833.8135
Incidence	China	Male	60-64 years	Ischemic heart disease	Percent	1990	0.003220263	0.004791729	0.0021103
Incidence	China	Female	60-64 years	Ischemic heart disease	Percent	1990	0.002273441	0.003378825	0.00147053
Incidence	China	Both	60-64 years	Ischemic heart disease	Percent	1990	0.002748552	0.004087587	0.001801539
Incidence	China	Male	60-64 years	Ischemic heart disease	Rate	1990	883.8524031	1261.149692	590.0608448
Incidence	China	Female	60-64 years	Ischemic heart disease	Rate	1990	657.6441388	952.4297349	429.8364304
Incidence	China	Both	60-64 years	Ischemic heart disease	Rate	1990	774.1677951	1110.630619	514.5638773
Incidence	China	Male	60-64 years	Ischemic heart disease	Number	1991	164667.252	233290.7777	111321.0983
Incidence	China	Female	60-64 years	Ischemic heart disease	Number	1991	115210.9147	166619.8195	76300.95337
Incidence	China	Both	60-64 years	Ischemic heart disease	Number	1991	279878.1667	397921.7662	187900.6897
Incidence	China	Male	60-64 years	Ischemic heart disease	Percent	1991	0.003208922	0.004726241	0.002115696
Incidence	China	Female	60-64 years	Ischemic heart disease	Percent	1991	0.002272768	0.003367873	0.001484591
Incidence	China	Both	60-64 years	Ischemic heart disease	Percent	1991	0.00274354	0.004055359	0.001816023
Incidence	China	Male	60-64 years	Ischemic heart disease	Rate	1991	878.8793576	1245.144049	594.1546612
Incidence	China	Female	60-64 years	Ischemic heart disease	Rate	1991	656.8430961	949.9367172	435.0087365
Incidence	China	Both	60-64 years	Ischemic heart disease	Rate	1991	771.5212683	1096.924099	517.9731599
Incidence	China	Male	60-64 years	Ischemic heart disease	Number	1992	168927.0918	238544.6049	115035.2535
Incidence	China	Female	60-64 years	Ischemic heart disease	Number	1992	118109.932	170489.9805	78724.06372
Incidence	China	Both	60-64 years	Ischemic heart disease	Number	1992	287037.0238	406470.8509	195146.787
Incidence	China	Male	60-64 years	Ischemic heart disease	Percent	1992	0.003213868	0.00470678	0.002133879
Incidence	China	Female	60-64 years	Ischemic heart disease	Percent	1992	0.002279658	0.003373292	0.001492739
Incidence	China	Both	60-64 years	Ischemic heart disease	Percent	1992	0.002749969	0.00405582	0.001824109
Incidence	China	Male	60-64 years	Ischemic heart disease	Rate	1992	878.3079083	1240.27242	598.1063892
Incidence	China	Female	60-64 years	Ischemic heart disease	Rate	1992	658.0670714	949.9103101	438.6228419
Incidence	China	Both	60-64 years	Ischemic heart disease	Rate	1992	771.9939933	1093.214566	524.8526668
Incidence	China	Male	60-64 years	Ischemic heart disease	Number	1993	173582.1729	244627.6688	118791.587
Incidence	China	Female	60-64 years	Ischemic heart disease	Number	1993	121330.1216	174493.1347	81251.66535
Incidence	China	Both	60-64 years	Ischemic heart disease	Number	1993	294912.2945	416738.2899	201334.2108
Incidence	China	Male	60-64 years	Ischemic heart disease	Percent	1993	0.003232154	0.004709332	0.002161429
Incidence	China	Female	60-64 years	Ischemic heart disease	Percent	1993	0.002292918	0.003388065	0.001499773
Incidence	China	Both	60-64 years	Ischemic heart disease	Percent	1993	0.002765861	0.004063982	0.001839612
Incidence	China	Male	60-64 years	Ischemic heart disease	Rate	1993	881.2801069	1241.979487	603.1072242
Incidence	China	Female	60-64 years	Ischemic heart disease	Rate	1993	660.975441	950.5939264	442.6382718
Incidence	China	Both	60-64 years	Ischemic heart disease	Rate	1993	775.0077802	1095.15752	529.0914712
Incidence	China	Male	60-64 years	Ischemic heart disease	Number	1994	179579.74	251652.8241	122832.8597
Incidence	China	Female	60-64 years	Ischemic heart disease	Number	1994	125654.0985	180172.3893	84302.76905
Incidence	China	Both	60-64 years	Ischemic heart disease	Number	1994	305233.8385	431133.9613	208145.5814
Incidence	China	Male	60-64 years	Ischemic heart disease	Percent	1994	0.00325977	0.004703811	0.002183469
Incidence	China	Female	60-64 years	Ischemic heart disease	Percent	1994	0.002310964	0.003410774	0.001513073
Incidence	China	Both	60-64 years	Ischemic heart disease	Percent	1994	0.002788317	0.004062159	0.001857216
Incidence	China	Male	60-64 years	Ischemic heart disease	Rate	1994	886.7304172	1242.613525	606.5251731
Incidence	China	Female	60-64 years	Ischemic heart disease	Rate	1994	665.1458748	953.7366698	446.2539601
Incidence	China	Both	60-64 years	Ischemic heart disease	Rate	1994	779.7894961	1101.430091	531.7553873
Incidence	China	Male	60-64 years	Ischemic heart disease	Number	1995	185165.1948	258595.199	126518.749
Incidence	China	Female	60-64 years	Ischemic heart disease	Number	1995	129686.5513	185214.7545	87172.08565
Incidence	China	Both	60-64 years	Ischemic heart disease	Number	1995	314851.746	442329.547	214282.0377
Incidence	China	Male	60-64 years	Ischemic heart disease	Percent	1995	0.003293179	0.004727612	0.002206026
Incidence	China	Female	60-64 years	Ischemic heart disease	Percent	1995	0.002332653	0.003431583	0.001534335
Incidence	China	Both	60-64 years	Ischemic heart disease	Percent	1995	0.002815462	0.004072332	0.001873528
Incidence	China	Male	60-64 years	Ischemic heart disease	Rate	1995	893.6678148	1248.065041	610.6208788
Incidence	China	Female	60-64 years	Ischemic heart disease	Rate	1995	670.2015654	957.1633853	450.4928823
Incidence	China	Both	60-64 years	Ischemic heart disease	Rate	1995	785.7529311	1103.89014	534.7683199
Incidence	China	Male	60-64 years	Ischemic heart disease	Number	1996	193533.9597	269958.4073	132075.6497
Incidence	China	Female	60-64 years	Ischemic heart disease	Number	1996	136146.7272	194409.9612	91536.00056
Incidence	China	Both	60-64 years	Ischemic heart disease	Number	1996	329680.6869	464184.9517	225032.85
Incidence	China	Male	60-64 years	Ischemic heart disease	Percent	1996	0.00337811	0.004875906	0.002261583
Incidence	China	Female	60-64 years	Ischemic heart disease	Percent	1996	0.002400883	0.00353922	0.001582555
Incidence	China	Both	60-64 years	Ischemic heart disease	Percent	1996	0.002891842	0.00420545	0.001933051
Incidence	China	Male	60-64 years	Ischemic heart disease	Rate	1996	914.5487542	1275.694072	624.1262313
Incidence	China	Female	60-64 years	Ischemic heart disease	Rate	1996	688.5037231	983.1450586	462.9040923
Incidence	China	Both	60-64 years	Ischemic heart disease	Rate	1996	805.3567861	1133.929028	549.7189858
Incidence	China	Male	60-64 years	Ischemic heart disease	Number	1997	205502.442	289822.2695	138935.3739
Incidence	China	Female	60-64 years	Ischemic heart disease	Number	1997	145638.9684	209423.7733	96924.14043
Incidence	China	Both	60-64 years	Ischemic heart disease	Number	1997	351141.4105	498301.9072	236687.5405
Incidence	China	Male	60-64 years	Ischemic heart disease	Percent	1997	0.003533116	0.005146694	0.002341439
Incidence	China	Female	60-64 years	Ischemic heart disease	Percent	1997	0.002532165	0.003756198	0.001660255
Incidence	China	Both	60-64 years	Ischemic heart disease	Percent	1997	0.00303529	0.004472037	0.002004755
Incidence	China	Male	60-64 years	Ischemic heart disease	Rate	1997	954.2257159	1345.754629	645.1295923
Incidence	China	Female	60-64 years	Ischemic heart disease	Rate	1997	724.530147	1041.849162	482.1818121
Incidence	China	Both	60-64 years	Ischemic heart disease	Rate	1997	843.3357585	1196.770886	568.4520838
Incidence	China	Male	60-64 years	Ischemic heart disease	Number	1998	217433.3986	310381.348	144459.088
Incidence	China	Female	60-64 years	Ischemic heart disease	Number	1998	155090.8532	224986.0103	102077.7018
Incidence	China	Both	60-64 years	Ischemic heart disease	Number	1998	372524.2517	534675.8943	247663.8986
Incidence	China	Male	60-64 years	Ischemic heart disease	Percent	1998	0.003711755	0.005480678	0.002427693
Incidence	China	Female	60-64 years	Ischemic heart disease	Percent	1998	0.002683009	0.004009899	0.001746425
Incidence	China	Both	60-64 years	Ischemic heart disease	Percent	1998	0.003200637	0.004754191	0.002093193
Incidence	China	Male	60-64 years	Ischemic heart disease	Rate	1998	1000.149532	1427.691248	664.4825046
Incidence	China	Female	60-64 years	Ischemic heart disease	Rate	1998	766.0396559	1111.272537	504.1920008
Incidence	China	Both	60-64 years	Ischemic heart disease	Rate	1998	887.2606119	1273.465711	589.8741389
Incidence	China	Male	60-64 years	Ischemic heart disease	Number	1999	226664.9668	325931.3989	148853.1026
Incidence	China	Female	60-64 years	Ischemic heart disease	Number	1999	161237.2258	235750.0363	105334.5283
Incidence	China	Both	60-64 years	Ischemic heart disease	Number	1999	387902.1925	560980.6224	254148.8718
Incidence	China	Male	60-64 years	Ischemic heart disease	Percent	1999	0.003867503	0.005765064	0.002522214
Incidence	China	Female	60-64 years	Ischemic heart disease	Percent	1999	0.002810784	0.004220876	0.001810006
Incidence	China	Both	60-64 years	Ischemic heart disease	Percent	1999	0.003344625	0.005004876	0.002166433
Incidence	China	Male	60-64 years	Ischemic heart disease	Rate	1999	1039.70067	1495.030744	682.7816083
Incidence	China	Female	60-64 years	Ischemic heart disease	Rate	1999	800.9200155	1171.050431	523.232347
Incidence	China	Both	60-64 years	Ischemic heart disease	Rate	1999	925.0636967	1337.818704	606.0906572
Incidence	China	Male	60-64 years	Ischemic heart disease	Number	2000	231356.8931	333655.003	151134.5476
Incidence	China	Female	60-64 years	Ischemic heart disease	Number	2000	164783.5375	240649.3604	106980.1525
Incidence	China	Both	60-64 years	Ischemic heart disease	Number	2000	396140.4306	574696.845	258513.5356
Incidence	China	Male	60-64 years	Ischemic heart disease	Percent	2000	0.003953092	0.005868766	0.002547512
Incidence	China	Female	60-64 years	Ischemic heart disease	Percent	2000	0.0028723	0.004312278	0.001851922
Incidence	China	Both	60-64 years	Ischemic heart disease	Percent	2000	0.003417879	0.005105303	0.002201527
Incidence	China	Male	60-64 years	Ischemic heart disease	Rate	2000	1060.312626	1529.146626	692.6522349
Incidence	China	Female	60-64 years	Ischemic heart disease	Rate	2000	817.1745466	1193.39914	530.5230058
Incidence	China	Both	60-64 years	Ischemic heart disease	Rate	2000	943.5347185	1368.82374	615.7323949
Incidence	China	Male	60-64 years	Ischemic heart disease	Number	2001	232329.0406	333015.2937	153404.1199
Incidence	China	Female	60-64 years	Ischemic heart disease	Number	2001	165312.2635	241546.4254	108191.1226
Incidence	China	Both	60-64 years	Ischemic heart disease	Number	2001	397641.3041	573264.5753	261158.8505
Incidence	China	Male	60-64 years	Ischemic heart disease	Percent	2001	0.003982265	0.00592184	0.002603784
Incidence	China	Female	60-64 years	Ischemic heart disease	Percent	2001	0.002879969	0.004313617	0.001859917
Incidence	China	Both	60-64 years	Ischemic heart disease	Percent	2001	0.003435411	0.005133054	0.002229778
Incidence	China	Male	60-64 years	Ischemic heart disease	Rate	2001	1064.88425	1526.381465	703.1304856
Incidence	China	Female	60-64 years	Ischemic heart disease	Rate	2001	818.4320662	1195.854051	535.6353009
Incidence	China	Both	60-64 years	Ischemic heart disease	Rate	2001	946.4054009	1364.397221	621.5706065
Incidence	China	Male	60-64 years	Ischemic heart disease	Number	2002	233234.3164	331817.3095	155735.3985
Incidence	China	Female	60-64 years	Ischemic heart disease	Number	2002	166131.3138	240993.0805	109285.3144
Incidence	China	Both	60-64 years	Ischemic heart disease	Number	2002	399365.6303	571880	265316.379
Incidence	China	Male	60-64 years	Ischemic heart disease	Percent	2002	0.004000541	0.005892251	0.002629027
Incidence	China	Female	60-64 years	Ischemic heart disease	Percent	2002	0.002877174	0.004295099	0.001857167
Incidence	China	Both	60-64 years	Ischemic heart disease	Percent	2002	0.003441401	0.005123724	0.002256707
Incidence	China	Male	60-64 years	Ischemic heart disease	Rate	2002	1065.468964	1515.819158	711.4357625
Incidence	China	Female	60-64 years	Ischemic heart disease	Rate	2002	816.9727886	1185.115463	537.4250405
Incidence	China	Both	60-64 years	Ischemic heart disease	Rate	2002	945.7973808	1354.354419	628.3353331
Incidence	China	Male	60-64 years	Ischemic heart disease	Number	2003	235980.1283	334192.2592	159232.3346
Incidence	China	Female	60-64 years	Ischemic heart disease	Number	2003	167807.7966	241342.2778	111253.4804
Incidence	China	Both	60-64 years	Ischemic heart disease	Number	2003	403787.9249	574048.6465	271431.275
Incidence	China	Male	60-64 years	Ischemic heart disease	Percent	2003	0.004011238	0.005840943	0.002661716
Incidence	China	Female	60-64 years	Ischemic heart disease	Percent	2003	0.002868322	0.004264666	0.001857675
Incidence	China	Both	60-64 years	Ischemic heart disease	Percent	2003	0.003441215	0.005065348	0.00226811
Incidence	China	Male	60-64 years	Ischemic heart disease	Rate	2003	1063.714736	1506.420195	717.762898
Incidence	China	Female	60-64 years	Ischemic heart disease	Rate	2003	813.9445737	1170.620445	539.6302704
Incidence	China	Both	60-64 years	Ischemic heart disease	Rate	2003	943.4045257	1341.199322	634.1682785
Incidence	China	Male	60-64 years	Ischemic heart disease	Number	2004	238186.3166	335679.9567	162128.4223
Incidence	China	Female	60-64 years	Ischemic heart disease	Number	2004	171072.5066	244596.2034	114536.3608
Incidence	China	Both	60-64 years	Ischemic heart disease	Number	2004	409258.8232	579435.5512	276738.6594
Incidence	China	Male	60-64 years	Ischemic heart disease	Percent	2004	0.004020287	0.005834052	0.002679496
Incidence	China	Female	60-64 years	Ischemic heart disease	Percent	2004	0.00285874	0.004237829	0.001867373
Incidence	China	Both	60-64 years	Ischemic heart disease	Percent	2004	0.003436461	0.005014891	0.002282662
Incidence	China	Male	60-64 years	Ischemic heart disease	Rate	2004	1061.911981	1496.570303	722.821179
Incidence	China	Female	60-64 years	Ischemic heart disease	Rate	2004	810.7250085	1159.159137	542.7961154
Incidence	China	Both	60-64 years	Ischemic heart disease	Rate	2004	940.1521956	1331.083351	635.72596
Incidence	China	Male	60-64 years	Ischemic heart disease	Number	2005	243334.3406	342293.4713	166245.4227
Incidence	China	Female	60-64 years	Ischemic heart disease	Number	2005	175238.6635	249886.3151	117853.1657
Incidence	China	Both	60-64 years	Ischemic heart disease	Number	2005	418573.0041	591771.5621	284213.2531
Incidence	China	Male	60-64 years	Ischemic heart disease	Percent	2005	0.00403374	0.005828895	0.002690915
Incidence	China	Female	60-64 years	Ischemic heart disease	Percent	2005	0.002853669	0.004210923	0.001869328
Incidence	China	Both	60-64 years	Ischemic heart disease	Percent	2005	0.003438307	0.004978922	0.002284125
Incidence	China	Male	60-64 years	Ischemic heart disease	Rate	2005	1062.226432	1494.212333	725.7104841
Incidence	China	Female	60-64 years	Ischemic heart disease	Rate	2005	808.6483785	1153.114041	543.8398661
Incidence	China	Both	60-64 years	Ischemic heart disease	Rate	2005	938.9567564	1327.481469	637.5565352
Incidence	China	Male	60-64 years	Ischemic heart disease	Number	2006	254695.1469	357222.0511	173680.4597
Incidence	China	Female	60-64 years	Ischemic heart disease	Number	2006	183717.122	262036.6447	123686.6144
Incidence	China	Both	60-64 years	Ischemic heart disease	Number	2006	438412.2689	619617.9859	297450.3788
Incidence	China	Male	60-64 years	Ischemic heart disease	Percent	2006	0.004052525	0.00584312	0.002707869
Incidence	China	Female	60-64 years	Ischemic heart disease	Percent	2006	0.00285667	0.004211636	0.001866397
Incidence	China	Both	60-64 years	Ischemic heart disease	Percent	2006	0.003447585	0.004986012	0.002296264
Incidence	China	Male	60-64 years	Ischemic heart disease	Rate	2006	1064.884255	1493.55079	726.1606247
Incidence	China	Female	60-64 years	Ischemic heart disease	Rate	2006	807.5056527	1151.749328	543.6490578
Incidence	China	Both	60-64 years	Ischemic heart disease	Rate	2006	939.4114389	1327.691456	637.3642076
Incidence	China	Male	60-64 years	Ischemic heart disease	Number	2007	269521.2833	377351.5865	183536.7168
Incidence	China	Female	60-64 years	Ischemic heart disease	Number	2007	194284.9219	277235.9692	130428.8847
Incidence	China	Both	60-64 years	Ischemic heart disease	Number	2007	463806.2052	655848.4541	314683.7463
Incidence	China	Male	60-64 years	Ischemic heart disease	Percent	2007	0.004074466	0.005874294	0.002728524
Incidence	China	Female	60-64 years	Ischemic heart disease	Percent	2007	0.002866589	0.004219481	0.001869451
Incidence	China	Both	60-64 years	Ischemic heart disease	Percent	2007	0.003463078	0.005014197	0.002306487
Incidence	China	Male	60-64 years	Ischemic heart disease	Rate	2007	1068.864403	1496.496579	727.8677992
Incidence	China	Female	60-64 years	Ischemic heart disease	Rate	2007	806.5888129	1150.966473	541.4855575
Incidence	China	Both	60-64 years	Ischemic heart disease	Rate	2007	940.7280617	1330.243188	638.2662141
Incidence	China	Male	60-64 years	Ischemic heart disease	Number	2008	282474.0114	395392.3539	192535.7387
Incidence	China	Female	60-64 years	Ischemic heart disease	Number	2008	203366.9417	290678.1922	136463.2854
Incidence	China	Both	60-64 years	Ischemic heart disease	Number	2008	485840.9532	687384.7692	329499.9429
Incidence	China	Male	60-64 years	Ischemic heart disease	Percent	2008	0.004100244	0.005910235	0.002741851
Incidence	China	Female	60-64 years	Ischemic heart disease	Percent	2008	0.002879194	0.004241073	0.00187582
Incidence	China	Both	60-64 years	Ischemic heart disease	Percent	2008	0.003482	0.005046615	0.00231652
Incidence	China	Male	60-64 years	Ischemic heart disease	Rate	2008	1074.976795	1504.69632	732.7097113
Incidence	China	Female	60-64 years	Ischemic heart disease	Rate	2008	806.6816774	1153.013217	541.2995397
Incidence	China	Both	60-64 years	Ischemic heart disease	Rate	2008	943.6090057	1335.051017	639.9606938
Incidence	China	Male	60-64 years	Ischemic heart disease	Number	2009	311243.0089	436316.5328	212383.5816
Incidence	China	Female	60-64 years	Ischemic heart disease	Number	2009	222872.933	319013.9124	149502.7113
Incidence	China	Both	60-64 years	Ischemic heart disease	Number	2009	534115.9419	755354.4544	361886.8054
Incidence	China	Male	60-64 years	Ischemic heart disease	Percent	2009	0.004123538	0.00594182	0.002758359
Incidence	China	Female	60-64 years	Ischemic heart disease	Percent	2009	0.002893735	0.004270321	0.001885712
Incidence	China	Both	60-64 years	Ischemic heart disease	Percent	2009	0.003502334	0.005079333	0.002328653
Incidence	China	Male	60-64 years	Ischemic heart disease	Rate	2009	1080.522685	1514.732534	737.3186588
Incidence	China	Female	60-64 years	Ischemic heart disease	Rate	2009	806.7532316	1154.763395	541.1684311
Incidence	China	Both	60-64 years	Ischemic heart disease	Rate	2009	946.4977383	1338.550728	641.2934271
Incidence	China	Male	60-64 years	Ischemic heart disease	Number	2010	325523.7372	456571.0572	222287.0244
Incidence	China	Female	60-64 years	Ischemic heart disease	Number	2010	234049.8176	335312.0809	157056.0029
Incidence	China	Both	60-64 years	Ischemic heart disease	Number	2010	559573.5548	790681.5033	379884.5026
Incidence	China	Male	60-64 years	Ischemic heart disease	Percent	2010	0.004136717	0.005956224	0.002771122
Incidence	China	Female	60-64 years	Ischemic heart disease	Percent	2010	0.002898126	0.004273545	0.001891908
Incidence	China	Both	60-64 years	Ischemic heart disease	Percent	2010	0.003509288	0.005089163	0.002335135
Incidence	China	Male	60-64 years	Ischemic heart disease	Rate	2010	1084.912776	1521.670208	740.8431556
Incidence	China	Female	60-64 years	Ischemic heart disease	Rate	2010	807.1170705	1156.318374	541.605126
Incidence	China	Both	60-64 years	Ischemic heart disease	Rate	2010	948.3839609	1340.073435	643.8409502
Incidence	China	Male	60-64 years	Ischemic heart disease	Number	2011	343611.2691	480319.8117	235888.6273
Incidence	China	Female	60-64 years	Ischemic heart disease	Number	2011	248660.9677	355206.7514	168158.3695
Incidence	China	Both	60-64 years	Ischemic heart disease	Number	2011	592272.2368	837527.9647	404986.0591
Incidence	China	Male	60-64 years	Ischemic heart disease	Percent	2011	0.004117387	0.005937291	0.002765832
Incidence	China	Female	60-64 years	Ischemic heart disease	Percent	2011	0.002875751	0.004233484	0.001883052
Incidence	China	Both	60-64 years	Ischemic heart disease	Percent	2011	0.003485461	0.005049352	0.002322408
Incidence	China	Male	60-64 years	Ischemic heart disease	Rate	2011	1082.034966	1512.531391	742.8154012
Incidence	China	Female	60-64 years	Ischemic heart disease	Rate	2011	802.2389415	1145.980774	542.5185691
Incidence	China	Both	60-64 years	Ischemic heart disease	Rate	2011	943.8316172	1334.665588	645.3766079
Incidence	China	Male	60-64 years	Ischemic heart disease	Number	2012	358805.0987	501286.537	248170.8156
Incidence	China	Female	60-64 years	Ischemic heart disease	Number	2012	260849.6866	371863.6611	177632.334
Incidence	China	Both	60-64 years	Ischemic heart disease	Number	2012	619654.7853	872236.849	426125.5578
Incidence	China	Male	60-64 years	Ischemic heart disease	Percent	2012	0.004078773	0.00587554	0.002762949
Incidence	China	Female	60-64 years	Ischemic heart disease	Percent	2012	0.002835661	0.004152593	0.00186782
Incidence	China	Both	60-64 years	Ischemic heart disease	Percent	2012	0.003443239	0.004969422	0.002304936
Incidence	China	Male	60-64 years	Ischemic heart disease	Rate	2012	1075.218121	1502.187037	743.6844094
Incidence	China	Female	60-64 years	Ischemic heart disease	Rate	2012	793.1886481	1130.758631	540.1423046
Incidence	China	Both	60-64 years	Ischemic heart disease	Rate	2012	935.2339916	1316.451626	643.1437565
Incidence	China	Male	60-64 years	Ischemic heart disease	Number	2013	379314.9272	526838.4629	265473.2204
Incidence	China	Female	60-64 years	Ischemic heart disease	Number	2013	277111.6554	394082.7709	189824.8463
Incidence	China	Both	60-64 years	Ischemic heart disease	Number	2013	656426.5826	918499.7682	454341.4802
Incidence	China	Male	60-64 years	Ischemic heart disease	Percent	2013	0.004026934	0.00576991	0.002752606
Incidence	China	Female	60-64 years	Ischemic heart disease	Percent	2013	0.002787323	0.00405886	0.001847967
Incidence	China	Both	60-64 years	Ischemic heart disease	Percent	2013	0.003390312	0.004874727	0.002287234
Incidence	China	Male	60-64 years	Ischemic heart disease	Rate	2013	1065.196944	1479.47439	745.5052326
Incidence	China	Female	60-64 years	Ischemic heart disease	Rate	2013	782.0334895	1112.136276	535.7024292
Incidence	China	Both	60-64 years	Ischemic heart disease	Rate	2013	923.9641349	1292.849598	639.5158938
Incidence	China	Male	60-64 years	Ischemic heart disease	Number	2014	390256.1172	541373.4846	275951.4323
Incidence	China	Female	60-64 years	Ischemic heart disease	Number	2014	286276.9232	405544.4256	196837.6793
Incidence	China	Both	60-64 years	Ischemic heart disease	Number	2014	676533.0404	944434.9995	473384.8226
Incidence	China	Male	60-64 years	Ischemic heart disease	Percent	2014	0.003980613	0.005679283	0.002718914
Incidence	China	Female	60-64 years	Ischemic heart disease	Percent	2014	0.002746807	0.003981437	0.001827378
Incidence	China	Both	60-64 years	Ischemic heart disease	Percent	2014	0.003344756	0.004801815	0.002270481
Incidence	China	Male	60-64 years	Ischemic heart disease	Rate	2014	1056.180329	1465.160955	746.8287151
Incidence	China	Female	60-64 years	Ischemic heart disease	Rate	2014	772.5267294	1094.373606	531.1722891
Incidence	China	Both	60-64 years	Ischemic heart disease	Rate	2014	914.1475984	1276.143123	639.6488758
Incidence	China	Male	60-64 years	Ischemic heart disease	Number	2015	414292.1085	575062.6334	292819.5693
Incidence	China	Female	60-64 years	Ischemic heart disease	Number	2015	303659.3025	429170.6544	209044.0215
Incidence	China	Both	60-64 years	Ischemic heart disease	Number	2015	717951.4111	1002075.828	503986.2019
Incidence	China	Male	60-64 years	Ischemic heart disease	Percent	2015	0.003947537	0.005608652	0.002687357
Incidence	China	Female	60-64 years	Ischemic heart disease	Percent	2015	0.002724579	0.003936851	0.001806864
Incidence	China	Both	60-64 years	Ischemic heart disease	Percent	2015	0.00331758	0.004766253	0.002249849
Incidence	China	Male	60-64 years	Ischemic heart disease	Rate	2015	1049.801444	1457.188227	741.9943573
Incidence	China	Female	60-64 years	Ischemic heart disease	Rate	2015	767.0856004	1084.144719	528.074251
Incidence	China	Both	60-64 years	Ischemic heart disease	Rate	2015	908.2249138	1267.648783	637.554043
Incidence	China	Male	60-64 years	Ischemic heart disease	Number	2016	427413.187	593929.2617	301938.1286
Incidence	China	Female	60-64 years	Ischemic heart disease	Number	2016	312799.6949	443892.5418	214561.7241
Incidence	China	Both	60-64 years	Ischemic heart disease	Number	2016	740212.8819	1035176.088	516287.4921
Incidence	China	Male	60-64 years	Ischemic heart disease	Percent	2016	0.003942343	0.005615801	0.002692194
Incidence	China	Female	60-64 years	Ischemic heart disease	Percent	2016	0.002733503	0.003971891	0.001817662
Incidence	China	Both	60-64 years	Ischemic heart disease	Percent	2016	0.003321519	0.004771181	0.002247881
Incidence	China	Male	60-64 years	Ischemic heart disease	Rate	2016	1050.299871	1459.486619	741.9648884
Incidence	China	Female	60-64 years	Ischemic heart disease	Rate	2016	768.7388074	1090.913542	527.3084552
Incidence	China	Both	60-64 years	Ischemic heart disease	Rate	2016	909.5269716	1271.959183	634.3815552
Incidence	China	Male	60-64 years	Ischemic heart disease	Number	2017	432585.5741	602684.6724	300488.2132
Incidence	China	Female	60-64 years	Ischemic heart disease	Number	2017	316685.1076	451917.2818	215387.7895
Incidence	China	Both	60-64 years	Ischemic heart disease	Number	2017	749270.6817	1051484.767	516206.2235
Incidence	China	Male	60-64 years	Ischemic heart disease	Percent	2017	0.003942313	0.00563735	0.002690312
Incidence	China	Female	60-64 years	Ischemic heart disease	Percent	2017	0.002755272	0.004034953	0.001819494
Incidence	China	Both	60-64 years	Ischemic heart disease	Percent	2017	0.003334954	0.004820195	0.002241892
Incidence	China	Male	60-64 years	Ischemic heart disease	Rate	2017	1051.796945	1465.379188	730.6128627
Incidence	China	Female	60-64 years	Ischemic heart disease	Rate	2017	772.7964706	1102.799191	525.6038869
Incidence	China	Both	60-64 years	Ischemic heart disease	Rate	2017	912.5500815	1280.621988	628.6967352
Incidence	China	Male	60-64 years	Ischemic heart disease	Number	2018	424298.5078	592102.392	290742.8649
Incidence	China	Female	60-64 years	Ischemic heart disease	Number	2018	311099.8776	446247.788	209975.7726
Incidence	China	Both	60-64 years	Ischemic heart disease	Number	2018	735398.3853	1034814.501	501358.0423
Incidence	China	Male	60-64 years	Ischemic heart disease	Percent	2018	0.00394264	0.005664623	0.002658505
Incidence	China	Female	60-64 years	Ischemic heart disease	Percent	2018	0.002778679	0.00408898	0.00181674
Incidence	China	Both	60-64 years	Ischemic heart disease	Percent	2018	0.00334908	0.004865434	0.002237525
Incidence	China	Male	60-64 years	Ischemic heart disease	Rate	2018	1052.532746	1468.794127	721.2289938
Incidence	China	Female	60-64 years	Ischemic heart disease	Rate	2018	777.1052928	1114.695128	524.5044952
Incidence	China	Both	60-64 years	Ischemic heart disease	Rate	2018	915.2971869	1287.958773	624.0040975
Incidence	China	Male	60-64 years	Ischemic heart disease	Number	2019	407185.3903	568113.4919	276807.6892
Incidence	China	Female	60-64 years	Ischemic heart disease	Number	2019	299275.6415	429760.116	200328.0179
Incidence	China	Both	60-64 years	Ischemic heart disease	Number	2019	706461.0318	998136.3558	477308.0005
Incidence	China	Male	60-64 years	Ischemic heart disease	Percent	2019	0.003939359	0.005680851	0.002629132
Incidence	China	Female	60-64 years	Ischemic heart disease	Percent	2019	0.002792348	0.004115248	0.001833878
Incidence	China	Both	60-64 years	Ischemic heart disease	Percent	2019	0.003355389	0.004887906	0.00223702
Incidence	China	Male	60-64 years	Ischemic heart disease	Rate	2019	1050.976802	1466.344606	714.4619303
Incidence	China	Female	60-64 years	Ischemic heart disease	Rate	2019	779.5955854	1119.500029	521.8427988
Incidence	China	Both	60-64 years	Ischemic heart disease	Rate	2019	915.9106079	1294.06101	618.8189316
Incidence	China	Male	60-64 years	Ischemic heart disease	Number	2020	386879.3824	543402.275	261593.9758
Incidence	China	Female	60-64 years	Ischemic heart disease	Number	2020	286884.2975	409162.2863	191546.2399
Incidence	China	Both	60-64 years	Ischemic heart disease	Number	2020	673763.6799	956862.6852	451784.698
Incidence	China	Male	60-64 years	Ischemic heart disease	Percent	2020	0.00393428	0.00568751	0.002635089
Incidence	China	Female	60-64 years	Ischemic heart disease	Percent	2020	0.002751138	0.004054535	0.001791057
Incidence	China	Both	60-64 years	Ischemic heart disease	Percent	2020	0.003325273	0.00480363	0.002204281
Incidence	China	Male	60-64 years	Ischemic heart disease	Rate	2020	1039.420131	1459.946664	702.818648
Incidence	China	Female	60-64 years	Ischemic heart disease	Rate	2020	778.1565021	1109.828235	519.5577218
Incidence	China	Both	60-64 years	Ischemic heart disease	Rate	2020	909.4116458	1291.524158	609.7958052
Incidence	China	Male	60-64 years	Ischemic heart disease	Number	2021	381998.7653	550616.9295	246486.5407
Incidence	China	Female	60-64 years	Ischemic heart disease	Number	2021	292526.2002	428215.7179	188647.0354
Incidence	China	Both	60-64 years	Ischemic heart disease	Number	2021	674524.9655	975680.2145	436764.9825
Incidence	China	Male	60-64 years	Ischemic heart disease	Percent	2021	0.003945624	0.005871996	0.00254474
Incidence	China	Female	60-64 years	Ischemic heart disease	Percent	2021	0.00284992	0.004301901	0.00184033
Incidence	China	Both	60-64 years	Ischemic heart disease	Percent	2021	0.003381618	0.005059324	0.002186415
Incidence	China	Male	60-64 years	Ischemic heart disease	Rate	2021	1042.990145	1503.376669	672.9944079
Incidence	China	Female	60-64 years	Ischemic heart disease	Rate	2021	804.0892177	1177.069409	518.5485848
Incidence	China	Both	60-64 years	Ischemic heart disease	Rate	2021	923.9414134	1336.453656	598.2658551
Incidence	China	Male	65-69 years	Ischemic heart disease	Number	1990	180142.8044	284775.4142	105677.8163
Incidence	China	Female	65-69 years	Ischemic heart disease	Number	1990	149302.3362	237745.746	87262.2668
Incidence	China	Both	65-69 years	Ischemic heart disease	Number	1990	329445.1406	522521.1602	192335.7938
Incidence	China	Male	65-69 years	Ischemic heart disease	Percent	1990	0.004696355	0.007826952	0.002727433
Incidence	China	Female	65-69 years	Ischemic heart disease	Percent	1990	0.003571553	0.005940505	0.002080783
Incidence	China	Both	65-69 years	Ischemic heart disease	Percent	1990	0.004109539	0.006857512	0.002407238
Incidence	China	Male	65-69 years	Ischemic heart disease	Rate	1990	1343.486524	2123.825775	788.1342943
Incidence	China	Female	65-69 years	Ischemic heart disease	Rate	1990	1076.192007	1713.704409	628.9985576
Incidence	China	Both	65-69 years	Ischemic heart disease	Rate	1990	1207.563293	1915.272971	704.9964198
Incidence	China	Male	65-69 years	Ischemic heart disease	Number	1991	183949.5939	286488.3374	109941.0667
Incidence	China	Female	65-69 years	Ischemic heart disease	Number	1991	152214.6427	239866.7506	90774.36796
Incidence	China	Both	65-69 years	Ischemic heart disease	Number	1991	336164.2366	526660.0991	200274.9986
Incidence	China	Male	65-69 years	Ischemic heart disease	Percent	1991	0.00465827	0.007593265	0.002773854
Incidence	China	Female	65-69 years	Ischemic heart disease	Percent	1991	0.003554763	0.005836398	0.002091355
Incidence	China	Both	65-69 years	Ischemic heart disease	Percent	1991	0.004083954	0.006692346	0.00243868
Incidence	China	Male	65-69 years	Ischemic heart disease	Rate	1991	1329.304573	2070.296808	794.4848349
Incidence	China	Female	65-69 years	Ischemic heart disease	Rate	1991	1069.872894	1685.954321	638.0268941
Incidence	China	Both	65-69 years	Ischemic heart disease	Rate	1991	1197.789304	1876.546536	713.6013445
Incidence	China	Male	65-69 years	Ischemic heart disease	Number	1992	188406.4831	288490.7245	113854.0231
Incidence	China	Female	65-69 years	Ischemic heart disease	Number	1992	155523.5643	241906.6495	94025.92923
Incidence	China	Both	65-69 years	Ischemic heart disease	Number	1992	343930.0474	530323.997	206469.4162
Incidence	China	Male	65-69 years	Ischemic heart disease	Percent	1992	0.004642005	0.007440797	0.002820591
Incidence	China	Female	65-69 years	Ischemic heart disease	Percent	1992	0.003553829	0.005749821	0.002113309
Incidence	China	Both	65-69 years	Ischemic heart disease	Percent	1992	0.00407721	0.006581765	0.002455064
Incidence	China	Male	65-69 years	Ischemic heart disease	Rate	1992	1321.422912	2023.381823	798.5357631
Incidence	China	Female	65-69 years	Ischemic heart disease	Rate	1992	1068.107141	1661.370229	645.7527311
Incidence	China	Both	65-69 years	Ischemic heart disease	Rate	1992	1193.434119	1840.21942	716.4469861
Incidence	China	Male	65-69 years	Ischemic heart disease	Number	1993	193866.0507	293872.3037	117287.0745
Incidence	China	Female	65-69 years	Ischemic heart disease	Number	1993	159408.7213	245672.0627	95949.58725
Incidence	China	Both	65-69 years	Ischemic heart disease	Number	1993	353274.772	538531.2678	214785.5158
Incidence	China	Male	65-69 years	Ischemic heart disease	Percent	1993	0.004643197	0.007364657	0.00282357
Incidence	China	Female	65-69 years	Ischemic heart disease	Percent	1993	0.003564286	0.005702477	0.002145316
Incidence	China	Both	65-69 years	Ischemic heart disease	Percent	1993	0.004084981	0.006514455	0.002468636
Incidence	China	Male	65-69 years	Ischemic heart disease	Rate	1993	1318.714082	1998.975807	797.8091891
Incidence	China	Female	65-69 years	Ischemic heart disease	Rate	1993	1069.725336	1648.602583	643.877597
Incidence	China	Both	65-69 years	Ischemic heart disease	Rate	1993	1193.375701	1819.179234	725.5536927
Incidence	China	Male	65-69 years	Ischemic heart disease	Number	1994	199974.7387	298569.9842	123102.3162
Incidence	China	Female	65-69 years	Ischemic heart disease	Number	1994	163407.8908	251436.4695	98749.57131
Incidence	China	Both	65-69 years	Ischemic heart disease	Number	1994	363382.6295	551534.9227	223040.8709
Incidence	China	Male	65-69 years	Ischemic heart disease	Percent	1994	0.004658761	0.007342142	0.002844527
Incidence	China	Female	65-69 years	Ischemic heart disease	Percent	1994	0.003582736	0.005694391	0.002142565
Incidence	China	Both	65-69 years	Ischemic heart disease	Percent	1994	0.0041042	0.00649271	0.002492542
Incidence	China	Male	65-69 years	Ischemic heart disease	Rate	1994	1320.190009	1971.094513	812.6948881
Incidence	China	Female	65-69 years	Ischemic heart disease	Rate	1994	1073.619651	1651.983471	648.8026973
Incidence	China	Both	65-69 years	Ischemic heart disease	Rate	1994	1196.609051	1816.189402	734.467482
Incidence	China	Male	65-69 years	Ischemic heart disease	Number	1995	206736.5111	305924.5765	129113.8116
Incidence	China	Female	65-69 years	Ischemic heart disease	Number	1995	167507.2476	256359.6687	101357.1531
Incidence	China	Both	65-69 years	Ischemic heart disease	Number	1995	374243.7588	563392.2266	230691.5762
Incidence	China	Male	65-69 years	Ischemic heart disease	Percent	1995	0.004685313	0.007332321	0.002886718
Incidence	China	Female	65-69 years	Ischemic heart disease	Percent	1995	0.003605996	0.0057068	0.002164916
Incidence	China	Both	65-69 years	Ischemic heart disease	Percent	1995	0.004131546	0.006498277	0.002525201
Incidence	China	Male	65-69 years	Ischemic heart disease	Rate	1995	1324.775362	1960.376226	827.3661752
Incidence	China	Female	65-69 years	Ischemic heart disease	Rate	1995	1078.644188	1650.799417	652.6780521
Incidence	China	Both	65-69 years	Ischemic heart disease	Rate	1995	1202.010081	1809.524194	740.9438199
Incidence	China	Male	65-69 years	Ischemic heart disease	Number	1996	215324.3081	320753.5013	131352.9515
Incidence	China	Female	65-69 years	Ischemic heart disease	Number	1996	173484.5727	266675.6404	104745.3137
Incidence	China	Both	65-69 years	Ischemic heart disease	Number	1996	388808.8808	588578.2702	239256.5599
Incidence	China	Male	65-69 years	Ischemic heart disease	Percent	1996	0.004758668	0.007487549	0.002899442
Incidence	China	Female	65-69 years	Ischemic heart disease	Percent	1996	0.003666335	0.005821361	0.002205424
Incidence	China	Both	65-69 years	Ischemic heart disease	Percent	1996	0.004200067	0.006634868	0.002534866
Incidence	China	Male	65-69 years	Ischemic heart disease	Rate	1996	1342.720214	2000.156014	819.09128
Incidence	China	Female	65-69 years	Ischemic heart disease	Rate	1996	1094.525268	1682.473676	660.8448851
Incidence	China	Both	65-69 years	Ischemic heart disease	Rate	1996	1219.347448	1845.846243	750.3349079
Incidence	China	Male	65-69 years	Ischemic heart disease	Number	1997	226681.6378	344687.457	134944.2762
Incidence	China	Female	65-69 years	Ischemic heart disease	Number	1997	182092.697	281884.4849	108871.2841
Incidence	China	Both	65-69 years	Ischemic heart disease	Number	1997	408774.3349	626665.216	245348.8655
Incidence	China	Male	65-69 years	Ischemic heart disease	Percent	1997	0.004894127	0.007780945	0.002960331
Incidence	China	Female	65-69 years	Ischemic heart disease	Percent	1997	0.003778611	0.006078244	0.002254782
Incidence	China	Both	65-69 years	Ischemic heart disease	Percent	1997	0.004325093	0.006921704	0.002588738
Incidence	China	Male	65-69 years	Ischemic heart disease	Rate	1997	1377.968738	2095.311048	820.3090277
Incidence	China	Female	65-69 years	Ischemic heart disease	Rate	1997	1125.205806	1741.849422	672.7485668
Incidence	China	Both	65-69 years	Ischemic heart disease	Rate	1997	1252.622702	1920.313994	751.8318362
Incidence	China	Male	65-69 years	Ischemic heart disease	Number	1998	239265.2106	369435.7219	141215.4192
Incidence	China	Female	65-69 years	Ischemic heart disease	Number	1998	191887.4475	301088.0173	113482.2715
Incidence	China	Both	65-69 years	Ischemic heart disease	Number	1998	431152.6581	670415.9646	255462.9619
Incidence	China	Male	65-69 years	Ischemic heart disease	Percent	1998	0.005053146	0.008132892	0.003018591
Incidence	China	Female	65-69 years	Ischemic heart disease	Percent	1998	0.003907615	0.006399919	0.00230373
Incidence	China	Both	65-69 years	Ischemic heart disease	Percent	1998	0.004469731	0.007274306	0.002647509
Incidence	China	Male	65-69 years	Ischemic heart disease	Rate	1998	1419.679329	2192.045624	837.9012192
Incidence	China	Female	65-69 years	Ischemic heart disease	Rate	1998	1160.768978	1821.347016	686.4789854
Incidence	China	Both	65-69 years	Ischemic heart disease	Rate	1998	1291.474347	2008.163475	765.2135633
Incidence	China	Male	65-69 years	Ischemic heart disease	Number	1999	252852.4861	395497.0368	148136.4232
Incidence	China	Female	65-69 years	Ischemic heart disease	Number	1999	202636.6854	321513.391	118619.2344
Incidence	China	Both	65-69 years	Ischemic heart disease	Number	1999	455489.1715	716602.8987	268083.7291
Incidence	China	Male	65-69 years	Ischemic heart disease	Percent	1999	0.005197147	0.008482353	0.003052084
Incidence	China	Female	65-69 years	Ischemic heart disease	Percent	1999	0.004020035	0.006686727	0.002337761
Incidence	China	Both	65-69 years	Ischemic heart disease	Percent	1999	0.004597942	0.007569239	0.0026994
Incidence	China	Male	65-69 years	Ischemic heart disease	Rate	1999	1456.763684	2278.584361	853.4611029
Incidence	China	Female	65-69 years	Ischemic heart disease	Rate	1999	1191.178811	1889.983237	697.2909091
Incidence	China	Both	65-69 years	Ischemic heart disease	Rate	1999	1325.306942	2085.052413	780.0256283
Incidence	China	Male	65-69 years	Ischemic heart disease	Number	2000	263235.1346	413291.872	153968.514
Incidence	China	Female	65-69 years	Ischemic heart disease	Number	2000	210452.7266	335666.1543	122156.02
Incidence	China	Both	65-69 years	Ischemic heart disease	Number	2000	473687.8612	750506.9153	277701.3397
Incidence	China	Male	65-69 years	Ischemic heart disease	Percent	2000	0.005286728	0.008706545	0.003112001
Incidence	China	Female	65-69 years	Ischemic heart disease	Percent	2000	0.004080611	0.006805645	0.002363519
Incidence	China	Both	65-69 years	Ischemic heart disease	Percent	2000	0.004672835	0.007726305	0.002713401
Incidence	China	Male	65-69 years	Ischemic heart disease	Rate	2000	1478.364041	2321.102929	864.7079537
Incidence	China	Female	65-69 years	Ischemic heart disease	Rate	2000	1206.606538	1924.503345	700.3675112
Incidence	China	Both	65-69 years	Ischemic heart disease	Rate	2000	1343.889032	2129.24606	787.8601401
Incidence	China	Male	65-69 years	Ischemic heart disease	Number	2001	271401.2522	421290.6599	158811.9185
Incidence	China	Female	65-69 years	Ischemic heart disease	Number	2001	216041.9893	341350.0997	126708.011
Incidence	China	Both	65-69 years	Ischemic heart disease	Number	2001	487443.2415	762325.9216	288025.0989
Incidence	China	Male	65-69 years	Ischemic heart disease	Percent	2001	0.005333825	0.00869385	0.003139248
Incidence	China	Female	65-69 years	Ischemic heart disease	Percent	2001	0.004097421	0.006772375	0.002389829
Incidence	China	Both	65-69 years	Ischemic heart disease	Percent	2001	0.004704406	0.007712226	0.002754451
Incidence	China	Male	65-69 years	Ischemic heart disease	Rate	2001	1486.378937	2307.275881	869.7627171
Incidence	China	Female	65-69 years	Ischemic heart disease	Rate	2001	1209.317159	1910.74214	709.2610675
Incidence	China	Both	65-69 years	Ischemic heart disease	Rate	2001	1349.360643	2110.302305	797.3230516
Incidence	China	Male	65-69 years	Ischemic heart disease	Number	2002	278381.2514	426608.0536	163548.8132
Incidence	China	Female	65-69 years	Ischemic heart disease	Number	2002	220261.5738	344177.0492	130682.7579
Incidence	China	Both	65-69 years	Ischemic heart disease	Number	2002	498642.8251	770785.1028	294630.8119
Incidence	China	Male	65-69 years	Ischemic heart disease	Percent	2002	0.005375737	0.00865903	0.00318943
Incidence	China	Female	65-69 years	Ischemic heart disease	Percent	2002	0.0041041	0.006696739	0.002402091
Incidence	China	Both	65-69 years	Ischemic heart disease	Percent	2002	0.004728351	0.007653218	0.002801567
Incidence	China	Male	65-69 years	Ischemic heart disease	Rate	2002	1491.01403	2284.918937	875.9698212
Incidence	China	Female	65-69 years	Ischemic heart disease	Rate	2002	1209.027371	1889.205937	717.3245357
Incidence	China	Both	65-69 years	Ischemic heart disease	Rate	2002	1351.750287	2089.489573	798.702527
Incidence	China	Male	65-69 years	Ischemic heart disease	Number	2003	282853.2165	429877.0953	168574.1772
Incidence	China	Female	65-69 years	Ischemic heart disease	Number	2003	222259.4055	344351.6166	132078.9297
Incidence	China	Both	65-69 years	Ischemic heart disease	Number	2003	505112.622	774422.4184	303136.9103
Incidence	China	Male	65-69 years	Ischemic heart disease	Percent	2003	0.005412699	0.008597902	0.003279499
Incidence	China	Female	65-69 years	Ischemic heart disease	Percent	2003	0.004104298	0.006619428	0.002417691
Incidence	China	Both	65-69 years	Ischemic heart disease	Percent	2003	0.00474664	0.007585427	0.002832329
Incidence	China	Male	65-69 years	Ischemic heart disease	Rate	2003	1493.875953	2270.375651	890.3165849
Incidence	China	Female	65-69 years	Ischemic heart disease	Rate	2003	1207.020529	1870.06471	717.27889
Incidence	China	Both	65-69 years	Ischemic heart disease	Rate	2003	1352.446332	2073.527198	811.6534506
Incidence	China	Male	65-69 years	Ischemic heart disease	Number	2004	285393.6552	429710.9754	173161.1393
Incidence	China	Female	65-69 years	Ischemic heart disease	Number	2004	221366.6405	341960.4584	132528.328
Incidence	China	Both	65-69 years	Ischemic heart disease	Number	2004	506760.2957	772873.3697	306262.6072
Incidence	China	Male	65-69 years	Ischemic heart disease	Percent	2004	0.005445256	0.008570596	0.003305699
Incidence	China	Female	65-69 years	Ischemic heart disease	Percent	2004	0.00410164	0.006527694	0.002428081
Incidence	China	Both	65-69 years	Ischemic heart disease	Percent	2004	0.004763398	0.007565627	0.002872938
Incidence	China	Male	65-69 years	Ischemic heart disease	Rate	2004	1496.235805	2252.849478	907.8334153
Incidence	China	Female	65-69 years	Ischemic heart disease	Rate	2004	1204.393694	1860.510774	721.0493967
Incidence	China	Both	65-69 years	Ischemic heart disease	Rate	2004	1353.0193	2063.525092	817.7026141
Incidence	China	Male	65-69 years	Ischemic heart disease	Number	2005	287763.8257	431618.4947	177189.6922
Incidence	China	Female	65-69 years	Ischemic heart disease	Number	2005	222377.6422	342566.8339	133779.2625
Incidence	China	Both	65-69 years	Ischemic heart disease	Number	2005	510141.4678	776335.8766	310369.5951
Incidence	China	Male	65-69 years	Ischemic heart disease	Percent	2005	0.005473789	0.008607714	0.00336082
Incidence	China	Female	65-69 years	Ischemic heart disease	Percent	2005	0.004099604	0.006488938	0.002465263
Incidence	China	Both	65-69 years	Ischemic heart disease	Percent	2005	0.004775726	0.007567634	0.002897236
Incidence	China	Male	65-69 years	Ischemic heart disease	Rate	2005	1499.388639	2248.941005	923.2439512
Incidence	China	Female	65-69 years	Ischemic heart disease	Rate	2005	1202.171901	1851.91379	723.2097114
Incidence	China	Both	65-69 years	Ischemic heart disease	Rate	2005	1353.516989	2059.789028	823.4784789
Incidence	China	Male	65-69 years	Ischemic heart disease	Number	2006	291109.9675	435806.9934	178993.5518
Incidence	China	Female	65-69 years	Ischemic heart disease	Number	2006	223802.181	344248.1678	134548.3062
Incidence	China	Both	65-69 years	Ischemic heart disease	Number	2006	514912.1485	780645.2507	313281.085
Incidence	China	Male	65-69 years	Ischemic heart disease	Percent	2006	0.005507565	0.008623971	0.003384156
Incidence	China	Female	65-69 years	Ischemic heart disease	Percent	2006	0.004104342	0.006505744	0.002471031
Incidence	China	Both	65-69 years	Ischemic heart disease	Percent	2006	0.004794828	0.007586119	0.002916469
Incidence	China	Male	65-69 years	Ischemic heart disease	Rate	2006	1505.887333	2254.392857	925.918562
Incidence	China	Female	65-69 years	Ischemic heart disease	Rate	2006	1200.562913	1846.682553	721.7700275
Incidence	China	Both	65-69 years	Ischemic heart disease	Rate	2006	1355.999207	2055.796011	825.0123912
Incidence	China	Male	65-69 years	Ischemic heart disease	Number	2007	296384.3234	443251.4702	181540.8843
Incidence	China	Female	65-69 years	Ischemic heart disease	Number	2007	226477.3164	347602.66	136594.0592
Incidence	China	Both	65-69 years	Ischemic heart disease	Number	2007	522861.6398	790854.1302	317476.5667
Incidence	China	Male	65-69 years	Ischemic heart disease	Percent	2007	0.005545198	0.00866902	0.003409605
Incidence	China	Female	65-69 years	Ischemic heart disease	Percent	2007	0.004113625	0.006534458	0.002490863
Incidence	China	Both	65-69 years	Ischemic heart disease	Percent	2007	0.00481862	0.007609777	0.002933045
Incidence	China	Male	65-69 years	Ischemic heart disease	Rate	2007	1514.786206	2265.40731	927.8345904
Incidence	China	Female	65-69 years	Ischemic heart disease	Rate	2007	1198.376057	1839.295483	722.7701769
Incidence	China	Both	65-69 years	Ischemic heart disease	Rate	2007	1359.32613	2056.048105	825.3697724
Incidence	China	Male	65-69 years	Ischemic heart disease	Number	2008	304414.0977	454833.774	185560.471
Incidence	China	Female	65-69 years	Ischemic heart disease	Number	2008	230508.3993	352622.7067	139313.9582
Incidence	China	Both	65-69 years	Ischemic heart disease	Number	2008	534922.497	807450.4548	324834.9692
Incidence	China	Male	65-69 years	Ischemic heart disease	Percent	2008	0.005568909	0.008705956	0.00342237
Incidence	China	Female	65-69 years	Ischemic heart disease	Percent	2008	0.004110074	0.00654486	0.002496367
Incidence	China	Both	65-69 years	Ischemic heart disease	Percent	2008	0.004829948	0.007622671	0.002938572
Incidence	China	Male	65-69 years	Ischemic heart disease	Rate	2008	1522.827188	2275.299476	928.2636133
Incidence	China	Female	65-69 years	Ischemic heart disease	Rate	2008	1195.144492	1828.28516	722.3177562
Incidence	China	Both	65-69 years	Ischemic heart disease	Rate	2008	1361.918297	2055.777341	827.0332444
Incidence	China	Male	65-69 years	Ischemic heart disease	Number	2009	310698.1589	464434.6054	188586.4027
Incidence	China	Female	65-69 years	Ischemic heart disease	Number	2009	236369.7667	360578.5621	143157.4999
Incidence	China	Both	65-69 years	Ischemic heart disease	Number	2009	547067.9256	825013.1675	332076.2042
Incidence	China	Male	65-69 years	Ischemic heart disease	Percent	2009	0.005588359	0.00873887	0.003426712
Incidence	China	Female	65-69 years	Ischemic heart disease	Percent	2009	0.00411799	0.006570926	0.00250573
Incidence	China	Both	65-69 years	Ischemic heart disease	Percent	2009	0.004841261	0.007636013	0.002945239
Incidence	China	Male	65-69 years	Ischemic heart disease	Rate	2009	1527.749326	2283.694432	927.3075534
Incidence	China	Female	65-69 years	Ischemic heart disease	Rate	2009	1190.867037	1816.649945	721.2493798
Incidence	China	Both	65-69 years	Ischemic heart disease	Rate	2009	1361.355527	2053.010573	826.3576692
Incidence	China	Male	65-69 years	Ischemic heart disease	Number	2010	318463.3511	475772.1344	192965.8822
Incidence	China	Female	65-69 years	Ischemic heart disease	Number	2010	242641.7435	368881.1635	147445.8242
Incidence	China	Both	65-69 years	Ischemic heart disease	Number	2010	561105.0946	844653.2979	340846.7295
Incidence	China	Male	65-69 years	Ischemic heart disease	Percent	2010	0.005576801	0.008716712	0.003414664
Incidence	China	Female	65-69 years	Ischemic heart disease	Percent	2010	0.004100245	0.006531925	0.002495173
Incidence	China	Both	65-69 years	Ischemic heart disease	Percent	2010	0.004825166	0.007600748	0.002939163
Incidence	China	Male	65-69 years	Ischemic heart disease	Rate	2010	1526.687946	2280.813727	925.0630731
Incidence	China	Female	65-69 years	Ischemic heart disease	Rate	2010	1185.160195	1801.764467	720.1849078
Incidence	China	Both	65-69 years	Ischemic heart disease	Rate	2010	1357.520551	2043.528426	824.6341811
Incidence	China	Male	65-69 years	Ischemic heart disease	Number	2011	331096.1691	491418.3901	202289.3308
Incidence	China	Female	65-69 years	Ischemic heart disease	Number	2011	253030.0989	381596.0446	154653.7006
Incidence	China	Both	65-69 years	Ischemic heart disease	Number	2011	584126.2681	871960.5258	356452.166
Incidence	China	Male	65-69 years	Ischemic heart disease	Percent	2011	0.005529819	0.008603119	0.003435082
Incidence	China	Female	65-69 years	Ischemic heart disease	Percent	2011	0.004053626	0.006411916	0.002478362
Incidence	China	Both	65-69 years	Ischemic heart disease	Percent	2011	0.004776167	0.007486354	0.002946283
Incidence	China	Male	65-69 years	Ischemic heart disease	Rate	2011	1516.825275	2251.297068	926.7324677
Incidence	China	Female	65-69 years	Ischemic heart disease	Rate	2011	1173.547758	1769.833646	717.280293
Incidence	China	Both	65-69 years	Ischemic heart disease	Rate	2011	1346.243141	2009.618367	821.5197803
Incidence	China	Male	65-69 years	Ischemic heart disease	Number	2012	345698.3745	509151.6259	213943.9339
Incidence	China	Female	65-69 years	Ischemic heart disease	Number	2012	264455.0301	394958.96	162845.7258
Incidence	China	Both	65-69 years	Ischemic heart disease	Number	2012	610153.4045	903276.3971	376464.6094
Incidence	China	Male	65-69 years	Ischemic heart disease	Percent	2012	0.005458748	0.008397014	0.003417104
Incidence	China	Female	65-69 years	Ischemic heart disease	Percent	2012	0.003982751	0.006240568	0.002466811
Incidence	China	Both	65-69 years	Ischemic heart disease	Percent	2012	0.004703095	0.007306798	0.002918461
Incidence	China	Male	65-69 years	Ischemic heart disease	Rate	2012	1501.244836	2211.064053	929.0822569
Incidence	China	Female	65-69 years	Ischemic heart disease	Rate	2012	1156.1281	1726.657087	711.9188451
Incidence	China	Both	65-69 years	Ischemic heart disease	Rate	2012	1329.262582	1967.851866	820.1549233
Incidence	China	Male	65-69 years	Ischemic heart disease	Number	2013	357245.3573	521334.6038	223927.4644
Incidence	China	Female	65-69 years	Ischemic heart disease	Number	2013	273310.6232	404159.5361	170707.8009
Incidence	China	Both	65-69 years	Ischemic heart disease	Number	2013	630555.9805	925183.8169	393864.703
Incidence	China	Male	65-69 years	Ischemic heart disease	Percent	2013	0.005398339	0.008196609	0.003418231
Incidence	China	Female	65-69 years	Ischemic heart disease	Percent	2013	0.003917246	0.006081206	0.002456788
Incidence	China	Both	65-69 years	Ischemic heart disease	Percent	2013	0.004638027	0.00711357	0.002910826
Incidence	China	Male	65-69 years	Ischemic heart disease	Rate	2013	1488.526301	2172.233323	933.0335961
Incidence	China	Female	65-69 years	Ischemic heart disease	Rate	2013	1140.167165	1686.028253	712.1400081
Incidence	China	Both	65-69 years	Ischemic heart disease	Rate	2013	1314.45143	1928.630017	821.0468829
Incidence	China	Male	65-69 years	Ischemic heart disease	Number	2014	389978.4472	564326.2209	245705.3786
Incidence	China	Female	65-69 years	Ischemic heart disease	Number	2014	296876.6038	435465.0824	188134.6714
Incidence	China	Both	65-69 years	Ischemic heart disease	Number	2014	686855.051	1001239.393	433439.0477
Incidence	China	Male	65-69 years	Ischemic heart disease	Percent	2014	0.005355023	0.008067311	0.003429099
Incidence	China	Female	65-69 years	Ischemic heart disease	Percent	2014	0.003869085	0.005940407	0.002444807
Incidence	China	Both	65-69 years	Ischemic heart disease	Percent	2014	0.004592458	0.006986044	0.00292156
Incidence	China	Male	65-69 years	Ischemic heart disease	Rate	2014	1479.856013	2141.455656	932.3812242
Incidence	China	Female	65-69 years	Ischemic heart disease	Rate	2014	1128.387165	1655.142923	715.0740267
Incidence	China	Both	65-69 years	Ischemic heart disease	Rate	2014	1304.263884	1901.245943	823.0541435
Incidence	China	Male	65-69 years	Ischemic heart disease	Number	2015	406722.9887	587169.0982	257709.702
Incidence	China	Female	65-69 years	Ischemic heart disease	Number	2015	311278.0979	454494.1993	198587.9044
Incidence	China	Both	65-69 years	Ischemic heart disease	Number	2015	718001.0867	1040604.519	455142.7535
Incidence	China	Male	65-69 years	Ischemic heart disease	Percent	2015	0.005347471	0.008040617	0.00345391
Incidence	China	Female	65-69 years	Ischemic heart disease	Percent	2015	0.00385961	0.005899095	0.002438123
Incidence	China	Both	65-69 years	Ischemic heart disease	Percent	2015	0.00458154	0.006932223	0.002939389
Incidence	China	Male	65-69 years	Ischemic heart disease	Rate	2015	1480.038996	2136.670871	937.789157
Incidence	China	Female	65-69 years	Ischemic heart disease	Rate	2015	1126.25609	1644.435838	718.5241693
Incidence	China	Both	65-69 years	Ischemic heart disease	Rate	2015	1302.641292	1887.928082	825.747698
Incidence	China	Male	65-69 years	Ischemic heart disease	Number	2016	431781.2914	625839.5964	272584.0674
Incidence	China	Female	65-69 years	Ischemic heart disease	Number	2016	333903.2534	489441.964	210746.9901
Incidence	China	Both	65-69 years	Ischemic heart disease	Number	2016	765684.5448	1119085.262	481842.1429
Incidence	China	Male	65-69 years	Ischemic heart disease	Percent	2016	0.005346877	0.008095905	0.00342809
Incidence	China	Female	65-69 years	Ischemic heart disease	Percent	2016	0.003871974	0.005965665	0.002420383
Incidence	China	Both	65-69 years	Ischemic heart disease	Percent	2016	0.004585034	0.007011913	0.002903956
Incidence	China	Male	65-69 years	Ischemic heart disease	Rate	2016	1481.164131	2146.853466	935.0607617
Incidence	China	Female	65-69 years	Ischemic heart disease	Rate	2016	1128.572717	1654.284113	712.3120271
Incidence	China	Both	65-69 years	Ischemic heart disease	Rate	2016	1303.563269	1905.221219	820.3270174
Incidence	China	Male	65-69 years	Ischemic heart disease	Number	2017	455557.3864	670209.4594	283396.5851
Incidence	China	Female	65-69 years	Ischemic heart disease	Number	2017	356585.7185	528226.5163	220602.0352
Incidence	China	Both	65-69 years	Ischemic heart disease	Number	2017	812143.1049	1197143.867	503088.9133
Incidence	China	Male	65-69 years	Ischemic heart disease	Percent	2017	0.005353097	0.008247634	0.003376948
Incidence	China	Female	65-69 years	Ischemic heart disease	Percent	2017	0.003901898	0.006075644	0.002387885
Incidence	China	Both	65-69 years	Ischemic heart disease	Percent	2017	0.004601483	0.007136732	0.002860009
Incidence	China	Male	65-69 years	Ischemic heart disease	Rate	2017	1483.373658	2182.317941	922.7883066
Incidence	China	Female	65-69 years	Ischemic heart disease	Rate	2017	1134.545285	1680.653129	701.8873329
Incidence	China	Both	65-69 years	Ischemic heart disease	Rate	2017	1306.941589	1926.504206	809.5960177
Incidence	China	Male	65-69 years	Ischemic heart disease	Number	2018	486840.1916	725311.4807	298162.6739
Incidence	China	Female	65-69 years	Ischemic heart disease	Number	2018	386000.5091	579306.9058	235167.9492
Incidence	China	Both	65-69 years	Ischemic heart disease	Number	2018	872840.7007	1298946.67	533638.9912
Incidence	China	Male	65-69 years	Ischemic heart disease	Percent	2018	0.00534884	0.008372021	0.003325464
Incidence	China	Female	65-69 years	Ischemic heart disease	Percent	2018	0.003926411	0.006196141	0.002361399
Incidence	China	Both	65-69 years	Ischemic heart disease	Percent	2018	0.00461007	0.007236277	0.002823209
Incidence	China	Male	65-69 years	Ischemic heart disease	Rate	2018	1481.668582	2207.44148	907.4400059
Incidence	China	Female	65-69 years	Ischemic heart disease	Rate	2018	1138.874683	1709.215281	693.8509595
Incidence	China	Both	65-69 years	Ischemic heart disease	Rate	2018	1307.612538	1945.966716	799.4506157
Incidence	China	Male	65-69 years	Ischemic heart disease	Number	2019	505107.3489	762714.8369	306504.1409
Incidence	China	Female	65-69 years	Ischemic heart disease	Number	2019	404581.2938	614467.4011	242275.6245
Incidence	China	Both	65-69 years	Ischemic heart disease	Number	2019	909688.6427	1375561.686	546805.8944
Incidence	China	Male	65-69 years	Ischemic heart disease	Percent	2019	0.005339338	0.008442946	0.003304208
Incidence	China	Female	65-69 years	Ischemic heart disease	Percent	2019	0.003936812	0.006267089	0.002342305
Incidence	China	Both	65-69 years	Ischemic heart disease	Percent	2019	0.00460888	0.007294263	0.002800375
Incidence	China	Male	65-69 years	Ischemic heart disease	Rate	2019	1477.230553	2230.626148	896.398127
Incidence	China	Female	65-69 years	Ischemic heart disease	Rate	2019	1140.245355	1731.774579	682.813713
Incidence	China	Both	65-69 years	Ischemic heart disease	Rate	2019	1305.620579	1974.25972	784.7971215
Incidence	China	Male	65-69 years	Ischemic heart disease	Number	2020	532258.8497	796730.3763	323808.781
Incidence	China	Female	65-69 years	Ischemic heart disease	Number	2020	429884.3602	654205.6504	259878.6862
Incidence	China	Both	65-69 years	Ischemic heart disease	Number	2020	962143.2098	1446249.232	581102.0466
Incidence	China	Male	65-69 years	Ischemic heart disease	Percent	2020	0.005321023	0.008393276	0.003250326
Incidence	China	Female	65-69 years	Ischemic heart disease	Percent	2020	0.00387392	0.006218818	0.002333518
Incidence	China	Both	65-69 years	Ischemic heart disease	Percent	2020	0.004559785	0.00722261	0.002740391
Incidence	China	Male	65-69 years	Ischemic heart disease	Rate	2020	1455.594547	2178.857885	885.535856
Incidence	China	Female	65-69 years	Ischemic heart disease	Rate	2020	1134.000785	1725.742524	685.5393251
Incidence	China	Both	65-69 years	Ischemic heart disease	Rate	2020	1291.899708	1941.923969	780.2638492
Incidence	China	Male	65-69 years	Ischemic heart disease	Number	2021	549452.4515	854434.3671	315281.4862
Incidence	China	Female	65-69 years	Ischemic heart disease	Number	2021	460636.9308	733517.1066	266612.2709
Incidence	China	Both	65-69 years	Ischemic heart disease	Number	2021	1010089.382	1584271.056	582129.0582
Incidence	China	Male	65-69 years	Ischemic heart disease	Percent	2021	0.005315205	0.00879759	0.003079949
Incidence	China	Female	65-69 years	Ischemic heart disease	Percent	2021	0.004047281	0.006748185	0.002348935
Incidence	China	Both	65-69 years	Ischemic heart disease	Percent	2021	0.004650559	0.00775655	0.002667949
Incidence	China	Male	65-69 years	Ischemic heart disease	Rate	2021	1455.885571	2263.996936	835.4021632
Incidence	China	Female	65-69 years	Ischemic heart disease	Rate	2021	1182.228992	1882.578517	684.2628874
Incidence	China	Both	65-69 years	Ischemic heart disease	Rate	2021	1316.875011	2065.447871	758.9340345
Incidence	China	Male	70-74 years	Ischemic heart disease	Number	1990	176598.7153	246244.7155	120795.5237
Incidence	China	Female	70-74 years	Ischemic heart disease	Number	1990	168770.5042	235857.2892	115242.5778
Incidence	China	Both	70-74 years	Ischemic heart disease	Number	1990	345369.2194	482871.1116	236403.8185
Incidence	China	Male	70-74 years	Ischemic heart disease	Percent	1990	0.006788695	0.009697761	0.004510925
Incidence	China	Female	70-74 years	Ischemic heart disease	Percent	1990	0.005346594	0.007558261	0.003566711
Incidence	China	Both	70-74 years	Ischemic heart disease	Percent	1990	0.005997827	0.00843943	0.004009088
Incidence	China	Male	70-74 years	Ischemic heart disease	Rate	1990	2023.980528	2822.186495	1384.425631
Incidence	China	Female	70-74 years	Ischemic heart disease	Rate	1990	1672.264357	2336.99449	1141.882322
Incidence	China	Both	70-74 years	Ischemic heart disease	Rate	1990	1835.34715	2566.054148	1256.287619
Incidence	China	Male	70-74 years	Ischemic heart disease	Number	1991	180349.5889	248199.1938	125503.5163
Incidence	China	Female	70-74 years	Ischemic heart disease	Number	1991	170618.8598	236424.963	117770.7688
Incidence	China	Both	70-74 years	Ischemic heart disease	Number	1991	350968.4487	483435.6409	243976.7609
Incidence	China	Male	70-74 years	Ischemic heart disease	Percent	1991	0.006713686	0.009445295	0.004530314
Incidence	China	Female	70-74 years	Ischemic heart disease	Percent	1991	0.005274597	0.007369448	0.003542408
Incidence	China	Both	70-74 years	Ischemic heart disease	Percent	1991	0.005927234	0.008261916	0.003992957
Incidence	China	Male	70-74 years	Ischemic heart disease	Rate	1991	1996.939081	2748.2107	1389.650389
Incidence	China	Female	70-74 years	Ischemic heart disease	Rate	1991	1647.036741	2282.283453	1136.877737
Incidence	China	Both	70-74 years	Ischemic heart disease	Rate	1991	1810.007416	2493.164552	1258.232039
Incidence	China	Male	70-74 years	Ischemic heart disease	Number	1992	185017.4446	252066.8133	130072.459
Incidence	China	Female	70-74 years	Ischemic heart disease	Number	1992	173408.9358	239024.5406	121510.3478
Incidence	China	Both	70-74 years	Ischemic heart disease	Number	1992	358426.3804	491604.1836	251787.591
Incidence	China	Male	70-74 years	Ischemic heart disease	Percent	1992	0.006666376	0.009280936	0.004513992
Incidence	China	Female	70-74 years	Ischemic heart disease	Percent	1992	0.005227812	0.007250854	0.003525004
Incidence	China	Both	70-74 years	Ischemic heart disease	Percent	1992	0.005882904	0.008150625	0.003979248
Incidence	China	Male	70-74 years	Ischemic heart disease	Rate	1992	1978.0096	2694.830087	1390.596293
Incidence	China	Female	70-74 years	Ischemic heart disease	Rate	1992	1629.336126	2245.854962	1141.701254
Incidence	China	Both	70-74 years	Ischemic heart disease	Rate	1992	1792.433214	2458.434187	1259.149621
Incidence	China	Male	70-74 years	Ischemic heart disease	Number	1993	190304.9698	257449.3919	134973.0563
Incidence	China	Female	70-74 years	Ischemic heart disease	Number	1993	177134.6453	242838.427	125119.8483
Incidence	China	Both	70-74 years	Ischemic heart disease	Number	1993	367439.615	500651.7174	260209.5843
Incidence	China	Male	70-74 years	Ischemic heart disease	Percent	1993	0.006643527	0.009199754	0.004492314
Incidence	China	Female	70-74 years	Ischemic heart disease	Percent	1993	0.005202849	0.007197822	0.003529809
Incidence	China	Both	70-74 years	Ischemic heart disease	Percent	1993	0.005860905	0.008096154	0.003978543
Incidence	China	Male	70-74 years	Ischemic heart disease	Rate	1993	1966.229245	2659.964814	1394.54041
Incidence	China	Female	70-74 years	Ischemic heart disease	Rate	1993	1618.271421	2218.529783	1143.07325
Incidence	China	Both	70-74 years	Ischemic heart disease	Rate	1993	1781.560517	2427.450107	1261.647092
Incidence	China	Male	70-74 years	Ischemic heart disease	Number	1994	197698.0229	267502.6469	140486.1609
Incidence	China	Female	70-74 years	Ischemic heart disease	Number	1994	182417.5693	249232.1849	129411.8438
Incidence	China	Both	70-74 years	Ischemic heart disease	Number	1994	380115.5923	516407.7502	270004.0378
Incidence	China	Male	70-74 years	Ischemic heart disease	Percent	1994	0.006642572	0.009195223	0.004514631
Incidence	China	Female	70-74 years	Ischemic heart disease	Percent	1994	0.005196878	0.007146823	0.003529067
Incidence	China	Both	70-74 years	Ischemic heart disease	Percent	1994	0.00586	0.008104951	0.00399041
Incidence	China	Male	70-74 years	Ischemic heart disease	Rate	1994	1961.043211	2653.462294	1393.536607
Incidence	China	Female	70-74 years	Ischemic heart disease	Rate	1994	1613.175123	2204.037484	1144.429058
Incidence	China	Both	70-74 years	Ischemic heart disease	Rate	1994	1777.133713	2414.333011	1262.335163
Incidence	China	Male	70-74 years	Ischemic heart disease	Number	1995	205495.8489	278275.9496	145561.2037
Incidence	China	Female	70-74 years	Ischemic heart disease	Number	1995	187987.1166	256391.6909	133361.126
Incidence	China	Both	70-74 years	Ischemic heart disease	Number	1995	393482.9656	535787.4499	279240.9126
Incidence	China	Male	70-74 years	Ischemic heart disease	Percent	1995	0.006660883	0.009206875	0.004551056
Incidence	China	Female	70-74 years	Ischemic heart disease	Percent	1995	0.005208411	0.00714248	0.003530957
Incidence	China	Both	70-74 years	Ischemic heart disease	Percent	1995	0.005877554	0.008108026	0.004004776
Incidence	China	Male	70-74 years	Ischemic heart disease	Rate	1995	1961.695336	2656.465497	1389.54989
Incidence	China	Female	70-74 years	Ischemic heart disease	Rate	1995	1613.411401	2200.498016	1144.580358
Incidence	China	Both	70-74 years	Ischemic heart disease	Rate	1995	1778.297238	2421.424626	1261.994514
Incidence	China	Male	70-74 years	Ischemic heart disease	Number	1996	214552.5814	290770.49	152377.6913
Incidence	China	Female	70-74 years	Ischemic heart disease	Number	1996	194478.8367	266303.2646	137968.9635
Incidence	China	Both	70-74 years	Ischemic heart disease	Number	1996	409031.4181	556136.7304	290391.3107
Incidence	China	Male	70-74 years	Ischemic heart disease	Percent	1996	0.006730322	0.009349083	0.004562491
Incidence	China	Female	70-74 years	Ischemic heart disease	Percent	1996	0.005260481	0.007247357	0.003558218
Incidence	China	Both	70-74 years	Ischemic heart disease	Percent	1996	0.005940836	0.008243807	0.004024172
Incidence	China	Male	70-74 years	Ischemic heart disease	Rate	1996	1977.588895	2680.109874	1404.506197
Incidence	China	Female	70-74 years	Ischemic heart disease	Rate	1996	1626.045431	2226.572382	1153.564092
Incidence	China	Both	70-74 years	Ischemic heart disease	Rate	1996	1793.25543	2438.187306	1273.119305
Incidence	China	Male	70-74 years	Ischemic heart disease	Number	1997	226041.8476	308740.498	159372.2917
Incidence	China	Female	70-74 years	Ischemic heart disease	Number	1997	202797.3236	280075.9215	141763.342
Incidence	China	Both	70-74 years	Ischemic heart disease	Number	1997	428839.1711	588797.452	301808.4409
Incidence	China	Male	70-74 years	Ischemic heart disease	Percent	1997	0.006861382	0.00960716	0.004587524
Incidence	China	Female	70-74 years	Ischemic heart disease	Percent	1997	0.005359526	0.007484021	0.003578696
Incidence	China	Both	70-74 years	Ischemic heart disease	Percent	1997	0.006058309	0.008450457	0.004058909
Incidence	China	Male	70-74 years	Ischemic heart disease	Rate	1997	2011.329616	2747.185594	1418.101178
Incidence	China	Female	70-74 years	Ischemic heart disease	Rate	1997	1652.388863	2282.053457	1155.085103
Incidence	China	Both	70-74 years	Ischemic heart disease	Rate	1997	1823.962181	2504.305476	1283.668142
Incidence	China	Male	70-74 years	Ischemic heart disease	Number	1998	239442.2723	331643.646	166922.5684
Incidence	China	Female	70-74 years	Ischemic heart disease	Number	1998	212349.0151	297414.5659	145951.238
Incidence	China	Both	70-74 years	Ischemic heart disease	Number	1998	451791.2874	629655.3267	312497.122
Incidence	China	Male	70-74 years	Ischemic heart disease	Percent	1998	0.007018737	0.009927508	0.004650671
Incidence	China	Female	70-74 years	Ischemic heart disease	Percent	1998	0.005475199	0.007741433	0.003603495
Incidence	China	Both	70-74 years	Ischemic heart disease	Percent	1998	0.006197311	0.008744261	0.004096747
Incidence	China	Male	70-74 years	Ischemic heart disease	Rate	1998	2052.958744	2843.48589	1431.180648
Incidence	China	Female	70-74 years	Ischemic heart disease	Rate	1998	1683.993116	2358.589144	1157.438286
Incidence	China	Both	70-74 years	Ischemic heart disease	Rate	1998	1861.281699	2594.042801	1287.420078
Incidence	China	Male	70-74 years	Ischemic heart disease	Number	1999	253247.8985	354854.0278	173826.7556
Incidence	China	Female	70-74 years	Ischemic heart disease	Number	1999	221556.99	312826.9763	150160.5807
Incidence	China	Both	70-74 years	Ischemic heart disease	Number	1999	474804.8885	668382.8336	323704.9096
Incidence	China	Male	70-74 years	Ischemic heart disease	Percent	1999	0.007171573	0.010278966	0.004692488
Incidence	China	Female	70-74 years	Ischemic heart disease	Percent	1999	0.005582482	0.008027011	0.003658471
Incidence	China	Both	70-74 years	Ischemic heart disease	Percent	1999	0.006330439	0.009081754	0.004151164
Incidence	China	Male	70-74 years	Ischemic heart disease	Rate	1999	2092.836637	2932.508087	1436.501565
Incidence	China	Female	70-74 years	Ischemic heart disease	Rate	1999	1712.734147	2418.291765	1160.808125
Incidence	China	Both	70-74 years	Ischemic heart disease	Rate	1999	1896.445699	2669.626579	1292.928524
Incidence	China	Male	70-74 years	Ischemic heart disease	Number	2000	266228.9569	374599.8887	180533.7564
Incidence	China	Female	70-74 years	Ischemic heart disease	Number	2000	229429.3674	324382.8731	155082.3401
Incidence	China	Both	70-74 years	Ischemic heart disease	Number	2000	495658.3244	700298.5834	334992.4103
Incidence	China	Male	70-74 years	Ischemic heart disease	Percent	2000	0.007285084	0.010532663	0.004753252
Incidence	China	Female	70-74 years	Ischemic heart disease	Percent	2000	0.005652725	0.008216788	0.003688494
Incidence	China	Both	70-74 years	Ischemic heart disease	Percent	2000	0.006425866	0.009313857	0.004198216
Incidence	China	Male	70-74 years	Ischemic heart disease	Rate	2000	2121.178849	2984.624099	1438.402456
Incidence	China	Female	70-74 years	Ischemic heart disease	Rate	2000	1730.524209	2446.733044	1169.744514
Incidence	China	Both	70-74 years	Ischemic heart disease	Rate	2000	1920.50225	2713.411516	1297.978156
Incidence	China	Male	70-74 years	Ischemic heart disease	Number	2001	277830.6479	388846.2846	190514.3201
Incidence	China	Female	70-74 years	Ischemic heart disease	Number	2001	236478.0545	333860.4368	160156.9977
Incidence	China	Both	70-74 years	Ischemic heart disease	Number	2001	514308.7024	723707.406	349951.756
Incidence	China	Male	70-74 years	Ischemic heart disease	Percent	2001	0.007376723	0.010560189	0.004823028
Incidence	China	Female	70-74 years	Ischemic heart disease	Percent	2001	0.005696592	0.008188163	0.00372816
Incidence	China	Both	70-74 years	Ischemic heart disease	Percent	2001	0.00649558	0.009304691	0.004257355
Incidence	China	Male	70-74 years	Ischemic heart disease	Rate	2001	2141.158403	2996.72299	1468.237362
Incidence	China	Female	70-74 years	Ischemic heart disease	Rate	2001	1740.502482	2457.2467	1178.771758
Incidence	China	Both	70-74 years	Ischemic heart disease	Rate	2001	1936.22203	2724.546982	1317.466137
Incidence	China	Male	70-74 years	Ischemic heart disease	Number	2002	289546.0698	401706.7091	201249.1068
Incidence	China	Female	70-74 years	Ischemic heart disease	Number	2002	243908.4489	342638.5766	166327.0082
Incidence	China	Both	70-74 years	Ischemic heart disease	Number	2002	533454.5187	743742.6499	367601.8835
Incidence	China	Male	70-74 years	Ischemic heart disease	Percent	2002	0.007480465	0.010577796	0.004924313
Incidence	China	Female	70-74 years	Ischemic heart disease	Percent	2002	0.005742872	0.008134812	0.003774821
Incidence	China	Both	70-74 years	Ischemic heart disease	Percent	2002	0.006571154	0.00926814	0.004334806
Incidence	China	Male	70-74 years	Ischemic heart disease	Rate	2002	2162.190681	2999.752348	1502.831461
Incidence	China	Female	70-74 years	Ischemic heart disease	Rate	2002	1750.928342	2459.675332	1193.999938
Incidence	China	Both	70-74 years	Ischemic heart disease	Rate	2002	1952.50352	2722.181725	1345.464227
Incidence	China	Male	70-74 years	Ischemic heart disease	Number	2003	301341.8755	413343.6988	211962.4757
Incidence	China	Female	70-74 years	Ischemic heart disease	Number	2003	251753.7053	349354.5746	173949.2989
Incidence	China	Both	70-74 years	Ischemic heart disease	Number	2003	553095.5808	763768.2272	386699.2215
Incidence	China	Male	70-74 years	Ischemic heart disease	Percent	2003	0.00758677	0.010633646	0.00505218
Incidence	China	Female	70-74 years	Ischemic heart disease	Percent	2003	0.005788493	0.008071029	0.003845263
Incidence	China	Both	70-74 years	Ischemic heart disease	Percent	2003	0.006646644	0.009265938	0.004427926
Incidence	China	Male	70-74 years	Ischemic heart disease	Rate	2003	2183.269782	2994.740793	1535.701825
Incidence	China	Female	70-74 years	Ischemic heart disease	Rate	2003	1761.063128	2443.799027	1216.807102
Incidence	China	Both	70-74 years	Ischemic heart disease	Rate	2003	1968.460726	2718.24222	1376.258023
Incidence	China	Male	70-74 years	Ischemic heart disease	Number	2004	314994.3965	427642.9456	224210.8328
Incidence	China	Female	70-74 years	Ischemic heart disease	Number	2004	261602.6392	361135.6189	183485.5758
Incidence	China	Both	70-74 years	Ischemic heart disease	Number	2004	576597.0357	789404.5266	407781.39
Incidence	China	Male	70-74 years	Ischemic heart disease	Percent	2004	0.007683932	0.010629852	0.005183414
Incidence	China	Female	70-74 years	Ischemic heart disease	Percent	2004	0.00582817	0.008092159	0.003930713
Incidence	China	Both	70-74 years	Ischemic heart disease	Percent	2004	0.006713777	0.00928882	0.004530087
Incidence	China	Male	70-74 years	Ischemic heart disease	Rate	2004	2202.963848	2990.789549	1568.05443
Incidence	China	Female	70-74 years	Ischemic heart disease	Rate	2004	1769.729978	2443.066067	1241.27159
Incidence	China	Both	70-74 years	Ischemic heart disease	Rate	2004	1982.746146	2714.527974	1402.239224
Incidence	China	Male	70-74 years	Ischemic heart disease	Number	2005	327671.1179	443302.3107	234181.8778
Incidence	China	Female	70-74 years	Ischemic heart disease	Number	2005	270503.9373	371694.8109	190490.004
Incidence	China	Both	70-74 years	Ischemic heart disease	Number	2005	598175.0553	814996.2444	425563.2546
Incidence	China	Male	70-74 years	Ischemic heart disease	Percent	2005	0.007761843	0.01066077	0.005260582
Incidence	China	Female	70-74 years	Ischemic heart disease	Percent	2005	0.005857672	0.008093085	0.003961279
Incidence	China	Both	70-74 years	Ischemic heart disease	Percent	2005	0.006766834	0.009343189	0.004576582
Incidence	China	Male	70-74 years	Ischemic heart disease	Rate	2005	2220.169374	3003.640417	1586.723408
Incidence	China	Female	70-74 years	Ischemic heart disease	Rate	2005	1775.860785	2440.179782	1250.568592
Incidence	China	Both	70-74 years	Ischemic heart disease	Rate	2005	1994.508169	2717.459801	1418.964867
Incidence	China	Male	70-74 years	Ischemic heart disease	Number	2006	341222.265	461162.1807	244151.335
Incidence	China	Female	70-74 years	Ischemic heart disease	Number	2006	279562.9811	382734.9686	197322.7016
Incidence	China	Both	70-74 years	Ischemic heart disease	Number	2006	620785.2462	843951.9548	442137.5197
Incidence	China	Male	70-74 years	Ischemic heart disease	Percent	2006	0.007834148	0.010757947	0.00532149
Incidence	China	Female	70-74 years	Ischemic heart disease	Percent	2006	0.005890355	0.008133042	0.003990584
Incidence	China	Both	70-74 years	Ischemic heart disease	Percent	2006	0.006820336	0.009388347	0.004628768
Incidence	China	Male	70-74 years	Ischemic heart disease	Rate	2006	2239.010661	3026.024807	1602.056776
Incidence	China	Female	70-74 years	Ischemic heart disease	Rate	2006	1781.660861	2439.178145	1257.5418
Incidence	China	Both	70-74 years	Ischemic heart disease	Rate	2006	2006.999444	2728.49768	1429.43113
Incidence	China	Male	70-74 years	Ischemic heart disease	Number	2007	355174.269	480672.7876	253724.0363
Incidence	China	Female	70-74 years	Ischemic heart disease	Number	2007	288097.3274	393805.3997	203532.4851
Incidence	China	Both	70-74 years	Ischemic heart disease	Number	2007	643271.5964	875307.3511	457693.3977
Incidence	China	Male	70-74 years	Ischemic heart disease	Percent	2007	0.007909861	0.010877444	0.005374894
Incidence	China	Female	70-74 years	Ischemic heart disease	Percent	2007	0.005934734	0.008201279	0.004021331
Incidence	China	Both	70-74 years	Ischemic heart disease	Percent	2007	0.00688361	0.009483812	0.004676598
Incidence	China	Male	70-74 years	Ischemic heart disease	Rate	2007	2261.135609	3060.093175	1615.275946
Incidence	China	Female	70-74 years	Ischemic heart disease	Rate	2007	1788.964333	2445.367407	1263.851907
Incidence	China	Both	70-74 years	Ischemic heart disease	Rate	2007	2022.108485	2751.507188	1438.747969
Incidence	China	Male	70-74 years	Ischemic heart disease	Number	2008	366496.7341	497153.2788	261232.2563
Incidence	China	Female	70-74 years	Ischemic heart disease	Number	2008	294264.732	401933.4633	207856.958
Incidence	China	Both	70-74 years	Ischemic heart disease	Number	2008	660761.4661	900138.1963	469348.5943
Incidence	China	Male	70-74 years	Ischemic heart disease	Percent	2008	0.007965762	0.010986916	0.005409847
Incidence	China	Female	70-74 years	Ischemic heart disease	Percent	2008	0.00596489	0.008242368	0.004039661
Incidence	China	Both	70-74 years	Ischemic heart disease	Percent	2008	0.006930251	0.009550296	0.004708599
Incidence	China	Male	70-74 years	Ischemic heart disease	Rate	2008	2282.240781	3095.862477	1626.740031
Incidence	China	Female	70-74 years	Ischemic heart disease	Rate	2008	1795.912824	2453.020639	1268.561726
Incidence	China	Both	70-74 years	Ischemic heart disease	Rate	2008	2036.628889	2774.446678	1446.647474
Incidence	China	Male	70-74 years	Ischemic heart disease	Number	2009	374765.877	509372.4165	266704.7383
Incidence	China	Female	70-74 years	Ischemic heart disease	Number	2009	296560.2721	405316.8855	209489.6322
Incidence	China	Both	70-74 years	Ischemic heart disease	Number	2009	671326.1491	913989.8382	476347.0128
Incidence	China	Male	70-74 years	Ischemic heart disease	Percent	2009	0.008016067	0.011064767	0.00543784
Incidence	China	Female	70-74 years	Ischemic heart disease	Percent	2009	0.006008981	0.008296716	0.004070189
Incidence	China	Both	70-74 years	Ischemic heart disease	Percent	2009	0.006985162	0.009629752	0.004750476
Incidence	China	Male	70-74 years	Ischemic heart disease	Rate	2009	2297.498966	3122.703191	1635.03109
Incidence	China	Female	70-74 years	Ischemic heart disease	Rate	2009	1800.454073	2460.728918	1271.837454
Incidence	China	Both	70-74 years	Ischemic heart disease	Rate	2009	2047.767318	2787.97202	1453.016311
Incidence	China	Male	70-74 years	Ischemic heart disease	Number	2010	380726.0171	517674.2406	270902.7296
Incidence	China	Female	70-74 years	Ischemic heart disease	Number	2010	300609.945	411000.6844	212361.2181
Incidence	China	Both	70-74 years	Ischemic heart disease	Number	2010	681335.9621	926141.7903	483263.9477
Incidence	China	Male	70-74 years	Ischemic heart disease	Percent	2010	0.008018719	0.011056652	0.005443361
Incidence	China	Female	70-74 years	Ischemic heart disease	Percent	2010	0.006011581	0.008287792	0.00408133
Incidence	China	Both	70-74 years	Ischemic heart disease	Percent	2010	0.006988938	0.009629984	0.004768741
Incidence	China	Male	70-74 years	Ischemic heart disease	Rate	2010	2302.382117	3130.555467	1638.242653
Incidence	China	Female	70-74 years	Ischemic heart disease	Rate	2010	1800.464874	2461.63611	1271.910395
Incidence	China	Both	70-74 years	Ischemic heart disease	Rate	2010	2050.214769	2786.862403	1454.194315
Incidence	China	Male	70-74 years	Ischemic heart disease	Number	2011	384660.842	520414.0201	275272.2269
Incidence	China	Female	70-74 years	Ischemic heart disease	Number	2011	303299.5595	412412.1516	214993.6509
Incidence	China	Both	70-74 years	Ischemic heart disease	Number	2011	687960.4015	931545.4546	490793.5768
Incidence	China	Male	70-74 years	Ischemic heart disease	Percent	2011	0.007983106	0.010945083	0.005451922
Incidence	China	Female	70-74 years	Ischemic heart disease	Percent	2011	0.005974778	0.008242761	0.004093265
Incidence	China	Both	70-74 years	Ischemic heart disease	Percent	2011	0.006952559	0.009547239	0.004743976
Incidence	China	Male	70-74 years	Ischemic heart disease	Rate	2011	2296.194234	3106.559186	1643.20989
Incidence	China	Female	70-74 years	Ischemic heart disease	Rate	2011	1791.553422	2436.068166	1269.941215
Incidence	China	Both	70-74 years	Ischemic heart disease	Rate	2011	2042.545507	2765.74637	1457.159763
Incidence	China	Male	70-74 years	Ischemic heart disease	Number	2012	388689.151	519705.742	279359.6854
Incidence	China	Female	70-74 years	Ischemic heart disease	Number	2012	305941.1573	412822.8875	217741.8875
Incidence	China	Both	70-74 years	Ischemic heart disease	Number	2012	694630.3083	931397.4943	497101.573
Incidence	China	Male	70-74 years	Ischemic heart disease	Percent	2012	0.007922584	0.010820573	0.005438972
Incidence	China	Female	70-74 years	Ischemic heart disease	Percent	2012	0.005903003	0.008112151	0.004083786
Incidence	China	Both	70-74 years	Ischemic heart disease	Percent	2012	0.006884887	0.009401946	0.004721674
Incidence	China	Male	70-74 years	Ischemic heart disease	Rate	2012	2283.402814	3053.07609	1641.133255
Incidence	China	Female	70-74 years	Ischemic heart disease	Rate	2012	1773.810012	2393.49742	1262.44126
Incidence	China	Both	70-74 years	Ischemic heart disease	Rate	2012	2026.931167	2717.817791	1450.542338
Incidence	China	Male	70-74 years	Ischemic heart disease	Number	2013	395444.9311	523953.7535	285869.1665
Incidence	China	Female	70-74 years	Ischemic heart disease	Number	2013	309707.743	415265.3646	221726.359
Incidence	China	Both	70-74 years	Ischemic heart disease	Number	2013	705152.6741	937809.7363	507595.5255
Incidence	China	Male	70-74 years	Ischemic heart disease	Percent	2013	0.00784897	0.010649451	0.005419122
Incidence	China	Female	70-74 years	Ischemic heart disease	Percent	2013	0.005817331	0.007962659	0.004043895
Incidence	China	Both	70-74 years	Ischemic heart disease	Percent	2013	0.006804927	0.009233935	0.004705775
Incidence	China	Male	70-74 years	Ischemic heart disease	Rate	2013	2266.678641	3003.287407	1638.593601
Incidence	China	Female	70-74 years	Ischemic heart disease	Rate	2013	1752.154555	2349.341005	1254.404705
Incidence	China	Both	70-74 years	Ischemic heart disease	Rate	2013	2007.733234	2670.161859	1445.242206
Incidence	China	Male	70-74 years	Ischemic heart disease	Number	2014	400639.8608	529277.6031	290576.5873
Incidence	China	Female	70-74 years	Ischemic heart disease	Number	2014	316329.1812	422534.5644	227778.895
Incidence	China	Both	70-74 years	Ischemic heart disease	Number	2014	716969.042	948214.7528	518615.8753
Incidence	China	Male	70-74 years	Ischemic heart disease	Percent	2014	0.007780593	0.010542177	0.005399344
Incidence	China	Female	70-74 years	Ischemic heart disease	Percent	2014	0.005742142	0.007826234	0.004002891
Incidence	China	Both	70-74 years	Ischemic heart disease	Percent	2014	0.006726748	0.009117393	0.004691433
Incidence	China	Male	70-74 years	Ischemic heart disease	Rate	2014	2250.712049	2973.372336	1632.399295
Incidence	China	Female	70-74 years	Ischemic heart disease	Rate	2014	1732.675225	2314.409213	1247.646033
Incidence	China	Both	70-74 years	Ischemic heart disease	Rate	2014	1988.417163	2629.746026	1438.311345
Incidence	China	Male	70-74 years	Ischemic heart disease	Number	2015	410018.0772	540716.9776	297518.5912
Incidence	China	Female	70-74 years	Ischemic heart disease	Number	2015	325148.2283	432604.7137	234900.8968
Incidence	China	Both	70-74 years	Ischemic heart disease	Number	2015	735166.3056	969808.1062	532307.4143
Incidence	China	Male	70-74 years	Ischemic heart disease	Percent	2015	0.007733145	0.010514954	0.005385647
Incidence	China	Female	70-74 years	Ischemic heart disease	Percent	2015	0.00570011	0.007752008	0.003980808
Incidence	China	Both	70-74 years	Ischemic heart disease	Percent	2015	0.006679248	0.009075783	0.004677181
Incidence	China	Male	70-74 years	Ischemic heart disease	Rate	2015	2239.297932	2953.104941	1624.886323
Incidence	China	Female	70-74 years	Ischemic heart disease	Rate	2015	1721.013726	2289.782275	1243.333447
Incidence	China	Both	70-74 years	Ischemic heart disease	Rate	2015	1976.096853	2606.804382	1430.82048
Incidence	China	Male	70-74 years	Ischemic heart disease	Number	2016	429184.3365	566438.8555	311326.6102
Incidence	China	Female	70-74 years	Ischemic heart disease	Number	2016	342337.1454	458960.5949	246089.8905
Incidence	China	Both	70-74 years	Ischemic heart disease	Number	2016	771521.482	1020711.15	557595.3312
Incidence	China	Male	70-74 years	Ischemic heart disease	Percent	2016	0.007710711	0.010454343	0.005347306
Incidence	China	Female	70-74 years	Ischemic heart disease	Percent	2016	0.005690119	0.007747605	0.003954807
Incidence	China	Both	70-74 years	Ischemic heart disease	Percent	2016	0.006660921	0.009020861	0.004635437
Incidence	China	Male	70-74 years	Ischemic heart disease	Rate	2016	2233.539431	2947.832461	1620.190209
Incidence	China	Female	70-74 years	Ischemic heart disease	Rate	2016	1716.114907	2300.741036	1233.63338
Incidence	China	Both	70-74 years	Ischemic heart disease	Rate	2016	1969.985405	2606.260635	1423.751237
Incidence	China	Male	70-74 years	Ischemic heart disease	Number	2017	453527.7219	602027.6203	326759.696
Incidence	China	Female	70-74 years	Ischemic heart disease	Number	2017	363481.8322	491271.1993	259780.4553
Incidence	China	Both	70-74 years	Ischemic heart disease	Number	2017	817009.5541	1092676.514	586340.1958
Incidence	China	Male	70-74 years	Ischemic heart disease	Percent	2017	0.007704864	0.010436648	0.005320217
Incidence	China	Female	70-74 years	Ischemic heart disease	Percent	2017	0.005698213	0.007789764	0.00393851
Incidence	China	Both	70-74 years	Ischemic heart disease	Percent	2017	0.006661022	0.009042587	0.004584212
Incidence	China	Male	70-74 years	Ischemic heart disease	Rate	2017	2231.315693	2961.921867	1607.628382
Incidence	China	Female	70-74 years	Ischemic heart disease	Rate	2017	1714.6532	2317.474105	1225.462594
Incidence	China	Both	70-74 years	Ischemic heart disease	Rate	2017	1967.553382	2631.425006	1412.046689
Incidence	China	Male	70-74 years	Ischemic heart disease	Number	2018	474525.7746	639152.1807	339466.5612
Incidence	China	Female	70-74 years	Ischemic heart disease	Number	2018	382300.4046	520453.9212	272018.0482
Incidence	China	Both	70-74 years	Ischemic heart disease	Number	2018	856826.1792	1159941.777	611714.1072
Incidence	China	Male	70-74 years	Ischemic heart disease	Percent	2018	0.007726504	0.01054977	0.005308215
Incidence	China	Female	70-74 years	Ischemic heart disease	Percent	2018	0.005730437	0.007903389	0.003914459
Incidence	China	Both	70-74 years	Ischemic heart disease	Percent	2018	0.006686969	0.009172826	0.004573128
Incidence	China	Male	70-74 years	Ischemic heart disease	Rate	2018	2235.695294	3011.321194	1599.373172
Incidence	China	Female	70-74 years	Ischemic heart disease	Rate	2018	1719.979235	2341.535417	1223.816111
Incidence	China	Both	70-74 years	Ischemic heart disease	Rate	2018	1971.890718	2669.477753	1407.792384
Incidence	China	Male	70-74 years	Ischemic heart disease	Number	2019	522306.3645	708095.809	371369.6004
Incidence	China	Female	70-74 years	Ischemic heart disease	Number	2019	421286.267	575288.1127	298345.9773
Incidence	China	Both	70-74 years	Ischemic heart disease	Number	2019	943592.6315	1284244.97	672977.8244
Incidence	China	Male	70-74 years	Ischemic heart disease	Percent	2019	0.007742416	0.010695405	0.005291141
Incidence	China	Female	70-74 years	Ischemic heart disease	Percent	2019	0.005759583	0.007947702	0.003921787
Incidence	China	Both	70-74 years	Ischemic heart disease	Percent	2019	0.006710663	0.009249961	0.004585611
Incidence	China	Male	70-74 years	Ischemic heart disease	Rate	2019	2237.001601	3032.724788	1590.550005
Incidence	China	Female	70-74 years	Ischemic heart disease	Rate	2019	1725.955218	2356.880814	1222.28479
Incidence	China	Both	70-74 years	Ischemic heart disease	Rate	2019	1975.804938	2689.102765	1409.159911
Incidence	China	Male	70-74 years	Ischemic heart disease	Number	2020	536748.3876	725214.2718	381842.7875
Incidence	China	Female	70-74 years	Ischemic heart disease	Number	2020	444390.4201	607674.0497	315155.5632
Incidence	China	Both	70-74 years	Ischemic heart disease	Number	2020	981138.8078	1333872.823	696695.3323
Incidence	China	Male	70-74 years	Ischemic heart disease	Percent	2020	0.007723563	0.010643354	0.005302865
Incidence	China	Female	70-74 years	Ischemic heart disease	Percent	2020	0.005748936	0.007895643	0.003916941
Incidence	China	Both	70-74 years	Ischemic heart disease	Percent	2020	0.006683531	0.009182707	0.004582475
Incidence	China	Male	70-74 years	Ischemic heart disease	Rate	2020	2204.389907	2978.406751	1568.202917
Incidence	China	Female	70-74 years	Ischemic heart disease	Rate	2020	1734.044295	2371.189097	1229.760322
Incidence	China	Both	70-74 years	Ischemic heart disease	Rate	2020	1963.201702	2669.001956	1394.046848
Incidence	China	Male	70-74 years	Ischemic heart disease	Number	2021	563112.6344	787800.5697	385457.7334
Incidence	China	Female	70-74 years	Ischemic heart disease	Number	2021	488543.688	686736.8081	335193.3951
Incidence	China	Both	70-74 years	Ischemic heart disease	Number	2021	1051656.322	1478415.485	719112.2484
Incidence	China	Male	70-74 years	Ischemic heart disease	Percent	2021	0.007621978	0.010898804	0.005062309
Incidence	China	Female	70-74 years	Ischemic heart disease	Percent	2021	0.005915745	0.008475977	0.003866385
Incidence	China	Both	70-74 years	Ischemic heart disease	Percent	2021	0.006721124	0.009658381	0.004482374
Incidence	China	Male	70-74 years	Ischemic heart disease	Rate	2021	2177.838469	3046.819201	1490.758027
Incidence	China	Female	70-74 years	Ischemic heart disease	Rate	2021	1780.410273	2502.689724	1221.552501
Incidence	China	Both	70-74 years	Ischemic heart disease	Rate	2021	1973.220499	2773.947799	1349.268767
Incidence	China	Male	75-79 years	Ischemic heart disease	Number	1990	143501.6893	217536.6247	90087.88568
Incidence	China	Female	75-79 years	Ischemic heart disease	Number	1990	158925.7686	240825.8835	99162.20699
Incidence	China	Both	75-79 years	Ischemic heart disease	Number	1990	302427.4578	458730.1175	188082.6855
Incidence	China	Male	75-79 years	Ischemic heart disease	Percent	1990	0.009503488	0.013938015	0.005938136
Incidence	China	Female	75-79 years	Ischemic heart disease	Percent	1990	0.007651859	0.011456846	0.004835931
Incidence	China	Both	75-79 years	Ischemic heart disease	Percent	1990	0.008430898	0.012563971	0.005307871
Incidence	China	Male	75-79 years	Ischemic heart disease	Rate	1990	2930.375759	4442.205907	1839.639364
Incidence	China	Female	75-79 years	Ischemic heart disease	Rate	1990	2451.175004	3714.352877	1529.417949
Incidence	China	Both	75-79 years	Ischemic heart disease	Rate	1990	2657.371998	4030.773454	1652.64644
Incidence	China	Male	75-79 years	Ischemic heart disease	Number	1991	147160.242	218291.7961	94567.91362
Incidence	China	Female	75-79 years	Ischemic heart disease	Number	1991	160638.3667	239040.3343	102970.2317
Incidence	China	Both	75-79 years	Ischemic heart disease	Number	1991	307798.6087	457541.7792	197978.5224
Incidence	China	Male	75-79 years	Ischemic heart disease	Percent	1991	0.009363391	0.013598649	0.005997815
Incidence	China	Female	75-79 years	Ischemic heart disease	Percent	1991	0.007478434	0.010981162	0.004820071
Incidence	China	Both	75-79 years	Ischemic heart disease	Percent	1991	0.008274473	0.012085903	0.005309064
Incidence	China	Male	75-79 years	Ischemic heart disease	Rate	1991	2880.042735	4272.143705	1850.769127
Incidence	China	Female	75-79 years	Ischemic heart disease	Rate	1991	2389.169387	3555.239391	1531.473024
Incidence	China	Both	75-79 years	Ischemic heart disease	Rate	1991	2601.130666	3866.573529	1673.06801
Incidence	China	Male	75-79 years	Ischemic heart disease	Number	1992	151236.8335	220082.8026	99358.89968
Incidence	China	Female	75-79 years	Ischemic heart disease	Number	1992	162622.5347	238204.3123	107751.152
Incidence	China	Both	75-79 years	Ischemic heart disease	Number	1992	313859.3681	457389.8103	207961.9954
Incidence	China	Male	75-79 years	Ischemic heart disease	Percent	1992	0.00926142	0.013301527	0.006060934
Incidence	China	Female	75-79 years	Ischemic heart disease	Percent	1992	0.007338891	0.010586179	0.004775421
Incidence	China	Both	75-79 years	Ischemic heart disease	Percent	1992	0.008154187	0.011707079	0.005317079
Incidence	China	Male	75-79 years	Ischemic heart disease	Rate	1992	2841.416759	4134.885328	1866.741297
Incidence	China	Female	75-79 years	Ischemic heart disease	Rate	1992	2337.970874	3424.585316	1549.102992
Incidence	China	Both	75-79 years	Ischemic heart disease	Rate	1992	2556.212337	3725.189033	1693.736342
Incidence	China	Male	75-79 years	Ischemic heart disease	Number	1993	155987.6788	224697.3859	104577.7275
Incidence	China	Female	75-79 years	Ischemic heart disease	Number	1993	165443.2124	240655.1178	111961.3838
Incidence	China	Both	75-79 years	Ischemic heart disease	Number	1993	321430.8912	466089.028	216776.6293
Incidence	China	Male	75-79 years	Ischemic heart disease	Percent	1993	0.009198558	0.013098598	0.006064054
Incidence	China	Female	75-79 years	Ischemic heart disease	Percent	1993	0.00723929	0.010290612	0.004741426
Incidence	China	Both	75-79 years	Ischemic heart disease	Percent	1993	0.008073475	0.011477626	0.005316527
Incidence	China	Male	75-79 years	Ischemic heart disease	Rate	1993	2815.461154	4055.620073	1887.549912
Incidence	China	Female	75-79 years	Ischemic heart disease	Rate	1993	2299.996776	3345.595066	1556.490702
Incidence	China	Both	75-79 years	Ischemic heart disease	Rate	1993	2524.275771	3660.311664	1702.400136
Incidence	China	Male	75-79 years	Ischemic heart disease	Number	1994	159666.598	229862.7064	107797.0907
Incidence	China	Female	75-79 years	Ischemic heart disease	Number	1994	167480.7073	243261.6984	114096.6166
Incidence	China	Both	75-79 years	Ischemic heart disease	Number	1994	327147.3053	474627.6425	221893.8668
Incidence	China	Male	75-79 years	Ischemic heart disease	Percent	1994	0.009174449	0.01300485	0.006099314
Incidence	China	Female	75-79 years	Ischemic heart disease	Percent	1994	0.007185746	0.010160488	0.004691798
Incidence	China	Both	75-79 years	Ischemic heart disease	Percent	1994	0.008035516	0.011374639	0.005297755
Incidence	China	Male	75-79 years	Ischemic heart disease	Rate	1994	2801.860313	4033.675188	1891.644177
Incidence	China	Female	75-79 years	Ischemic heart disease	Rate	1994	2277.170005	3307.534651	1551.327297
Incidence	China	Both	75-79 years	Ischemic heart disease	Rate	1994	2506.229399	3636.055477	1699.897641
Incidence	China	Male	75-79 years	Ischemic heart disease	Number	1995	165361.1511	237608.2142	112352.4565
Incidence	China	Female	75-79 years	Ischemic heart disease	Number	1995	171436.0808	247085.8116	116464.2929
Incidence	China	Both	75-79 years	Ischemic heart disease	Number	1995	336797.2319	485662.6712	228997.4775
Incidence	China	Male	75-79 years	Ischemic heart disease	Percent	1995	0.009190357	0.01305049	0.006111423
Incidence	China	Female	75-79 years	Ischemic heart disease	Percent	1995	0.007185597	0.010197502	0.004663295
Incidence	China	Both	75-79 years	Ischemic heart disease	Percent	1995	0.008047099	0.011371196	0.005283242
Incidence	China	Male	75-79 years	Ischemic heart disease	Rate	1995	2800.653699	4024.272447	1902.867275
Incidence	China	Female	75-79 years	Ischemic heart disease	Rate	1995	2271.386951	3273.683611	1543.056011
Incidence	China	Both	75-79 years	Ischemic heart disease	Rate	1995	2503.693429	3610.333826	1702.328361
Incidence	China	Male	75-79 years	Ischemic heart disease	Number	1996	172988.2078	249576.9841	117068.2833
Incidence	China	Female	75-79 years	Ischemic heart disease	Number	1996	177236.7769	257717.9548	120360.0392
Incidence	China	Both	75-79 years	Ischemic heart disease	Number	1996	350224.9847	508634.7169	237528.0929
Incidence	China	Male	75-79 years	Ischemic heart disease	Percent	1996	0.009264504	0.013165279	0.006160869
Incidence	China	Female	75-79 years	Ischemic heart disease	Percent	1996	0.007235729	0.010273994	0.004705817
Incidence	China	Both	75-79 years	Ischemic heart disease	Percent	1996	0.008112919	0.011528218	0.005342424
Incidence	China	Male	75-79 years	Ischemic heart disease	Rate	1996	2817.728989	4065.249948	1906.873882
Incidence	China	Female	75-79 years	Ischemic heart disease	Rate	1996	2282.110909	3318.391174	1549.762772
Incidence	China	Both	75-79 years	Ischemic heart disease	Rate	1996	2518.584057	3657.760996	1708.143319
Incidence	China	Male	75-79 years	Ischemic heart disease	Number	1997	182444.8583	264706.912	122596.7433
Incidence	China	Female	75-79 years	Ischemic heart disease	Number	1997	184513.5264	269522.9238	123501.3009
Incidence	China	Both	75-79 years	Ischemic heart disease	Number	1997	366958.3847	536086.19	246982.7026
Incidence	China	Male	75-79 years	Ischemic heart disease	Percent	1997	0.009403985	0.013537803	0.006230483
Incidence	China	Female	75-79 years	Ischemic heart disease	Percent	1997	0.007326479	0.010545408	0.004746243
Incidence	China	Both	75-79 years	Ischemic heart disease	Percent	1997	0.008230122	0.011803984	0.00540087
Incidence	China	Male	75-79 years	Ischemic heart disease	Rate	1997	2854.301299	4141.269259	1917.993454
Incidence	China	Female	75-79 years	Ischemic heart disease	Rate	1997	2305.017338	3366.988991	1542.828026
Incidence	China	Both	75-79 years	Ischemic heart disease	Rate	1997	2548.889932	3723.650281	1715.539827
Incidence	China	Male	75-79 years	Ischemic heart disease	Number	1998	192924.0829	282835.1994	127009.1996
Incidence	China	Female	75-79 years	Ischemic heart disease	Number	1998	192881.4338	285696.1926	127004.9322
Incidence	China	Both	75-79 years	Ischemic heart disease	Number	1998	385805.5167	569732.1811	254542.3807
Incidence	China	Male	75-79 years	Ischemic heart disease	Percent	1998	0.009575027	0.013972703	0.006261811
Incidence	China	Female	75-79 years	Ischemic heart disease	Percent	1998	0.007435182	0.010915831	0.004766374
Incidence	China	Both	75-79 years	Ischemic heart disease	Percent	1998	0.008370266	0.012179202	0.00543691
Incidence	China	Male	75-79 years	Ischemic heart disease	Rate	1998	2900.604079	4252.413285	1909.577057
Incidence	China	Female	75-79 years	Ischemic heart disease	Rate	1998	2333.69253	3456.66795	1536.645885
Incidence	China	Both	75-79 years	Ischemic heart disease	Rate	1998	2586.478996	3819.541857	1706.477727
Incidence	China	Male	75-79 years	Ischemic heart disease	Number	1999	205261.3475	305877.3802	130963.8207
Incidence	China	Female	75-79 years	Ischemic heart disease	Number	1999	202495.3134	303508.0769	130118.4781
Incidence	China	Both	75-79 years	Ischemic heart disease	Number	1999	407756.6608	608152.7376	261184.3891
Incidence	China	Male	75-79 years	Ischemic heart disease	Percent	1999	0.009750335	0.014363997	0.006304229
Incidence	China	Female	75-79 years	Ischemic heart disease	Percent	1999	0.007544517	0.011249794	0.004800194
Incidence	China	Both	75-79 years	Ischemic heart disease	Percent	1999	0.008513752	0.012596371	0.005460762
Incidence	China	Male	75-79 years	Ischemic heart disease	Rate	1999	2947.687593	4392.599823	1880.726373
Incidence	China	Female	75-79 years	Ischemic heart disease	Rate	1999	2362.21699	3540.585331	1517.902191
Incidence	China	Both	75-79 years	Ischemic heart disease	Rate	1999	2624.638377	3914.543078	1681.185464
Incidence	China	Male	75-79 years	Ischemic heart disease	Number	2000	217246.0109	326003.4369	135050.7685
Incidence	China	Female	75-79 years	Ischemic heart disease	Number	2000	211626.7109	317835.1357	133698.5466
Incidence	China	Both	75-79 years	Ischemic heart disease	Number	2000	428872.7218	643345.5244	268601.6247
Incidence	China	Male	75-79 years	Ischemic heart disease	Percent	2000	0.009897482	0.014606653	0.00632128
Incidence	China	Female	75-79 years	Ischemic heart disease	Percent	2000	0.007633898	0.011493195	0.004812995
Incidence	China	Both	75-79 years	Ischemic heart disease	Percent	2000	0.008633772	0.012901996	0.005476413
Incidence	China	Male	75-79 years	Ischemic heart disease	Rate	2000	2986.425057	4481.485431	1856.508193
Incidence	China	Female	75-79 years	Ischemic heart disease	Rate	2000	2384.732471	3581.550578	1506.592737
Incidence	China	Both	75-79 years	Ischemic heart disease	Rate	2000	2655.775183	3983.888439	1663.30357
Incidence	China	Male	75-79 years	Ischemic heart disease	Number	2001	229246.6739	341183.2347	145363.8669
Incidence	China	Female	75-79 years	Ischemic heart disease	Number	2001	220534.0132	330297.1355	140992.3844
Incidence	China	Both	75-79 years	Ischemic heart disease	Number	2001	449780.687	670205.3651	286417.4681
Incidence	China	Male	75-79 years	Ischemic heart disease	Percent	2001	0.010056521	0.014865476	0.006480029
Incidence	China	Female	75-79 years	Ischemic heart disease	Percent	2001	0.007725739	0.011534591	0.004892723
Incidence	China	Both	75-79 years	Ischemic heart disease	Percent	2001	0.008760251	0.012969817	0.00559447
Incidence	China	Male	75-79 years	Ischemic heart disease	Rate	2001	3026.132896	4503.732999	1918.851742
Incidence	China	Female	75-79 years	Ischemic heart disease	Rate	2001	2407.978313	3606.465632	1539.475018
Incidence	China	Both	75-79 years	Ischemic heart disease	Rate	2001	2687.819358	4005.042916	1711.586196
Incidence	China	Male	75-79 years	Ischemic heart disease	Number	2002	242881.4444	356405.1191	158913.6261
Incidence	China	Female	75-79 years	Ischemic heart disease	Number	2002	230562.8937	341400.6324	150877.1249
Incidence	China	Both	75-79 years	Ischemic heart disease	Number	2002	473444.3381	698849.2295	310890.1687
Incidence	China	Male	75-79 years	Ischemic heart disease	Percent	2002	0.010263316	0.015020564	0.00668849
Incidence	China	Female	75-79 years	Ischemic heart disease	Percent	2002	0.007842372	0.011557097	0.005021345
Incidence	China	Both	75-79 years	Ischemic heart disease	Percent	2002	0.008921669	0.013061745	0.005767383
Incidence	China	Male	75-79 years	Ischemic heart disease	Rate	2002	3076.819357	4514.935968	2013.115995
Incidence	China	Female	75-79 years	Ischemic heart disease	Rate	2002	2438.830959	3611.242114	1595.936785
Incidence	China	Both	75-79 years	Ischemic heart disease	Rate	2002	2729.141081	4028.473862	1792.107462
Incidence	China	Male	75-79 years	Ischemic heart disease	Number	2003	258007.6913	376035.805	172320.4731
Incidence	China	Female	75-79 years	Ischemic heart disease	Number	2003	241728.2399	352464.1869	160847.2683
Incidence	China	Both	75-79 years	Ischemic heart disease	Number	2003	499735.9312	728923.2098	335297.6324
Incidence	China	Male	75-79 years	Ischemic heart disease	Percent	2003	0.010484712	0.015174075	0.006893339
Incidence	China	Female	75-79 years	Ischemic heart disease	Percent	2003	0.007966135	0.011551267	0.005155634
Incidence	China	Both	75-79 years	Ischemic heart disease	Percent	2003	0.009093605	0.013173602	0.005961057
Incidence	China	Male	75-79 years	Ischemic heart disease	Rate	2003	3131.516975	4564.059701	2091.505427
Incidence	China	Female	75-79 years	Ischemic heart disease	Rate	2003	2472.335273	3604.914519	1645.105161
Incidence	China	Both	75-79 years	Ischemic heart disease	Rate	2003	2773.785272	4045.889714	1861.07017
Incidence	China	Male	75-79 years	Ischemic heart disease	Number	2004	273517.1389	395032.2845	184672.7671
Incidence	China	Female	75-79 years	Ischemic heart disease	Number	2004	252781.9701	364735.0534	171297.1013
Incidence	China	Both	75-79 years	Ischemic heart disease	Number	2004	526299.109	762815.6821	355712.1644
Incidence	China	Male	75-79 years	Ischemic heart disease	Percent	2004	0.010691958	0.015305465	0.007069721
Incidence	China	Female	75-79 years	Ischemic heart disease	Percent	2004	0.008081563	0.01151973	0.005280997
Incidence	China	Both	75-79 years	Ischemic heart disease	Percent	2004	0.009255608	0.013220225	0.006117187
Incidence	China	Male	75-79 years	Ischemic heart disease	Rate	2004	3183.94677	4598.47515	2149.730956
Incidence	China	Female	75-79 years	Ischemic heart disease	Rate	2004	2504.025023	3613.017574	1696.846606
Incidence	China	Both	75-79 years	Ischemic heart disease	Rate	2004	2816.612962	4082.386805	1903.67697
Incidence	China	Male	75-79 years	Ischemic heart disease	Number	2005	289497.4598	415423.6471	196366.4002
Incidence	China	Female	75-79 years	Ischemic heart disease	Number	2005	263500.0869	378836.76	179314.154
Incidence	China	Both	75-79 years	Ischemic heart disease	Number	2005	552997.5467	796102.6937	376805.034
Incidence	China	Male	75-79 years	Ischemic heart disease	Percent	2005	0.010853266	0.015456823	0.007168349
Incidence	China	Female	75-79 years	Ischemic heart disease	Percent	2005	0.008172798	0.011580374	0.005362175
Incidence	China	Both	75-79 years	Ischemic heart disease	Percent	2005	0.009385992	0.01326232	0.006195458
Incidence	China	Male	75-79 years	Ischemic heart disease	Rate	2005	3227.025824	4630.724007	2188.894661
Incidence	China	Female	75-79 years	Ischemic heart disease	Rate	2005	2529.1429	3636.174519	1721.10425
Incidence	China	Both	75-79 years	Ischemic heart disease	Rate	2005	2852.034258	4105.826814	1943.337492
Incidence	China	Male	75-79 years	Ischemic heart disease	Number	2006	306327.1156	439108.0351	207843.9596
Incidence	China	Female	75-79 years	Ischemic heart disease	Number	2006	274999.4254	395320.5303	187687.3863
Incidence	China	Both	75-79 years	Ischemic heart disease	Number	2006	581326.541	834711.5084	396045.3655
Incidence	China	Male	75-79 years	Ischemic heart disease	Percent	2006	0.010978496	0.015650001	0.007271317
Incidence	China	Female	75-79 years	Ischemic heart disease	Percent	2006	0.008259957	0.011696772	0.005431952
Incidence	China	Both	75-79 years	Ischemic heart disease	Percent	2006	0.009499106	0.013419975	0.00625278
Incidence	China	Male	75-79 years	Ischemic heart disease	Rate	2006	3264.61593	4679.700273	2215.052691
Incidence	China	Female	75-79 years	Ischemic heart disease	Rate	2006	2551.609242	3668.020459	1741.475891
Incidence	China	Both	75-79 years	Ischemic heart disease	Rate	2006	2883.4582	4140.281879	1964.438532
Incidence	China	Male	75-79 years	Ischemic heart disease	Number	2007	324918.2185	465373.8069	220029.5727
Incidence	China	Female	75-79 years	Ischemic heart disease	Number	2007	288181.2662	414703.0998	196083.5848
Incidence	China	Both	75-79 years	Ischemic heart disease	Number	2007	613099.4847	880047.1539	416702.4574
Incidence	China	Male	75-79 years	Ischemic heart disease	Percent	2007	0.011091062	0.015830809	0.00734832
Incidence	China	Female	75-79 years	Ischemic heart disease	Percent	2007	0.008363454	0.011855374	0.005473107
Incidence	China	Both	75-79 years	Ischemic heart disease	Percent	2007	0.009616454	0.01363367	0.00632262
Incidence	China	Male	75-79 years	Ischemic heart disease	Rate	2007	3303.250447	4731.17895	2236.909915
Incidence	China	Female	75-79 years	Ischemic heart disease	Rate	2007	2576.783624	3708.083354	1753.288744
Incidence	China	Both	75-79 years	Ischemic heart disease	Rate	2007	2916.732842	4186.698082	1982.40216
Incidence	China	Male	75-79 years	Ischemic heart disease	Number	2008	343849.6476	492651.4069	232282.1124
Incidence	China	Female	75-79 years	Ischemic heart disease	Number	2008	302227.5187	435501.4422	204875.3906
Incidence	China	Both	75-79 years	Ischemic heart disease	Number	2008	646077.1663	928076.0131	437860.7132
Incidence	China	Male	75-79 years	Ischemic heart disease	Percent	2008	0.011159898	0.015974191	0.007382745
Incidence	China	Female	75-79 years	Ischemic heart disease	Percent	2008	0.008445564	0.011994142	0.005501369
Incidence	China	Both	75-79 years	Ischemic heart disease	Percent	2008	0.009700971	0.013814549	0.006368978
Incidence	China	Male	75-79 years	Ischemic heart disease	Rate	2008	3338.177803	4782.782249	2255.052453
Incidence	China	Female	75-79 years	Ischemic heart disease	Rate	2008	2600.73073	3747.580593	1762.995396
Incidence	China	Both	75-79 years	Ischemic heart disease	Rate	2008	2947.245631	4233.655231	1997.413221
Incidence	China	Male	75-79 years	Ischemic heart disease	Number	2009	364231.7155	521900.9392	245802.0817
Incidence	China	Female	75-79 years	Ischemic heart disease	Number	2009	318304.7277	459327.4452	215082.1039
Incidence	China	Both	75-79 years	Ischemic heart disease	Number	2009	682536.4431	981171.2753	461750.9172
Incidence	China	Male	75-79 years	Ischemic heart disease	Percent	2009	0.011236469	0.016120339	0.007415839
Incidence	China	Female	75-79 years	Ischemic heart disease	Percent	2009	0.008537793	0.012175538	0.005547894
Incidence	China	Both	75-79 years	Ischemic heart disease	Percent	2009	0.009792499	0.014006927	0.006421179
Incidence	China	Male	75-79 years	Ischemic heart disease	Rate	2009	3363.356485	4819.291769	2269.763973
Incidence	China	Female	75-79 years	Ischemic heart disease	Rate	2009	2618.126939	3778.070049	1769.097979
Incidence	China	Both	75-79 years	Ischemic heart disease	Rate	2009	2969.210107	4268.348887	2008.73595
Incidence	China	Male	75-79 years	Ischemic heart disease	Number	2010	381740.4679	546182.2237	258190.4182
Incidence	China	Female	75-79 years	Ischemic heart disease	Number	2010	332134.35	479711.524	224052.185
Incidence	China	Both	75-79 years	Ischemic heart disease	Number	2010	713874.8179	1025893.748	483316.392
Incidence	China	Male	75-79 years	Ischemic heart disease	Percent	2010	0.01124389	0.0160832	0.007428581
Incidence	China	Female	75-79 years	Ischemic heart disease	Percent	2010	0.008560523	0.01225217	0.005565087
Incidence	China	Both	75-79 years	Ischemic heart disease	Percent	2010	0.009812365	0.014058394	0.006438281
Incidence	China	Male	75-79 years	Ischemic heart disease	Rate	2010	3372.981426	4825.95546	2281.31822
Incidence	China	Female	75-79 years	Ischemic heart disease	Rate	2010	2623.963436	3789.868463	1770.081117
Incidence	China	Both	75-79 years	Ischemic heart disease	Rate	2010	2977.53868	4278.955131	2015.890203
Incidence	China	Male	75-79 years	Ischemic heart disease	Number	2011	397229.3573	562956.7273	268821.074
Incidence	China	Female	75-79 years	Ischemic heart disease	Number	2011	343790.6918	490045.4553	231521.305
Incidence	China	Both	75-79 years	Ischemic heart disease	Number	2011	741020.0491	1053002.183	501833.7086
Incidence	China	Male	75-79 years	Ischemic heart disease	Percent	2011	0.011217208	0.015864135	0.007425685
Incidence	China	Female	75-79 years	Ischemic heart disease	Percent	2011	0.008525075	0.012194739	0.005595646
Incidence	China	Both	75-79 years	Ischemic heart disease	Percent	2011	0.009783376	0.013867658	0.00642829
Incidence	China	Male	75-79 years	Ischemic heart disease	Rate	2011	3369.904049	4775.855863	2280.549534
Incidence	China	Female	75-79 years	Ischemic heart disease	Rate	2011	2615.18777	3727.735835	1761.163696
Incidence	China	Both	75-79 years	Ischemic heart disease	Rate	2011	2971.987522	4223.245175	2012.689835
Incidence	China	Male	75-79 years	Ischemic heart disease	Number	2012	410626.2636	578325.9218	277965.9035
Incidence	China	Female	75-79 years	Ischemic heart disease	Number	2012	352699.8483	496717.136	237055.7278
Incidence	China	Both	75-79 years	Ischemic heart disease	Number	2012	763326.1119	1075043.058	516931.3062
Incidence	China	Male	75-79 years	Ischemic heart disease	Percent	2012	0.011172527	0.0156306	0.007412153
Incidence	China	Female	75-79 years	Ischemic heart disease	Percent	2012	0.008450327	0.012061772	0.00557743
Incidence	China	Both	75-79 years	Ischemic heart disease	Percent	2012	0.009724583	0.013690922	0.006456484
Incidence	China	Male	75-79 years	Ischemic heart disease	Rate	2012	3361.572542	4734.437886	2275.55476
Incidence	China	Female	75-79 years	Ischemic heart disease	Rate	2012	2596.648987	3656.933946	1745.253133
Incidence	China	Both	75-79 years	Ischemic heart disease	Rate	2012	2958.836163	4167.126248	2003.750453
Incidence	China	Male	75-79 years	Ischemic heart disease	Number	2013	420339.3065	590038.4779	286057.8374
Incidence	China	Female	75-79 years	Ischemic heart disease	Number	2013	358209.7498	500523.4685	242369.1082
Incidence	China	Both	75-79 years	Ischemic heart disease	Number	2013	778549.0564	1090561.946	529468.9867
Incidence	China	Male	75-79 years	Ischemic heart disease	Percent	2013	0.011125006	0.015510979	0.007458628
Incidence	China	Female	75-79 years	Ischemic heart disease	Percent	2013	0.008364649	0.011874014	0.005606415
Incidence	China	Both	75-79 years	Ischemic heart disease	Percent	2013	0.009658118	0.013567748	0.006483613
Incidence	China	Male	75-79 years	Ischemic heart disease	Rate	2013	3351.783476	4704.963799	2281.02373
Incidence	China	Female	75-79 years	Ischemic heart disease	Rate	2013	2575.341867	3598.503515	1742.507879
Incidence	China	Both	75-79 years	Ischemic heart disease	Rate	2013	2943.477238	4123.111113	2001.774837
Incidence	China	Male	75-79 years	Ischemic heart disease	Number	2014	428385.9645	599746.3279	291088.802
Incidence	China	Female	75-79 years	Ischemic heart disease	Number	2014	359991.9859	502994.4603	242456.4576
Incidence	China	Both	75-79 years	Ischemic heart disease	Number	2014	788377.9504	1099462.839	535572.3773
Incidence	China	Male	75-79 years	Ischemic heart disease	Percent	2014	0.011087782	0.01543061	0.00753235
Incidence	China	Female	75-79 years	Ischemic heart disease	Percent	2014	0.008295192	0.011759794	0.005579597
Incidence	China	Both	75-79 years	Ischemic heart disease	Percent	2014	0.009610036	0.013547792	0.006495208
Incidence	China	Male	75-79 years	Ischemic heart disease	Rate	2014	3343.84121	4681.424353	2272.14431
Incidence	China	Female	75-79 years	Ischemic heart disease	Rate	2014	2557.894253	3573.986893	1722.75496
Incidence	China	Both	75-79 years	Ischemic heart disease	Rate	2014	2932.41293	4089.509409	1992.089408
Incidence	China	Male	75-79 years	Ischemic heart disease	Number	2015	436753.9718	610987.6576	298255.0247
Incidence	China	Female	75-79 years	Ischemic heart disease	Number	2015	366277.9371	510513.5233	246476.6022
Incidence	China	Both	75-79 years	Ischemic heart disease	Number	2015	803031.9089	1123952.415	543990.9746
Incidence	China	Male	75-79 years	Ischemic heart disease	Percent	2015	0.011072628	0.015502599	0.007508982
Incidence	China	Female	75-79 years	Ischemic heart disease	Percent	2015	0.008268483	0.011782235	0.005557887
Incidence	China	Both	75-79 years	Ischemic heart disease	Percent	2015	0.009588882	0.013539694	0.006471228
Incidence	China	Male	75-79 years	Ischemic heart disease	Rate	2015	3341.342661	4674.300081	2281.770293
Incidence	China	Female	75-79 years	Ischemic heart disease	Rate	2015	2550.837304	3555.324543	1716.515377
Incidence	China	Both	75-79 years	Ischemic heart disease	Rate	2015	2927.532008	4097.479357	1983.172739
Incidence	China	Male	75-79 years	Ischemic heart disease	Number	2016	446181.3963	625079.4185	302635.3825
Incidence	China	Female	75-79 years	Ischemic heart disease	Number	2016	373875.7913	522019.408	252220.5927
Incidence	China	Both	75-79 years	Ischemic heart disease	Number	2016	820057.1876	1145510.403	554805.7108
Incidence	China	Male	75-79 years	Ischemic heart disease	Percent	2016	0.01109373	0.01548364	0.007523891
Incidence	China	Female	75-79 years	Ischemic heart disease	Percent	2016	0.00828106	0.011747022	0.005561324
Incidence	China	Both	75-79 years	Ischemic heart disease	Percent	2016	0.009605801	0.01355046	0.006483405
Incidence	China	Male	75-79 years	Ischemic heart disease	Rate	2016	3348.292683	4690.802576	2271.075946
Incidence	China	Female	75-79 years	Ischemic heart disease	Rate	2016	2552.578597	3564.006012	1721.996721
Incidence	China	Both	75-79 years	Ischemic heart disease	Rate	2016	2931.642029	4095.112504	1983.388188
Incidence	China	Male	75-79 years	Ischemic heart disease	Number	2017	457715.3217	643988.4881	308912.9081
Incidence	China	Female	75-79 years	Ischemic heart disease	Number	2017	383298.8348	538920.3204	259013.3825
Incidence	China	Both	75-79 years	Ischemic heart disease	Number	2017	841014.1565	1182908.809	567334.5145
Incidence	China	Male	75-79 years	Ischemic heart disease	Percent	2017	0.011138871	0.015652992	0.007467734
Incidence	China	Female	75-79 years	Ischemic heart disease	Percent	2017	0.00830507	0.011794321	0.005500373
Incidence	China	Both	75-79 years	Ischemic heart disease	Percent	2017	0.00963939	0.013565473	0.006440221
Incidence	China	Male	75-79 years	Ischemic heart disease	Rate	2017	3360.36703	4727.911828	2267.917857
Incidence	China	Female	75-79 years	Ischemic heart disease	Rate	2017	2555.694126	3593.320335	1727.004938
Incidence	China	Both	75-79 years	Ischemic heart disease	Rate	2017	2938.674269	4133.323621	1982.382017
Incidence	China	Male	75-79 years	Ischemic heart disease	Number	2018	472525.6616	667719.2522	316383.2078
Incidence	China	Female	75-79 years	Ischemic heart disease	Number	2018	394626.2006	565283.092	264773.6524
Incidence	China	Both	75-79 years	Ischemic heart disease	Number	2018	867151.8622	1231876.55	581793.8883
Incidence	China	Male	75-79 years	Ischemic heart disease	Percent	2018	0.011173225	0.015886817	0.007425322
Incidence	China	Female	75-79 years	Ischemic heart disease	Percent	2018	0.008325654	0.011838707	0.005515403
Incidence	China	Both	75-79 years	Ischemic heart disease	Percent	2018	0.009667961	0.013708624	0.006387553
Incidence	China	Male	75-79 years	Ischemic heart disease	Rate	2018	3367.374281	4758.388422	2254.651469
Incidence	China	Female	75-79 years	Ischemic heart disease	Rate	2018	2557.887195	3664.050639	1716.209248
Incidence	China	Both	75-79 years	Ischemic heart disease	Rate	2018	2943.460527	4181.48211	1974.841339
Incidence	China	Male	75-79 years	Ischemic heart disease	Number	2019	483220.6235	689502.9059	321797.511
Incidence	China	Female	75-79 years	Ischemic heart disease	Number	2019	408777.7904	597524.2774	274856.9547
Incidence	China	Both	75-79 years	Ischemic heart disease	Number	2019	891998.4139	1287168.51	597051.9409
Incidence	China	Male	75-79 years	Ischemic heart disease	Percent	2019	0.011172383	0.01605342	0.007391025
Incidence	China	Female	75-79 years	Ischemic heart disease	Percent	2019	0.008335256	0.011938577	0.005516303
Incidence	China	Both	75-79 years	Ischemic heart disease	Percent	2019	0.00966441	0.013841695	0.006397189
Incidence	China	Male	75-79 years	Ischemic heart disease	Rate	2019	3361.712476	4796.795518	2238.709721
Incidence	China	Female	75-79 years	Ischemic heart disease	Rate	2019	2558.951211	3740.505255	1720.606045
Incidence	China	Both	75-79 years	Ischemic heart disease	Rate	2019	2939.168345	4241.268683	1967.308616
Incidence	China	Male	75-79 years	Ischemic heart disease	Number	2020	486351.7378	700526.6344	323037.2602
Incidence	China	Female	75-79 years	Ischemic heart disease	Number	2020	425669.3711	615621.3622	287426.8282
Incidence	China	Both	75-79 years	Ischemic heart disease	Number	2020	912021.1089	1316147.997	613104.833
Incidence	China	Male	75-79 years	Ischemic heart disease	Percent	2020	0.011035308	0.015900286	0.007321957
Incidence	China	Female	75-79 years	Ischemic heart disease	Percent	2020	0.008336732	0.011953165	0.005485218
Incidence	China	Both	75-79 years	Ischemic heart disease	Percent	2020	0.00958651	0.013757035	0.006343295
Incidence	China	Male	75-79 years	Ischemic heart disease	Rate	2020	3279.734387	4724.032245	2178.416007
Incidence	China	Female	75-79 years	Ischemic heart disease	Rate	2020	2569.945228	3716.76538	1735.316787
Incidence	China	Both	75-79 years	Ischemic heart disease	Rate	2020	2905.232584	4192.574062	1953.038281
Incidence	China	Male	75-79 years	Ischemic heart disease	Number	2021	498700.0349	756944.084	311258.263
Incidence	China	Female	75-79 years	Ischemic heart disease	Number	2021	452767.8501	687020.4535	279569.4251
Incidence	China	Both	75-79 years	Ischemic heart disease	Number	2021	951467.885	1449365.007	590730.4943
Incidence	China	Male	75-79 years	Ischemic heart disease	Percent	2021	0.010737974	0.015897012	0.006767695
Incidence	China	Female	75-79 years	Ischemic heart disease	Percent	2021	0.008401568	0.012493647	0.005302991
Incidence	China	Both	75-79 years	Ischemic heart disease	Percent	2021	0.009482591	0.014132382	0.005985474
Incidence	China	Male	75-79 years	Ischemic heart disease	Rate	2021	3196.297003	4851.449644	1994.934396
Incidence	China	Female	75-79 years	Ischemic heart disease	Rate	2021	2584.806882	3922.131829	1596.034201
Incidence	China	Both	75-79 years	Ischemic heart disease	Rate	2021	2872.881721	4376.242543	1783.663817
Incidence	China	Male	All ages	Ischemic heart disease	Number	1990	1244366.201	1520020.314	991818.9956
Incidence	China	Female	All ages	Ischemic heart disease	Number	1990	1057277.343	1292713.555	852791.5479
Incidence	China	Both	All ages	Ischemic heart disease	Number	1990	2301643.544	2792193.367	1861968.537
Incidence	China	Male	All ages	Ischemic heart disease	Percent	1990	0.000600601	0.0007366	0.000477458
Incidence	China	Female	All ages	Ischemic heart disease	Percent	1990	0.000525791	0.000649803	0.000423391
Incidence	China	Both	All ages	Ischemic heart disease	Percent	1990	0.000563747	0.000698637	0.00045372
Incidence	China	Male	All ages	Ischemic heart disease	Rate	1990	205.0570216	250.4816011	163.4401907
Incidence	China	Female	All ages	Ischemic heart disease	Rate	1990	185.6115132	226.9437822	149.7127794
Incidence	China	Both	All ages	Ischemic heart disease	Rate	1990	195.6418754	237.3390737	158.2690845
Incidence	China	Male	All ages	Ischemic heart disease	Number	1991	1278394.741	1547676.785	1029505.776
Incidence	China	Female	All ages	Ischemic heart disease	Number	1991	1080203.134	1314807.174	874116.2277
Incidence	China	Both	All ages	Ischemic heart disease	Number	1991	2358597.875	2842002.779	1913191.734
Incidence	China	Male	All ages	Ischemic heart disease	Percent	1991	0.000610103	0.000742885	0.000488705
Incidence	China	Female	All ages	Ischemic heart disease	Percent	1991	0.000532208	0.000653667	0.000430859
Incidence	China	Both	All ages	Ischemic heart disease	Percent	1991	0.000571768	0.000702049	0.000462393
Incidence	China	Male	All ages	Ischemic heart disease	Rate	1991	207.5868129	251.3130577	167.1720135
Incidence	China	Female	All ages	Ischemic heart disease	Rate	1991	187.2186618	227.879768	151.5000885
Incidence	China	Both	All ages	Ischemic heart disease	Rate	1991	197.7345377	238.2610921	160.3936334
Incidence	China	Male	All ages	Ischemic heart disease	Number	1992	1316358.767	1583331.427	1065275.669
Incidence	China	Female	All ages	Ischemic heart disease	Number	1992	1106931.631	1343754.203	897763.1025
Incidence	China	Both	All ages	Ischemic heart disease	Number	1992	2423290.399	2909909.485	1971469.069
Incidence	China	Male	All ages	Ischemic heart disease	Percent	1992	0.000623466	0.000756162	0.000502057
Incidence	China	Female	All ages	Ischemic heart disease	Percent	1992	0.000542008	0.000662785	0.00044032
Incidence	China	Both	All ages	Ischemic heart disease	Percent	1992	0.000583408	0.000712592	0.000475707
Incidence	China	Male	All ages	Ischemic heart disease	Rate	1992	211.2171215	254.0543769	170.9294351
Incidence	China	Female	All ages	Ischemic heart disease	Rate	1992	189.8635706	230.4839466	153.9864824
Incidence	China	Both	All ages	Ischemic heart disease	Rate	1992	200.8962668	241.2380921	163.4392545
Incidence	China	Male	All ages	Ischemic heart disease	Number	1993	1357482.536	1624840.499	1101795.79
Incidence	China	Female	All ages	Ischemic heart disease	Number	1993	1137315.393	1378449.067	924232.7265
Incidence	China	Both	All ages	Ischemic heart disease	Number	1993	2494797.93	2987969.566	2036346.355
Incidence	China	Male	All ages	Ischemic heart disease	Percent	1993	0.00064016	0.000775192	0.000517712
Incidence	China	Female	All ages	Ischemic heart disease	Percent	1993	0.000554776	0.000676873	0.000451424
Incidence	China	Both	All ages	Ischemic heart disease	Percent	1993	0.000598183	0.00072925	0.000488666
Incidence	China	Male	All ages	Ischemic heart disease	Rate	1993	215.7420111	258.2326826	175.1062229
Incidence	China	Female	All ages	Ischemic heart disease	Rate	1993	193.4109448	234.4179441	157.1742772
Incidence	China	Both	All ages	Ischemic heart disease	Rate	1993	204.9542603	245.469617	167.2912486
Incidence	China	Male	All ages	Ischemic heart disease	Number	1994	1403637.665	1672750.063	1143625.409
Incidence	China	Female	All ages	Ischemic heart disease	Number	1994	1172128.065	1418002.852	955301.2545
Incidence	China	Both	All ages	Ischemic heart disease	Number	1994	2575765.73	3074059.841	2113971.107
Incidence	China	Male	All ages	Ischemic heart disease	Percent	1994	0.000661126	0.000797384	0.000536062
Incidence	China	Female	All ages	Ischemic heart disease	Percent	1994	0.000570756	0.000695052	0.000464623
Incidence	China	Both	All ages	Ischemic heart disease	Percent	1994	0.000616686	0.000750854	0.000503331
Incidence	China	Male	All ages	Ischemic heart disease	Rate	1994	221.3820808	263.826555	180.3728833
Incidence	China	Female	All ages	Ischemic heart disease	Rate	1994	197.9029527	239.41663	161.2937567
Incidence	China	Both	All ages	Ischemic heart disease	Rate	1994	210.0422876	250.6759655	172.3849813
Incidence	China	Male	All ages	Ischemic heart disease	Number	1995	1452725.946	1722437.783	1190061.81
Incidence	China	Female	All ages	Ischemic heart disease	Number	1995	1210878.604	1461388.59	989772.5208
Incidence	China	Both	All ages	Ischemic heart disease	Number	1995	2663604.55	3168329.943	2190888.748
Incidence	China	Male	All ages	Ischemic heart disease	Percent	1995	0.000685269	0.000825304	0.000557163
Incidence	China	Female	All ages	Ischemic heart disease	Percent	1995	0.000589519	0.000716282	0.000481201
Incidence	China	Both	All ages	Ischemic heart disease	Percent	1995	0.000638144	0.000776035	0.000519985
Incidence	China	Male	All ages	Ischemic heart disease	Rate	1995	227.7618855	270.0479592	186.5807674
Incidence	China	Female	All ages	Ischemic heart disease	Rate	1995	203.1947634	245.2322701	166.0914583
Incidence	China	Both	All ages	Ischemic heart disease	Rate	1995	215.8955578	256.8055233	177.5800948
Incidence	China	Male	All ages	Ischemic heart disease	Number	1996	1520406.028	1806766.627	1240196.227
Incidence	China	Female	All ages	Ischemic heart disease	Number	1996	1267351.518	1529839.173	1031600.353
Incidence	China	Both	All ages	Ischemic heart disease	Number	1996	2787757.546	3317527.917	2289466.669
Incidence	China	Male	All ages	Ischemic heart disease	Percent	1996	0.000720076	0.000867831	0.000584536
Incidence	China	Female	All ages	Ischemic heart disease	Percent	1996	0.000617593	0.000750575	0.000502051
Incidence	China	Both	All ages	Ischemic heart disease	Percent	1996	0.000669559	0.000815219	0.000545689
Incidence	China	Male	All ages	Ischemic heart disease	Rate	1996	237.2874936	281.9793638	193.5555693
Incidence	China	Female	All ages	Ischemic heart disease	Rate	1996	211.539871	255.3529755	172.1894852
Incidence	China	Both	All ages	Ischemic heart disease	Rate	1996	224.8460099	267.5745299	184.656462
Incidence	China	Male	All ages	Ischemic heart disease	Number	1997	1612219.578	1930171.188	1309297.852
Incidence	China	Female	All ages	Ischemic heart disease	Number	1997	1346346.627	1628125.436	1092095.672
Incidence	China	Both	All ages	Ischemic heart disease	Number	1997	2958566.205	3535919.575	2414004.339
Incidence	China	Male	All ages	Ischemic heart disease	Percent	1997	0.000768145	0.000929587	0.000619913
Incidence	China	Female	All ages	Ischemic heart disease	Percent	1997	0.000657387	0.00080351	0.000531795
Incidence	China	Both	All ages	Ischemic heart disease	Percent	1997	0.000713438	0.000868131	0.000581533
Incidence	China	Male	All ages	Ischemic heart disease	Rate	1997	250.7285466	300.1756233	203.6188817
Incidence	China	Female	All ages	Ischemic heart disease	Rate	1997	223.6540942	270.4629791	181.4181158
Incidence	China	Both	All ages	Ischemic heart disease	Rate	1997	237.6375278	284.0116218	193.8973081
Incidence	China	Male	All ages	Ischemic heart disease	Number	1998	1715424.184	2066485.096	1385919.181
Incidence	China	Female	All ages	Ischemic heart disease	Number	1998	1435392.857	1736931.245	1158651.716
Incidence	China	Both	All ages	Ischemic heart disease	Number	1998	3150817.041	3782051.755	2556256.998
Incidence	China	Male	All ages	Ischemic heart disease	Percent	1998	0.000822868	0.001003726	0.000656521
Incidence	China	Female	All ages	Ischemic heart disease	Percent	1998	0.000702317	0.000860519	0.000565057
Incidence	China	Both	All ages	Ischemic heart disease	Percent	1998	0.000763181	0.000933551	0.000617113
Incidence	China	Male	All ages	Ischemic heart disease	Rate	1998	265.9963025	320.4323456	214.9027519
Incidence	China	Female	All ages	Ischemic heart disease	Rate	1998	237.3721249	287.2377819	191.6072095
Incidence	China	Both	All ages	Ischemic heart disease	Rate	1998	252.1446783	302.6593453	204.5649081
Incidence	China	Male	All ages	Ischemic heart disease	Number	1999	1819865.72	2206829.216	1465655.328
Incidence	China	Female	All ages	Ischemic heart disease	Number	1999	1522945.131	1849445.664	1226121.97
Incidence	China	Both	All ages	Ischemic heart disease	Number	1999	3342810.85	4037501.916	2698291.685
Incidence	China	Male	All ages	Ischemic heart disease	Percent	1999	0.000878806	0.001078146	0.000700109
Incidence	China	Female	All ages	Ischemic heart disease	Percent	1999	0.000746734	0.000916585	0.000598073
Incidence	China	Both	All ages	Ischemic heart disease	Percent	1999	0.000813264	0.001005423	0.000652118
Incidence	China	Male	All ages	Ischemic heart disease	Rate	1999	281.4084729	341.2451989	226.6364069
Incidence	China	Female	All ages	Ischemic heart disease	Rate	1999	250.7088224	304.4576821	201.8454827
Incidence	China	Both	All ages	Ischemic heart disease	Rate	1999	266.5389527	321.9301302	215.1482306
Incidence	China	Male	All ages	Ischemic heart disease	Number	2000	1906387.651	2320913.695	1534699.446
Incidence	China	Female	All ages	Ischemic heart disease	Number	2000	1592293.027	1934561.018	1285031.965
Incidence	China	Both	All ages	Ischemic heart disease	Number	2000	3498680.678	4222801.235	2812415.81
Incidence	China	Male	All ages	Ischemic heart disease	Percent	2000	0.000925376	0.001142192	0.00073839
Incidence	China	Female	All ages	Ischemic heart disease	Percent	2000	0.000781688	0.000963104	0.000625221
Incidence	China	Both	All ages	Ischemic heart disease	Percent	2000	0.000853926	0.001057252	0.0006814
Incidence	China	Male	All ages	Ischemic heart disease	Rate	2000	293.8981659	357.8035546	236.5968705
Incidence	China	Female	All ages	Ischemic heart disease	Rate	2000	260.8477799	316.9177647	210.5125938
Incidence	China	Both	All ages	Ischemic heart disease	Rate	2000	277.8746782	335.3862905	223.3696671
Incidence	China	Male	All ages	Ischemic heart disease	Number	2001	1983949.328	2407885.874	1602792.711
Incidence	China	Female	All ages	Ischemic heart disease	Number	2001	1650635.706	2003508.578	1332556.84
Incidence	China	Both	All ages	Ischemic heart disease	Number	2001	3634585.034	4370971.895	2938936.714
Incidence	China	Male	All ages	Ischemic heart disease	Percent	2001	0.000964135	0.001183819	0.000770866
Incidence	China	Female	All ages	Ischemic heart disease	Percent	2001	0.00080877	0.000992172	0.000649512
Incidence	China	Both	All ages	Ischemic heart disease	Percent	2001	0.000886759	0.001090166	0.000708911
Incidence	China	Male	All ages	Ischemic heart disease	Rate	2001	304.7307443	369.8465703	246.1858318
Incidence	China	Female	All ages	Ischemic heart disease	Rate	2001	268.919867	326.4095514	217.0987862
Incidence	China	Both	All ages	Ischemic heart disease	Rate	2001	287.3525922	345.5718033	232.3541959
Incidence	China	Male	All ages	Ischemic heart disease	Number	2002	2066497.57	2489629.539	1677634.866
Incidence	China	Female	All ages	Ischemic heart disease	Number	2002	1712041.539	2070976.553	1383791.302
Incidence	China	Both	All ages	Ischemic heart disease	Number	2002	3778539.11	4529127.977	3073999.404
Incidence	China	Male	All ages	Ischemic heart disease	Percent	2002	0.001001451	0.001221612	0.000805405
Incidence	China	Female	All ages	Ischemic heart disease	Percent	2002	0.000834232	0.001015796	0.000673462
Incidence	China	Both	All ages	Ischemic heart disease	Percent	2002	0.000918059	0.001119634	0.000737546
Incidence	China	Male	All ages	Ischemic heart disease	Rate	2002	316.0781144	380.7976459	256.600188
Incidence	China	Female	All ages	Ischemic heart disease	Rate	2002	277.2539124	335.3810866	224.0959367
Incidence	China	Both	All ages	Ischemic heart disease	Rate	2002	297.2202044	356.2615878	241.8010518
Incidence	China	Male	All ages	Ischemic heart disease	Number	2003	2151407.193	2578279.651	1758264.395
Incidence	China	Female	All ages	Ischemic heart disease	Number	2003	1775549.29	2136893.704	1443652.63
Incidence	China	Both	All ages	Ischemic heart disease	Number	2003	3926956.482	4683507.223	3216490.335
Incidence	China	Male	All ages	Ischemic heart disease	Percent	2003	0.001037933	0.001260525	0.000841661
Incidence	China	Female	All ages	Ischemic heart disease	Percent	2003	0.000859019	0.001040029	0.000695448
Incidence	China	Both	All ages	Ischemic heart disease	Percent	2003	0.00094859	0.001151629	0.000767578
Incidence	China	Male	All ages	Ischemic heart disease	Rate	2003	327.6014767	392.602676	267.7363979
Incidence	China	Female	All ages	Ischemic heart disease	Rate	2003	285.7327745	343.8826341	232.3218363
Incidence	China	Both	All ages	Ischemic heart disease	Rate	2003	307.2455145	366.4381291	251.6585636
Incidence	China	Male	All ages	Ischemic heart disease	Number	2004	2239817.079	2662033.451	1842326.559
Incidence	China	Female	All ages	Ischemic heart disease	Number	2004	1842112.365	2206061.926	1507869.391
Incidence	China	Both	All ages	Ischemic heart disease	Number	2004	4081929.443	4856262.19	3355456.007
Incidence	China	Male	All ages	Ischemic heart disease	Percent	2004	0.001076134	0.001296998	0.000877196
Incidence	China	Female	All ages	Ischemic heart disease	Percent	2004	0.000885118	0.001069502	0.000721382
Incidence	China	Both	All ages	Ischemic heart disease	Percent	2004	0.000980616	0.001184383	0.000799366
Incidence	China	Male	All ages	Ischemic heart disease	Rate	2004	339.4876924	403.4827673	279.2402997
Incidence	China	Female	All ages	Ischemic heart disease	Rate	2004	294.5204557	352.7094091	241.0810484
Incidence	China	Both	All ages	Ischemic heart disease	Rate	2004	317.6041545	377.8529414	261.0791742
Incidence	China	Male	All ages	Ischemic heart disease	Number	2005	2326885.611	2766521.878	1922184.804
Incidence	China	Female	All ages	Ischemic heart disease	Number	2005	1908483.576	2280076.57	1569840.241
Incidence	China	Both	All ages	Ischemic heart disease	Number	2005	4235369.187	5032073.464	3490165.577
Incidence	China	Male	All ages	Ischemic heart disease	Percent	2005	0.001115367	0.001341071	0.000911982
Incidence	China	Female	All ages	Ischemic heart disease	Percent	2005	0.000912193	0.001100105	0.000747795
Incidence	China	Both	All ages	Ischemic heart disease	Percent	2005	0.001013621	0.001222005	0.000829509
Incidence	China	Male	All ages	Ischemic heart disease	Rate	2005	350.9170789	417.2185223	289.8842441
Incidence	China	Female	All ages	Ischemic heart disease	Rate	2005	303.0458981	362.0507197	249.273115
Incidence	China	Both	All ages	Ischemic heart disease	Rate	2005	327.5983642	389.2220401	269.9581745
Incidence	China	Male	All ages	Ischemic heart disease	Number	2006	2424699.211	2875546.209	2003982.849
Incidence	China	Female	All ages	Ischemic heart disease	Number	2006	1983802.859	2369672.77	1631908.354
Incidence	China	Both	All ages	Ischemic heart disease	Number	2006	4408502.071	5227411.04	3633227.811
Incidence	China	Male	All ages	Ischemic heart disease	Percent	2006	0.001163137	0.001393682	0.000951681
Incidence	China	Female	All ages	Ischemic heart disease	Percent	2006	0.000947323	0.00114226	0.000779407
Incidence	China	Both	All ages	Ischemic heart disease	Percent	2006	0.001054972	0.001273136	0.000865693
Incidence	China	Male	All ages	Ischemic heart disease	Rate	2006	363.5882035	431.193558	300.5009942
Incidence	China	Female	All ages	Ischemic heart disease	Rate	2006	312.6824506	373.5023798	257.2176469
Incidence	China	Both	All ages	Ischemic heart disease	Rate	2006	338.7697112	401.6984681	279.1940474
Incidence	China	Male	All ages	Ischemic heart disease	Number	2007	2533825.664	3005149.44	2094738.898
Incidence	China	Female	All ages	Ischemic heart disease	Number	2007	2068204.184	2471341.929	1699074.053
Incidence	China	Both	All ages	Ischemic heart disease	Number	2007	4602029.848	5455128.234	3791314.704
Incidence	China	Male	All ages	Ischemic heart disease	Percent	2007	0.001218706	0.001461191	0.000997707
Incidence	China	Female	All ages	Ischemic heart disease	Percent	2007	0.000990681	0.001193268	0.000814624
Incidence	China	Both	All ages	Ischemic heart disease	Percent	2007	0.001104448	0.001333447	0.000907388
Incidence	China	Male	All ages	Ischemic heart disease	Rate	2007	377.5627314	447.7941979	312.1348683
Incidence	China	Female	All ages	Ischemic heart disease	Rate	2007	323.4398901	386.4853228	265.7128
Incidence	China	Both	All ages	Ischemic heart disease	Rate	2007	351.1550706	416.2502208	289.2939478
Incidence	China	Male	All ages	Ischemic heart disease	Number	2008	2644968.531	3130915.303	2186702.666
Incidence	China	Female	All ages	Ischemic heart disease	Number	2008	2154876.828	2574579.967	1767351.362
Incidence	China	Both	All ages	Ischemic heart disease	Number	2008	4799845.359	5692639.052	3948586.155
Incidence	China	Male	All ages	Ischemic heart disease	Percent	2008	0.001274657	0.001531964	0.001043477
Incidence	China	Female	All ages	Ischemic heart disease	Percent	2008	0.001034616	0.001243929	0.000852029
Incidence	China	Both	All ages	Ischemic heart disease	Percent	2008	0.001154402	0.001392329	0.000948936
Incidence	China	Male	All ages	Ischemic heart disease	Rate	2008	391.5870085	463.5313212	323.7408482
Incidence	China	Female	All ages	Ischemic heart disease	Rate	2008	334.3616891	399.4849706	274.2312594
Incidence	China	Both	All ages	Ischemic heart disease	Rate	2008	363.6457815	431.2855982	299.1526999
Incidence	China	Male	All ages	Ischemic heart disease	Number	2009	2757029.21	3263447.377	2272837.519
Incidence	China	Female	All ages	Ischemic heart disease	Number	2009	2243850.138	2679678.275	1836403.859
Incidence	China	Both	All ages	Ischemic heart disease	Number	2009	5000879.348	5928965.698	4119929.236
Incidence	China	Male	All ages	Ischemic heart disease	Percent	2009	0.001331214	0.001599527	0.001089301
Incidence	China	Female	All ages	Ischemic heart disease	Percent	2009	0.001082242	0.001299858	0.000891409
Incidence	China	Both	All ages	Ischemic heart disease	Percent	2009	0.001206649	0.00145286	0.000991467
Incidence	China	Male	All ages	Ischemic heart disease	Rate	2009	405.6551068	480.166873	334.4136302
Incidence	China	Female	All ages	Ischemic heart disease	Rate	2009	345.572316	412.6936162	282.8220673
Incidence	China	Both	All ages	Ischemic heart disease	Rate	2009	376.2994245	446.1348145	310.0108786
Incidence	China	Male	All ages	Ischemic heart disease	Number	2010	2856659.099	3383258.737	2349177.365
Incidence	China	Female	All ages	Ischemic heart disease	Number	2010	2327085.065	2774378.914	1902228.247
Incidence	China	Both	All ages	Ischemic heart disease	Number	2010	5183744.164	6144180.612	4276582.548
Incidence	China	Male	All ages	Ischemic heart disease	Percent	2010	0.0013766	0.001654456	0.001126225
Incidence	China	Female	All ages	Ischemic heart disease	Percent	2010	0.001120036	0.001345392	0.000921256
Incidence	China	Both	All ages	Ischemic heart disease	Percent	2010	0.001248229	0.001499075	0.001025452
Incidence	China	Male	All ages	Ischemic heart disease	Rate	2010	418.0586033	495.1239799	343.7910421
Incidence	China	Female	All ages	Ischemic heart disease	Rate	2010	356.0290397	424.4621201	291.0286806
Incidence	China	Both	All ages	Ischemic heart disease	Rate	2010	387.7326556	459.5711882	319.8789631
Incidence	China	Male	All ages	Ischemic heart disease	Number	2011	2950020.064	3493861.772	2437280.204
Incidence	China	Female	All ages	Ischemic heart disease	Number	2011	2403805.097	2853796.243	1970390.756
Incidence	China	Both	All ages	Ischemic heart disease	Number	2011	5353825.161	6340026.663	4423138.014
Incidence	China	Male	All ages	Ischemic heart disease	Percent	2011	0.001414674	0.001699443	0.001162174
Incidence	China	Female	All ages	Ischemic heart disease	Percent	2011	0.001150661	0.001380625	0.000942082
Incidence	China	Both	All ages	Ischemic heart disease	Percent	2011	0.001282538	0.001533861	0.001059125
Incidence	China	Male	All ages	Ischemic heart disease	Rate	2011	429.729999	508.951527	355.0390834
Incidence	China	Female	All ages	Ischemic heart disease	Rate	2011	365.6640974	434.1162387	299.7336007
Incidence	China	Both	All ages	Ischemic heart disease	Rate	2011	398.3907266	471.7763007	329.1361063
Incidence	China	Male	All ages	Ischemic heart disease	Number	2012	3039303.043	3589776.923	2526232.132
Incidence	China	Female	All ages	Ischemic heart disease	Number	2012	2473501.551	2929596.716	2041202.211
Incidence	China	Both	All ages	Ischemic heart disease	Number	2012	5512804.594	6504636.726	4568423.345
Incidence	China	Male	All ages	Ischemic heart disease	Percent	2012	0.001446913	0.001731706	0.001195967
Incidence	China	Female	All ages	Ischemic heart disease	Percent	2012	0.001175904	0.001407224	0.000961671
Incidence	China	Both	All ages	Ischemic heart disease	Percent	2012	0.001311304	0.001563965	0.001083736
Incidence	China	Male	All ages	Ischemic heart disease	Rate	2012	440.5062242	520.2900322	366.143475
Incidence	China	Female	All ages	Ischemic heart disease	Rate	2012	374.073562	443.0499258	308.6958977
Incidence	China	Both	All ages	Ischemic heart disease	Rate	2012	407.9959881	481.4002824	338.1034762
Incidence	China	Male	All ages	Ischemic heart disease	Number	2013	3126478.892	3678950.42	2615947.885
Incidence	China	Female	All ages	Ischemic heart disease	Number	2013	2542512.17	3002534.846	2109742.02
Incidence	China	Both	All ages	Ischemic heart disease	Number	2013	5668991.062	6661027.059	4706552.367
Incidence	China	Male	All ages	Ischemic heart disease	Percent	2013	0.001474974	0.001755052	0.00122598
Incidence	China	Female	All ages	Ischemic heart disease	Percent	2013	0.001199225	0.001429157	0.000981821
Incidence	China	Both	All ages	Ischemic heart disease	Percent	2013	0.001337075	0.001587708	0.001103415
Incidence	China	Male	All ages	Ischemic heart disease	Rate	2013	450.5118813	530.1206028	376.9466047
Incidence	China	Female	All ages	Ischemic heart disease	Rate	2013	382.120599	451.2585731	317.0784761
Incidence	China	Both	All ages	Ischemic heart disease	Rate	2013	417.0360648	490.0146219	346.2348161
Incidence	China	Male	All ages	Ischemic heart disease	Number	2014	3220585.374	3779705.054	2701494.589
Incidence	China	Female	All ages	Ischemic heart disease	Number	2014	2621824.17	3084027.921	2182628.054
Incidence	China	Both	All ages	Ischemic heart disease	Number	2014	5842409.545	6840516.75	4871028.053
Incidence	China	Male	All ages	Ischemic heart disease	Percent	2014	0.001504972	0.001783039	0.001255244
Incidence	China	Female	All ages	Ischemic heart disease	Percent	2014	0.001226781	0.001454538	0.001006345
Incidence	China	Both	All ages	Ischemic heart disease	Percent	2014	0.001365959	0.001618774	0.001128107
Incidence	China	Male	All ages	Ischemic heart disease	Rate	2014	461.1657158	541.2278155	386.835479
Incidence	China	Female	All ages	Ischemic heart disease	Rate	2014	391.5727317	460.6034421	325.9782403
Incidence	China	Both	All ages	Ischemic heart disease	Rate	2014	427.1016972	500.0670171	356.0901256
Incidence	China	Male	All ages	Ischemic heart disease	Number	2015	3315631.184	3890156.054	2787064.63
Incidence	China	Female	All ages	Ischemic heart disease	Number	2015	2712975.163	3191173.106	2257797.958
Incidence	China	Both	All ages	Ischemic heart disease	Number	2015	6028606.347	7046288.126	5040780.019
Incidence	China	Male	All ages	Ischemic heart disease	Percent	2015	0.001535213	0.00181746	0.001281893
Incidence	China	Female	All ages	Ischemic heart disease	Percent	2015	0.001259729	0.001488471	0.001035853
Incidence	China	Both	All ages	Ischemic heart disease	Percent	2015	0.001397656	0.001659593	0.001156039
Incidence	China	Male	All ages	Ischemic heart disease	Rate	2015	471.4256626	553.1132065	396.2726
Incidence	China	Female	All ages	Ischemic heart disease	Rate	2015	402.4941676	473.439116	334.9645519
Incidence	China	Both	All ages	Ischemic heart disease	Rate	2015	437.692569	511.5789246	365.9737972
Incidence	China	Male	All ages	Ischemic heart disease	Number	2016	3416975.056	4013199.279	2872915.204
Incidence	China	Female	All ages	Ischemic heart disease	Number	2016	2823120.973	3327527.832	2345093.731
Incidence	China	Both	All ages	Ischemic heart disease	Number	2016	6240096.029	7329987.729	5222083.892
Incidence	China	Male	All ages	Ischemic heart disease	Percent	2016	0.001568481	0.001858312	0.001304479
Incidence	China	Female	All ages	Ischemic heart disease	Percent	2016	0.001301014	0.001543921	0.001065702
Incidence	China	Both	All ages	Ischemic heart disease	Percent	2016	0.001435002	0.00170796	0.001179199
Incidence	China	Male	All ages	Ischemic heart disease	Rate	2016	481.9875503	566.0890284	405.2442113
Incidence	China	Female	All ages	Ischemic heart disease	Rate	2016	415.8344985	490.1316239	345.4229857
Incidence	China	Both	All ages	Ischemic heart disease	Rate	2016	449.6267173	528.1582696	376.2744078
Incidence	China	Male	All ages	Ischemic heart disease	Number	2017	3514123.76	4134558.468	2936796.525
Incidence	China	Female	All ages	Ischemic heart disease	Number	2017	2940304.03	3482281.491	2423229.536
Incidence	China	Both	All ages	Ischemic heart disease	Number	2017	6454427.79	7608150.157	5391565.538
Incidence	China	Male	All ages	Ischemic heart disease	Percent	2017	0.001601198	0.001903262	0.001327201
Incidence	China	Female	All ages	Ischemic heart disease	Percent	2017	0.001345966	0.001603003	0.001098053
Incidence	China	Both	All ages	Ischemic heart disease	Percent	2017	0.001473868	0.001758503	0.001208028
Incidence	China	Male	All ages	Ischemic heart disease	Rate	2017	491.802064	578.6319798	411.0050445
Incidence	China	Female	All ages	Ischemic heart disease	Rate	2017	430.1060789	509.3862478	354.4687023
Incidence	China	Both	All ages	Ischemic heart disease	Rate	2017	461.6362063	544.1532061	385.6177405
Incidence	China	Male	All ages	Ischemic heart disease	Number	2018	3607584.408	4273432.902	2993162.537
Incidence	China	Female	All ages	Ischemic heart disease	Number	2018	3059739.172	3651125.647	2499778.9
Incidence	China	Both	All ages	Ischemic heart disease	Number	2018	6667323.579	7925740.824	5523917.025
Incidence	China	Male	All ages	Ischemic heart disease	Percent	2018	0.001634764	0.001951929	0.001344548
Incidence	China	Female	All ages	Ischemic heart disease	Percent	2018	0.001393473	0.001667485	0.001134819
Incidence	China	Both	All ages	Ischemic heart disease	Percent	2018	0.00151441	0.001810635	0.001234841
Incidence	China	Male	All ages	Ischemic heart disease	Rate	2018	501.4116904	593.9567791	416.014296
Incidence	China	Female	All ages	Ischemic heart disease	Rate	2018	444.9327015	530.929307	363.5059451
Incidence	China	Both	All ages	Ischemic heart disease	Rate	2018	473.8103602	563.2392174	392.5546862
Incidence	China	Male	All ages	Ischemic heart disease	Number	2019	3708722.097	4423573.285	3057927.386
Incidence	China	Female	All ages	Ischemic heart disease	Number	2019	3185885.675	3816660.078	2601051.504
Incidence	China	Both	All ages	Ischemic heart disease	Number	2019	6894607.772	8254208.927	5701897.183
Incidence	China	Male	All ages	Ischemic heart disease	Percent	2019	0.00167419	0.002004602	0.00136382
Incidence	China	Female	All ages	Ischemic heart disease	Percent	2019	0.001445705	0.00173928	0.001171895
Incidence	China	Both	All ages	Ischemic heart disease	Percent	2019	0.001560234	0.001871033	0.001265397
Incidence	China	Male	All ages	Ischemic heart disease	Rate	2019	512.6315038	611.4405356	422.6765645
Incidence	China	Female	All ages	Ischemic heart disease	Rate	2019	461.1195874	552.4167846	376.4717
Incidence	China	Both	All ages	Ischemic heart disease	Rate	2019	487.4685643	583.5962694	403.1405013
Incidence	China	Male	All ages	Ischemic heart disease	Number	2020	3768721.584	4470799.945	3100309.606
Incidence	China	Female	All ages	Ischemic heart disease	Number	2020	3312193.369	3968660.396	2703738.662
Incidence	China	Both	All ages	Ischemic heart disease	Number	2020	7080914.953	8451533.062	5830523.851
Incidence	China	Male	All ages	Ischemic heart disease	Percent	2020	0.001704153	0.002045497	0.001384919
Incidence	China	Female	All ages	Ischemic heart disease	Percent	2020	0.001492171	0.00180688	0.001220099
Incidence	China	Both	All ages	Ischemic heart disease	Percent	2020	0.001597947	0.001912687	0.001297635
Incidence	China	Male	All ages	Ischemic heart disease	Rate	2020	518.8894232	615.5537768	426.860363
Incidence	China	Female	All ages	Ischemic heart disease	Rate	2020	477.8262555	572.5300201	390.048882
Incidence	China	Both	All ages	Ischemic heart disease	Rate	2020	498.8369759	595.394412	410.7493036
Incidence	China	Male	All ages	Ischemic heart disease	Number	2021	3818580.216	4650551.531	3034880.739
Incidence	China	Female	All ages	Ischemic heart disease	Number	2021	3485993.001	4259778.423	2792002.645
Incidence	China	Both	All ages	Ischemic heart disease	Number	2021	7304573.217	8949994.677	5815313.24
Incidence	China	Male	All ages	Ischemic heart disease	Percent	2021	0.001727985	0.002135794	0.001375206
Incidence	China	Female	All ages	Ischemic heart disease	Percent	2021	0.001574259	0.001953022	0.001251863
Incidence	China	Both	All ages	Ischemic heart disease	Percent	2021	0.001651026	0.002038888	0.001305497
Incidence	China	Male	All ages	Ischemic heart disease	Rate	2021	524.4557189	638.7212546	416.819988
Incidence	China	Female	All ages	Ischemic heart disease	Rate	2021	501.83987	613.2332018	401.9337513
Incidence	China	Both	All ages	Ischemic heart disease	Rate	2021	513.4137407	629.0648488	408.738695
Incidence	China	Male	80-84 years	Ischemic heart disease	Number	1990	83682.66962	116418.0851	56819.1435
Incidence	China	Female	80-84 years	Ischemic heart disease	Number	1990	116869.0943	164230.9327	78548.50682
Incidence	China	Both	80-84 years	Ischemic heart disease	Number	1990	200551.7639	281437.0795	135817.4169
Incidence	China	Male	80-84 years	Ischemic heart disease	Percent	1990	0.012117628	0.016737232	0.008088811
Incidence	China	Female	80-84 years	Ischemic heart disease	Percent	1990	0.010596071	0.014794108	0.007065546
Incidence	China	Both	80-84 years	Ischemic heart disease	Percent	1990	0.011181475	0.015550477	0.007403336
Incidence	China	Male	80-84 years	Ischemic heart disease	Rate	1990	4102.395783	5707.191983	2785.458635
Incidence	China	Female	80-84 years	Ischemic heart disease	Rate	1990	3587.938736	5041.970496	2411.477834
Incidence	China	Both	80-84 years	Ischemic heart disease	Rate	1990	3786.048931	5313.015122	2563.983363
Incidence	China	Male	80-84 years	Ischemic heart disease	Number	1991	86856.68265	118078.7042	59845.76371
Incidence	China	Female	80-84 years	Ischemic heart disease	Number	1991	118326.0058	162659.7911	81153.73971
Incidence	China	Both	80-84 years	Ischemic heart disease	Number	1991	205182.6885	281688.0108	141910.6247
Incidence	China	Male	80-84 years	Ischemic heart disease	Percent	1991	0.011946482	0.016383677	0.008197935
Incidence	China	Female	80-84 years	Ischemic heart disease	Percent	1991	0.010387553	0.014416823	0.007046976
Incidence	China	Both	80-84 years	Ischemic heart disease	Percent	1991	0.010994459	0.015223947	0.007486506
Incidence	China	Male	80-84 years	Ischemic heart disease	Rate	1991	4057.069706	5515.448195	2795.39153
Incidence	China	Female	80-84 years	Ischemic heart disease	Rate	1991	3516.892139	4834.583376	2412.055974
Incidence	China	Both	80-84 years	Ischemic heart disease	Rate	1991	3726.950628	5116.597879	2577.673076
Incidence	China	Male	80-84 years	Ischemic heart disease	Number	1992	90598.66262	120838.928	63396.26169
Incidence	China	Female	80-84 years	Ischemic heart disease	Number	1992	120818.495	163437.5374	83792.95633
Incidence	China	Both	80-84 years	Ischemic heart disease	Number	1992	211417.1577	284584.5421	147620.6251
Incidence	China	Male	80-84 years	Ischemic heart disease	Percent	1992	0.011818435	0.016130098	0.008297249
Incidence	China	Female	80-84 years	Ischemic heart disease	Percent	1992	0.010223609	0.014117372	0.0069722
Incidence	China	Both	80-84 years	Ischemic heart disease	Percent	1992	0.010850662	0.01491787	0.007507396
Incidence	China	Male	80-84 years	Ischemic heart disease	Rate	1992	4022.813176	5365.558581	2814.956749
Incidence	China	Female	80-84 years	Ischemic heart disease	Rate	1992	3459.74873	4680.184207	2399.488374
Incidence	China	Both	80-84 years	Ischemic heart disease	Rate	1992	3680.507251	4954.259542	2569.889724
Incidence	China	Male	80-84 years	Ischemic heart disease	Number	1993	94895.43353	126328.2065	67235.82851
Incidence	China	Female	80-84 years	Ischemic heart disease	Number	1993	124460.5411	167284.7503	87808.02421
Incidence	China	Both	80-84 years	Ischemic heart disease	Number	1993	219355.9747	293687.8215	155018.5858
Incidence	China	Male	80-84 years	Ischemic heart disease	Percent	1993	0.011727694	0.015846235	0.008331306
Incidence	China	Female	80-84 years	Ischemic heart disease	Percent	1993	0.010104353	0.013856307	0.007006699
Incidence	China	Both	80-84 years	Ischemic heart disease	Percent	1993	0.010747519	0.014660174	0.007509639
Incidence	China	Male	80-84 years	Ischemic heart disease	Rate	1993	3998.082729	5322.391203	2832.743313
Incidence	China	Female	80-84 years	Ischemic heart disease	Rate	1993	3416.93292	4592.626427	2410.676716
Incidence	China	Both	80-84 years	Ischemic heart disease	Rate	1993	3646.21744	4881.789329	2576.777186
Incidence	China	Male	80-84 years	Ischemic heart disease	Number	1994	99737.33946	133203.6122	71140.80426
Incidence	China	Female	80-84 years	Ischemic heart disease	Number	1994	129515.0176	173291.9644	91994.24213
Incidence	China	Both	80-84 years	Ischemic heart disease	Number	1994	229252.3571	303732.6686	163068.0829
Incidence	China	Male	80-84 years	Ischemic heart disease	Percent	1994	0.011675129	0.015768858	0.008279082
Incidence	China	Female	80-84 years	Ischemic heart disease	Percent	1994	0.01003275	0.013730483	0.006981201
Incidence	China	Both	80-84 years	Ischemic heart disease	Percent	1994	0.010686343	0.014545854	0.007504696
Incidence	China	Male	80-84 years	Ischemic heart disease	Rate	1994	3983.003055	5319.476108	2841.0026
Incidence	China	Female	80-84 years	Ischemic heart disease	Rate	1994	3389.444798	4535.09993	2407.515446
Incidence	China	Both	80-84 years	Ischemic heart disease	Rate	1994	3624.427618	4801.944401	2578.069297
Incidence	China	Male	80-84 years	Ischemic heart disease	Number	1995	104693.078	139351.2712	75074.12732
Incidence	China	Female	80-84 years	Ischemic heart disease	Number	1995	135280.5931	180580.0979	95904.25253
Incidence	China	Both	80-84 years	Ischemic heart disease	Number	1995	239973.6711	317117.4245	170671.221
Incidence	China	Male	80-84 years	Ischemic heart disease	Percent	1995	0.011660714	0.015761489	0.008210685
Incidence	China	Female	80-84 years	Ischemic heart disease	Percent	1995	0.010013857	0.013743107	0.00696972
Incidence	China	Both	80-84 years	Ischemic heart disease	Percent	1995	0.010670915	0.014618571	0.007482848
Incidence	China	Male	80-84 years	Ischemic heart disease	Rate	1995	3976.985115	5293.548934	2851.847444
Incidence	China	Female	80-84 years	Ischemic heart disease	Rate	1995	3378.454067	4509.749346	2395.081989
Incidence	China	Both	80-84 years	Ischemic heart disease	Rate	1995	3615.864171	4778.247249	2571.631923
Incidence	China	Male	80-84 years	Ischemic heart disease	Number	1996	110350.125	147845.2248	78354.06308
Incidence	China	Female	80-84 years	Ischemic heart disease	Number	1996	141803.5088	190186.4163	100331.6351
Incidence	China	Both	80-84 years	Ischemic heart disease	Number	1996	252153.6339	334580.7431	178573.0909
Incidence	China	Male	80-84 years	Ischemic heart disease	Percent	1996	0.011711625	0.015829881	0.008302185
Incidence	China	Female	80-84 years	Ischemic heart disease	Percent	1996	0.010065863	0.013781115	0.006968258
Incidence	China	Both	80-84 years	Ischemic heart disease	Percent	1996	0.010725004	0.014592858	0.00753015
Incidence	China	Male	80-84 years	Ischemic heart disease	Rate	1996	3988.175541	5343.28991	2831.802482
Incidence	China	Female	80-84 years	Ischemic heart disease	Rate	1996	3390.014436	4546.67661	2398.570347
Incidence	China	Both	80-84 years	Ischemic heart disease	Rate	1996	3628.157322	4814.174416	2569.430619
Incidence	China	Male	80-84 years	Ischemic heart disease	Number	1997	116755.5973	156598.2113	82286.13159
Incidence	China	Female	80-84 years	Ischemic heart disease	Number	1997	149284.3786	202258.3091	104658.8003
Incidence	China	Both	80-84 years	Ischemic heart disease	Number	1997	266039.9759	358173.7105	186342.5725
Incidence	China	Male	80-84 years	Ischemic heart disease	Percent	1997	0.011837589	0.016138546	0.008365336
Incidence	China	Female	80-84 years	Ischemic heart disease	Percent	1997	0.010184897	0.014047049	0.006968812
Incidence	China	Both	80-84 years	Ischemic heart disease	Percent	1997	0.010849226	0.014873212	0.007524621
Incidence	China	Male	80-84 years	Ischemic heart disease	Rate	1997	4019.123408	5390.641228	2832.567562
Incidence	China	Female	80-84 years	Ischemic heart disease	Rate	1997	3421.924482	4636.202839	2399.00862
Incidence	China	Both	80-84 years	Ischemic heart disease	Rate	1997	3660.636975	4928.37185	2564.022601
Incidence	China	Male	80-84 years	Ischemic heart disease	Number	1998	123835.6898	167533.5707	86048.14976
Incidence	China	Female	80-84 years	Ischemic heart disease	Number	1998	157670.971	215805.1229	108379.9879
Incidence	China	Both	80-84 years	Ischemic heart disease	Number	1998	281506.6608	383515.9464	193631.8342
Incidence	China	Male	80-84 years	Ischemic heart disease	Percent	1998	0.012007222	0.016407853	0.008348444
Incidence	China	Female	80-84 years	Ischemic heart disease	Percent	1998	0.010341544	0.014363334	0.006987069
Incidence	China	Both	80-84 years	Ischemic heart disease	Percent	1998	0.01101319	0.015196711	0.007474034
Incidence	China	Male	80-84 years	Ischemic heart disease	Rate	1998	4064.875054	5499.24689	2824.508653
Incidence	China	Female	80-84 years	Ischemic heart disease	Rate	1998	3466.453812	4744.554346	2382.773567
Incidence	China	Both	80-84 years	Ischemic heart disease	Rate	1998	3706.491811	5049.609521	2549.47718
Incidence	China	Male	80-84 years	Ischemic heart disease	Number	1999	129769.2396	179880.1645	89279.22001
Incidence	China	Female	80-84 years	Ischemic heart disease	Number	1999	164682.8496	227630.9211	111239.4907
Incidence	China	Both	80-84 years	Ischemic heart disease	Number	1999	294452.0892	408442.0941	200271.4274
Incidence	China	Male	80-84 years	Ischemic heart disease	Percent	1999	0.012196499	0.016811606	0.008272204
Incidence	China	Female	80-84 years	Ischemic heart disease	Percent	1999	0.010511041	0.014635366	0.00700943
Incidence	China	Both	80-84 years	Ischemic heart disease	Percent	1999	0.011192236	0.015570892	0.007484725
Incidence	China	Male	80-84 years	Ischemic heart disease	Rate	1999	4118.349559	5708.667159	2833.360491
Incidence	China	Female	80-84 years	Ischemic heart disease	Rate	1999	3515.028097	4858.606012	2374.320921
Incidence	China	Both	80-84 years	Ischemic heart disease	Rate	1999	3757.631493	5212.307646	2555.751004
Incidence	China	Male	80-84 years	Ischemic heart disease	Number	2000	136962.6299	192278.3678	93555.08842
Incidence	China	Female	80-84 years	Ischemic heart disease	Number	2000	172357.3978	240353.2627	115528.764
Incidence	China	Both	80-84 years	Ischemic heart disease	Number	2000	309320.0277	432252.9603	209822.3141
Incidence	China	Male	80-84 years	Ischemic heart disease	Percent	2000	0.012376367	0.017164746	0.008198386
Incidence	China	Female	80-84 years	Ischemic heart disease	Percent	2000	0.010665605	0.014891803	0.00703896
Incidence	China	Both	80-84 years	Ischemic heart disease	Percent	2000	0.011360458	0.01579193	0.0075111
Incidence	China	Male	80-84 years	Ischemic heart disease	Rate	2000	4173.628179	5859.250911	2850.880956
Incidence	China	Female	80-84 years	Ischemic heart disease	Rate	2000	3559.432855	4963.647114	2385.838284
Incidence	China	Both	80-84 years	Ischemic heart disease	Rate	2000	3807.53511	5320.762238	2582.780798
Incidence	China	Male	80-84 years	Ischemic heart disease	Number	2001	145709.2217	201907.7709	99232.01601
Incidence	China	Female	80-84 years	Ischemic heart disease	Number	2001	180813.4755	249879.2371	121707.6655
Incidence	China	Both	80-84 years	Ischemic heart disease	Number	2001	326522.6972	452935.445	220431.0967
Incidence	China	Male	80-84 years	Ischemic heart disease	Percent	2001	0.01262328	0.017449242	0.008525426
Incidence	China	Female	80-84 years	Ischemic heart disease	Percent	2001	0.010833819	0.015070239	0.007182178
Incidence	China	Both	80-84 years	Ischemic heart disease	Percent	2001	0.01156496	0.016122764	0.007676884
Incidence	China	Male	80-84 years	Ischemic heart disease	Rate	2001	4256.605925	5898.335079	2898.866539
Incidence	China	Female	80-84 years	Ischemic heart disease	Rate	2001	3608.430268	4986.751127	2428.876625
Incidence	China	Both	80-84 years	Ischemic heart disease	Rate	2001	3871.507354	5370.355328	2613.602728
Incidence	China	Male	80-84 years	Ischemic heart disease	Number	2002	156485.6557	212791.9262	107917.5075
Incidence	China	Female	80-84 years	Ischemic heart disease	Number	2002	190590.737	261129.9385	130423.7644
Incidence	China	Both	80-84 years	Ischemic heart disease	Number	2002	347076.3926	472854.8378	237892.6106
Incidence	China	Male	80-84 years	Ischemic heart disease	Percent	2002	0.012988936	0.017848718	0.008948174
Incidence	China	Female	80-84 years	Ischemic heart disease	Percent	2002	0.011049272	0.015376342	0.00742197
Incidence	China	Both	80-84 years	Ischemic heart disease	Percent	2002	0.011846447	0.016318863	0.008011785
Incidence	China	Male	80-84 years	Ischemic heart disease	Rate	2002	4381.872078	5958.546142	3021.878975
Incidence	China	Female	80-84 years	Ischemic heart disease	Rate	2002	3672.360913	5031.531935	2513.045189
Incidence	China	Both	80-84 years	Ischemic heart disease	Rate	2002	3961.573159	5397.223993	2715.335877
Incidence	China	Male	80-84 years	Ischemic heart disease	Number	2003	168283.6546	225614.8855	118333.1463
Incidence	China	Female	80-84 years	Ischemic heart disease	Number	2003	201559.6726	271055.647	140026.4052
Incidence	China	Both	80-84 years	Ischemic heart disease	Number	2003	369843.3272	496919.6105	258198.3125
Incidence	China	Male	80-84 years	Ischemic heart disease	Percent	2003	0.01339869	0.018262978	0.009369753
Incidence	China	Female	80-84 years	Ischemic heart disease	Percent	2003	0.011281771	0.015603825	0.007677831
Incidence	China	Both	80-84 years	Ischemic heart disease	Percent	2003	0.012155168	0.016674241	0.008449777
Incidence	China	Male	80-84 years	Ischemic heart disease	Rate	2003	4523.170999	6064.134451	3180.588494
Incidence	China	Female	80-84 years	Ischemic heart disease	Rate	2003	3742.157548	5032.420037	2599.730701
Incidence	China	Both	80-84 years	Ischemic heart disease	Rate	2003	4061.236323	5456.656437	2835.266417
Incidence	China	Male	80-84 years	Ischemic heart disease	Number	2004	181030.7162	240683.4475	129414.7187
Incidence	China	Female	80-84 years	Ischemic heart disease	Number	2004	213636.538	286436.6331	150016.9795
Incidence	China	Both	80-84 years	Ischemic heart disease	Number	2004	394667.2542	522171.7946	279378.5983
Incidence	China	Male	80-84 years	Ischemic heart disease	Percent	2004	0.013775812	0.018632999	0.009784353
Incidence	China	Female	80-84 years	Ischemic heart disease	Percent	2004	0.01149966	0.015818718	0.007938672
Incidence	China	Both	80-84 years	Ischemic heart disease	Percent	2004	0.012442202	0.017008934	0.008801231
Incidence	China	Male	80-84 years	Ischemic heart disease	Rate	2004	4654.394975	6188.098087	3327.320517
Incidence	China	Female	80-84 years	Ischemic heart disease	Rate	2004	3808.672043	5106.538454	2674.474513
Incidence	China	Both	80-84 years	Ischemic heart disease	Rate	2004	4154.973488	5497.314357	2941.238871
Incidence	China	Male	80-84 years	Ischemic heart disease	Number	2005	193041.2907	256011.3397	139172.5582
Incidence	China	Female	80-84 years	Ischemic heart disease	Number	2005	225364.564	301862.4624	158867.8235
Incidence	China	Both	80-84 years	Ischemic heart disease	Number	2005	418405.8547	556685.4971	298333.2646
Incidence	China	Male	80-84 years	Ischemic heart disease	Percent	2005	0.014050178	0.018973173	0.009966537
Incidence	China	Female	80-84 years	Ischemic heart disease	Percent	2005	0.011672307	0.016135904	0.008112556
Incidence	China	Both	80-84 years	Ischemic heart disease	Percent	2005	0.012660426	0.017279247	0.008970152
Incidence	China	Male	80-84 years	Ischemic heart disease	Rate	2005	4749.227129	6298.424524	3423.941513
Incidence	China	Female	80-84 years	Ischemic heart disease	Rate	2005	3861.99329	5172.910876	2722.46203
Incidence	China	Both	80-84 years	Ischemic heart disease	Rate	2005	4226.263989	5623.008959	3013.426123
Incidence	China	Male	80-84 years	Ischemic heart disease	Number	2006	205716.5243	271885.5335	148391.3189
Incidence	China	Female	80-84 years	Ischemic heart disease	Number	2006	237642.8167	318093.2925	168251.8613
Incidence	China	Both	80-84 years	Ischemic heart disease	Number	2006	443359.3411	589267.4007	315986.6173
Incidence	China	Male	80-84 years	Ischemic heart disease	Percent	2006	0.014266503	0.019268525	0.010166091
Incidence	China	Female	80-84 years	Ischemic heart disease	Percent	2006	0.011838632	0.016311329	0.008253917
Incidence	China	Both	80-84 years	Ischemic heart disease	Percent	2006	0.012853093	0.017503975	0.009124321
Incidence	China	Male	80-84 years	Ischemic heart disease	Rate	2006	4821.019966	6371.707813	3477.588947
Incidence	China	Female	80-84 years	Ischemic heart disease	Rate	2006	3910.551	5234.410449	2768.682401
Incidence	China	Both	80-84 years	Ischemic heart disease	Rate	2006	4286.133384	5696.685384	3054.769944
Incidence	China	Male	80-84 years	Ischemic heart disease	Number	2007	220883.3922	291411.7425	158981.6309
Incidence	China	Female	80-84 years	Ischemic heart disease	Number	2007	251945.1885	337547.1351	178783.984
Incidence	China	Both	80-84 years	Ischemic heart disease	Number	2007	472828.5807	628708.6652	336758.3049
Incidence	China	Male	80-84 years	Ischemic heart disease	Percent	2007	0.014489873	0.019657526	0.010361355
Incidence	China	Female	80-84 years	Ischemic heart disease	Percent	2007	0.012031792	0.016528844	0.008402176
Incidence	China	Both	80-84 years	Ischemic heart disease	Percent	2007	0.013066861	0.017795827	0.009285463
Incidence	China	Male	80-84 years	Ischemic heart disease	Rate	2007	4893.125603	6455.506881	3521.845082
Incidence	China	Female	80-84 years	Ischemic heart disease	Rate	2007	3962.768594	5309.175356	2812.038449
Incidence	China	Both	80-84 years	Ischemic heart disease	Rate	2007	4349.062895	5782.843169	3097.492639
Incidence	China	Male	80-84 years	Ischemic heart disease	Number	2008	237179.6699	312323.5826	170252.2522
Incidence	China	Female	80-84 years	Ischemic heart disease	Number	2008	267278.4183	358707.6367	189980.1337
Incidence	China	Both	80-84 years	Ischemic heart disease	Number	2008	504458.0882	670994.5568	359301.8112
Incidence	China	Male	80-84 years	Ischemic heart disease	Percent	2008	0.014641489	0.019973548	0.010471243
Incidence	China	Female	80-84 years	Ischemic heart disease	Percent	2008	0.012188786	0.016721961	0.008519923
Incidence	China	Both	80-84 years	Ischemic heart disease	Percent	2008	0.013230349	0.018025621	0.009415108
Incidence	China	Male	80-84 years	Ischemic heart disease	Rate	2008	4956.273298	6526.53338	3557.710877
Incidence	China	Female	80-84 years	Ischemic heart disease	Rate	2008	4009.237824	5380.697155	2849.745755
Incidence	China	Both	80-84 years	Ischemic heart disease	Rate	2008	4404.974969	5859.18691	3137.456851
Incidence	China	Male	80-84 years	Ischemic heart disease	Number	2009	252873.3756	332791.685	181507.6366
Incidence	China	Female	80-84 years	Ischemic heart disease	Number	2009	281672.7991	378726.0309	200612.1801
Incidence	China	Both	80-84 years	Ischemic heart disease	Number	2009	534546.1748	710366.3379	380999.3801
Incidence	China	Male	80-84 years	Ischemic heart disease	Percent	2009	0.014823782	0.0203148	0.010597957
Incidence	China	Female	80-84 years	Ischemic heart disease	Percent	2009	0.012341193	0.016922752	0.0086271
Incidence	China	Both	80-84 years	Ischemic heart disease	Percent	2009	0.013402507	0.01829061	0.009549779
Incidence	China	Male	80-84 years	Ischemic heart disease	Rate	2009	5001.911484	6582.719698	3590.275686
Incidence	China	Female	80-84 years	Ischemic heart disease	Rate	2009	4041.728573	5434.347318	2878.588146
Incidence	China	Both	80-84 years	Ischemic heart disease	Rate	2009	4445.419103	5907.583363	3168.485723
Incidence	China	Male	80-84 years	Ischemic heart disease	Number	2010	267621.2565	352437.2126	192710.6735
Incidence	China	Female	80-84 years	Ischemic heart disease	Number	2010	294618.2227	396556.53	209252.2173
Incidence	China	Both	80-84 years	Ischemic heart disease	Number	2010	562239.4792	745729.3067	401672.6195
Incidence	China	Male	80-84 years	Ischemic heart disease	Percent	2010	0.01486879	0.020361278	0.01064227
Incidence	China	Female	80-84 years	Ischemic heart disease	Percent	2010	0.01237842	0.016989897	0.008665241
Incidence	China	Both	80-84 years	Ischemic heart disease	Percent	2010	0.013450176	0.018354019	0.009611203
Incidence	China	Male	80-84 years	Ischemic heart disease	Rate	2010	5021.039257	6612.3338	3615.586705
Incidence	China	Female	80-84 years	Ischemic heart disease	Rate	2010	4051.174287	5452.886121	2877.341375
Incidence	China	Both	80-84 years	Ischemic heart disease	Rate	2010	4461.363811	5917.353485	3187.267623
Incidence	China	Male	80-84 years	Ischemic heart disease	Number	2011	281349.876	369001.3636	203750.0032
Incidence	China	Female	80-84 years	Ischemic heart disease	Number	2011	305575.722	410265.1244	219279.8771
Incidence	China	Both	80-84 years	Ischemic heart disease	Number	2011	586925.598	777408.7239	422648.163
Incidence	China	Male	80-84 years	Ischemic heart disease	Percent	2011	0.014839598	0.020167839	0.010695
Incidence	China	Female	80-84 years	Ischemic heart disease	Percent	2011	0.012302043	0.016986208	0.008647796
Incidence	China	Both	80-84 years	Ischemic heart disease	Percent	2011	0.013399921	0.018286514	0.009596776
Incidence	China	Male	80-84 years	Ischemic heart disease	Rate	2011	5014.682499	6576.952179	3631.56931
Incidence	China	Female	80-84 years	Ischemic heart disease	Rate	2011	4029.489547	5409.98159	2891.545071
Incidence	China	Both	80-84 years	Ischemic heart disease	Rate	2011	4448.425735	5892.135197	3203.334412
Incidence	China	Male	80-84 years	Ischemic heart disease	Number	2012	296150.7154	387015.8214	215221.0015
Incidence	China	Female	80-84 years	Ischemic heart disease	Number	2012	316250.8319	419468.0572	229916.1829
Incidence	China	Both	80-84 years	Ischemic heart disease	Number	2012	612401.5473	807525.1538	445554.3275
Incidence	China	Male	80-84 years	Ischemic heart disease	Percent	2012	0.014768975	0.019924703	0.010665671
Incidence	China	Female	80-84 years	Ischemic heart disease	Percent	2012	0.012152307	0.016773863	0.008593465
Incidence	China	Both	80-84 years	Ischemic heart disease	Percent	2012	0.013290533	0.018104599	0.009553316
Incidence	China	Male	80-84 years	Ischemic heart disease	Rate	2012	4996.648396	6529.722478	3631.204033
Incidence	China	Female	80-84 years	Ischemic heart disease	Rate	2012	3986.936678	5288.183979	2898.526012
Incidence	China	Both	80-84 years	Ischemic heart disease	Rate	2012	4418.748356	5826.651584	3214.871779
Incidence	China	Male	80-84 years	Ischemic heart disease	Number	2013	311654.1381	404923.8783	228740.9087
Incidence	China	Female	80-84 years	Ischemic heart disease	Number	2013	328130.7879	435604.03	241775.4046
Incidence	China	Both	80-84 years	Ischemic heart disease	Number	2013	639784.9259	841612.0479	470796.4917
Incidence	China	Male	80-84 years	Ischemic heart disease	Percent	2013	0.014678975	0.019715251	0.010679994
Incidence	China	Female	80-84 years	Ischemic heart disease	Percent	2013	0.011985482	0.016541788	0.008528434
Incidence	China	Both	80-84 years	Ischemic heart disease	Percent	2013	0.013161423	0.017888479	0.009494383
Incidence	China	Male	80-84 years	Ischemic heart disease	Rate	2013	4974.037746	6462.634083	3650.732574
Incidence	China	Female	80-84 years	Ischemic heart disease	Rate	2013	3939.452638	5229.748346	2902.692435
Incidence	China	Both	80-84 years	Ischemic heart disease	Rate	2013	4383.599854	5766.454164	3225.745635
Incidence	China	Male	80-84 years	Ischemic heart disease	Number	2014	329539.5102	426081.1084	243764.6171
Incidence	China	Female	80-84 years	Ischemic heart disease	Number	2014	343856.5256	455390.9793	255851.3842
Incidence	China	Both	80-84 years	Ischemic heart disease	Number	2014	673396.0358	883686.0218	501366.0458
Incidence	China	Male	80-84 years	Ischemic heart disease	Percent	2014	0.014586047	0.019414692	0.010655608
Incidence	China	Female	80-84 years	Ischemic heart disease	Percent	2014	0.011846533	0.016369478	0.0084713
Incidence	China	Both	80-84 years	Ischemic heart disease	Percent	2014	0.013045059	0.017705858	0.009418126
Incidence	China	Male	80-84 years	Ischemic heart disease	Rate	2014	4952.575804	6403.477951	3663.484066
Incidence	China	Female	80-84 years	Ischemic heart disease	Rate	2014	3900.384365	5165.526095	2902.136981
Incidence	China	Both	80-84 years	Ischemic heart disease	Rate	2014	4352.95311	5712.305408	3240.920309
Incidence	China	Male	80-84 years	Ischemic heart disease	Number	2015	346886.9691	447210.6767	259184.1591
Incidence	China	Female	80-84 years	Ischemic heart disease	Number	2015	360550.886	478146.6829	269995.4059
Incidence	China	Both	80-84 years	Ischemic heart disease	Number	2015	707437.8551	928776.2952	528992.3885
Incidence	China	Male	80-84 years	Ischemic heart disease	Percent	2015	0.014511286	0.019088015	0.010571998
Incidence	China	Female	80-84 years	Ischemic heart disease	Percent	2015	0.011785134	0.016234595	0.008463693
Incidence	China	Both	80-84 years	Ischemic heart disease	Percent	2015	0.012980382	0.017463946	0.00937571
Incidence	China	Male	80-84 years	Ischemic heart disease	Rate	2015	4938.190553	6366.372149	3689.676696
Incidence	China	Female	80-84 years	Ischemic heart disease	Rate	2015	3883.964243	5150.742077	2908.472958
Incidence	China	Both	80-84 years	Ischemic heart disease	Rate	2015	4338.076125	5695.344464	3243.831574
Incidence	China	Male	80-84 years	Ischemic heart disease	Number	2016	364290.9916	472017.5508	269073.6807
Incidence	China	Female	80-84 years	Ischemic heart disease	Number	2016	378944.5222	501143.1433	280344.3414
Incidence	China	Both	80-84 years	Ischemic heart disease	Number	2016	743235.5138	974425.436	553284.02
Incidence	China	Male	80-84 years	Ischemic heart disease	Percent	2016	0.014441634	0.019180191	0.010541691
Incidence	China	Female	80-84 years	Ischemic heart disease	Percent	2016	0.011798184	0.016284884	0.008420767
Incidence	China	Both	80-84 years	Ischemic heart disease	Percent	2016	0.012960472	0.017604308	0.009345447
Incidence	China	Male	80-84 years	Ischemic heart disease	Rate	2016	4931.37702	6389.66254	3642.428158
Incidence	China	Female	80-84 years	Ischemic heart disease	Rate	2016	3890.613838	5145.223995	2878.288273
Incidence	China	Both	80-84 years	Ischemic heart disease	Rate	2016	4339.510569	5689.353374	3230.445542
Incidence	China	Male	80-84 years	Ischemic heart disease	Number	2017	380204.5515	497001.1421	277270.8284
Incidence	China	Female	80-84 years	Ischemic heart disease	Number	2017	396183.7114	525920.8471	289528.9386
Incidence	China	Both	80-84 years	Ischemic heart disease	Number	2017	776388.263	1018559.194	568679.0429
Incidence	China	Male	80-84 years	Ischemic heart disease	Percent	2017	0.014361066	0.019181599	0.010400887
Incidence	China	Female	80-84 years	Ischemic heart disease	Percent	2017	0.011841618	0.01632871	0.008405006
Incidence	China	Both	80-84 years	Ischemic heart disease	Percent	2017	0.012954019	0.017645093	0.009312045
Incidence	China	Male	80-84 years	Ischemic heart disease	Rate	2017	4923.456434	6435.913144	3590.516838
Incidence	China	Female	80-84 years	Ischemic heart disease	Rate	2017	3907.035347	5186.460927	2855.240548
Incidence	China	Both	80-84 years	Ischemic heart disease	Rate	2017	4346.45233	5702.197204	3183.634361
Incidence	China	Male	80-84 years	Ischemic heart disease	Number	2018	392472.7628	516655.4035	282227.3945
Incidence	China	Female	80-84 years	Ischemic heart disease	Number	2018	410070.4942	552258.3141	295078.4168
Incidence	China	Both	80-84 years	Ischemic heart disease	Number	2018	802543.257	1059138.718	581565.7265
Incidence	China	Male	80-84 years	Ischemic heart disease	Percent	2018	0.014277275	0.019148379	0.010271991
Incidence	China	Female	80-84 years	Ischemic heart disease	Percent	2018	0.011897021	0.016381239	0.008402468
Incidence	China	Both	80-84 years	Ischemic heart disease	Percent	2018	0.012952496	0.017667336	0.009284225
Incidence	China	Male	80-84 years	Ischemic heart disease	Rate	2018	4911.190556	6465.144537	3531.640017
Incidence	China	Female	80-84 years	Ischemic heart disease	Rate	2018	3928.169971	5290.223404	2826.631499
Incidence	China	Both	80-84 years	Ischemic heart disease	Rate	2018	4354.401281	5746.624806	3155.431838
Incidence	China	Male	80-84 years	Ischemic heart disease	Number	2019	402606.7206	531046.3319	289807.7373
Incidence	China	Female	80-84 years	Ischemic heart disease	Number	2019	418908.6656	565326.5512	297733.555
Incidence	China	Both	80-84 years	Ischemic heart disease	Number	2019	821515.3862	1079869.532	590759.125
Incidence	China	Male	80-84 years	Ischemic heart disease	Percent	2019	0.014203225	0.019149804	0.010218295
Incidence	China	Female	80-84 years	Ischemic heart disease	Percent	2019	0.011949282	0.016461011	0.008389103
Incidence	China	Both	80-84 years	Ischemic heart disease	Percent	2019	0.012956328	0.017631617	0.009259488
Incidence	China	Male	80-84 years	Ischemic heart disease	Rate	2019	4891.358644	6451.800064	3520.938694
Incidence	China	Female	80-84 years	Ischemic heart disease	Rate	2019	3949.100459	5329.398808	2806.768671
Incidence	China	Both	80-84 years	Ischemic heart disease	Rate	2019	4360.791119	5732.193875	3135.884232
Incidence	China	Male	80-84 years	Ischemic heart disease	Number	2020	407260.0745	534813.583	293807.6816
[truncated: 3,185 more rows]
