# Supplementary material for: Epidemiological characteristics of ischemic heart disease: A comparative study between China and the world from 1990 to 2021 and prediction to 2036
Source: PLoS One. 2025 Dec 19;20(12):e0336963. doi: 10.1371/journal.pone.0336963 (PMC12716773; doi:10.1371/journal.pone.0336963)
Supplement: S5 Dataset — (CSV) [file pone.0336963.s005.csv]

measure	location group	sex group	age group	cause	metric	year	val	upper	lower
Prevalence	Global	Male	Age-standardized	Ischemic heart disease	Percent	1990	0.0379262644156456	0.0424119875962671	0.0337385741935951
Prevalence	Global	Female	Age-standardized	Ischemic heart disease	Percent	1990	0.0229144822338899	0.0258664085438	0.0203521511996351
Prevalence	Global	Both	Age-standardized	Ischemic heart disease	Percent	1990	0.0297227272208176	0.0332697013379311	0.0263736262261167
Prevalence	Global	Male	Age-standardized	Ischemic heart disease	Rate	1990	3688.47107286839	4117.91671746548	3281.53598025492
Prevalence	Global	Female	Age-standardized	Ischemic heart disease	Rate	1990	2250.59116165994	2539.07879513655	1998.4598117634
Prevalence	Global	Both	Age-standardized	Ischemic heart disease	Rate	1990	2904.71794994011	3248.09706235894	2575.98625784138
Prevalence	Global	Male	Age-standardized	Ischemic heart disease	Percent	1991	0.0378648751584539	0.042288561701061	0.0338157404021939
Prevalence	Global	Female	Age-standardized	Ischemic heart disease	Percent	1991	0.0228780338369062	0.0257309564341455	0.0203963447536026
Prevalence	Global	Both	Age-standardized	Ischemic heart disease	Percent	1991	0.0296872173773194	0.0331791202714948	0.0264685212820464
Prevalence	Global	Male	Age-standardized	Ischemic heart disease	Rate	1991	3680.05681290964	4103.51114759896	3283.78648821397
Prevalence	Global	Female	Age-standardized	Ischemic heart disease	Rate	1991	2246.25286887163	2525.58141917993	2000.30363598187
Prevalence	Global	Both	Age-standardized	Ischemic heart disease	Rate	1991	2899.7833246098803	3238.30319758067	2584.93658604147
Prevalence	Global	Male	Age-standardized	Ischemic heart disease	Percent	1992	0.0378095550276734	0.0421105111746289	0.0339129726576862
Prevalence	Global	Female	Age-standardized	Ischemic heart disease	Percent	1992	0.0228409355320605	0.0255685356843816	0.020420442089877
Prevalence	Global	Both	Age-standardized	Ischemic heart disease	Percent	1992	0.0296532714379215	0.0330410470872643	0.0265483513800264
Prevalence	Global	Male	Age-standardized	Ischemic heart disease	Rate	1992	3672.18468328663	4091.7516445224996	3287.43057250072
Prevalence	Global	Female	Age-standardized	Ischemic heart disease	Rate	1992	2241.83098054328	2508.70283191525	2002.03749533749
Prevalence	Global	Both	Age-standardized	Ischemic heart disease	Rate	1992	2894.96856509068	3224.1542370629	2590.78827178005
Prevalence	Global	Male	Age-standardized	Ischemic heart disease	Percent	1993	0.0377564729560935	0.0419775979055331	0.033948691097404
Prevalence	Global	Female	Age-standardized	Ischemic heart disease	Percent	1993	0.0228096556189806	0.0254395608440011	0.0204499125298042
Prevalence	Global	Both	Age-standardized	Ischemic heart disease	Percent	1993	0.0296229049210501	0.0329442513996244	0.0265931699902232
Prevalence	Global	Male	Age-standardized	Ischemic heart disease	Rate	1993	3664.5940921393403	4073.18124122529	3291.06191756067
Prevalence	Global	Female	Age-standardized	Ischemic heart disease	Rate	1993	2238.01841790991	2494.6611034069597	2005.19552799207
Prevalence	Global	Both	Age-standardized	Ischemic heart disease	Rate	1993	2890.5531281905696	3214.3653009775703	2593.9907061408
Prevalence	Global	Male	Age-standardized	Ischemic heart disease	Percent	1994	0.0377009411394315	0.041936951909049	0.0339204688230175
Prevalence	Global	Female	Age-standardized	Ischemic heart disease	Percent	1994	0.022789046274999	0.02534992436034	0.0204608868782555
Prevalence	Global	Both	Age-standardized	Ischemic heart disease	Percent	1994	0.0295962494285969	0.0328682435106009	0.0265993498175599
Prevalence	Global	Male	Age-standardized	Ischemic heart disease	Rate	1994	3656.90499610401	4063.0053072818596	3288.74169529648
Prevalence	Global	Female	Age-standardized	Ischemic heart disease	Rate	1994	2235.31779135094	2485.5457498883798	2006.9498808792
Prevalence	Global	Both	Age-standardized	Ischemic heart disease	Rate	1994	2886.5973703996897	3207.2694903215	2593.4648036653603
Prevalence	Global	Male	Age-standardized	Ischemic heart disease	Percent	1995	0.0376436685454932	0.0418539459423858	0.0338633110238297
Prevalence	Global	Female	Age-standardized	Ischemic heart disease	Percent	1995	0.0227655860061979	0.0253083150027107	0.0204898703298601
Prevalence	Global	Both	Age-standardized	Ischemic heart disease	Percent	1995	0.0295663626357687	0.0328310838013749	0.0265729007061308
Prevalence	Global	Male	Age-standardized	Ischemic heart disease	Rate	1995	3649.33051197893	4053.02567949609	3281.16480144993
Prevalence	Global	Female	Age-standardized	Ischemic heart disease	Rate	1995	2232.46405939439	2479.64107341171	2008.79294195508
Prevalence	Global	Both	Age-standardized	Ischemic heart disease	Rate	1995	2882.51926957077	3197.35466537708	2589.6732829963803
Prevalence	Global	Male	Age-standardized	Ischemic heart disease	Percent	1996	0.0376098687295753	0.0417977101316258	0.0338594520187524
Prevalence	Global	Female	Age-standardized	Ischemic heart disease	Percent	1996	0.0227616267122318	0.0252899681912104	0.0205041806340059
Prevalence	Global	Both	Age-standardized	Ischemic heart disease	Percent	1996	0.0295574685059427	0.0327934421576336	0.0265865273403746
Prevalence	Global	Male	Age-standardized	Ischemic heart disease	Rate	1996	3643.3633056617696	4043.83095163371	3278.35300940843
Prevalence	Global	Female	Age-standardized	Ischemic heart disease	Rate	1996	2231.38957376606	2477.1510236083	2009.2988613834298
Prevalence	Global	Both	Age-standardized	Ischemic heart disease	Rate	1996	2880.1330728547	3191.9589944404497	2589.60246249833
Prevalence	Global	Male	Age-standardized	Ischemic heart disease	Percent	1997	0.0376138992110214	0.041796471112085	0.0338781424820119
Prevalence	Global	Female	Age-standardized	Ischemic heart disease	Percent	1997	0.0227701203091128	0.0252983719079367	0.0205100418638266
Prevalence	Global	Both	Age-standardized	Ischemic heart disease	Percent	1997	0.029572017824619	0.0328006160370151	0.0266107795438024
Prevalence	Global	Male	Age-standardized	Ischemic heart disease	Rate	1997	3639.7809388710602	4041.28111566286	3276.6155650818896
Prevalence	Global	Female	Age-standardized	Ischemic heart disease	Rate	1997	2231.23930621068	2477.26298296911	2009.65904394527
Prevalence	Global	Both	Age-standardized	Ischemic heart disease	Rate	1997	2879.326615	3191.11787229993	2589.96760744936
Prevalence	Global	Male	Age-standardized	Ischemic heart disease	Percent	1998	0.037637355025839	0.0418276014348407	0.0339078275803851
Prevalence	Global	Female	Age-standardized	Ischemic heart disease	Percent	1998	0.0227898663401463	0.0253346489787695	0.0205372584460286
Prevalence	Global	Both	Age-standardized	Ischemic heart disease	Percent	1998	0.0296019130521353	0.0328312478030941	0.0266430323674247
Prevalence	Global	Male	Age-standardized	Ischemic heart disease	Rate	1998	3637.65586067311	4038.50834830845	3275.6153931462904
Prevalence	Global	Female	Age-standardized	Ischemic heart disease	Rate	1998	2232.14554983222	2480.39674568205	2010.00586359635
Prevalence	Global	Both	Age-standardized	Ischemic heart disease	Rate	1998	2879.81233888059	3191.980624	2590.99781174616
Prevalence	Global	Male	Age-standardized	Ischemic heart disease	Percent	1999	0.0376567733098508	0.0418159738056201	0.0339318422036336
Prevalence	Global	Female	Age-standardized	Ischemic heart disease	Percent	1999	0.022815734954733	0.0253854980852351	0.0205605893046786
Prevalence	Global	Both	Age-standardized	Ischemic heart disease	Percent	1999	0.0296334656472255	0.0328519787620816	0.0266748124718172
Prevalence	Global	Male	Age-standardized	Ischemic heart disease	Rate	1999	3635.61857009847	4035.0507158890296	3274.47443705172
Prevalence	Global	Female	Age-standardized	Ischemic heart disease	Rate	1999	2233.82059008528	2484.61017330105	2011.22052952823
Prevalence	Global	Both	Age-standardized	Ischemic heart disease	Rate	1999	2880.7566290172704	3191.30414367998	2592.30925062113
Prevalence	Global	Male	Age-standardized	Ischemic heart disease	Percent	2000	0.0376507079929008	0.0417925225234773	0.033926759924514
Prevalence	Global	Female	Age-standardized	Ischemic heart disease	Percent	2000	0.0228235081058547	0.0254104601604056	0.0205691705492718
Prevalence	Global	Both	Age-standardized	Ischemic heart disease	Percent	2000	0.029642593138358	0.0328726598242265	0.0266884415239197
Prevalence	Global	Male	Age-standardized	Ischemic heart disease	Rate	2000	3632.5015941638	4028.11417062428	3270.7857994918704
Prevalence	Global	Female	Age-standardized	Ischemic heart disease	Rate	2000	2234.05926102189	2485.75637332913	2011.4346849368198
Prevalence	Global	Both	Age-standardized	Ischemic heart disease	Rate	2000	2880.2886878487902	3191.6295161486396	2592.5597764927597
Prevalence	Global	Male	Age-standardized	Ischemic heart disease	Percent	2001	0.0376130244643424	0.0417599706382399	0.0338888864550461
Prevalence	Global	Female	Age-standardized	Ischemic heart disease	Percent	2001	0.0228199060711778	0.0254123092369908	0.0205597390996299
Prevalence	Global	Both	Age-standardized	Ischemic heart disease	Percent	2001	0.0296292210180657	0.0328592261681168	0.0266755233314389
Prevalence	Global	Male	Age-standardized	Ischemic heart disease	Rate	2001	3626.91515914576	4021.46876980133	3265.51110341898
Prevalence	Global	Female	Age-standardized	Ischemic heart disease	Rate	2001	2233.24976725036	2484.88336473017	2010.0390011396198
Prevalence	Global	Both	Age-standardized	Ischemic heart disease	Rate	2001	2877.91020767632	3188.8923883344205	2590.3817163909202
Prevalence	Global	Male	Age-standardized	Ischemic heart disease	Percent	2002	0.0375677119188251	0.0417230171258399	0.0338398915678985
Prevalence	Global	Female	Age-standardized	Ischemic heart disease	Percent	2002	0.0228022177240847	0.0254024769976837	0.0205358923755726
Prevalence	Global	Both	Age-standardized	Ischemic heart disease	Percent	2002	0.0296034611902745	0.0328355016493404	0.0266534008077141
Prevalence	Global	Male	Age-standardized	Ischemic heart disease	Rate	2002	3619.94525856288	4013.48952239136	3258.40351735046
Prevalence	Global	Female	Age-standardized	Ischemic heart disease	Rate	2002	2230.8030640167403	2484.85525976626	2007.1042395403201
Prevalence	Global	Both	Age-standardized	Ischemic heart disease	Rate	2002	2873.90318800117	3184.9340103964	2586.89454286911
Prevalence	Global	Male	Age-standardized	Ischemic heart disease	Percent	2003	0.0375219489976905	0.0416571471074794	0.0337892976275359
Prevalence	Global	Female	Age-standardized	Ischemic heart disease	Percent	2003	0.0227793916930152	0.0253971450414192	0.0204940305599831
Prevalence	Global	Both	Age-standardized	Ischemic heart disease	Percent	2003	0.0295746356375908	0.0328277689036588	0.026629437471576
Prevalence	Global	Male	Age-standardized	Ischemic heart disease	Rate	2003	3612.6815888004303	4003.55268566472	3250.88844247476
Prevalence	Global	Female	Age-standardized	Ischemic heart disease	Rate	2003	2227.738098	2483.52147991133	2002.19293671784
Prevalence	Global	Both	Age-standardized	Ischemic heart disease	Rate	2003	2869.42419935657	3181.52812730355	2583.0265849439497
Prevalence	Global	Male	Age-standardized	Ischemic heart disease	Percent	2004	0.0374789184183191	0.0416227977691763	0.0337419292874903
Prevalence	Global	Female	Age-standardized	Ischemic heart disease	Percent	2004	0.022763289003064	0.0254036792776447	0.0204583258704366
Prevalence	Global	Both	Age-standardized	Ischemic heart disease	Percent	2004	0.0295514574607179	0.0328223620152584	0.0266094960315112
Prevalence	Global	Male	Age-standardized	Ischemic heart disease	Rate	2004	3605.82223979747	3995.92589558448	3243.8090165655603
Prevalence	Global	Female	Age-standardized	Ischemic heart disease	Rate	2004	2225.37413953234	2482.34383264811	1997.95626066885
Prevalence	Global	Both	Age-standardized	Ischemic heart disease	Rate	2004	2865.57724099254	3179.34865044879	2578.9596500716602
Prevalence	Global	Male	Age-standardized	Ischemic heart disease	Percent	2005	0.0374494415180173	0.0415993989016518	0.0337242036271641
Prevalence	Global	Female	Age-standardized	Ischemic heart disease	Percent	2005	0.0227478695555842	0.0254050692639716	0.0204274211114477
Prevalence	Global	Both	Age-standardized	Ischemic heart disease	Percent	2005	0.0295354757265445	0.0328162743052779	0.0265865530331655
Prevalence	Global	Male	Age-standardized	Ischemic heart disease	Rate	2005	3600.77041616974	3990.63005122101	3241.22253889111
Prevalence	Global	Female	Age-standardized	Ischemic heart disease	Rate	2005	2223.24812253369	2481.12335708148	1995.40850478983
Prevalence	Global	Both	Age-standardized	Ischemic heart disease	Rate	2005	2862.73947118935	3177.72926165769	2575.43087056277
Prevalence	Global	Male	Age-standardized	Ischemic heart disease	Percent	2006	0.0374450202182264	0.0416120359921697	0.0337219836482761
Prevalence	Global	Female	Age-standardized	Ischemic heart disease	Percent	2006	0.0227482114948039	0.0253966008576857	0.0204332249938773
Prevalence	Global	Both	Age-standardized	Ischemic heart disease	Percent	2006	0.0295405345604003	0.0328241803989182	0.0266047920019083
Prevalence	Global	Male	Age-standardized	Ischemic heart disease	Rate	2006	3598.10521959838	3987.80777217382	3237.9193761487104
Prevalence	Global	Female	Age-standardized	Ischemic heart disease	Rate	2006	2222.64474093967	2479.9503141771	1994.42009621426
Prevalence	Global	Both	Age-standardized	Ischemic heart disease	Rate	2006	2861.9199816739797	3176.38348303301	2575.964973
Prevalence	Global	Male	Age-standardized	Ischemic heart disease	Percent	2007	0.0374621824516253	0.0416384973843983	0.0337582290315729
Prevalence	Global	Female	Age-standardized	Ischemic heart disease	Percent	2007	0.022757284972371	0.0253950807690833	0.0204480226412245
Prevalence	Global	Both	Age-standardized	Ischemic heart disease	Percent	2007	0.0295601207681446	0.0328468245382212	0.0266378115661255
Prevalence	Global	Male	Age-standardized	Ischemic heart disease	Rate	2007	3596.79291148746	3986.3591774384	3238.79189703382
Prevalence	Global	Female	Age-standardized	Ischemic heart disease	Rate	2007	2222.6168341369	2479.1928338736598	1994.99931214135
Prevalence	Global	Both	Age-standardized	Ischemic heart disease	Rate	2007	2862.03952278314	3175.9300420805	2577.51049075733
Prevalence	Global	Male	Age-standardized	Ischemic heart disease	Percent	2008	0.0374851453886148	0.0416570736745374	0.0338019263985168
Prevalence	Global	Female	Age-standardized	Ischemic heart disease	Percent	2008	0.0227672701670992	0.0253913579981571	0.0204648306019213
Prevalence	Global	Both	Age-standardized	Ischemic heart disease	Percent	2008	0.0295824998806564	0.0328708095837168	0.0266740623548278
Prevalence	Global	Male	Age-standardized	Ischemic heart disease	Rate	2008	3595.8066323541398	3984.47040147095	3240.1519300908503
Prevalence	Global	Female	Age-standardized	Ischemic heart disease	Rate	2008	2222.57826940289	2477.56442654674	1995.68556086785
Prevalence	Global	Both	Age-standardized	Ischemic heart disease	Rate	2008	2862.27047330734	3175.39832361929	2579.22732503427
Prevalence	Global	Male	Age-standardized	Ischemic heart disease	Percent	2009	0.0375056072025955	0.0416718522024544	0.0338428334027558
Prevalence	Global	Female	Age-standardized	Ischemic heart disease	Percent	2009	0.0227848621086777	0.0254001799144118	0.0204880012609658
Prevalence	Global	Both	Age-standardized	Ischemic heart disease	Percent	2009	0.0296076313255097	0.0328971833283785	0.0267118178703465
Prevalence	Global	Male	Age-standardized	Ischemic heart disease	Rate	2009	3594.8043446747097	3982.6802735593697	3241.4302262917404
Prevalence	Global	Female	Age-standardized	Ischemic heart disease	Rate	2009	2223.2991085540098	2476.82744673804	1997.32335335409
Prevalence	Global	Both	Age-standardized	Ischemic heart disease	Rate	2009	2862.86824623011	3175.26937411522	2581.18489423136
Prevalence	Global	Male	Age-standardized	Ischemic heart disease	Percent	2010	0.0375139227601765	0.0416760060207356	0.0338699998578004
Prevalence	Global	Female	Age-standardized	Ischemic heart disease	Percent	2010	0.0228044077939028	0.0254110505318817	0.0205185619966132
Prevalence	Global	Both	Age-standardized	Ischemic heart disease	Percent	2010	0.029627108464931	0.032919012031146	0.0267424246801518
Prevalence	Global	Male	Age-standardized	Ischemic heart disease	Rate	2010	3593.47285204685	3980.75335621644	3242.14580224488
Prevalence	Global	Female	Age-standardized	Ischemic heart disease	Rate	2010	2224.46487070083	2476.57327229661	1999.6591315035998
Prevalence	Global	Both	Age-standardized	Ischemic heart disease	Rate	2010	2863.42076548192	3175.2677789655904	2582.92526377309
Prevalence	Global	Male	Age-standardized	Ischemic heart disease	Percent	2011	0.0375080468942166	0.0416662006258316	0.0338665012848283
Prevalence	Global	Female	Age-standardized	Ischemic heart disease	Percent	2011	0.0228260403627909	0.0254380459642156	0.0205381246826598
Prevalence	Global	Both	Age-standardized	Ischemic heart disease	Percent	2011	0.0296403212096594	0.0329363904514563	0.0267588644876866
Prevalence	Global	Male	Age-standardized	Ischemic heart disease	Rate	2011	3591.16919920754	3978.05450788518	3240.1172395873596
Prevalence	Global	Female	Age-standardized	Ischemic heart disease	Rate	2011	2225.72092423341	2477.92886937812	2000.7922426491398
Prevalence	Global	Both	Age-standardized	Ischemic heart disease	Rate	2011	2863.45315550859	3175.32263575731	2583.2965400314397
Prevalence	Global	Male	Age-standardized	Ischemic heart disease	Percent	2012	0.0374912460989102	0.0416327615640507	0.0338568579125869
Prevalence	Global	Female	Age-standardized	Ischemic heart disease	Percent	2012	0.0228379024250904	0.0254521151974015	0.0205513541102416
Prevalence	Global	Both	Age-standardized	Ischemic heart disease	Percent	2012	0.0296436867459316	0.0329350195313577	0.0267697396981186
Prevalence	Global	Male	Age-standardized	Ischemic heart disease	Rate	2012	3587.29341454147	3973.19630925777	3237.07485564355
Prevalence	Global	Female	Age-standardized	Ischemic heart disease	Rate	2012	2225.52349224086	2477.7099300425502	2000.83564608638
Prevalence	Global	Both	Age-standardized	Ischemic heart disease	Rate	2012	2862.0021900166303	3173.19637518204	2582.66786799312
Prevalence	Global	Male	Age-standardized	Ischemic heart disease	Percent	2013	0.0374756730672722	0.0416035284368017	0.03384587375735
Prevalence	Global	Female	Age-standardized	Ischemic heart disease	Percent	2013	0.022850684171978	0.0254683563667914	0.0205690552296246
Prevalence	Global	Both	Age-standardized	Ischemic heart disease	Percent	2013	0.0296486311119695	0.032937417511644	0.0267798636763434
Prevalence	Global	Male	Age-standardized	Ischemic heart disease	Rate	2013	3583.16045718461	3968.2964155304203	3233.5917771389404
Prevalence	Global	Female	Age-standardized	Ischemic heart disease	Rate	2013	2225.16325862344	2477.53007328568	2000.71634673682
Prevalence	Global	Both	Age-standardized	Ischemic heart disease	Rate	2013	2860.38974740523	3171.0958247568997	2581.6893288363704
Prevalence	Global	Male	Age-standardized	Ischemic heart disease	Percent	2014	0.0374673001290614	0.0416024737698348	0.0338316962435733
Prevalence	Global	Female	Age-standardized	Ischemic heart disease	Percent	2014	0.0228839473784651	0.0255154326492402	0.020597364478507
Prevalence	Global	Both	Age-standardized	Ischemic heart disease	Percent	2014	0.0296682138813238	0.0329697676986707	0.0267948837985317
Prevalence	Global	Male	Age-standardized	Ischemic heart disease	Rate	2014	3579.71216417892	3964.59393192787	3229.8044893093297
Prevalence	Global	Female	Age-standardized	Ischemic heart disease	Rate	2014	2226.88949018709	2480.43255202735	2001.92768699974
Prevalence	Global	Both	Age-standardized	Ischemic heart disease	Rate	2014	2860.24423065513	3171.88090595818	2581.22798697662
Prevalence	Global	Male	Age-standardized	Ischemic heart disease	Percent	2015	0.0374878772169671	0.0416665817728966	0.0338260336598061
Prevalence	Global	Female	Age-standardized	Ischemic heart disease	Percent	2015	0.02294782503206	0.0256089264326127	0.0206372753125835
Prevalence	Global	Both	Age-standardized	Ischemic heart disease	Percent	2015	0.0297173327991165	0.0330580871422793	0.0268221248820953
Prevalence	Global	Male	Age-standardized	Ischemic heart disease	Rate	2015	3579.22408937204	3965.4248147848	3226.9721124271496
Prevalence	Global	Female	Age-standardized	Ischemic heart disease	Rate	2015	2231.99475941826	2488.31846948857	2004.7465403619
Prevalence	Global	Both	Age-standardized	Ischemic heart disease	Rate	2015	2863.27529424973	3178.2039907135304	2582.2284882949702
Prevalence	Global	Male	Age-standardized	Ischemic heart disease	Percent	2016	0.037548276077541	0.0417138400401397	0.0338329284477709
Prevalence	Global	Female	Age-standardized	Ischemic heart disease	Percent	2016	0.0230820222868593	0.0257480438435355	0.0206967134446981
Prevalence	Global	Both	Age-standardized	Ischemic heart disease	Percent	2016	0.0298222160217077	0.0331897328934504	0.0268640563397099
Prevalence	Global	Male	Age-standardized	Ischemic heart disease	Rate	2016	3582.6245610502697	3973.21866224441	3225.19193574643
Prevalence	Global	Female	Age-standardized	Ischemic heart disease	Rate	2016	2244.4407287939503	2502.70397910399	2011.1415757225
Prevalence	Global	Both	Age-standardized	Ischemic heart disease	Rate	2016	2872.02766714872	3191.06199320325	2584.9159614967502
Prevalence	Global	Male	Age-standardized	Ischemic heart disease	Percent	2017	0.037617853581391	0.0417803228954885	0.0337934233348638
Prevalence	Global	Female	Age-standardized	Ischemic heart disease	Percent	2017	0.0232608735645638	0.0260346157962946	0.0207462004514246
Prevalence	Global	Both	Age-standardized	Ischemic heart disease	Percent	2017	0.0299544404777301	0.0334847148005383	0.0268601456103381
Prevalence	Global	Male	Age-standardized	Ischemic heart disease	Rate	2017	3586.89176712497	3981.9267541731997	3220.29101426025
Prevalence	Global	Female	Age-standardized	Ischemic heart disease	Rate	2017	2261.55288790736	2531.01028488663	2015.48789719313
Prevalence	Global	Both	Age-standardized	Ischemic heart disease	Rate	2017	2883.60971933036	3221.6065296784004	2584.76105436702
Prevalence	Global	Male	Age-standardized	Ischemic heart disease	Percent	2018	0.0376915040611203	0.0420329545904739	0.033708214671332
Prevalence	Global	Female	Age-standardized	Ischemic heart disease	Percent	2018	0.0234371680820456	0.0263278304249678	0.0208064509040427
Prevalence	Global	Both	Age-standardized	Ischemic heart disease	Percent	2018	0.0300870757773371	0.0337498025207845	0.0268108505305546
Prevalence	Global	Male	Age-standardized	Ischemic heart disease	Rate	2018	3591.8641709849203	4006.8927176193897	3213.3558543975696
Prevalence	Global	Female	Age-standardized	Ischemic heart disease	Rate	2018	2278.57674126585	2556.50962022092	2020.44643530447
Prevalence	Global	Both	Age-standardized	Ischemic heart disease	Rate	2018	2895.45785937841	3244.18631526901	2583.22842322748
Prevalence	Global	Male	Age-standardized	Ischemic heart disease	Percent	2019	0.0377715006628176	0.0422618688681037	0.0336951796083583
Prevalence	Global	Female	Age-standardized	Ischemic heart disease	Percent	2019	0.0235745988645489	0.0265345961026914	0.0208739755357979
Prevalence	Global	Both	Age-standardized	Ischemic heart disease	Percent	2019	0.030202404919502	0.0339136075132236	0.0268333200468999
Prevalence	Global	Male	Age-standardized	Ischemic heart disease	Rate	2019	3598.04766232672	4024.55024870323	3211.95020829066
Prevalence	Global	Female	Age-standardized	Ischemic heart disease	Rate	2019	2291.77401548193	2577.1762576506	2026.1862834452
Prevalence	Global	Both	Age-standardized	Ischemic heart disease	Rate	2019	2905.8572279365603	3259.1130150428	2587.27803180672
Prevalence	Global	Male	Age-standardized	Ischemic heart disease	Percent	2020	0.0378094252000651	0.0423610719260423	0.0336824769823317
Prevalence	Global	Female	Age-standardized	Ischemic heart disease	Percent	2020	0.0236472262674323	0.0266672996876301	0.0209367488699508
Prevalence	Global	Both	Age-standardized	Ischemic heart disease	Percent	2020	0.0302607166111597	0.0340207138496394	0.0269009968685384
Prevalence	Global	Male	Age-standardized	Ischemic heart disease	Rate	2020	3603.2422906473303	4033.68587411334	3212.6133523051903
Prevalence	Global	Female	Age-standardized	Ischemic heart disease	Rate	2020	2299.7947635268	2589.38923415388	2033.3828475039202
Prevalence	Global	Both	Age-standardized	Ischemic heart disease	Rate	2020	2912.7089851537303	3271.12953116877	2588.95320660185
Prevalence	Global	Male	Age-standardized	Ischemic heart disease	Percent	2021	0.0378853275963114	0.0437441194006428	0.0331233037528521
Prevalence	Global	Female	Age-standardized	Ischemic heart disease	Percent	2021	0.0242420055077709	0.0283104965000062	0.0212231398480223
Prevalence	Global	Both	Age-standardized	Ischemic heart disease	Percent	2021	0.0306117813734241	0.0356018289943775	0.0267359112048773
Prevalence	Global	Male	Age-standardized	Ischemic heart disease	Rate	2021	3610.23918797174	4164.95359657455	3153.05157498468
Prevalence	Global	Female	Age-standardized	Ischemic heart disease	Rate	2021	2357.6089764736503	2751.94862655919	2063.31028113707
Prevalence	Global	Both	Age-standardized	Ischemic heart disease	Rate	2021	2946.37906903558	3424.31845344936	2572.68758064775
Prevalence	China	Male	Age-standardized	Ischemic heart disease	Percent	1990	0.0293011341364804	0.0338791347684137	0.0254377945913364
Prevalence	China	Female	Age-standardized	Ischemic heart disease	Percent	1990	0.0228647418561269	0.0264759832726194	0.0198105106313755
Prevalence	China	Both	Age-standardized	Ischemic heart disease	Percent	1990	0.0259656375469431	0.0299698207013304	0.0225000501963612
Prevalence	China	Male	Age-standardized	Ischemic heart disease	Rate	1990	2838.1760610196798	3277.4545935450496	2466.64037114861
Prevalence	China	Female	Age-standardized	Ischemic heart disease	Rate	1990	2235.32116856451	2585.0334024603903	1938.2560740832898
Prevalence	China	Both	Age-standardized	Ischemic heart disease	Rate	1990	2526.44241596528	2914.97420185274	2189.97419849868
Prevalence	China	Male	Age-standardized	Ischemic heart disease	Percent	1991	0.029463483693177	0.0339800082763912	0.0256459187618543
Prevalence	China	Female	Age-standardized	Ischemic heart disease	Percent	1991	0.0229780469273575	0.0264918929062125	0.020026501519422
Prevalence	China	Both	Age-standardized	Ischemic heart disease	Percent	1991	0.0261068842309313	0.0301068693766387	0.0227748805211926
Prevalence	China	Male	Age-standardized	Ischemic heart disease	Rate	1991	2848.53719047873	3278.37146822356	2477.92199435853
Prevalence	China	Female	Age-standardized	Ischemic heart disease	Rate	1991	2243.8207949635103	2584.0454695416197	1955.25735984784
Prevalence	China	Both	Age-standardized	Ischemic heart disease	Rate	1991	2536.30348171618	2925.33891871074	2212.00414971017
Prevalence	China	Male	Age-standardized	Ischemic heart disease	Percent	1992	0.0296578189161933	0.0340604709168387	0.0259498952630641
Prevalence	China	Female	Age-standardized	Ischemic heart disease	Percent	1992	0.0231234612040687	0.0265075071731897	0.020250717067602
Prevalence	China	Both	Age-standardized	Ischemic heart disease	Percent	1992	0.0262802072309329	0.0301685028897408	0.022988137874772
Prevalence	China	Male	Age-standardized	Ischemic heart disease	Rate	1992	2861.44349393706	3284.17160667078	2498.97671907479
Prevalence	China	Female	Age-standardized	Ischemic heart disease	Rate	1992	2255.16196573078	2589.36658542765	1975.0101296388202
Prevalence	China	Both	Age-standardized	Ischemic heart disease	Rate	1992	2548.86802801529	2923.78890849237	2231.15245716033
Prevalence	China	Male	Age-standardized	Ischemic heart disease	Percent	1993	0.0298779213579895	0.0341272383189617	0.0262216735888492
Prevalence	China	Female	Age-standardized	Ischemic heart disease	Percent	1993	0.0232948080585001	0.0265891462564409	0.0204890196204496
Prevalence	China	Both	Age-standardized	Ischemic heart disease	Percent	1993	0.0264790771435372	0.0301803620180556	0.0232650593366633
Prevalence	China	Male	Age-standardized	Ischemic heart disease	Rate	1993	2876.47651946783	3286.0197847721997	2525.07524049666
Prevalence	China	Female	Age-standardized	Ischemic heart disease	Rate	1993	2268.8538765132103	2589.8686792813296	1996.21289140492
Prevalence	China	Both	Age-standardized	Ischemic heart disease	Rate	1993	2563.64780287431	2925.36310669375	2254.2436033311496
Prevalence	China	Male	Age-standardized	Ischemic heart disease	Percent	1994	0.0301167571622835	0.0342291200634772	0.0265165816013204
Prevalence	China	Female	Age-standardized	Ischemic heart disease	Percent	1994	0.023485818127914	0.0267202132056459	0.0207106846804425
Prevalence	China	Both	Age-standardized	Ischemic heart disease	Percent	1994	0.0266972189926903	0.0302972008955947	0.0235508942494135
Prevalence	China	Male	Age-standardized	Ischemic heart disease	Rate	1994	2893.20303599618	3284.40088311405	2546.92959723803
Prevalence	China	Female	Age-standardized	Ischemic heart disease	Rate	1994	2284.43388699308	2602.2393421768998	2015.6676313241198
Prevalence	China	Both	Age-standardized	Ischemic heart disease	Rate	1994	2580.22761699344	2932.5750823369403	2277.79370801389
Prevalence	China	Male	Age-standardized	Ischemic heart disease	Percent	1995	0.0303650751710399	0.0344191594544492	0.0268099359379483
Prevalence	China	Female	Age-standardized	Ischemic heart disease	Percent	1995	0.023689230221636	0.0268262850094134	0.0209417317640508
Prevalence	China	Both	Age-standardized	Ischemic heart disease	Percent	1995	0.0269265629973758	0.0304800082409909	0.0238364586731704
Prevalence	China	Male	Age-standardized	Ischemic heart disease	Rate	1995	2911.03799682669	3295.13839063321	2568.6722883279
Prevalence	China	Female	Age-standardized	Ischemic heart disease	Rate	1995	2301.36563292034	2604.75702422861	2034.44410870653
Prevalence	China	Both	Age-standardized	Ischemic heart disease	Rate	1995	2598.06006924748	2941.09328198443	2301.38731105853
Prevalence	China	Male	Age-standardized	Ischemic heart disease	Percent	1996	0.030695309264215	0.0347850161393423	0.0271118531171592
Prevalence	China	Female	Age-standardized	Ischemic heart disease	Percent	1996	0.0239560889031033	0.0271437505486905	0.0212004906160105
Prevalence	China	Both	Age-standardized	Ischemic heart disease	Percent	1996	0.027227339391474	0.0307976190385103	0.0241293372963522
Prevalence	China	Male	Age-standardized	Ischemic heart disease	Rate	1996	2934.3530422899	3319.09267530036	2590.43014346445
Prevalence	China	Female	Age-standardized	Ischemic heart disease	Rate	1996	2323.74325822871	2630.63131488594	2057.064609
Prevalence	China	Both	Age-standardized	Ischemic heart disease	Rate	1996	2621.29542203505	2963.92677431858	2324.01184255938
Prevalence	China	Male	Age-standardized	Ischemic heart disease	Percent	1997	0.0311516231850378	0.03528473075355	0.0275040529982692
Prevalence	China	Female	Age-standardized	Ischemic heart disease	Percent	1997	0.0243111465619182	0.0275665360320294	0.0215227480798044
Prevalence	China	Both	Age-standardized	Ischemic heart disease	Percent	1997	0.0276332685142866	0.0312626038481636	0.0245031467274687
Prevalence	China	Male	Age-standardized	Ischemic heart disease	Rate	1997	2965.6589733985097	3353.1897806956904	2617.55818947844
Prevalence	China	Female	Age-standardized	Ischemic heart disease	Rate	1997	2353.45316717363	2667.93915760331	2084.4860333549
Prevalence	China	Both	Age-standardized	Ischemic heart disease	Rate	1997	2652.10304226872	2997.63160225982	2351.94282749709
Prevalence	China	Male	Age-standardized	Ischemic heart disease	Percent	1998	0.0316752232915587	0.0359075323953114	0.0279398754377903
Prevalence	China	Female	Age-standardized	Ischemic heart disease	Percent	1998	0.0247039965607796	0.0280460262799329	0.0218666022782097
Prevalence	China	Both	Age-standardized	Ischemic heart disease	Percent	1998	0.0280903100783028	0.031802916278372	0.0249111931041868
Prevalence	China	Male	Age-standardized	Ischemic heart disease	Rate	1998	3001.37814840381	3392.90035251794	2647.43158889577
Prevalence	China	Female	Age-standardized	Ischemic heart disease	Rate	1998	2386.47798807058	2709.18817007314	2113.7104351102403
Prevalence	China	Both	Age-standardized	Ischemic heart disease	Rate	1998	2686.69849734871	3039.3758645883	2382.1889320260198
Prevalence	China	Male	Age-standardized	Ischemic heart disease	Percent	1999	0.0322001334358004	0.0364784406948299	0.0283736186800078
Prevalence	China	Female	Age-standardized	Ischemic heart disease	Percent	1999	0.0250845367528239	0.0284907915157115	0.0221948134068392
Prevalence	China	Both	Age-standardized	Ischemic heart disease	Percent	1999	0.0285410855584191	0.0323546566531799	0.0252937391542222
Prevalence	China	Male	Age-standardized	Ischemic heart disease	Rate	1999	3037.78055855209	3434.4643276527504	2679.02066372905
Prevalence	China	Female	Age-standardized	Ischemic heart disease	Rate	1999	2418.78510681741	2749.45032466377	2141.7858335138503
Prevalence	China	Both	Age-standardized	Ischemic heart disease	Rate	1999	2721.20224706455	3085.89041060286	2411.66596735653
Prevalence	China	Male	Age-standardized	Ischemic heart disease	Percent	2000	0.0326538225318464	0.0369991391435823	0.0287877838035065
Prevalence	China	Female	Age-standardized	Ischemic heart disease	Percent	2000	0.0254021500999214	0.0288969081624362	0.0224695896691876
Prevalence	China	Both	Age-standardized	Ischemic heart disease	Percent	2000	0.0289241007264334	0.0328542537481281	0.0256057550245466
Prevalence	China	Male	Age-standardized	Ischemic heart disease	Rate	2000	3071.14382361666	3477.3030499489205	2710.94881319174
Prevalence	China	Female	Age-standardized	Ischemic heart disease	Rate	2000	2446.2418079243103	2780.25115004516	2165.69828970369
Prevalence	China	Both	Age-standardized	Ischemic heart disease	Rate	2000	2751.6116689674	3121.45429424385	2437.19386444779
Prevalence	China	Male	Age-standardized	Ischemic heart disease	Percent	2001	0.0331346196357659	0.0375450145674942	0.0292070052363938
Prevalence	China	Female	Age-standardized	Ischemic heart disease	Percent	2001	0.0257082922323001	0.029208203108916	0.0227350528534092
Prevalence	China	Both	Age-standardized	Ischemic heart disease	Percent	2001	0.0293121282632325	0.0332691576951857	0.0259244698551626
Prevalence	China	Male	Age-standardized	Ischemic heart disease	Rate	2001	3109.59965882714	3523.5782394690195	2742.23280149141
Prevalence	China	Female	Age-standardized	Ischemic heart disease	Rate	2001	2473.19630843722	2811.54671072473	2188.6117361644
Prevalence	China	Both	Age-standardized	Ischemic heart disease	Rate	2001	2784.00900664155	3156.3850238655195	2463.59296459361
Prevalence	China	Male	Age-standardized	Ischemic heart disease	Percent	2002	0.0337324370575894	0.038247919728909	0.0297458198494484
Prevalence	China	Female	Age-standardized	Ischemic heart disease	Percent	2002	0.0260581064744057	0.0296085729093862	0.0230255226084558
Prevalence	China	Both	Age-standardized	Ischemic heart disease	Percent	2002	0.0297776604196023	0.0337769891361188	0.0263143139081403
Prevalence	China	Male	Age-standardized	Ischemic heart disease	Rate	2002	3158.35810410464	3581.52553270929	2784.42984197828
Prevalence	China	Female	Age-standardized	Ischemic heart disease	Rate	2002	2503.97054650945	2846.05532224307	2213.7336404174603
Prevalence	China	Both	Age-standardized	Ischemic heart disease	Rate	2002	2823.2468811868703	3198.9131051175796	2496.09372826458
Prevalence	China	Male	Age-standardized	Ischemic heart disease	Percent	2003	0.0343532893766494	0.0389754973917702	0.0302913305447305
Prevalence	China	Female	Age-standardized	Ischemic heart disease	Percent	2003	0.0264011980523497	0.0300009226823182	0.0233082091850397
Prevalence	China	Both	Age-standardized	Ischemic heart disease	Percent	2003	0.0302498432856075	0.0343162545148195	0.026706941866093
Prevalence	China	Male	Age-standardized	Ischemic heart disease	Rate	2003	3209.0372844368803	3639.7116596856195	2829.8029400238
Prevalence	China	Female	Age-standardized	Ischemic heart disease	Rate	2003	2533.94978662138	2879.96781910967	2238.2176449794
Prevalence	China	Both	Age-standardized	Ischemic heart disease	Rate	2003	2862.92650696685	3241.93883830764	2529.11199815168
Prevalence	China	Male	Age-standardized	Ischemic heart disease	Percent	2004	0.0348994453622477	0.0395894626565499	0.0307495350845346
Prevalence	China	Female	Age-standardized	Ischemic heart disease	Percent	2004	0.0266876219357578	0.0303291201672458	0.023572828378495
Prevalence	China	Both	Age-standardized	Ischemic heart disease	Percent	2004	0.0306567367433986	0.0347772939797622	0.027031415361695
Prevalence	China	Male	Age-standardized	Ischemic heart disease	Rate	2004	3253.0601073468397	3687.83875416842	2867.92966832481
Prevalence	China	Female	Age-standardized	Ischemic heart disease	Rate	2004	2558.6186039485497	2907.63308266016	2259.04939568414
Prevalence	China	Both	Age-standardized	Ischemic heart disease	Rate	2004	2896.6460049657203	3279.9775464588197	2556.74013598131
Prevalence	China	Male	Age-standardized	Ischemic heart disease	Percent	2005	0.035273983349617	0.0400124369017828	0.0310415424680515
Prevalence	China	Female	Age-standardized	Ischemic heart disease	Percent	2005	0.0268672803099836	0.0305376101190055	0.0237424096298512
Prevalence	China	Both	Age-standardized	Ischemic heart disease	Percent	2005	0.0309274758345844	0.0350805656064357	0.0272354297227554
Prevalence	China	Male	Age-standardized	Ischemic heart disease	Rate	2005	3282.08784450068	3718.9166492574805	2893.62640338893
Prevalence	China	Female	Age-standardized	Ischemic heart disease	Rate	2005	2573.51572038716	2922.35699307398	2272.66870956819
Prevalence	China	Both	Age-standardized	Ischemic heart disease	Rate	2005	2918.21603363954	3304.74517559472	2572.76981754833
Prevalence	China	Male	Age-standardized	Ischemic heart disease	Percent	2006	0.0355432943339695	0.0403117615793448	0.0312839182376753
Prevalence	China	Female	Age-standardized	Ischemic heart disease	Percent	2006	0.026974798117171	0.0306416376922203	0.023836116242853
Prevalence	China	Both	Age-standardized	Ischemic heart disease	Percent	2006	0.0311122711671147	0.0352914579179437	0.0274145048019106
Prevalence	China	Male	Age-standardized	Ischemic heart disease	Rate	2006	3301.5611769139005	3739.6414821468	2908.90584047884
Prevalence	China	Female	Age-standardized	Ischemic heart disease	Rate	2006	2581.36939851125	2929.42283676425	2279.24372144459
Prevalence	China	Both	Age-standardized	Ischemic heart disease	Rate	2006	2931.7141249781203	3319.36913232552	2586.29733351853
Prevalence	China	Male	Age-standardized	Ischemic heart disease	Percent	2007	0.0358255211661624	0.0406162579236162	0.0315398244154124
Prevalence	China	Female	Age-standardized	Ischemic heart disease	Percent	2007	0.0270807084594894	0.0307652388332564	0.0239345595086034
Prevalence	China	Both	Age-standardized	Ischemic heart disease	Percent	2007	0.0313036732891363	0.0355050923319458	0.0276046824266421
Prevalence	China	Male	Age-standardized	Ischemic heart disease	Rate	2007	3321.6661794116103	3758.15363576891	2927.51547542292
Prevalence	China	Female	Age-standardized	Ischemic heart disease	Rate	2007	2588.34760343466	2934.83937068863	2288.22711111476
Prevalence	China	Both	Age-standardized	Ischemic heart disease	Rate	2007	2945.1796594153298	3334.1323184517496	2600.19812384068
Prevalence	China	Male	Age-standardized	Ischemic heart disease	Percent	2008	0.0360944984447726	0.0408994763619098	0.0317825464735208
Prevalence	China	Female	Age-standardized	Ischemic heart disease	Percent	2008	0.0271794392137328	0.0308770407638871	0.0240531943038398
Prevalence	China	Both	Age-standardized	Ischemic heart disease	Percent	2008	0.0314850025491128	0.0357091804289178	0.0277887247699414
Prevalence	China	Male	Age-standardized	Ischemic heart disease	Rate	2008	3340.8339284001	3775.7619401541797	2945.30961992691
Prevalence	China	Female	Age-standardized	Ischemic heart disease	Rate	2008	2594.4942224495003	2941.54168767402	2296.6218792712
Prevalence	China	Both	Age-standardized	Ischemic heart disease	Rate	2008	2957.74962950443	3348.23028142504	2612.72704016748
Prevalence	China	Male	Age-standardized	Ischemic heart disease	Percent	2009	0.0363257197107666	0.0411275012290617	0.0319909856504213
Prevalence	China	Female	Age-standardized	Ischemic heart disease	Percent	2009	0.0272697070989399	0.0309473873237684	0.0241447196644739
Prevalence	China	Both	Age-standardized	Ischemic heart disease	Percent	2009	0.0316429715426615	0.0358965830632726	0.0279512718780161
Prevalence	China	Male	Age-standardized	Ischemic heart disease	Rate	2009	3357.06120167747	3791.93669816078	2961.2680632667298
Prevalence	China	Female	Age-standardized	Ischemic heart disease	Rate	2009	2599.68762964276	2946.25413582355	2303.9800712913598
Prevalence	China	Both	Age-standardized	Ischemic heart disease	Rate	2009	2968.29747148673	3360.6140766568196	2621.55689554578
Prevalence	China	Male	Age-standardized	Ischemic heart disease	Percent	2010	0.036487259355615	0.0413250885064102	0.0321469843846121
Prevalence	China	Female	Age-standardized	Ischemic heart disease	Percent	2010	0.0273424443686121	0.030998815300015	0.0241993144683783
Prevalence	China	Both	Age-standardized	Ischemic heart disease	Percent	2010	0.0317574908774863	0.0360213482594013	0.0280577481431919
Prevalence	China	Male	Age-standardized	Ischemic heart disease	Rate	2010	3368.4126560937902	3804.45650161083	2973.6399776134
Prevalence	China	Female	Age-standardized	Ischemic heart disease	Rate	2010	2603.8286408004997	2948.9564199250003	2306.9632618416504
Prevalence	China	Both	Age-standardized	Ischemic heart disease	Rate	2010	2975.8224681177203	3367.5036864742297	2627.5378316698598
Prevalence	China	Male	Age-standardized	Ischemic heart disease	Percent	2011	0.0365928505422022	0.0414544121056244	0.032261949951876
Prevalence	China	Female	Age-standardized	Ischemic heart disease	Percent	2011	0.0274008826073392	0.0310921695359827	0.0242585262302189
Prevalence	China	Both	Age-standardized	Ischemic heart disease	Percent	2011	0.031837102146301	0.0361355343597735	0.028127954164371
Prevalence	China	Male	Age-standardized	Ischemic heart disease	Rate	2011	3376.00488373183	3814.76789317916	2982.54615186695
Prevalence	China	Female	Age-standardized	Ischemic heart disease	Rate	2011	2606.27244505955	2954.17921865394	2309.90688613191
Prevalence	China	Both	Age-standardized	Ischemic heart disease	Rate	2011	2980.53736314062	3374.8458474712597	2631.54692155991
Prevalence	China	Male	Age-standardized	Ischemic heart disease	Percent	2012	0.0366791400265499	0.0415841157276289	0.0323544972931061
Prevalence	China	Female	Age-standardized	Ischemic heart disease	Percent	2012	0.0274566502149009	0.031148965425505	0.0243180805870843
Prevalence	China	Both	Age-standardized	Ischemic heart disease	Percent	2012	0.0319061316691844	0.0362339419324249	0.0281919981401386
Prevalence	China	Male	Age-standardized	Ischemic heart disease	Rate	2012	3382.3752055610203	3823.99661778959	2991.0313213547297
Prevalence	China	Female	Age-standardized	Ischemic heart disease	Rate	2012	2607.43377075595	2957.45302329115	2311.28118036653
Prevalence	China	Both	Age-standardized	Ischemic heart disease	Rate	2012	2983.95458907151	3380.2109707503996	2635.3065540294497
Prevalence	China	Male	Age-standardized	Ischemic heart disease	Percent	2013	0.0367481951338445	0.0416898579502419	0.0324241723233909
Prevalence	China	Female	Age-standardized	Ischemic heart disease	Percent	2013	0.0275111886266752	0.0311984995367475	0.024374411056201
Prevalence	China	Both	Age-standardized	Ischemic heart disease	Percent	2013	0.0319663202871006	0.036319726086762	0.0282451670105006
Prevalence	China	Male	Age-standardized	Ischemic heart disease	Rate	2013	3387.48321177698	3832.13276020278	2998.04116921221
Prevalence	China	Female	Age-standardized	Ischemic heart disease	Rate	2013	2608.33838846429	2959.84010456017	2312.28896904637
Prevalence	China	Both	Age-standardized	Ischemic heart disease	Rate	2013	2986.6132475334402	3385.1252678203296	2639.51343623837
Prevalence	China	Male	Age-standardized	Ischemic heart disease	Percent	2014	0.0368006618539852	0.0417843911199677	0.0324552249282331
Prevalence	China	Female	Age-standardized	Ischemic heart disease	Percent	2014	0.0275637332261357	0.0312467728751274	0.0244312387771914
Prevalence	China	Both	Age-standardized	Ischemic heart disease	Percent	2014	0.0320178104566074	0.0363715610055006	0.0282816468913309
Prevalence	China	Male	Age-standardized	Ischemic heart disease	Rate	2014	3391.1165054561	3838.16873256691	3001.20160818171
Prevalence	China	Female	Age-standardized	Ischemic heart disease	Rate	2014	2609.81394196685	2960.70338352709	2313.0274536286797
Prevalence	China	Both	Age-standardized	Ischemic heart disease	Rate	2014	2988.89221883231	3390.72315955214	2642.6510191318
Prevalence	China	Male	Age-standardized	Ischemic heart disease	Percent	2015	0.0368370579012254	0.0418723449445208	0.0324273095650067
Prevalence	China	Female	Age-standardized	Ischemic heart disease	Percent	2015	0.0276144131390977	0.0313060422435381	0.0244776060549157
Prevalence	China	Both	Age-standardized	Ischemic heart disease	Percent	2015	0.0320600295809704	0.0364302098170232	0.0282922577346049
Prevalence	China	Male	Age-standardized	Ischemic heart disease	Rate	2015	3393.0156058727803	3844.1743776288095	2997.53648429538
Prevalence	China	Female	Age-standardized	Ischemic heart disease	Rate	2015	2612.7890797925197	2964.07933918853	2314.37065515998
Prevalence	China	Both	Age-standardized	Ischemic heart disease	Rate	2015	2991.09698505592	3396.4177012771497	2643.66690066618
Prevalence	China	Male	Age-standardized	Ischemic heart disease	Percent	2016	0.0368225332118396	0.0419329210171905	0.0324217611308958
Prevalence	China	Female	Age-standardized	Ischemic heart disease	Percent	2016	0.0276728946145485	0.031448882703375	0.0244242714540186
Prevalence	China	Both	Age-standardized	Ischemic heart disease	Percent	2016	0.0320818681614971	0.0364977035520793	0.0282359939930542
Prevalence	China	Male	Age-standardized	Ischemic heart disease	Rate	2016	3390.69332898923	3855.1082965331398	2993.9759171752503
Prevalence	China	Female	Age-standardized	Ischemic heart disease	Rate	2016	2619.81571544599	2981.0572384924	2314.59613771111
Prevalence	China	Both	Age-standardized	Ischemic heart disease	Rate	2016	2993.40744454853	3406.6416703482696	2636.80266983712
Prevalence	China	Male	Age-standardized	Ischemic heart disease	Percent	2017	0.0367588809140545	0.0420271202576244	0.0322930115963813
Prevalence	China	Female	Age-standardized	Ischemic heart disease	Percent	2017	0.0277471022765464	0.0316701211735673	0.0243632153020227
Prevalence	China	Both	Age-standardized	Ischemic heart disease	Percent	2017	0.0320891963849435	0.0366750831865073	0.0281564389458711
Prevalence	China	Male	Age-standardized	Ischemic heart disease	Rate	2017	3384.7964800086797	3864.3580113441303	2971.52096259203
Prevalence	China	Female	Age-standardized	Ischemic heart disease	Rate	2017	2630.94145385615	3000.53164391557	2313.70104613918
Prevalence	China	Both	Age-standardized	Ischemic heart disease	Rate	2017	2996.20855504601	3416.6426817499	2623.4812634687
Prevalence	China	Male	Age-standardized	Ischemic heart disease	Percent	2018	0.0366919326218729	0.0421020291557167	0.0320166832176655
Prevalence	China	Female	Age-standardized	Ischemic heart disease	Percent	2018	0.0278234411768813	0.0319273002739224	0.0242992733926041
Prevalence	China	Both	Age-standardized	Ischemic heart disease	Percent	2018	0.032096857826671	0.0368511747338007	0.0279983809119066
Prevalence	China	Male	Age-standardized	Ischemic heart disease	Rate	2018	3378.8470988661397	3879.1099827184803	2945.6176319184497
Prevalence	China	Female	Age-standardized	Ischemic heart disease	Rate	2018	2642.31172151525	3034.4988525611902	2311.80197273015
Prevalence	China	Both	Age-standardized	Ischemic heart disease	Rate	2018	2999.17947934813	3438.36004537691	2612.8211732989002
Prevalence	China	Male	Age-standardized	Ischemic heart disease	Percent	2019	0.0366669232098931	0.0421641264468935	0.0319036830654241
Prevalence	China	Female	Age-standardized	Ischemic heart disease	Percent	2019	0.0278857985979361	0.0321113834190301	0.0242546810000793
Prevalence	China	Both	Age-standardized	Ischemic heart disease	Percent	2019	0.0321174122079229	0.0369444881589296	0.0278847208417206
Prevalence	China	Male	Age-standardized	Ischemic heart disease	Rate	2019	3376.2120930658702	3881.4804469137503	2935.0715193401
Prevalence	China	Female	Age-standardized	Ischemic heart disease	Rate	2019	2649.91885019705	3060.47513293435	2306.79381662368
Prevalence	China	Both	Age-standardized	Ischemic heart disease	Rate	2019	3001.79724487659	3449.52658791739	2604.62683279087
Prevalence	China	Male	Age-standardized	Ischemic heart disease	Percent	2020	0.0367016200861237	0.0422111918021753	0.0319381063065679
Prevalence	China	Female	Age-standardized	Ischemic heart disease	Percent	2020	0.0279321432678457	0.0322180815297359	0.0242870829825743
Prevalence	China	Both	Age-standardized	Ischemic heart disease	Percent	2020	0.0321546079574571	0.0370282702960243	0.0280119727070753
Prevalence	China	Male	Age-standardized	Ischemic heart disease	Rate	2020	3378.8154354657604	3879.7826452161303	2937.88727982076
Prevalence	China	Female	Age-standardized	Ischemic heart disease	Rate	2020	2654.06907560101	3065.08987550502	2310.57993693061
Prevalence	China	Both	Age-standardized	Ischemic heart disease	Rate	2020	3004.8179981485	3459.0755505450097	2613.04073853557
Prevalence	China	Male	Age-standardized	Ischemic heart disease	Percent	2021	0.0367034637618499	0.0439912756167089	0.0314680905365497
Prevalence	China	Female	Age-standardized	Ischemic heart disease	Percent	2021	0.0286690714577503	0.034380652825281	0.0244319760421442
Prevalence	China	Both	Age-standardized	Ischemic heart disease	Percent	2021	0.0325553259388625	0.0389937491750644	0.0278637339588644
Prevalence	China	Male	Age-standardized	Ischemic heart disease	Rate	2021	3379.1517996197	4036.3480413941097	2895.86855414432
Prevalence	China	Female	Age-standardized	Ischemic heart disease	Rate	2021	2724.15721735635	3259.04715048076	2320.21537013267
Prevalence	China	Both	Age-standardized	Ischemic heart disease	Rate	2021	3042.35050823775	3629.86980505801	2601.68032810342
Prevalence	Global	Male	55-59 years	Ischemic heart disease	Number	1990	7738478.429646879	9154772.003618523	6497916.28140536
Prevalence	Global	Female	55-59 years	Ischemic heart disease	Number	1990	4092955.941376628	4904022.244399471	3419568.088162451
Prevalence	Global	Both	55-59 years	Ischemic heart disease	Number	1990	11831434.371023506	14090636.810784522	9917484.36956781
Prevalence	Global	Male	55-59 years	Ischemic heart disease	Percent	1990	0.08342427520877	0.0987194822226565	0.0700387859013281
Prevalence	Global	Female	55-59 years	Ischemic heart disease	Percent	1990	0.0443670057740762	0.053153306966471	0.0370661199325145
Prevalence	Global	Both	55-59 years	Ischemic heart disease	Percent	1990	0.0639492884753685	0.0761753581858415	0.0535987916145161
Prevalence	Global	Male	55-59 years	Ischemic heart disease	Rate	1990	8330.97443596404	9855.70641859442	6995.42874217106
Prevalence	Global	Female	55-59 years	Ischemic heart disease	Rate	1990	4433.83233681633	5312.44721886055	3704.36227127829
Prevalence	Global	Both	55-59 years	Ischemic heart disease	Rate	1990	6388.46490259434	7608.33690134509	5355.01434823333
Prevalence	Global	Male	55-59 years	Ischemic heart disease	Number	1991	7824633.635988224	9208465.94664834	6590192.964873398
Prevalence	Global	Female	55-59 years	Ischemic heart disease	Number	1991	4153139.900090048	4943854.715975666	3477870.9092840506
Prevalence	Global	Both	55-59 years	Ischemic heart disease	Number	1991	11977773.536078272	14185325.421971884	10065067.04409475
Prevalence	Global	Male	55-59 years	Ischemic heart disease	Percent	1991	0.083224394012103	0.09797049390905	0.0700813761477101
Prevalence	Global	Female	55-59 years	Ischemic heart disease	Percent	1991	0.0443584160075922	0.0527992211265417	0.0371445390672309
Prevalence	Global	Both	55-59 years	Ischemic heart disease	Percent	1991	0.0638319627033555	0.0756125296403146	0.0536330471311127
Prevalence	Global	Male	55-59 years	Ischemic heart disease	Rate	1991	8310.61219188025	9780.392657970691	6999.501899848779
Prevalence	Global	Female	55-59 years	Ischemic heart disease	Rate	1991	4432.9112869508	5276.89167682945	3712.15359443799
Prevalence	Global	Both	55-59 years	Ischemic heart disease	Rate	1991	6376.54636008779	7551.76952658863	5358.28853590729
Prevalence	Global	Male	55-59 years	Ischemic heart disease	Number	1992	7954660.662351121	9320641.14351991	6717292.2633946445
Prevalence	Global	Female	55-59 years	Ischemic heart disease	Number	1992	4238901.265717577	5008021.209479015	3556704.2232256336
Prevalence	Global	Both	55-59 years	Ischemic heart disease	Number	1992	12193561.92806872	14363095.29054005	10267696.216082534
Prevalence	Global	Male	55-59 years	Ischemic heart disease	Percent	1992	0.0832761973543314	0.0975797761762116	0.0703082946771154
Prevalence	Global	Female	55-59 years	Ischemic heart disease	Percent	1992	0.0444428964749774	0.0525084713724413	0.0372887539635612
Prevalence	Global	Both	55-59 years	Ischemic heart disease	Percent	1992	0.0638740722021555	0.07523803818173	0.0537798460012894
Prevalence	Global	Male	55-59 years	Ischemic heart disease	Rate	1992	8315.45140654482	9743.38715334644	7021.961057897371
Prevalence	Global	Female	55-59 years	Ischemic heart disease	Rate	1992	4441.30414280983	5247.14871866056	3726.53294124017
Prevalence	Global	Both	55-59 years	Ischemic heart disease	Rate	1992	6380.592394441929	7515.85608143788	5372.83402267945
Prevalence	Global	Male	55-59 years	Ischemic heart disease	Number	1993	8098954.852350756	9460470.609477645	6862054.592645515
Prevalence	Global	Female	55-59 years	Ischemic heart disease	Number	1993	4326678.909100907	5084738.860462626	3635922.9336090055
Prevalence	Global	Both	55-59 years	Ischemic heart disease	Number	1993	12425633.76145167	14548721.0014823	10480132.645898052
Prevalence	Global	Male	55-59 years	Ischemic heart disease	Percent	1993	0.0835060399741596	0.0975476345907177	0.0707446751732699
Prevalence	Global	Female	55-59 years	Ischemic heart disease	Percent	1993	0.0445826238495698	0.0523979137339408	0.037463282537258
Prevalence	Global	Both	55-59 years	Ischemic heart disease	Percent	1993	0.0640381028952195	0.0749817520099046	0.054005219510288
Prevalence	Global	Male	55-59 years	Ischemic heart disease	Rate	1993	8338.13616610336	9739.860707378479	7064.70731295728
Prevalence	Global	Female	55-59 years	Ischemic heart disease	Rate	1993	4455.23161977313	5235.8147727976	3743.9521538794497
Prevalence	Global	Both	55-59 years	Ischemic heart disease	Rate	1993	6396.8529071084395	7489.841566211509	5395.28753782961
Prevalence	Global	Male	55-59 years	Ischemic heart disease	Number	1994	8242243.230680125	9595962.664454136	7005758.413688054
Prevalence	Global	Female	55-59 years	Ischemic heart disease	Number	1994	4412617.065199448	5163816.810202371	3710272.38962342
Prevalence	Global	Both	55-59 years	Ischemic heart disease	Number	1994	12654860.295879588	14745293.900955584	10700372.664407255
Prevalence	Global	Male	55-59 years	Ischemic heart disease	Percent	1994	0.0838741821287391	0.0976244419020719	0.0712833683636403
Prevalence	Global	Female	55-59 years	Ischemic heart disease	Percent	1994	0.0447900062569969	0.0524191680933416	0.0376555744802198
Prevalence	Global	Both	55-59 years	Ischemic heart disease	Percent	1994	0.0643073896991838	0.0749326588978126	0.0543713063227427
Prevalence	Global	Male	55-59 years	Ischemic heart disease	Rate	1994	8374.69964918569	9750.17394056833	7118.34398565203
Prevalence	Global	Female	55-59 years	Ischemic heart disease	Rate	1994	4475.93376807792	5237.91248854006	3763.51113910492
Prevalence	Global	Both	55-59 years	Ischemic heart disease	Rate	1994	6423.663993196579	7484.777491499451	5431.557282423591
Prevalence	Global	Male	55-59 years	Ischemic heart disease	Number	1995	8364549.50054668	9693546.50842338	7122242.469661197
Prevalence	Global	Female	55-59 years	Ischemic heart disease	Number	1995	4491623.161235654	5240610.6755705215	3773876.0293775126
Prevalence	Global	Both	55-59 years	Ischemic heart disease	Number	1995	12856172.66178232	14924164.314395674	10892980.261672486
Prevalence	Global	Male	55-59 years	Ischemic heart disease	Percent	1995	0.0841499389773339	0.0975243747346012	0.0716420972371483
Prevalence	Global	Female	55-59 years	Ischemic heart disease	Percent	1995	0.0449507623822632	0.0524505561387583	0.0377623987329309
Prevalence	Global	Both	55-59 years	Ischemic heart disease	Percent	1995	0.0644989580463462	0.074885348163428	0.0546455452083603
Prevalence	Global	Male	55-59 years	Ischemic heart disease	Rate	1995	8402.05844235816	9737.01503854655	7154.18056487412
Prevalence	Global	Female	55-59 years	Ischemic heart disease	Rate	1995	4491.97226556406	5241.01799377258	3774.16934794175
Prevalence	Global	Both	55-59 years	Ischemic heart disease	Rate	1995	6442.717657714481	7479.06701975323	5458.88719164752
Prevalence	Global	Male	55-59 years	Ischemic heart disease	Number	1996	8451947.825750438	9776771.970476754	7204923.111696478
Prevalence	Global	Female	55-59 years	Ischemic heart disease	Number	1996	4544211.089678371	5297266.02415706	3824590.983476079
Prevalence	Global	Both	55-59 years	Ischemic heart disease	Number	1996	12996158.915428828	15068319.348718803	11028348.135885166
Prevalence	Global	Male	55-59 years	Ischemic heart disease	Percent	1996	0.0843219276814607	0.0975292258703628	0.0718709039298315
Prevalence	Global	Female	55-59 years	Ischemic heart disease	Percent	1996	0.0450436838822843	0.0525121126921537	0.0379044164733698
Prevalence	Global	Both	55-59 years	Ischemic heart disease	Percent	1996	0.0646193077275247	0.0749355504055918	0.0548307116739831
Prevalence	Global	Male	55-59 years	Ischemic heart disease	Rate	1996	8419.037127463449	9738.702592958729	7176.86815257952
Prevalence	Global	Female	55-59 years	Ischemic heart disease	Rate	1996	4501.2256176500705	5247.15711063738	3788.41267980675
Prevalence	Global	Both	55-59 years	Ischemic heart disease	Rate	1996	6454.6435561812095	7483.79817603048	5477.3150046746305
Prevalence	Global	Male	55-59 years	Ischemic heart disease	Number	1997	8504732.0151387	9837077.324264543	7251185.877733305
Prevalence	Global	Female	55-59 years	Ischemic heart disease	Number	1997	4576892.205589232	5337899.527137227	3855750.1155632455
Prevalence	Global	Both	55-59 years	Ischemic heart disease	Number	1997	13081624.22072794	15167652.038454495	11105635.269146768
Prevalence	Global	Male	55-59 years	Ischemic heart disease	Percent	1997	0.0844224067126986	0.0976349554894681	0.0719686993309108
Prevalence	Global	Female	55-59 years	Ischemic heart disease	Percent	1997	0.0451194398825279	0.0526252302453602	0.0380039071333671
Prevalence	Global	Both	55-59 years	Ischemic heart disease	Percent	1997	0.0647029562603617	0.0750213780121163	0.0549250093053514
Prevalence	Global	Male	55-59 years	Ischemic heart disease	Rate	1997	8428.868638	9749.329243863269	7186.504304
Prevalence	Global	Female	55-59 years	Ischemic heart disease	Rate	1997	4508.77068450153	5258.451329786671	3798.3619248417103
Prevalence	Global	Both	55-59 years	Ischemic heart disease	Rate	1997	6462.90473220987	7493.495339861201	5486.67822313975
Prevalence	Global	Male	55-59 years	Ischemic heart disease	Number	1998	8528259.857769625	9864631.329330929	7269079.983495647
Prevalence	Global	Female	55-59 years	Ischemic heart disease	Number	1998	4583438.8713518055	5351170.666348169	3863382.489302553
Prevalence	Global	Both	55-59 years	Ischemic heart disease	Number	1998	13111698.729121417	15215195.495668706	11130591.565805703
Prevalence	Global	Male	55-59 years	Ischemic heart disease	Percent	1998	0.0842454231303641	0.0974651279050382	0.0717958289859584
Prevalence	Global	Female	55-59 years	Ischemic heart disease	Percent	1998	0.0450551828645184	0.0526054466194662	0.0379702703821804
Prevalence	Global	Both	55-59 years	Ischemic heart disease	Percent	1998	0.0646021915989762	0.0749626323881086	0.0548363706340188
Prevalence	Global	Male	55-59 years	Ischemic heart disease	Rate	1998	8410.95408994651	9728.94384188589	7169.09416891534
Prevalence	Global	Female	55-59 years	Ischemic heart disease	Rate	1998	4502.31898245571	5256.46309369318	3795.00650195074
Prevalence	Global	Both	55-59 years	Ischemic heart disease	Rate	1998	6452.7215110938605	7487.92519556149	5477.74999347372
Prevalence	Global	Male	55-59 years	Ischemic heart disease	Number	1999	8536694.279087197	9871368.131013526	7273205.307796437
Prevalence	Global	Female	55-59 years	Ischemic heart disease	Number	1999	4587961.611600159	5362324.694081038	3868546.868879389
Prevalence	Global	Both	55-59 years	Ischemic heart disease	Number	1999	13124655.890687363	15232061.87221894	11139945.694277272
Prevalence	Global	Male	55-59 years	Ischemic heart disease	Percent	1999	0.0839142410907742	0.0970526538764315	0.07148289957439
Prevalence	Global	Female	55-59 years	Ischemic heart disease	Percent	1999	0.0448950729390105	0.0524757945904806	0.0378482179457495
Prevalence	Global	Both	55-59 years	Ischemic heart disease	Percent	1999	0.0643604738900886	0.0747119804865117	0.0546226806520657
Prevalence	Global	Male	55-59 years	Ischemic heart disease	Rate	1999	8377.64813546913	9687.45583637764	7137.69907808626
Prevalence	Global	Female	55-59 years	Ischemic heart disease	Rate	1999	4486.27733499425	5243.47799186257	3782.80718246103
Prevalence	Global	Both	55-59 years	Ischemic heart disease	Rate	1999	6428.45471448064	7460.66188472074	5456.3439235194
Prevalence	Global	Male	55-59 years	Ischemic heart disease	Number	2000	8558404.119430754	9891283.570892649	7289131.015217977
Prevalence	Global	Female	55-59 years	Ischemic heart disease	Number	2000	4597889.671464812	5377876.894153291	3877804.1005686736
Prevalence	Global	Both	55-59 years	Ischemic heart disease	Number	2000	13156293.790895555	15263144.739671882	11167524.79851754
Prevalence	Global	Male	55-59 years	Ischemic heart disease	Percent	2000	0.0836863945339725	0.0967386599535373	0.0712629383394796
Prevalence	Global	Female	55-59 years	Ischemic heart disease	Percent	2000	0.0448417865564362	0.0524518703786068	0.0378104797048509
Prevalence	Global	Both	55-59 years	Ischemic heart disease	Percent	2000	0.0642386494682184	0.0745422303913233	0.0545226279832122
Prevalence	Global	Male	55-59 years	Ischemic heart disease	Rate	2000	8354.74506701079	9655.90681009077	7115.67607025296
Prevalence	Global	Female	55-59 years	Ischemic heart disease	Rate	2000	4480.940763322929	5241.0887422331	3779.1708170507804
Prevalence	Global	Both	55-59 years	Ischemic heart disease	Rate	2000	6416.2156022296895	7443.7093739533	5446.3094234123
Prevalence	Global	Male	55-59 years	Ischemic heart disease	Number	2001	8672803.327751104	10028808.376779187	7396591.593655113
Prevalence	Global	Female	55-59 years	Ischemic heart disease	Number	2001	4671877.750205051	5469370.043170448	3939564.547806875
Prevalence	Global	Both	55-59 years	Ischemic heart disease	Number	2001	13344681.07795617	15493813.563771725	11326275.413707662
Prevalence	Global	Male	55-59 years	Ischemic heart disease	Percent	2001	0.083488993865722	0.0965657185886119	0.0711911245104548
Prevalence	Global	Female	55-59 years	Ischemic heart disease	Percent	2001	0.0448858025854535	0.0525510099739115	0.0378474527038455
Prevalence	Global	Both	55-59 years	Ischemic heart disease	Percent	2001	0.0641684595548635	0.0745182887634093	0.0544573014935508
Prevalence	Global	Male	55-59 years	Ischemic heart disease	Rate	2001	8334.92887204967	9638.10677274351	7108.435703995369
Prevalence	Global	Female	55-59 years	Ischemic heart disease	Rate	2001	4485.33554913256	5250.98497813141	3782.26269161366
Prevalence	Global	Both	55-59 years	Ischemic heart disease	Rate	2001	6409.1595362525995	7441.34103880558	5439.76327751295
Prevalence	Global	Male	55-59 years	Ischemic heart disease	Number	2002	8985532.441751765	10401345.065867111	7662842.482008792
Prevalence	Global	Female	55-59 years	Ischemic heart disease	Number	2002	4844710.941050527	5675848.235800471	4082556.732507743
Prevalence	Global	Both	55-59 years	Ischemic heart disease	Number	2002	13830243.38280228	16081246.273982637	11733580.185720311
Prevalence	Global	Male	55-59 years	Ischemic heart disease	Percent	2002	0.0832202447174706	0.0963555646425414	0.0709601719968303
Prevalence	Global	Female	55-59 years	Ischemic heart disease	Percent	2002	0.0447757651864864	0.052461808864775	0.0377292815170698
Prevalence	Global	Both	55-59 years	Ischemic heart disease	Percent	2002	0.0639778644269619	0.0744027404606771	0.0542730913303075
Prevalence	Global	Male	55-59 years	Ischemic heart disease	Rate	2002	8307.83845311402	9616.86968050968	7084.906525558909
Prevalence	Global	Female	55-59 years	Ischemic heart disease	Rate	2002	4474.2491402121495	5241.831638256271	3770.37478036393
Prevalence	Global	Both	55-59 years	Ischemic heart disease	Rate	2002	6389.958202712941	7429.984325	5421.2413245139705
Prevalence	Global	Male	55-59 years	Ischemic heart disease	Number	2003	9349179.758466572	10831116.403337026	7973004.047174422
Prevalence	Global	Female	55-59 years	Ischemic heart disease	Number	2003	5050323.393536339	5923294.831840331	4253965.067684791
Prevalence	Global	Both	55-59 years	Ischemic heart disease	Number	2003	14399503.152002929	16752338.615591347	12214245.387905443
Prevalence	Global	Male	55-59 years	Ischemic heart disease	Percent	2003	0.083176842564079	0.0963722771836259	0.0709232862733016
Prevalence	Global	Female	55-59 years	Ischemic heart disease	Percent	2003	0.0447831337103417	0.0525185568985884	0.0377190400718708
Prevalence	Global	Both	55-59 years	Ischemic heart disease	Percent	2003	0.0639483018984285	0.0744088322234001	0.0542376109551228
Prevalence	Global	Male	55-59 years	Ischemic heart disease	Rate	2003	8303.27506756769	9619.42556557522	7081.05389230188
Prevalence	Global	Female	55-59 years	Ischemic heart disease	Rate	2003	4474.88318259123	5248.38715525736	3769.26292781102
Prevalence	Global	Both	55-59 years	Ischemic heart disease	Rate	2003	6386.8457925638195	7430.43716669567	5417.58288057563
Prevalence	Global	Male	55-59 years	Ischemic heart disease	Number	2004	9862601.539137969	11421861.985220704	8407550.961033003
Prevalence	Global	Female	55-59 years	Ischemic heart disease	Number	2004	5351653.980728175	6284146.32065914	4505139.684823841
Prevalence	Global	Both	55-59 years	Ischemic heart disease	Number	2004	15214255.519866124	17712098.109159574	12898344.977791332
Prevalence	Global	Male	55-59 years	Ischemic heart disease	Percent	2004	0.0831003377220648	0.0962493564032706	0.0708298765453498
Prevalence	Global	Female	55-59 years	Ischemic heart disease	Percent	2004	0.0449238832016516	0.0527496248955629	0.0378154050876261
Prevalence	Global	Both	55-59 years	Ischemic heart disease	Percent	2004	0.0639764629480989	0.0744908879451348	0.0542317821777059
Prevalence	Global	Male	55-59 years	Ischemic heart disease	Rate	2004	8295.38266794891	9606.86848920247	7071.54722263536
Prevalence	Global	Female	55-59 years	Ischemic heart disease	Rate	2004	4488.86600938411	5271.02292457346	3778.82584927166
Prevalence	Global	Both	55-59 years	Ischemic heart disease	Rate	2004	6389.50295307668	7438.517318569041	5416.89425537692
Prevalence	Global	Male	55-59 years	Ischemic heart disease	Number	2005	10295365.1740021	11924360.03488785	8775088.24449614
Prevalence	Global	Female	55-59 years	Ischemic heart disease	Number	2005	5605253.502249026	6580098.045204883	4717416.482971627
Prevalence	Global	Both	55-59 years	Ischemic heart disease	Number	2005	15900618.676251112	18525916.14513966	13477457.08005551
Prevalence	Global	Male	55-59 years	Ischemic heart disease	Percent	2005	0.0832238571647742	0.0964100302063916	0.0709270846648314
Prevalence	Global	Female	55-59 years	Ischemic heart disease	Percent	2005	0.0449774973198599	0.0527970566509955	0.0378507913631544
Prevalence	Global	Both	55-59 years	Ischemic heart disease	Percent	2005	0.0640300902744016	0.0746071639266993	0.0542658676115798
Prevalence	Global	Male	55-59 years	Ischemic heart disease	Rate	2005	8307.47058913613	9621.92876210463	7080.73839792592
Prevalence	Global	Female	55-59 years	Ischemic heart disease	Rate	2005	4494.15196715958	5275.75792282992	3782.30646630906
Prevalence	Global	Both	55-59 years	Ischemic heart disease	Rate	2005	6394.720795321799	7450.53155715597	5420.20262309741
Prevalence	Global	Male	55-59 years	Ischemic heart disease	Number	2006	10831789.897509225	12542271.716867415	9230834.01605717
Prevalence	Global	Female	55-59 years	Ischemic heart disease	Number	2006	5930507.765788154	6965405.833609544	4989708.392181604
Prevalence	Global	Both	55-59 years	Ischemic heart disease	Number	2006	16762297.663297364	19534905.629617628	14204202.087076273
Prevalence	Global	Male	55-59 years	Ischemic heart disease	Percent	2006	0.0834083523089843	0.0965805357833974	0.071069003757338
Prevalence	Global	Female	55-59 years	Ischemic heart disease	Percent	2006	0.0451438533918088	0.0530191319598071	0.0379797383204523
Prevalence	Global	Both	55-59 years	Ischemic heart disease	Percent	2006	0.064165911809515	0.0747845485814019	0.0543668210361674
Prevalence	Global	Male	55-59 years	Ischemic heart disease	Rate	2006	8325.65089055306	9640.38046132226	7095.1063650160195
Prevalence	Global	Female	55-59 years	Ischemic heart disease	Rate	2006	4510.75336703695	5297.89843594573	3795.1799102946597
Prevalence	Global	Both	55-59 years	Ischemic heart disease	Rate	2006	6408.186635573319	7468.14808431677	5430.2327647294205
Prevalence	Global	Male	55-59 years	Ischemic heart disease	Number	2007	11249139.38359281	13028421.388017297	9586766.155800125
Prevalence	Global	Female	55-59 years	Ischemic heart disease	Number	2007	6198854.255071094	7284010.914146084	5214840.109618934
Prevalence	Global	Both	55-59 years	Ischemic heart disease	Number	2007	17447993.63866393	20332784.65866962	14786248.191464288
Prevalence	Global	Male	55-59 years	Ischemic heart disease	Percent	2007	0.0837685581342221	0.0970157527920788	0.0713771033365966
Prevalence	Global	Female	55-59 years	Ischemic heart disease	Percent	2007	0.0454747495211292	0.0534354438998169	0.0382532574348623
Prevalence	Global	Both	55-59 years	Ischemic heart disease	Percent	2007	0.0644783078694214	0.0751434616896395	0.0546347966183285
Prevalence	Global	Male	55-59 years	Ischemic heart disease	Rate	2007	8361.41044991658	9683.93892412522	7125.77949144516
Prevalence	Global	Female	55-59 years	Ischemic heart disease	Rate	2007	4543.8593055024	5339.29649121008	3822.56119982408
Prevalence	Global	Both	55-59 years	Ischemic heart disease	Rate	2007	6439.34690342441	7504.006285265109	5457.00459759346
Prevalence	Global	Male	55-59 years	Ischemic heart disease	Number	2008	11699657.436477158	13556476.706757031	9967562.7462339
Prevalence	Global	Female	55-59 years	Ischemic heart disease	Number	2008	6499945.398689126	7640956.13526045	5466095.441966133
Prevalence	Global	Both	55-59 years	Ischemic heart disease	Number	2008	18199602.835166287	21212779.39024394	15419224.040755635
Prevalence	Global	Male	55-59 years	Ischemic heart disease	Percent	2008	0.0840640127096785	0.0974024564864918	0.0716054147403606
Prevalence	Global	Female	55-59 years	Ischemic heart disease	Percent	2008	0.0458247921173625	0.0538711839785861	0.0385331775486537
Prevalence	Global	Both	55-59 years	Ischemic heart disease	Percent	2008	0.0647628889287927	0.0754911283994028	0.0548613992518077
Prevalence	Global	Male	55-59 years	Ischemic heart disease	Rate	2008	8390.68880151557	9722.35109523371	7148.47571967983
Prevalence	Global	Female	55-59 years	Ischemic heart disease	Rate	2008	4578.87959548663	5382.66339049685	3850.5850974146397
Prevalence	Global	Both	55-59 years	Ischemic heart disease	Rate	2008	6467.7244342718905	7538.53877052732	5479.64112124519
Prevalence	Global	Male	55-59 years	Ischemic heart disease	Number	2009	12079886.31416266	14002497.444081534	10286712.906552412
Prevalence	Global	Female	55-59 years	Ischemic heart disease	Number	2009	6752112.902059661	7941299.26779273	5676779.670410751
Prevalence	Global	Both	55-59 years	Ischemic heart disease	Number	2009	18831999.21622232	21946066.92320657	15953594.720200088
Prevalence	Global	Male	55-59 years	Ischemic heart disease	Percent	2009	0.0843783814985221	0.0978044968763265	0.071827912169755
Prevalence	Global	Female	55-59 years	Ischemic heart disease	Percent	2009	0.0461074525059895	0.0542299578616922	0.0387613334628416
Prevalence	Global	Both	55-59 years	Ischemic heart disease	Percent	2009	0.0650262119624314	0.0757849985621611	0.0550792591861279
Prevalence	Global	Male	55-59 years	Ischemic heart disease	Rate	2009	8421.93753931434	9762.35668130439	7171.76067147849
Prevalence	Global	Female	55-59 years	Ischemic heart disease	Rate	2009	4607.1540448508895	5418.5689092702005	3873.4243339269697
Prevalence	Global	Both	55-59 years	Ischemic heart disease	Rate	2009	6494.000841934861	7567.851689038629	5501.41577404172
Prevalence	Global	Male	55-59 years	Ischemic heart disease	Number	2010	12588219.995957928	14599101.903870683	10709205.808668474
Prevalence	Global	Female	55-59 years	Ischemic heart disease	Number	2010	7073609.864341546	8323881.16023406	5945151.76751053
Prevalence	Global	Both	55-59 years	Ischemic heart disease	Number	2010	19661829.860299475	22917564.569486365	16652429.894973304
Prevalence	Global	Male	55-59 years	Ischemic heart disease	Percent	2010	0.0844476064445072	0.0979336459314932	0.0718167963176201
Prevalence	Global	Female	55-59 years	Ischemic heart disease	Percent	2010	0.0463352130619436	0.0545267660824606	0.0389373139127814
Prevalence	Global	Both	55-59 years	Ischemic heart disease	Percent	2010	0.0651642821319594	0.0759607397718098	0.0551821070162034
Prevalence	Global	Male	55-59 years	Ischemic heart disease	Rate	2010	8428.79560249529	9775.23795796689	7170.64897620998
Prevalence	Global	Female	55-59 years	Ischemic heart disease	Rate	2010	4629.93317303005	5448.28089917777	3891.31658587131
Prevalence	Global	Both	55-59 years	Ischemic heart disease	Rate	2010	6507.786884871811	7585.388908264851	5511.71816874342
Prevalence	Global	Male	55-59 years	Ischemic heart disease	Number	2011	12922565.812433992	14982302.368209893	10997760.261688616
Prevalence	Global	Female	55-59 years	Ischemic heart disease	Number	2011	7268275.415764266	8547487.195302399	6113010.839487596
Prevalence	Global	Both	55-59 years	Ischemic heart disease	Number	2011	20190841.228198256	23530369.54467985	17105266.274991743
Prevalence	Global	Male	55-59 years	Ischemic heart disease	Percent	2011	0.0844506597618171	0.0979078330879018	0.0718457115826199
Prevalence	Global	Female	55-59 years	Ischemic heart disease	Percent	2011	0.0463836389050669	0.0545520438740181	0.0390041169306153
Prevalence	Global	Both	55-59 years	Ischemic heart disease	Percent	2011	0.0651909957897434	0.0759792582026978	0.0552201782438891
Prevalence	Global	Male	55-59 years	Ischemic heart disease	Rate	2011	8429.2800557485	9772.82873808465	7173.745723357581
Prevalence	Global	Female	55-59 years	Ischemic heart disease	Rate	2011	4634.80282136465	5450.52512490683	3898.11864096933
Prevalence	Global	Both	55-59 years	Ischemic heart disease	Rate	2011	6510.54504936398	7587.37732704617	5515.6001380056305
Prevalence	Global	Male	55-59 years	Ischemic heart disease	Number	2012	13211962.24909657	15310720.169285228	11251053.00916018
Prevalence	Global	Female	55-59 years	Ischemic heart disease	Number	2012	7427080.651954835	8724640.212056732	6253179.968726703
Prevalence	Global	Both	55-59 years	Ischemic heart disease	Number	2012	20639042.901051432	24038973.045768585	17495335.221118547
Prevalence	Global	Male	55-59 years	Ischemic heart disease	Percent	2012	0.0844759295400686	0.0978918189876368	0.0719116135066131
Prevalence	Global	Female	55-59 years	Ischemic heart disease	Percent	2012	0.0463834540259323	0.054492075422914	0.0390449792014778
Prevalence	Global	Both	55-59 years	Ischemic heart disease	Percent	2012	0.0652055829273111	0.075948695270258	0.0552653237706491
Prevalence	Global	Male	55-59 years	Ischemic heart disease	Rate	2012	8432.253117664219	9771.74059742473	7180.74461800583
Prevalence	Global	Female	55-59 years	Ischemic heart disease	Rate	2012	4634.85275299901	5444.59183907391	3902.28270719302
Prevalence	Global	Both	55-59 years	Ischemic heart disease	Rate	2012	6512.2221282621695	7584.99960293107	5520.29034071772
Prevalence	Global	Male	55-59 years	Ischemic heart disease	Number	2013	13432989.094980711	15556260.991571674	11446695.149812557
Prevalence	Global	Female	55-59 years	Ischemic heart disease	Number	2013	7539388.41914707	8845336.821222886	6354920.417495765
Prevalence	Global	Both	55-59 years	Ischemic heart disease	Number	2013	20972377.514127776	24405170.38771838	17790434.21923647
Prevalence	Global	Male	55-59 years	Ischemic heart disease	Percent	2013	0.0845734345433151	0.0979562948715622	0.0720412374457476
Prevalence	Global	Female	55-59 years	Ischemic heart disease	Percent	2013	0.0463608420195338	0.0543967210753416	0.0390734839797868
Prevalence	Global	Both	55-59 years	Ischemic heart disease	Percent	2013	0.0652417643858633	0.0759213784685434	0.055334978973156
Prevalence	Global	Male	55-59 years	Ischemic heart disease	Rate	2013	8442.50327988096	9776.95906066815	7194.1368122006
Prevalence	Global	Female	55-59 years	Ischemic heart disease	Rate	2013	4632.67038958848	5435.126525	3904.8593877398903
Prevalence	Global	Both	55-59 years	Ischemic heart disease	Rate	2013	6516.087989226759	7582.651872984759	5527.462714277611
Prevalence	Global	Male	55-59 years	Ischemic heart disease	Number	2014	13612106.804418368	15756341.401877567	11602441.330425724
Prevalence	Global	Female	55-59 years	Ischemic heart disease	Number	2014	7629598.28083992	8942336.588786704	6435643.361192355
Prevalence	Global	Both	55-59 years	Ischemic heart disease	Number	2014	21241705.085258275	24708856.329796165	18025999.94719384
Prevalence	Global	Male	55-59 years	Ischemic heart disease	Percent	2014	0.0847669969295126	0.0981347724555122	0.0722255030079717
Prevalence	Global	Female	55-59 years	Ischemic heart disease	Percent	2014	0.0463723963073984	0.0543567747026455	0.0391124218194998
Prevalence	Global	Both	55-59 years	Ischemic heart disease	Percent	2014	0.0653366757537849	0.0760012526291858	0.055437373534063
Prevalence	Global	Male	55-59 years	Ischemic heart disease	Rate	2014	8462.241533373919	9795.248343313651	7212.89234102935
Prevalence	Global	Female	55-59 years	Ischemic heart disease	Rate	2014	4633.890124112279	5431.19095920536	3908.7332145166297
Prevalence	Global	Both	55-59 years	Ischemic heart disease	Rate	2014	6525.77341680534	7590.93477427806	5537.86011031523
Prevalence	Global	Male	55-59 years	Ischemic heart disease	Number	2015	13799051.865744784	15981717.293420209	11753994.39860602
Prevalence	Global	Female	55-59 years	Ischemic heart disease	Number	2015	7735863.334212859	9065986.913305456	6523589.914254728
Prevalence	Global	Both	55-59 years	Ischemic heart disease	Number	2015	21534915.19995765	25068239.725945923	18265844.9254788
Prevalence	Global	Male	55-59 years	Ischemic heart disease	Percent	2015	0.0850066836850541	0.0984681082850319	0.0723816443668753
Prevalence	Global	Female	55-59 years	Ischemic heart disease	Percent	2015	0.0464653884422996	0.0544605181534307	0.0391807058690312
Prevalence	Global	Both	55-59 years	Ischemic heart disease	Percent	2015	0.0654923766231694	0.0762376453902552	0.0555422575245939
Prevalence	Global	Male	55-59 years	Ischemic heart disease	Rate	2015	8486.368539820289	9828.70012887389	7228.665364261271
Prevalence	Global	Female	55-59 years	Ischemic heart disease	Rate	2015	4643.221168865451	5441.58816332041	3915.59021640172
Prevalence	Global	Both	55-59 years	Ischemic heart disease	Rate	2015	6541.42963195881	7614.70963046431	5548.419305989491
Prevalence	Global	Male	55-59 years	Ischemic heart disease	Number	2016	14051773.44454912	16339611.456540331	11942873.66081487
Prevalence	Global	Female	55-59 years	Ischemic heart disease	Number	2016	7917353.378691883	9317893.753848268	6671314.839165238
Prevalence	Global	Both	55-59 years	Ischemic heart disease	Number	2016	21969126.823241018	25637696.972120754	18582176.96135935
Prevalence	Global	Male	55-59 years	Ischemic heart disease	Percent	2016	0.0851811860563788	0.0990433287728247	0.0723687912957849
Prevalence	Global	Female	55-59 years	Ischemic heart disease	Percent	2016	0.0467225797868561	0.0549811943960422	0.0393660982243071
Prevalence	Global	Both	55-59 years	Ischemic heart disease	Percent	2016	0.0656936344677261	0.0766654487830608	0.0555571970924141
Prevalence	Global	Male	55-59 years	Ischemic heart disease	Rate	2016	8503.85714057502	9888.41174441383	7227.5924359499695
Prevalence	Global	Female	55-59 years	Ischemic heart disease	Rate	2016	4668.93876736833	5494.85077862589	3934.13796152225
Prevalence	Global	Both	55-59 years	Ischemic heart disease	Rate	2016	6561.5716871102195	7657.27231348203	5549.9832658592495
Prevalence	Global	Male	55-59 years	Ischemic heart disease	Number	2017	14408879.774702502	16853272.36658075	12190861.387520524
Prevalence	Global	Female	55-59 years	Ischemic heart disease	Number	2017	8198734.989639266	9721900.077092182	6886867.020707933
Prevalence	Global	Both	55-59 years	Ischemic heart disease	Number	2017	22607614.76434176	26582967.45778302	19059456.57456366
Prevalence	Global	Male	55-59 years	Ischemic heart disease	Percent	2017	0.0852050454999828	0.0996540349077988	0.0720670400943146
Prevalence	Global	Female	55-59 years	Ischemic heart disease	Percent	2017	0.0471310077586601	0.0558805875681046	0.039586321274168
Prevalence	Global	Both	55-59 years	Ischemic heart disease	Percent	2017	0.0658990053960543	0.0774940462846221	0.055548039397288
Prevalence	Global	Male	55-59 years	Ischemic heart disease	Rate	2017	8506.32057944251	9949.37426117535	7196.9075128144505
Prevalence	Global	Female	55-59 years	Ischemic heart disease	Rate	2017	4709.76942707767	5584.75274710732	3956.1658943079005
Prevalence	Global	Both	55-59 years	Ischemic heart disease	Rate	2017	6582.1297065483395	7739.54004506745	5549.095586500101
Prevalence	Global	Male	55-59 years	Ischemic heart disease	Number	2018	14898162.817490889	17561901.35821677	12515781.278489511
Prevalence	Global	Female	55-59 years	Ischemic heart disease	Number	2018	8576387.631336894	10232654.70298118	7181714.837198814
Prevalence	Global	Both	55-59 years	Ischemic heart disease	Number	2018	23474550.44882779	27828166.48809761	19719999.818691388
Prevalence	Global	Male	55-59 years	Ischemic heart disease	Percent	2018	0.0850657670428157	0.1002864095749391	0.0714378725817285
Prevalence	Global	Female	55-59 years	Ischemic heart disease	Percent	2018	0.0475489154796925	0.0567279388693104	0.0398132184454069
Prevalence	Global	Both	55-59 years	Ischemic heart disease	Percent	2018	0.0660312304572909	0.0782815612995287	0.0554558820367915
Prevalence	Global	Male	55-59 years	Ischemic heart disease	Rate	2018	8492.51169369745	10010.94258904975	7134.4648441178
Prevalence	Global	Female	55-59 years	Ischemic heart disease	Rate	2018	4751.55400348894	5669.1713936315	3978.86701878103
Prevalence	Global	Both	55-59 years	Ischemic heart disease	Rate	2018	6595.39157474987	7818.580176707949	5540.51592773998
Prevalence	Global	Male	55-59 years	Ischemic heart disease	Number	2019	15452698.835018829	18300890.61553587	12937421.484910434
Prevalence	Global	Female	55-59 years	Ischemic heart disease	Number	2019	8977029.155489028	10748702.099384932	7499495.816647567
Prevalence	Global	Both	55-59 years	Ischemic heart disease	Number	2019	24429727.990507867	29099835.477076635	20456993.203519758
Prevalence	Global	Male	55-59 years	Ischemic heart disease	Percent	2019	0.0848573908185447	0.1004778030529058	0.0710190820112105
Prevalence	Global	Female	55-59 years	Ischemic heart disease	Percent	2019	0.0478366310269337	0.0572737585899453	0.0399576249543735
Prevalence	Global	Both	55-59 years	Ischemic heart disease	Percent	2019	0.0660687667210212	0.0786926899542101	0.0553106473288273
Prevalence	Global	Male	55-59 years	Ischemic heart disease	Rate	2019	8471.8032781087	10033.29882788184	7092.82507323288
Prevalence	Global	Female	55-59 years	Ischemic heart disease	Rate	2019	4780.33661483158	5723.765994030329	3993.5388227157505
Prevalence	Global	Both	55-59 years	Ischemic heart disease	Rate	2019	6599.20004325452	7860.73572385409	5526.04558208666
Prevalence	Global	Male	55-59 years	Ischemic heart disease	Number	2020	15992058.890759474	18878860.75443228	13407757.374929806
Prevalence	Global	Female	55-59 years	Ischemic heart disease	Number	2020	9348276.379896795	11213140.176567622	7784007.867212277
Prevalence	Global	Both	55-59 years	Ischemic heart disease	Number	2020	25340335.27065628	30154516.81773725	21191765.24214208
Prevalence	Global	Male	55-59 years	Ischemic heart disease	Percent	2020	0.0846670474700182	0.0999644674772028	0.0709696016803251
Prevalence	Global	Female	55-59 years	Ischemic heart disease	Percent	2020	0.047989913992336	0.057559574317491	0.039955845917958
Prevalence	Global	Both	55-59 years	Ischemic heart disease	Percent	2020	0.0660457648722218	0.0785832855709619	0.0552245993593628
Prevalence	Global	Male	55-59 years	Ischemic heart disease	Rate	2020	8453.19397759914	9979.11983212568	7087.16586582583
Prevalence	Global	Female	55-59 years	Ischemic heart disease	Rate	2020	4795.8458631289	5752.55691456888	3993.34598288213
Prevalence	Global	Both	55-59 years	Ischemic heart disease	Rate	2020	6597.18880145971	7850.529148040469	5517.13601439663
Prevalence	Global	Male	55-59 years	Ischemic heart disease	Number	2021	16317078.24711358	19906349.38664457	13185820.731358277
Prevalence	Global	Female	55-59 years	Ischemic heart disease	Number	2021	9843131.895402323	12202838.88245513	7887084.201847497
Prevalence	Global	Both	55-59 years	Ischemic heart disease	Number	2021	26160210.14251591	32107729.39759844	21092195.076728843
Prevalence	Global	Male	55-59 years	Ischemic heart disease	Percent	2021	0.0839281861079341	0.1023842799534418	0.0678084488841161
Prevalence	Global	Female	55-59 years	Ischemic heart disease	Percent	2021	0.0490010245716667	0.0607481683760747	0.0392561085694008
Prevalence	Global	Both	55-59 years	Ischemic heart disease	Percent	2021	0.0661792587077938	0.0812253715655487	0.0533437730631766
Prevalence	Global	Male	55-59 years	Ischemic heart disease	Rate	2021	8379.57211949406	10222.82836394083	6771.52699152387
Prevalence	Global	Female	55-59 years	Ischemic heart disease	Rate	2021	4896.99469279739	6070.95768698953	3923.85369702645
Prevalence	Global	Both	55-59 years	Ischemic heart disease	Rate	2021	6610.654257214239	8113.585360186409	5329.97282584371
Prevalence	Global	Male	60-64 years	Ischemic heart disease	Number	1990	9934449.150173314	11813539.830434002	8330091.320306592
Prevalence	Global	Female	60-64 years	Ischemic heart disease	Number	1990	5710851.393187876	6868407.026298601	4726752.909303447
Prevalence	Global	Both	60-64 years	Ischemic heart disease	Number	1990	15645300.543361189	18716423.924156398	13062338.414015949
Prevalence	Global	Male	60-64 years	Ischemic heart disease	Percent	1990	0.1265639402158185	0.1505092626002537	0.1061335517824244
Prevalence	Global	Female	60-64 years	Ischemic heart disease	Percent	1990	0.0696181298238649	0.0837285565037126	0.057619860791547
Prevalence	Global	Both	60-64 years	Ischemic heart disease	Percent	1990	0.0974635605014253	0.1165950108643316	0.0813598366354618
Prevalence	Global	Male	60-64 years	Ischemic heart disease	Rate	1990	12647.920185606708	15040.26107800939	10605.3519994327
Prevalence	Global	Female	60-64 years	Ischemic heart disease	Rate	1990	6959.0954337209705	8369.662714506421	5759.89853749269
Prevalence	Global	Both	60-64 years	Ischemic heart disease	Rate	1990	9741.22090062082	11653.391982440151	8132.99326637657
Prevalence	Global	Male	60-64 years	Ischemic heart disease	Number	1991	10177385.507055888	12048976.284315543	8583945.101374388
Prevalence	Global	Female	60-64 years	Ischemic heart disease	Number	1991	5818475.107041391	6957575.070524037	4847899.837146187
Prevalence	Global	Both	60-64 years	Ischemic heart disease	Number	1991	15995860.61409729	19035608.11358041	13431714.431664577
Prevalence	Global	Male	60-64 years	Ischemic heart disease	Percent	1991	0.126574986051903	0.1498372137092185	0.1067526116448861
Prevalence	Global	Female	60-64 years	Ischemic heart disease	Percent	1991	0.0697492529218716	0.0834034856129576	0.0581082893662268
Prevalence	Global	Both	60-64 years	Ischemic heart disease	Percent	1991	0.0976394058737971	0.1161996385500137	0.0819789261560942
Prevalence	Global	Male	60-64 years	Ischemic heart disease	Rate	1991	12648.743354031289	14974.809453120972	10668.37042549915
Prevalence	Global	Female	60-64 years	Ischemic heart disease	Rate	1991	6972.14444465659	8337.10164326913	5809.12649723396
Prevalence	Global	Both	60-64 years	Ischemic heart disease	Rate	1991	9758.643460437199	11613.11148643815	8194.32698016296
Prevalence	Global	Male	60-64 years	Ischemic heart disease	Number	1992	10329110.303013824	12183142.158305096	8742835.205619799
Prevalence	Global	Female	60-64 years	Ischemic heart disease	Number	1992	5892704.641632984	7009283.606920397	4940758.914620229
Prevalence	Global	Both	60-64 years	Ischemic heart disease	Number	1992	16221814.944646817	19204393.68668213	13677798.876963718
Prevalence	Global	Male	60-64 years	Ischemic heart disease	Percent	1992	0.1263421975495213	0.1490049844139963	0.1069236386583839
Prevalence	Global	Female	60-64 years	Ischemic heart disease	Percent	1992	0.0697772525616119	0.0830019699453389	0.0584983768916018
Prevalence	Global	Both	60-64 years	Ischemic heart disease	Percent	1992	0.0976010944248777	0.1155516267284648	0.0822830366774246
Prevalence	Global	Male	60-64 years	Ischemic heart disease	Rate	1992	12625.205860261989	14891.37721073211	10686.31189281512
Prevalence	Global	Female	60-64 years	Ischemic heart disease	Rate	1992	6974.884929258569	8296.52079444122	5848.11677972286
Prevalence	Global	Both	60-64 years	Ischemic heart disease	Rate	1992	9754.66537912162	11548.17971119315	8224.87197782612
Prevalence	Global	Male	60-64 years	Ischemic heart disease	Number	1993	10427589.884460649	12259870.422281852	8848779.703068398
Prevalence	Global	Female	60-64 years	Ischemic heart disease	Number	1993	5966127.394260601	7061034.668867242	5028172.915404357
Prevalence	Global	Both	60-64 years	Ischemic heart disease	Number	1993	16393717.278721271	19320469.65079607	13882180.436862703
Prevalence	Global	Male	60-64 years	Ischemic heart disease	Percent	1993	0.1260397534972493	0.1481755740325045	0.1069409069564961
Prevalence	Global	Female	60-64 years	Ischemic heart disease	Percent	1993	0.0698388146105019	0.0826611044315377	0.0588526962355869
Prevalence	Global	Both	60-64 years	Ischemic heart disease	Percent	1993	0.097489007821758	0.1148988504531916	0.0825509105728779
Prevalence	Global	Male	60-64 years	Ischemic heart disease	Rate	1993	12594.72830386319	14807.806858544758	10687.79817922903
Prevalence	Global	Female	60-64 years	Ischemic heart disease	Rate	1993	6980.98592250682	8262.14064237288	5883.48220189456
Prevalence	Global	Both	60-64 years	Ischemic heart disease	Rate	1993	9743.32835916112	11482.79408876062	8250.63895136458
Prevalence	Global	Male	60-64 years	Ischemic heart disease	Number	1994	10489112.93634656	12288308.557739245	8936845.446627881
Prevalence	Global	Female	60-64 years	Ischemic heart disease	Number	1994	6022110.2019135365	7119319.133276776	5078809.90522193
Prevalence	Global	Both	60-64 years	Ischemic heart disease	Number	1994	16511223.138260102	19385489.11953046	14021332.86133054
Prevalence	Global	Male	60-64 years	Ischemic heart disease	Percent	1994	0.1255438371865714	0.14708640629174	0.106975489111555
Prevalence	Global	Female	60-64 years	Ischemic heart disease	Percent	1994	0.0698088102295096	0.0825259983895684	0.0588677160631108
Prevalence	Global	Both	60-64 years	Ischemic heart disease	Percent	1994	0.0972305554081518	0.1141614581228321	0.0825587211165701
Prevalence	Global	Male	60-64 years	Ischemic heart disease	Rate	1994	12544.92148281764	14696.749567763609	10688.418087628359
Prevalence	Global	Female	60-64 years	Ischemic heart disease	Rate	1994	6977.9392254902705	8249.29710238283	5884.9183539012
Prevalence	Global	Both	60-64 years	Ischemic heart disease	Rate	1994	9717.3683623789	11408.96329011857	8251.990491810091
Prevalence	Global	Male	60-64 years	Ischemic heart disease	Number	1995	10563922.838458693	12329174.100958306	9033515.000438586
Prevalence	Global	Female	60-64 years	Ischemic heart disease	Number	1995	6099632.478446866	7196273.436661324	5154784.80860187
Prevalence	Global	Both	60-64 years	Ischemic heart disease	Number	1995	16663555.316905562	19533804.94470957	14184105.608778302
Prevalence	Global	Male	60-64 years	Ischemic heart disease	Percent	1995	0.1251891128634649	0.1461116269329406	0.1070504357636982
Prevalence	Global	Female	60-64 years	Ischemic heart disease	Percent	1995	0.0698660498692452	0.0824252271639086	0.0590398803842075
Prevalence	Global	Both	60-64 years	Ischemic heart disease	Percent	1995	0.0970569721155517	0.1137880045292493	0.0826144454067633
Prevalence	Global	Male	60-64 years	Ischemic heart disease	Rate	1995	12509.270680153151	14599.593205105579	10697.03802855468
Prevalence	Global	Female	60-64 years	Ischemic heart disease	Rate	1995	6983.621782618519	8239.19344378986	5901.84205380673
Prevalence	Global	Both	60-64 years	Ischemic heart disease	Rate	1995	9699.91611486762	11370.69885534218	8256.61942802747
Prevalence	Global	Male	60-64 years	Ischemic heart disease	Number	1996	10692925.368664088	12461601.151588012	9152418.05396085
Prevalence	Global	Female	60-64 years	Ischemic heart disease	Number	1996	6213960.246985627	7324692.188033152	5252812.357874467
Prevalence	Global	Both	60-64 years	Ischemic heart disease	Number	1996	16906885.615649708	19791415.31562794	14404751.785681833
Prevalence	Global	Male	60-64 years	Ischemic heart disease	Percent	1996	0.1250739190116233	0.1457594507313509	0.1070488652566879
Prevalence	Global	Female	60-64 years	Ischemic heart disease	Percent	1996	0.0700541582504938	0.0825742821323686	0.0592145202284267
Prevalence	Global	Both	60-64 years	Ischemic heart disease	Percent	1996	0.0970571934036337	0.1136297655785768	0.082691811592874
Prevalence	Global	Male	60-64 years	Ischemic heart disease	Rate	1996	12497.60628543399	14564.78741870384	10697.10237885921
Prevalence	Global	Female	60-64 years	Ischemic heart disease	Rate	1996	7002.40257947063	8254.06688048779	5919.30191733981
Prevalence	Global	Both	60-64 years	Ischemic heart disease	Rate	1996	9699.86642375304	11354.78699405832	8264.33509783122
Prevalence	Global	Male	60-64 years	Ischemic heart disease	Number	1997	10895252.938672213	12687511.574775986	9324153.78566536
Prevalence	Global	Female	60-64 years	Ischemic heart disease	Number	1997	6373821.711581475	7514137.501968159	5387399.301287137
Prevalence	Global	Both	60-64 years	Ischemic heart disease	Number	1997	17269074.6502537	20195198.36509666	14712419.487310514
Prevalence	Global	Male	60-64 years	Ischemic heart disease	Percent	1997	0.1253841818844616	0.1460075309100665	0.1072931205913154
Prevalence	Global	Female	60-64 years	Ischemic heart disease	Percent	1997	0.0704250989479599	0.083022683080386	0.0595202863617382
Prevalence	Global	Both	60-64 years	Ischemic heart disease	Percent	1997	0.0973454421528634	0.1138534402275249	0.0829303525702224
Prevalence	Global	Male	60-64 years	Ischemic heart disease	Rate	1997	12528.495005659172	14589.42039194139	10721.88179505842
Prevalence	Global	Female	60-64 years	Ischemic heart disease	Rate	1997	7039.47407716689	8298.87915773657	5950.03428725463
Prevalence	Global	Both	60-64 years	Ischemic heart disease	Rate	1997	9728.62944375741	11377.077545629501	8288.32350962457
Prevalence	Global	Male	60-64 years	Ischemic heart disease	Number	1998	11124828.406799234	12950051.160544692	9514447.73578684
Prevalence	Global	Female	60-64 years	Ischemic heart disease	Number	1998	6536963.093000977	7709296.996768549	5523079.361589635
Prevalence	Global	Both	60-64 years	Ischemic heart disease	Number	1998	17661791.499800228	20652185.62999844	15037797.607141184
Prevalence	Global	Male	60-64 years	Ischemic heart disease	Percent	1998	0.1259601049763052	0.1466243851748309	0.1077148863262493
Prevalence	Global	Female	60-64 years	Ischemic heart disease	Percent	1998	0.0708612713269276	0.0835755679616875	0.0598648912508867
Prevalence	Global	Both	60-64 years	Ischemic heart disease	Percent	1998	0.0978111075509975	0.1143771517500526	0.0832756400889344
Prevalence	Global	Male	60-64 years	Ischemic heart disease	Rate	1998	12585.97567284146	14650.92520160153	10764.08582355723
Prevalence	Global	Female	60-64 years	Ischemic heart disease	Rate	1998	7083.07928896417	8353.35324881216	5984.49287242673
Prevalence	Global	Both	60-64 years	Ischemic heart disease	Rate	1998	9775.149847659879	11430.222648546489	8322.86605751453
Prevalence	Global	Male	60-64 years	Ischemic heart disease	Number	1999	11357467.729634903	13217898.663673967	9706494.917466309
Prevalence	Global	Female	60-64 years	Ischemic heart disease	Number	1999	6695014.419357443	7891878.083422212	5648710.065320985
Prevalence	Global	Both	60-64 years	Ischemic heart disease	Number	1999	18052482.148992345	21117122.442933768	15359612.814446174
Prevalence	Global	Male	60-64 years	Ischemic heart disease	Percent	1999	0.1266898746324377	0.1474412362077636	0.108260613577243
Prevalence	Global	Female	60-64 years	Ischemic heart disease	Percent	1999	0.0713616027452885	0.0841249556467792	0.0602050414645084
Prevalence	Global	Both	60-64 years	Ischemic heart disease	Percent	1999	0.0983969042552896	0.1151063046177814	0.083714882575338
Prevalence	Global	Male	60-64 years	Ischemic heart disease	Rate	1999	12658.86993887598	14732.47946037267	10818.719422988559
Prevalence	Global	Female	60-64 years	Ischemic heart disease	Rate	1999	7133.10875839237	8408.29028153559	6018.33853024433
Prevalence	Global	Both	60-64 years	Ischemic heart disease	Rate	1999	9833.69880587983	11503.095255091419	8366.816537781591
Prevalence	Global	Male	60-64 years	Ischemic heart disease	Number	2000	11556159.85681028	13439129.979099698	9872840.383152578
Prevalence	Global	Female	60-64 years	Ischemic heart disease	Number	2000	6833076.46282931	8051490.059756671	5761667.532840714
Prevalence	Global	Both	60-64 years	Ischemic heart disease	Number	2000	18389236.319639582	21513318.04478428	15640390.20411096
Prevalence	Global	Male	60-64 years	Ischemic heart disease	Percent	2000	0.1271427878988925	0.1478660038222254	0.108608569300756
Prevalence	Global	Female	60-64 years	Ischemic heart disease	Percent	2000	0.0716809829702902	0.0844681953870166	0.0604392144996823
Prevalence	Global	Both	60-64 years	Ischemic heart disease	Percent	2000	0.0987514367279398	0.1155333052208623	0.0839967609761078
Prevalence	Global	Male	60-64 years	Ischemic heart disease	Rate	2000	12704.083610453721	14774.097366403419	10853.55267271753
Prevalence	Global	Female	60-64 years	Ischemic heart disease	Rate	2000	7165.036232564679	8442.64195170501	6041.57685888118
Prevalence	Global	Both	60-64 years	Ischemic heart disease	Rate	2000	9869.11890181958	11545.74828808322	8393.87062693696
Prevalence	Global	Male	60-64 years	Ischemic heart disease	Number	2001	11682157.713673769	13586939.061168049	9982697.756345002
Prevalence	Global	Female	60-64 years	Ischemic heart disease	Number	2001	6913306.32017597	8137521.972458923	5829248.996139891
Prevalence	Global	Both	60-64 years	Ischemic heart disease	Number	2001	18595464.03384973	21762033.85612067	15813023.867452797
Prevalence	Global	Male	60-64 years	Ischemic heart disease	Percent	2001	0.1271116861726081	0.1478470344981776	0.1086076667849994
Prevalence	Global	Female	60-64 years	Ischemic heart disease	Percent	2001	0.0717102795625101	0.0844144440154555	0.06046310596915
Prevalence	Global	Both	60-64 years	Ischemic heart disease	Percent	2001	0.0987488219757507	0.1155698257226886	0.0839798984711294
Prevalence	Global	Male	60-64 years	Ischemic heart disease	Rate	2001	12700.847113868249	14771.726250481528	10853.19348487219
Prevalence	Global	Female	60-64 years	Ischemic heart disease	Rate	2001	7167.91618056152	8437.218418318029	6043.93415607968
Prevalence	Global	Both	60-64 years	Ischemic heart disease	Rate	2001	9868.774742910839	11549.30093073846	8392.10950950693
Prevalence	Global	Male	60-64 years	Ischemic heart disease	Number	2002	11737851.705204803	13655640.691990323	10024216.625862705
Prevalence	Global	Female	60-64 years	Ischemic heart disease	Number	2002	6946678.895817453	8173577.315120025	5857968.334767588
Prevalence	Global	Both	60-64 years	Ischemic heart disease	Number	2002	18684530.601022243	21875798.426221643	15898089.76285749
Prevalence	Global	Male	60-64 years	Ischemic heart disease	Percent	2002	0.1266915336423573	0.1473998487037894	0.1081885754154434
Prevalence	Global	Female	60-64 years	Ischemic heart disease	Percent	2002	0.0715570192061751	0.0841982125150859	0.0603368832673449
Prevalence	Global	Both	60-64 years	Ischemic heart disease	Percent	2002	0.0984806212263515	0.1153062722734682	0.0837823572246819
Prevalence	Global	Male	60-64 years	Ischemic heart disease	Rate	2002	12658.68160906459	14726.92039643349	10810.61252382501
Prevalence	Global	Female	60-64 years	Ischemic heart disease	Rate	2002	7152.50820485884	8415.75948539142	6031.53927317062
Prevalence	Global	Both	60-64 years	Ischemic heart disease	Rate	2002	9841.83785483182	11522.79742280918	8374.11573181531
Prevalence	Global	Male	60-64 years	Ischemic heart disease	Number	2003	11755051.92095259	13673410.904548656	10032516.171048392
Prevalence	Global	Female	60-64 years	Ischemic heart disease	Number	2003	6931101.275075313	8158015.838240229	5847898.790844595
Prevalence	Global	Both	60-64 years	Ischemic heart disease	Number	2003	18686153.19602789	21879138.060517296	15911904.64948066
Prevalence	Global	Male	60-64 years	Ischemic heart disease	Percent	2003	0.1257728067577492	0.1462851910045663	0.1073366934416065
Prevalence	Global	Female	60-64 years	Ischemic heart disease	Percent	2003	0.0710607426022672	0.0836427056422815	0.0599515561414972
Prevalence	Global	Both	60-64 years	Ischemic heart disease	Percent	2003	0.0978331161087233	0.1145514387188858	0.0832964096765996
Prevalence	Global	Male	60-64 years	Ischemic heart disease	Rate	2003	12566.624134117299	14617.42718145982	10725.16401363561
Prevalence	Global	Female	60-64 years	Ischemic heart disease	Rate	2003	7102.78317499954	8360.08815014795	5992.74999632145
Prevalence	Global	Both	60-64 years	Ischemic heart disease	Rate	2003	9776.94125265391	11447.5700392873	8325.4030588207
Prevalence	Global	Male	60-64 years	Ischemic heart disease	Number	2004	11770152.326852432	13685141.875852523	10046274.516609274
Prevalence	Global	Female	60-64 years	Ischemic heart disease	Number	2004	6916314.855610784	8143413.290827233	5838756.834998071
Prevalence	Global	Both	60-64 years	Ischemic heart disease	Number	2004	18686467.182463206	21878098.290122103	15923969.998002594
Prevalence	Global	Male	60-64 years	Ischemic heart disease	Percent	2004	0.1247505465779246	0.1450338264573406	0.1064839832538438
Prevalence	Global	Female	60-64 years	Ischemic heart disease	Percent	2004	0.0704188209342054	0.0829157106726827	0.059442969888693
Prevalence	Global	Both	60-64 years	Ischemic heart disease	Percent	2004	0.097039106156787	0.1136148490465221	0.0826814099283008
Prevalence	Global	Male	60-64 years	Ischemic heart disease	Rate	2004	12464.203652439839	14492.11451274168	10638.673829026011
Prevalence	Global	Female	60-64 years	Ischemic heart disease	Rate	2004	7038.490482317709	8287.26542062629	5941.89756678916
Prevalence	Global	Both	60-64 years	Ischemic heart disease	Rate	2004	9697.39094853516	11353.69624756574	8263.78581973463
Prevalence	Global	Male	60-64 years	Ischemic heart disease	Number	2005	11833453.074525671	13756284.355708765	10103836.335466886
Prevalence	Global	Female	60-64 years	Ischemic heart disease	Number	2005	6923569.33756581	8154263.403509496	5848534.108565792
Prevalence	Global	Both	60-64 years	Ischemic heart disease	Number	2005	18757022.412091464	21960711.90923365	15987069.9894986
Prevalence	Global	Male	60-64 years	Ischemic heart disease	Percent	2005	0.1241655949052021	0.1443275164965971	0.1060232793013006
Prevalence	Global	Female	60-64 years	Ischemic heart disease	Percent	2005	0.0700580849084918	0.0825142783454142	0.0591753301382814
Prevalence	Global	Both	60-64 years	Ischemic heart disease	Percent	2005	0.0966209710832289	0.113125189215674	0.0823443009885948
Prevalence	Global	Male	60-64 years	Ischemic heart disease	Rate	2005	12405.58142388828	14421.37849283239	10592.340508207899
Prevalence	Global	Female	60-64 years	Ischemic heart disease	Rate	2005	7002.38290310162	8247.08641745143	5915.11014814597
Prevalence	Global	Both	60-64 years	Ischemic heart disease	Rate	2005	9655.49786338514	11304.65178638013	8229.61751252609
Prevalence	Global	Male	60-64 years	Ischemic heart disease	Number	2006	12047936.285768973	14006699.594163962	10278870.972050592
Prevalence	Global	Female	60-64 years	Ischemic heart disease	Number	2006	7042974.022059181	8291678.415505309	5951142.050194604
Prevalence	Global	Both	60-64 years	Ischemic heart disease	Number	2006	19090910.307828177	22327443.84340124	16261444.606304787
Prevalence	Global	Male	60-64 years	Ischemic heart disease	Percent	2006	0.1239230836855721	0.1440566324688115	0.105706752716859
Prevalence	Global	Female	60-64 years	Ischemic heart disease	Percent	2006	0.0700179511510541	0.0824323447014175	0.0591617555408278
Prevalence	Global	Both	60-64 years	Ischemic heart disease	Percent	2006	0.0965117398652604	0.1128748155812924	0.0821952334066266
Prevalence	Global	Male	60-64 years	Ischemic heart disease	Rate	2006	12381.20812415141	14394.15503986809	10563.20665777276
Prevalence	Global	Female	60-64 years	Ischemic heart disease	Rate	2006	6998.405191964501	8239.207626128129	5913.48247086438
Prevalence	Global	Both	60-64 years	Ischemic heart disease	Rate	2006	9644.5486835505	11279.61504479043	8215.12917097813
Prevalence	Global	Male	60-64 years	Ischemic heart disease	Number	2007	12535514.261004431	14575238.666488618	10678766.138356851
Prevalence	Global	Female	60-64 years	Ischemic heart disease	Number	2007	7321871.907075566	8622461.64009766	6190468.462088934
Prevalence	Global	Both	60-64 years	Ischemic heart disease	Number	2007	19857386.168080013	23201806.062015057	16893437.15814098
Prevalence	Global	Male	60-64 years	Ischemic heart disease	Percent	2007	0.1235386950095092	0.143626187536672	0.1052151686206794
Prevalence	Global	Female	60-64 years	Ischemic heart disease	Percent	2007	0.0697956102210963	0.0821941387321331	0.0590040158466464
Prevalence	Global	Both	60-64 years	Ischemic heart disease	Percent	2007	0.0962200027019109	0.1124264771203276	0.0818451595087174
Prevalence	Global	Male	60-64 years	Ischemic heart disease	Rate	2007	12342.49573360518	14350.81300310359	10514.33732661845
Prevalence	Global	Female	60-64 years	Ischemic heart disease	Rate	2007	6976.16531625371	8215.3469219052	5898.1817661757095
Prevalence	Global	Both	60-64 years	Ischemic heart disease	Rate	2007	9615.26467293094	11234.68639265823	8180.0730537315
Prevalence	Global	Male	60-64 years	Ischemic heart disease	Number	2008	13081043.61304489	15208951.398903294	11135913.743395362
Prevalence	Global	Female	60-64 years	Ischemic heart disease	Number	2008	7653801.806308835	9013312.586807145	6473699.942231142
Prevalence	Global	Both	60-64 years	Ischemic heart disease	Number	2008	20734845.419353727	24200080.640560523	17624173.299950395
Prevalence	Global	Male	60-64 years	Ischemic heart disease	Percent	2008	0.1234931756853162	0.1435675071095208	0.1051124978685933
Prevalence	Global	Female	60-64 years	Ischemic heart disease	Percent	2008	0.0698176467826865	0.082220035258829	0.059046149478185
Prevalence	Global	Both	60-64 years	Ischemic heart disease	Percent	2008	0.0961946853602209	0.1122714875895322	0.0817501384853104
Prevalence	Global	Male	60-64 years	Ischemic heart disease	Rate	2008	12337.66900132635	14344.65121955592	10503.07772510764
Prevalence	Global	Female	60-64 years	Ischemic heart disease	Rate	2008	6978.36276841322	8217.89831610219	5902.40351056743
Prevalence	Global	Both	60-64 years	Ischemic heart disease	Rate	2008	9612.62538005017	11219.10024694862	8170.525130000509
Prevalence	Global	Male	60-64 years	Ischemic heart disease	Number	2009	13822847.335978365	16075915.502881398	11759151.631978
Prevalence	Global	Female	60-64 years	Ischemic heart disease	Number	2009	8130580.796360766	9576031.933932263	6878486.479298199
Prevalence	Global	Both	60-64 years	Ischemic heart disease	Number	2009	21953428.1323391	25602192.42412385	18637135.69514177
Prevalence	Global	Male	60-64 years	Ischemic heart disease	Percent	2009	0.1233554050353956	0.1434471218755864	0.1049496644879467
Prevalence	Global	Female	60-64 years	Ischemic heart disease	Percent	2009	0.0700668842056412	0.0825246405590644	0.059269831146479
Prevalence	Global	Both	60-64 years	Ischemic heart disease	Percent	2009	0.0962458634932664	0.1122451572038384	0.0816931800826376
Prevalence	Global	Male	60-64 years	Ischemic heart disease	Rate	2009	12323.66954095286	14332.37779528506	10483.7950729054
Prevalence	Global	Female	60-64 years	Ischemic heart disease	Rate	2009	7003.28582176304	8248.32694629585	5924.79283364599
Prevalence	Global	Both	60-64 years	Ischemic heart disease	Rate	2009	9617.657939188979	11216.158485325479	8164.81120860025
Prevalence	Global	Male	60-64 years	Ischemic heart disease	Number	2010	14416923.164803628	16767699.376766264	12269407.253126642
Prevalence	Global	Female	60-64 years	Ischemic heart disease	Number	2010	8531382.886656698	10048733.565763688	7220548.070666264
Prevalence	Global	Both	60-64 years	Ischemic heart disease	Number	2010	22948306.05146033	26752278.25604404	19465011.664269328
Prevalence	Global	Male	60-64 years	Ischemic heart disease	Percent	2010	0.1233360924761573	0.1434381047210341	0.1049750292899964
Prevalence	Global	Female	60-64 years	Ischemic heart disease	Percent	2010	0.0701870148439122	0.0826716275438142	0.0593958114789637
Prevalence	Global	Both	60-64 years	Ischemic heart disease	Percent	2010	0.0962421066736709	0.1122006331147153	0.0816196175691787
Prevalence	Global	Male	60-64 years	Ischemic heart disease	Rate	2010	12321.59794519256	14330.71729831778	10486.197468814431
Prevalence	Global	Female	60-64 years	Ischemic heart disease	Rate	2010	7015.2791027411495	8262.98286332583	5937.39147139995
Prevalence	Global	Both	60-64 years	Ischemic heart disease	Rate	2010	9617.22314210408	11211.39961141761	8157.43698986551
Prevalence	Global	Male	60-64 years	Ischemic heart disease	Number	2011	15148255.31863613	17623982.895768866	12892908.24341356
Prevalence	Global	Female	60-64 years	Ischemic heart disease	Number	2011	9030340.403982388	10632256.141611427	7640268.296848208
Prevalence	Global	Both	60-64 years	Ischemic heart disease	Number	2011	24178595.722618483	28185822.84807763	20510473.050775915
Prevalence	Global	Male	60-64 years	Ischemic heart disease	Percent	2011	0.1233316473406656	0.1434888003048106	0.1049801150217623
Prevalence	Global	Female	60-64 years	Ischemic heart disease	Percent	2011	0.0703967100104962	0.0828861536776672	0.0595531397498904
Prevalence	Global	Both	60-64 years	Ischemic heart disease	Percent	2011	0.0962894581811721	0.1122529414567495	0.0816675603477634
Prevalence	Global	Male	60-64 years	Ischemic heart disease	Rate	2011	12321.22798642233	14334.92548943432	10486.78270425568
Prevalence	Global	Female	60-64 years	Ischemic heart disease	Rate	2011	7036.2536612901595	8284.43312847834	5953.13835049115
Prevalence	Global	Both	60-64 years	Ischemic heart disease	Rate	2011	9621.99890088507	11216.695939501551	8162.25025701476
Prevalence	Global	Male	60-64 years	Ischemic heart disease	Number	2012	15706668.058610229	18272819.674716137	13377664.514683057
Prevalence	Global	Female	60-64 years	Ischemic heart disease	Number	2012	9422708.576504365	11084866.77141616	7973258.764776887
Prevalence	Global	Both	60-64 years	Ischemic heart disease	Number	2012	25129376.63511456	29287021.48366061	21326463.63867192
Prevalence	Global	Male	60-64 years	Ischemic heart disease	Percent	2012	0.1235854562296622	0.1437787036219285	0.1052703407346337
Prevalence	Global	Female	60-64 years	Ischemic heart disease	Percent	2012	0.0707533456517764	0.0832358785110981	0.0598621915196536
Prevalence	Global	Both	60-64 years	Ischemic heart disease	Percent	2012	0.0965517696489128	0.1125259154488745	0.0819266600717413
Prevalence	Global	Male	60-64 years	Ischemic heart disease	Rate	2012	12346.89054875665	14364.12253057128	10516.07883635331
Prevalence	Global	Female	60-64 years	Ischemic heart disease	Rate	2012	7071.9792838966205	8319.47072709862	5984.1308209669405
Prevalence	Global	Both	60-64 years	Ischemic heart disease	Rate	2012	9648.3872728423	11244.70890963355	8188.264409972219
Prevalence	Global	Male	60-64 years	Ischemic heart disease	Number	2013	16306178.462248975	18977314.464049865	13890893.621538617
Prevalence	Global	Female	60-64 years	Ischemic heart disease	Number	2013	9854470.27841734	11585921.450112725	8335802.114125753
Prevalence	Global	Both	60-64 years	Ischemic heart disease	Number	2013	26160648.740666296	30499995.94634844	22201296.69167421
Prevalence	Global	Male	60-64 years	Ischemic heart disease	Percent	2013	0.1237314505416119	0.1440012509093541	0.1054138339839774
Prevalence	Global	Female	60-64 years	Ischemic heart disease	Percent	2013	0.0710991466839	0.0835932170615879	0.0601343080973593
Prevalence	Global	Both	60-64 years	Ischemic heart disease	Percent	2013	0.0967520181160296	0.1128004493114348	0.0821035106621548
Prevalence	Global	Male	60-64 years	Ischemic heart disease	Rate	2013	12361.84787972563	14386.85803135418	10530.800595642919
Prevalence	Global	Female	60-64 years	Ischemic heart disease	Rate	2013	7106.64401593489	8355.29632910506	6011.44217179407
Prevalence	Global	Both	60-64 years	Ischemic heart disease	Rate	2013	9668.61431851983	11272.37708991732	8205.29250672401
Prevalence	Global	Male	60-64 years	Ischemic heart disease	Number	2014	16814657.377798356	19583707.073963422	14322817.12455452
Prevalence	Global	Female	60-64 years	Ischemic heart disease	Number	2014	10216190.861847669	12007149.08501268	8632295.100083474
Prevalence	Global	Both	60-64 years	Ischemic heart disease	Number	2014	27030848.239646025	31533921.653499715	22937504.151158027
Prevalence	Global	Male	60-64 years	Ischemic heart disease	Percent	2014	0.1239730558680073	0.1443896947839552	0.1056101183092644
Prevalence	Global	Female	60-64 years	Ischemic heart disease	Percent	2014	0.0713986892243155	0.0839172187218065	0.0603220773971687
Prevalence	Global	Both	60-64 years	Ischemic heart disease	Percent	2014	0.0969827582641382	0.1131390330925049	0.0822935256984302
Prevalence	Global	Male	60-64 years	Ischemic heart disease	Rate	2014	12386.34341225036	14426.13522552717	10550.755067411379
Prevalence	Global	Female	60-64 years	Ischemic heart disease	Rate	2014	7136.67963804436	8387.78146813861	6030.22452335174
Prevalence	Global	Both	60-64 years	Ischemic heart disease	Rate	2014	9691.87830924967	11306.44989641415	8224.21468168636
Prevalence	Global	Male	60-64 years	Ischemic heart disease	Number	2015	17517305.292397104	20437295.87484975	14904029.674464192
Prevalence	Global	Female	60-64 years	Ischemic heart disease	Number	2015	10694652.673833936	12574376.295396231	9017326.605652396
Prevalence	Global	Both	60-64 years	Ischemic heart disease	Number	2015	28211957.96623101	32955366.24543087	23917782.984154448
Prevalence	Global	Male	60-64 years	Ischemic heart disease	Percent	2015	0.1240151357758584	0.1446874472423393	0.1055231470046511
Prevalence	Global	Female	60-64 years	Ischemic heart disease	Percent	2015	0.0717298455507787	0.0843393438134322	0.0604729088433538
Prevalence	Global	Both	60-64 years	Ischemic heart disease	Percent	2015	0.0971661403640567	0.1135032019443265	0.0823735107045853
Prevalence	Global	Male	60-64 years	Ischemic heart disease	Rate	2015	12390.76956007334	14456.208839735771	10542.283423748559
Prevalence	Global	Female	60-64 years	Ischemic heart disease	Rate	2015	7169.8498740510595	8430.04378425477	6045.3462117565605
Prevalence	Global	Both	60-64 years	Ischemic heart disease	Rate	2015	9710.337849028421	11342.982311424179	8232.31601485723
Prevalence	Global	Male	60-64 years	Ischemic heart disease	Number	2016	17987444.123879403	20985685.25783168	15302701.3453394
Prevalence	Global	Female	60-64 years	Ischemic heart disease	Number	2016	11025634.871564196	13013236.377685988	9260785.36582916
Prevalence	Global	Both	60-64 years	Ischemic heart disease	Number	2016	29013078.99544361	34051588.350162506	24565106.40197676
Prevalence	Global	Male	60-64 years	Ischemic heart disease	Percent	2016	0.1240702248634291	0.1447504261344765	0.1055442465875657
Prevalence	Global	Female	60-64 years	Ischemic heart disease	Percent	2016	0.0720917630130037	0.0850898608029218	0.0605445977126042
Prevalence	Global	Both	60-64 years	Ischemic heart disease	Percent	2016	0.0973865063115643	0.1143059259853172	0.0824500012140093
Prevalence	Global	Male	60-64 years	Ischemic heart disease	Rate	2016	12396.40290353928	14462.700085199178	10546.1593144033
Prevalence	Global	Female	60-64 years	Ischemic heart disease	Rate	2016	7206.05860950307	8505.1015319555	6052.60040746531
Prevalence	Global	Both	60-64 years	Ischemic heart disease	Rate	2016	9732.43169357389	11422.59867447018	8240.36015412772
Prevalence	Global	Male	60-64 years	Ischemic heart disease	Number	2017	18405668.754304063	21633662.185442507	15559318.350878678
Prevalence	Global	Female	60-64 years	Ischemic heart disease	Number	2017	11345011.21860215	13478267.735548455	9478996.377716765
Prevalence	Global	Both	60-64 years	Ischemic heart disease	Number	2017	29750679.972906195	35130054.3333628	25046321.24453501
Prevalence	Global	Male	60-64 years	Ischemic heart disease	Percent	2017	0.1242508158126299	0.1460379545116964	0.1050232876119873
Prevalence	Global	Female	60-64 years	Ischemic heart disease	Percent	2017	0.0726492965232043	0.0863118951670126	0.0606969652715121
Prevalence	Global	Both	60-64 years	Ischemic heart disease	Percent	2017	0.0977693588480482	0.1154541403716785	0.0823024472917583
Prevalence	Global	Male	60-64 years	Ischemic heart disease	Rate	2017	12414.632465775021	14591.915594384438	10494.767743713599
Prevalence	Global	Female	60-64 years	Ischemic heart disease	Rate	2017	7261.8238677030295	8627.29921119966	6067.407145856981
Prevalence	Global	Both	60-64 years	Ischemic heart disease	Rate	2017	9770.787899653511	11537.49460876815	8225.7714032017
Prevalence	Global	Male	60-64 years	Ischemic heart disease	Number	2018	18736232.609763864	22107094.893570445	15759885.758700753
Prevalence	Global	Female	60-64 years	Ischemic heart disease	Number	2018	11600299.44369403	13872946.974720985	9624312.785076251
Prevalence	Global	Both	60-64 years	Ischemic heart disease	Number	2018	30336532.053457864	36023974.74648782	25382703.76
Prevalence	Global	Male	60-64 years	Ischemic heart disease	Percent	2018	0.1246033640413528	0.1470078802213379	0.1048057156058838
Prevalence	Global	Female	60-64 years	Ischemic heart disease	Percent	2018	0.0732062031983165	0.0875502148448013	0.0607286254072814
Prevalence	Global	Both	60-64 years	Ischemic heart disease	Percent	2018	0.0982312865728761	0.1166429735032322	0.0821825061412705
Prevalence	Global	Male	60-64 years	Ischemic heart disease	Rate	2018	12450.017580663849	14689.91796883038	10472.268297033641
Prevalence	Global	Female	60-64 years	Ischemic heart disease	Rate	2018	7317.51566492965	8751.11089149025	6071.05531290936
Prevalence	Global	Both	60-64 years	Ischemic heart disease	Rate	2018	9817.02983587489	11657.51030044858	8213.95008638915
Prevalence	Global	Male	60-64 years	Ischemic heart disease	Number	2019	19014209.887467925	22536821.510344684	15908917.822317336
Prevalence	Global	Female	60-64 years	Ischemic heart disease	Number	2019	11789069.120308284	14177438.165080585	9744178.671943596
Prevalence	Global	Both	60-64 years	Ischemic heart disease	Number	2019	30803279.007776253	36742755.616911024	25617932.282793656
Prevalence	Global	Male	60-64 years	Ischemic heart disease	Percent	2019	0.1251416755781964	0.1482984382564102	0.1047002116918855
Prevalence	Global	Female	60-64 years	Ischemic heart disease	Percent	2019	0.0736014589156053	0.0885109364121175	0.0608270679221616
Prevalence	Global	Both	60-64 years	Ischemic heart disease	Percent	2019	0.0986918090509745	0.1177117078948112	0.0820700656094072
Prevalence	Global	Male	60-64 years	Ischemic heart disease	Rate	2019	12503.891115171551	14820.3876950541	10461.82709603812
Prevalence	Global	Female	60-64 years	Ischemic heart disease	Rate	2019	7357.03872143436	8847.514632988381	6080.91267143144
Prevalence	Global	Both	60-64 years	Ischemic heart disease	Rate	2019	9863.09701596439	11764.89565256923	8202.768003686011
Prevalence	Global	Male	60-64 years	Ischemic heart disease	Number	2020	19277937.86208857	22861294.03045893	16114633.713465797
Prevalence	Global	Female	60-64 years	Ischemic heart disease	Number	2020	11949698.793301797	14340497.16223437	9884626.441001492
Prevalence	Global	Both	60-64 years	Ischemic heart disease	Number	2020	31227636.655390352	37264304.52759966	25967919.499683984
Prevalence	Global	Male	60-64 years	Ischemic heart disease	Percent	2020	0.1256920119074106	0.1490302977954229	0.105053886628019
Prevalence	Global	Female	60-64 years	Ischemic heart disease	Percent	2020	0.0738184197433788	0.0885852050525195	0.0610573235902623
Prevalence	Global	Both	60-64 years	Ischemic heart disease	Percent	2020	0.0990554682648392	0.1181995897325991	0.0823549287170578
Prevalence	Global	Male	60-64 years	Ischemic heart disease	Rate	2020	12559.16525081163	14893.645348892129	10498.34008240706
Prevalence	Global	Female	60-64 years	Ischemic heart disease	Rate	2020	7378.8745076510395	8855.179596390091	6103.70347611131
Prevalence	Global	Both	60-64 years	Ischemic heart disease	Rate	2020	9899.65382725681	11813.37284687016	8232.240450913809
Prevalence	Global	Male	60-64 years	Ischemic heart disease	Number	2021	19522192.74932987	23800285.650196005	15735448.951023933
Prevalence	Global	Female	60-64 years	Ischemic heart disease	Number	2021	12392048.185387328	15371873.410409652	9849560.633899506
Prevalence	Global	Both	60-64 years	Ischemic heart disease	Number	2021	31914240.934717197	39083361.70984781	25574376.174998507
Prevalence	Global	Male	60-64 years	Ischemic heart disease	Percent	2021	0.1256139048018119	0.1531267767869341	0.1012356979706159
Prevalence	Global	Female	60-64 years	Ischemic heart disease	Percent	2021	0.0753561267331325	0.0934786799282997	0.0598926381550516
Prevalence	Global	Both	60-64 years	Ischemic heart disease	Percent	2021	0.0997754285209384	0.1221924566345086	0.0799468695363364
Prevalence	Global	Male	60-64 years	Ischemic heart disease	Rate	2021	12551.484692174561	15302.016778728488	10116.85773054622
Prevalence	Global	Female	60-64 years	Ischemic heart disease	Rate	2021	7532.65935750246	9343.98287958613	5987.17693526399
Prevalence	Global	Both	60-64 years	Ischemic heart disease	Rate	2021	9971.70910673864	12211.72437349411	7990.79759800817
Prevalence	Global	Male	65-69 years	Ischemic heart disease	Number	1990	10903112.90401969	12847440.207152393	9386086.31340004
Prevalence	Global	Female	65-69 years	Ischemic heart disease	Number	1990	7304340.432853461	8734253.83651308	6155554.880761517
Prevalence	Global	Both	65-69 years	Ischemic heart disease	Number	1990	18207453.336873166	21572745.95063457	15542584.2461305
Prevalence	Global	Male	65-69 years	Ischemic heart disease	Percent	1990	0.1902275072682302	0.2241523510986244	0.1637698321066091
Prevalence	Global	Female	65-69 years	Ischemic heart disease	Percent	1990	0.1102277074860534	0.1318069473150261	0.0928944573218335
Prevalence	Global	Both	65-69 years	Ischemic heart disease	Percent	1990	0.147330836352749	0.1745671190418123	0.1257678635065563
Prevalence	Global	Male	65-69 years	Ischemic heart disease	Rate	1990	19017.75959414892	22409.153368461328	16371.68528011522
Prevalence	Global	Female	65-69 years	Ischemic heart disease	Rate	1990	11020.72162564178	13178.161810059699	9287.44455654183
Prevalence	Global	Both	65-69 years	Ischemic heart disease	Rate	1990	14729.82224064535	17452.34257730739	12573.94424524576
Prevalence	Global	Male	65-69 years	Ischemic heart disease	Number	1991	11283925.928255396	13256981.951462835	9738851.228495806
Prevalence	Global	Female	65-69 years	Ischemic heart disease	Number	1991	7534086.760452072	8970259.74794355	6372053.160490261
Prevalence	Global	Both	65-69 years	Ischemic heart disease	Number	1991	18818012.68870747	22202636.926271383	16116057.712651407
Prevalence	Global	Male	65-69 years	Ischemic heart disease	Percent	1991	0.1902802851257155	0.2235596158366889	0.1642267802099107
Prevalence	Global	Female	65-69 years	Ischemic heart disease	Percent	1991	0.1106348026526314	0.1317226161009569	0.0935736227076295
Prevalence	Global	Both	65-69 years	Ischemic heart disease	Percent	1991	0.1477077484656101	0.1742730087599452	0.1264999800455375
Prevalence	Global	Male	65-69 years	Ischemic heart disease	Rate	1991	19022.8388736189	22349.08605538338	16418.09764719578
Prevalence	Global	Female	65-69 years	Ischemic heart disease	Rate	1991	11061.36838997767	13169.92367895668	9355.29808054334
Prevalence	Global	Both	65-69 years	Ischemic heart disease	Rate	1991	14767.39258284709	17423.46874180939	12647.039571471922
Prevalence	Global	Male	65-69 years	Ischemic heart disease	Number	1992	11709848.422557756	13701089.304919723	10123325.509735389
Prevalence	Global	Female	65-69 years	Ischemic heart disease	Number	1992	7773591.837953491	9197253.838251278	6601570.216025472
Prevalence	Global	Both	65-69 years	Ischemic heart disease	Number	1992	19483440.26051122	22857861.39477953	16730457.77377883
Prevalence	Global	Male	65-69 years	Ischemic heart disease	Percent	1992	0.1907297387369767	0.2231503357833104	0.1648897009813554
Prevalence	Global	Female	65-69 years	Ischemic heart disease	Percent	1992	0.1112734136101397	0.1316445860602136	0.0944951602759975
Prevalence	Global	Both	65-69 years	Ischemic heart disease	Percent	1992	0.1484393101163669	0.174140669423827	0.1274657325416627
Prevalence	Global	Male	65-69 years	Ischemic heart disease	Rate	1992	19067.60709834865	22310.0230044253	16484.20939219658
Prevalence	Global	Female	65-69 years	Ischemic heart disease	Rate	1992	11125.170606129139	13162.64349754682	9447.83266894024
Prevalence	Global	Both	65-69 years	Ischemic heart disease	Rate	1992	14840.436042186619	17410.71523071414	12743.50346901998
Prevalence	Global	Male	65-69 years	Ischemic heart disease	Number	1993	12163587.07835033	14164254.734663237	10527941.061236858
Prevalence	Global	Female	65-69 years	Ischemic heart disease	Number	1993	7996649.649782093	9406073.74606846	6820314.196211908
Prevalence	Global	Both	65-69 years	Ischemic heart disease	Number	1993	20160236.72813242	23549833.05997181	17376456.054955766
Prevalence	Global	Male	65-69 years	Ischemic heart disease	Percent	1993	0.191261765176524	0.2227068321914501	0.1655440936083127
Prevalence	Global	Female	65-69 years	Ischemic heart disease	Percent	1993	0.1118212952863855	0.1315262758617967	0.0953700888222632
Prevalence	Global	Both	65-69 years	Ischemic heart disease	Percent	1993	0.1492142728918399	0.1742938668525351	0.1286178688467499
Prevalence	Global	Male	65-69 years	Ischemic heart disease	Rate	1993	19120.652491847228	22265.618755633408	16549.48504827577
Prevalence	Global	Female	65-69 years	Ischemic heart disease	Rate	1993	11179.90858719686	13150.387881297678	9535.30448238257
Prevalence	Global	Both	65-69 years	Ischemic heart disease	Rate	1993	14917.83011356419	17426.00612924456	12857.935296063219
Prevalence	Global	Male	65-69 years	Ischemic heart disease	Number	1994	12596264.01634509	14603229.357698932	10910269.210378582
Prevalence	Global	Female	65-69 years	Ischemic heart disease	Number	1994	8215405.217636551	9629713.992576351	7020108.503172391
Prevalence	Global	Both	65-69 years	Ischemic heart disease	Number	1994	20811669.233981617	24184370.60433696	17974407.71296288
Prevalence	Global	Male	65-69 years	Ischemic heart disease	Percent	1994	0.1917396374469065	0.2222756633408794	0.1660771779133446
Prevalence	Global	Female	65-69 years	Ischemic heart disease	Percent	1994	0.1123616985434475	0.1317051669915922	0.0960151780577437
Prevalence	Global	Both	65-69 years	Ischemic heart disease	Percent	1994	0.1499288150983097	0.1742176142336201	0.1294971380302116
Prevalence	Global	Male	65-69 years	Ischemic heart disease	Rate	1994	19168.31905917408	22222.411284762187	16602.66258111516
Prevalence	Global	Female	65-69 years	Ischemic heart disease	Rate	1994	11233.9080464292	13167.86191797084	9599.43561046671
Prevalence	Global	Both	65-69 years	Ischemic heart disease	Rate	1994	14989.202904070731	17418.32594109017	12945.720079491648
Prevalence	Global	Male	65-69 years	Ischemic heart disease	Number	1995	12960974.226140955	14998376.822552657	11247001.901959697
Prevalence	Global	Female	65-69 years	Ischemic heart disease	Number	1995	8396238.761108134	9823936.46011738	7176707.2930993885
Prevalence	Global	Both	65-69 years	Ischemic heart disease	Number	1995	21357212.987249084	24836107.35297104	18467283.1366712
Prevalence	Global	Male	65-69 years	Ischemic heart disease	Percent	1995	0.1919554156308209	0.2221343479846219	0.1665823981248712
Prevalence	Global	Female	65-69 years	Ischemic heart disease	Percent	1995	0.1127732005147972	0.1319510577527101	0.0963948652629839
Prevalence	Global	Both	65-69 years	Ischemic heart disease	Percent	1995	0.1504313178644226	0.1749367812190989	0.1300803582036743
Prevalence	Global	Male	65-69 years	Ischemic heart disease	Rate	1995	19189.818374248847	22206.3652092474	16652.1374078605
Prevalence	Global	Female	65-69 years	Ischemic heart disease	Rate	1995	11275.031204980849	13192.239203182678	9637.36275027389
Prevalence	Global	Both	65-69 years	Ischemic heart disease	Rate	1995	15039.3975803501	17489.1776868354	13004.35658375044
Prevalence	Global	Male	65-69 years	Ischemic heart disease	Number	1996	13271784.458940364	15342582.284665722	11527941.165426243
Prevalence	Global	Female	65-69 years	Ischemic heart disease	Number	1996	8566092.16541667	10010219.167590331	7328161.933427218
Prevalence	Global	Both	65-69 years	Ischemic heart disease	Number	1996	21837876.624357007	25367235.469514057	18897944.928252798
Prevalence	Global	Male	65-69 years	Ischemic heart disease	Percent	1996	0.1920475276685632	0.2220198025971532	0.1668240970573103
Prevalence	Global	Female	65-69 years	Ischemic heart disease	Percent	1996	0.1131271689986905	0.1322028374723048	0.0967803503508203
Prevalence	Global	Both	65-69 years	Ischemic heart disease	Percent	1996	0.150785240166787	0.1751565486661676	0.1304884272230584
Prevalence	Global	Male	65-69 years	Ischemic heart disease	Rate	1996	19198.98151251344	22194.600473569782	16676.33542400313
Prevalence	Global	Female	65-69 years	Ischemic heart disease	Rate	1996	11310.411191409241	13217.193174580541	9675.8852395867
Prevalence	Global	Both	65-69 years	Ischemic heart disease	Rate	1996	15074.75503867383	17511.08256948227	13045.31092597228
Prevalence	Global	Male	65-69 years	Ischemic heart disease	Number	1997	13476395.261744233	15562132.394672967	11713679.84053008
Prevalence	Global	Female	65-69 years	Ischemic heart disease	Number	1997	8686753.489515219	10150102.453368757	7432496.686191624
Prevalence	Global	Both	65-69 years	Ischemic heart disease	Number	1997	22163148.75125944	25709522.909774173	19177368.25389642
Prevalence	Global	Male	65-69 years	Ischemic heart disease	Percent	1997	0.1918335774048751	0.2215266470153237	0.1667431294051835
Prevalence	Global	Female	65-69 years	Ischemic heart disease	Percent	1997	0.1132745282235584	0.1323603732624347	0.0969209175179651
Prevalence	Global	Both	65-69 years	Ischemic heart disease	Percent	1997	0.1508332678378115	0.1749708854975805	0.1305161488237505
Prevalence	Global	Male	65-69 years	Ischemic heart disease	Rate	1997	19177.55193853479	22145.65516050085	16669.123988283678
Prevalence	Global	Female	65-69 years	Ischemic heart disease	Rate	1997	11325.14015221254	13232.945194365431	9689.93384623752
Prevalence	Global	Both	65-69 years	Ischemic heart disease	Rate	1997	15079.537095659129	17492.44697947567	13048.0483268567
Prevalence	Global	Male	65-69 years	Ischemic heart disease	Number	1998	13624753.713234276	15716194.85180787	11843697.97233577
Prevalence	Global	Female	65-69 years	Ischemic heart disease	Number	1998	8807750.69763958	10288852.400836011	7534022.343187057
Prevalence	Global	Both	65-69 years	Ischemic heart disease	Number	1998	22432504.410873864	25985522.452919822	19399099.27899876
Prevalence	Global	Male	65-69 years	Ischemic heart disease	Percent	1998	0.1915469546816881	0.2209522333411906	0.1665084562515309
Prevalence	Global	Female	65-69 years	Ischemic heart disease	Percent	1998	0.1134626180418929	0.1325444080912535	0.0970562102147223
Prevalence	Global	Both	65-69 years	Ischemic heart disease	Percent	1998	0.1507996627883394	0.1746876260443033	0.1304110251783291
Prevalence	Global	Male	65-69 years	Ischemic heart disease	Rate	1998	19148.86340427772	22088.272183588862	16645.68471821147
Prevalence	Global	Female	65-69 years	Ischemic heart disease	Rate	1998	11343.944743237449	13251.53005723571	9703.44598631005
Prevalence	Global	Both	65-69 years	Ischemic heart disease	Rate	1998	15076.16380268009	17464.03280805954	13037.509900716701
Prevalence	Global	Male	65-69 years	Ischemic heart disease	Number	1999	13743168.363951324	15847060.266765896	11944170.49253204
Prevalence	Global	Female	65-69 years	Ischemic heart disease	Number	1999	8899248.397923587	10387424.450693682	7609903.746771757
Prevalence	Global	Both	65-69 years	Ischemic heart disease	Number	1999	22642416.76187493	26199674.678270347	19565603.878518265
Prevalence	Global	Male	65-69 years	Ischemic heart disease	Percent	1999	0.1909490645538287	0.2201835974168314	0.1659540129457862
Prevalence	Global	Female	65-69 years	Ischemic heart disease	Percent	1999	0.1133767668408596	0.1323363835003628	0.0969525439930563
Prevalence	Global	Both	65-69 years	Ischemic heart disease	Percent	1999	0.1504822942465414	0.174126447389125	0.1300410054825079
Prevalence	Global	Male	65-69 years	Ischemic heart disease	Rate	1999	19089.03428885097	22011.30545728163	16590.25590357191
Prevalence	Global	Female	65-69 years	Ischemic heart disease	Rate	1999	11335.359240822721	13230.913721094861	9693.06495342545
Prevalence	Global	Both	65-69 years	Ischemic heart disease	Rate	1999	15044.411233894789	17407.9774345396	13000.06946623934
Prevalence	Global	Male	65-69 years	Ischemic heart disease	Number	2000	13883135.210400766	16001652.221325334	12064866.15272284
Prevalence	Global	Female	65-69 years	Ischemic heart disease	Number	2000	9025668.33699138	10533030.966977565	7715932.688532876
Prevalence	Global	Both	65-69 years	Ischemic heart disease	Number	2000	22908803.54739212	26503745.493970197	19788622.347539254
Prevalence	Global	Male	65-69 years	Ischemic heart disease	Percent	2000	0.1904154269356422	0.2194754662442875	0.1654767154335584
Prevalence	Global	Female	65-69 years	Ischemic heart disease	Percent	2000	0.1133772606656055	0.1323116873215877	0.096927067271649
Prevalence	Global	Both	65-69 years	Ischemic heart disease	Percent	2000	0.1502048065165409	0.1737777213268114	0.1297519832137378
Prevalence	Global	Male	65-69 years	Ischemic heart disease	Rate	2000	19035.61380007466	21940.38070161982	16542.5265368567
Prevalence	Global	Female	65-69 years	Ischemic heart disease	Rate	2000	11335.3991815602	13228.50631604588	9690.493137677631
Prevalence	Global	Both	65-69 years	Ischemic heart disease	Rate	2000	15016.63585158338	17373.10697883654	12971.3686348901
Prevalence	Global	Male	65-69 years	Ischemic heart disease	Number	2001	14082095.11346269	16224485.67026014	12226092.171188354
Prevalence	Global	Female	65-69 years	Ischemic heart disease	Number	2001	9204557.561078217	10748263.418253023	7874093.312380133
Prevalence	Global	Both	65-69 years	Ischemic heart disease	Number	2001	23286652.67454092	26955242.99551487	20107062.657102063
Prevalence	Global	Male	65-69 years	Ischemic heart disease	Percent	2001	0.1899865103978315	0.2188918772276843	0.1649464998280217
Prevalence	Global	Female	65-69 years	Ischemic heart disease	Percent	2001	0.1135175534585676	0.132555118897611	0.0971115670650466
Prevalence	Global	Both	65-69 years	Ischemic heart disease	Percent	2001	0.1500366432526796	0.1736650834106306	0.1295578317078518
Prevalence	Global	Male	65-69 years	Ischemic heart disease	Rate	2001	18992.62503122212	21882.082898665813	16489.420241349508
Prevalence	Global	Female	65-69 years	Ischemic heart disease	Rate	2001	11349.39511368174	13252.813892490409	9708.90730718977
Prevalence	Global	Both	65-69 years	Ischemic heart disease	Rate	2001	14999.761883273948	17362.83149362005	12951.67477455178
Prevalence	Global	Male	65-69 years	Ischemic heart disease	Number	2002	14355034.390400784	16552501.132863691	12450482.590700436
Prevalence	Global	Female	65-69 years	Ischemic heart disease	Number	2002	9444306.554596309	11037001.000503844	8082872.362082775
Prevalence	Global	Both	65-69 years	Ischemic heart disease	Number	2002	23799340.94499709	27571944.25331215	20545615.934362624
Prevalence	Global	Male	65-69 years	Ischemic heart disease	Percent	2002	0.1898856949168444	0.2189383512678111	0.1646927484324464
Prevalence	Global	Female	65-69 years	Ischemic heart disease	Percent	2002	0.1138803403322337	0.1330845571027432	0.0974664348838834
Prevalence	Global	Both	65-69 years	Ischemic heart disease	Percent	2002	0.1501250262974371	0.1739126493345998	0.1296046813901033
Prevalence	Global	Male	65-69 years	Ischemic heart disease	Rate	2002	18982.40429741401	21888.22820567622	16463.91696509145
Prevalence	Global	Female	65-69 years	Ischemic heart disease	Rate	2002	11385.60822683004	13305.68514103464	9744.32771004865
Prevalence	Global	Both	65-69 years	Ischemic heart disease	Rate	2002	15008.50533260782	17387.61057764459	12956.61871583948
Prevalence	Global	Male	65-69 years	Ischemic heart disease	Number	2003	14645088.115056302	16904543.57984619	12688425.063477552
Prevalence	Global	Female	65-69 years	Ischemic heart disease	Number	2003	9679191.418470606	11321359.629819144	8280825.657689802
Prevalence	Global	Both	65-69 years	Ischemic heart disease	Number	2003	24324279.533526883	28182627.40568022	20994001.99654213
Prevalence	Global	Male	65-69 years	Ischemic heart disease	Percent	2003	0.1899639768500494	0.2192557065175286	0.1645840430720768
Prevalence	Global	Female	65-69 years	Ischemic heart disease	Percent	2003	0.1142437701647673	0.1336256344645222	0.097741869688149
Prevalence	Global	Both	65-69 years	Ischemic heart disease	Percent	2003	0.1503187059162515	0.1741455242135695	0.1297426640392969
Prevalence	Global	Male	65-69 years	Ischemic heart disease	Rate	2003	18990.08062032041	21919.88487259195	16452.903048948738
Prevalence	Global	Female	65-69 years	Ischemic heart disease	Rate	2003	11421.87882991251	13359.71077448633	9771.74468244046
Prevalence	Global	Both	65-69 years	Ischemic heart disease	Rate	2003	15027.76806081847	17411.49156805549	12970.291360019159
Prevalence	Global	Male	65-69 years	Ischemic heart disease	Number	2004	14931192.293270685	17252305.762557138	12927322.61043781
Prevalence	Global	Female	65-69 years	Ischemic heart disease	Number	2004	9901875.387980424	11588276.61051098	8468677.09813266
Prevalence	Global	Both	65-69 years	Ischemic heart disease	Number	2004	24833067.68125109	28773931.83456988	21429721.74123151
Prevalence	Global	Male	65-69 years	Ischemic heart disease	Percent	2004	0.1902015384858233	0.2197520612254697	0.1646854006633151
Prevalence	Global	Female	65-69 years	Ischemic heart disease	Percent	2004	0.1146772996217327	0.1342125084712538	0.0980820730523763
Prevalence	Global	Both	65-69 years	Ischemic heart disease	Percent	2004	0.1506426604312084	0.1745313659400952	0.1300018716150396
Prevalence	Global	Male	65-69 years	Ischemic heart disease	Rate	2004	19013.70290162522	21969.45894837199	16461.93194759835
Prevalence	Global	Female	65-69 years	Ischemic heart disease	Rate	2004	11465.17188671831	13417.82016077707	9805.70192804752
Prevalence	Global	Both	65-69 years	Ischemic heart disease	Rate	2004	15060.07283836662	17450.01925807125	12996.105614955419
Prevalence	Global	Male	65-69 years	Ischemic heart disease	Number	2005	15185327.64905054	17559432.20428122	13143999.474363215
Prevalence	Global	Female	65-69 years	Ischemic heart disease	Number	2005	10090095.50297274	11806681.709620705	8628532.567843761
Prevalence	Global	Both	65-69 years	Ischemic heart disease	Number	2005	25275423.15202331	29287678.42316968	21810424.858664434
Prevalence	Global	Male	65-69 years	Ischemic heart disease	Percent	2005	0.1901555511744265	0.2198669488851818	0.1646032325764507
Prevalence	Global	Female	65-69 years	Ischemic heart disease	Percent	2005	0.1147868843582333	0.1343192896984639	0.0981631242656996
Prevalence	Global	Both	65-69 years	Ischemic heart disease	Percent	2005	0.1506639486431594	0.1745627263559876	0.1300143435956901
Prevalence	Global	Male	65-69 years	Ischemic heart disease	Rate	2005	19009.00044426194	21980.90566673016	16453.66485478311
Prevalence	Global	Female	65-69 years	Ischemic heart disease	Rate	2005	11476.09248960279	13428.472629916092	9813.766159988389
Prevalence	Global	Both	65-69 years	Ischemic heart disease	Rate	2005	15062.13731984201	17453.12161683208	12997.27455597523
Prevalence	Global	Male	65-69 years	Ischemic heart disease	Number	2006	15379574.878065608	17779174.02087902	13323599.362822384
Prevalence	Global	Female	65-69 years	Ischemic heart disease	Number	2006	10190513.666693624	11917775.46553125	8717580.468523785
Prevalence	Global	Both	65-69 years	Ischemic heart disease	Number	2006	25570088.544759247	29620482.34819708	22068309.46
Prevalence	Global	Male	65-69 years	Ischemic heart disease	Percent	2006	0.1896384786012094	0.2192091702211814	0.1642980425427442
Prevalence	Global	Female	65-69 years	Ischemic heart disease	Percent	2006	0.1143860579246976	0.1337784184675184	0.0978561108672421
Prevalence	Global	Both	65-69 years	Ischemic heart disease	Percent	2006	0.150245939573764	0.1740274550817045	0.1296751682898689
Prevalence	Global	Male	65-69 years	Ischemic heart disease	Rate	2006	18957.172250603522	21914.966249681587	16422.93562218565
Prevalence	Global	Female	65-69 years	Ischemic heart disease	Rate	2006	11435.99799061164	13374.36568303987	9783.042934025088
Prevalence	Global	Both	65-69 years	Ischemic heart disease	Rate	2006	15020.28054235252	17399.54689210129	12963.2792852451
Prevalence	Global	Male	65-69 years	Ischemic heart disease	Number	2007	15512538.140249971	17927138.477251373	13450398.734362356
Prevalence	Global	Female	65-69 years	Ischemic heart disease	Number	2007	10225611.406600472	11950669.673766691	8751251.575903093
Prevalence	Global	Both	65-69 years	Ischemic heart disease	Number	2007	25738149.54685045	29807149.36380221	22217026.85046417
Prevalence	Global	Male	65-69 years	Ischemic heart disease	Percent	2007	0.1888048239709665	0.2181757848788086	0.1637171155429698
Prevalence	Global	Female	65-69 years	Ischemic heart disease	Percent	2007	0.1137245122589818	0.1329141293821313	0.0973308919908956
Prevalence	Global	Both	65-69 years	Ischemic heart disease	Percent	2007	0.1495730960477547	0.1732013564662574	0.129116195549909
Prevalence	Global	Male	65-69 years	Ischemic heart disease	Rate	2007	18873.68193672537	21811.46029078009	16364.733181593849
Prevalence	Global	Female	65-69 years	Ischemic heart disease	Rate	2007	11369.86307479986	13287.95633238942	9730.52154973526
Prevalence	Global	Both	65-69 years	Ischemic heart disease	Rate	2007	14952.9585627375	17316.90417366475	12907.310266322918
Prevalence	Global	Male	65-69 years	Ischemic heart disease	Number	2008	15619487.238315769	18044198.730697133	13554706.722601384
Prevalence	Global	Female	65-69 years	Ischemic heart disease	Number	2008	10193010.774555622	11905743.489142556	8728413.150093678
Prevalence	Global	Both	65-69 years	Ischemic heart disease	Number	2008	25812498.01287139	29887302.540463906	22287285.031997547
Prevalence	Global	Male	65-69 years	Ischemic heart disease	Percent	2008	0.1874342375538489	0.2165137324960203	0.1626675635683357
Prevalence	Global	Female	65-69 years	Ischemic heart disease	Percent	2008	0.1125387319138623	0.1314443740658336	0.096372122011673
Prevalence	Global	Both	65-69 years	Ischemic heart disease	Percent	2008	0.1484274334002362	0.1718403260369529	0.1281626378093628
Prevalence	Global	Male	65-69 years	Ischemic heart disease	Rate	2008	18736.49851462203	21645.08332167932	16259.672196610669
Prevalence	Global	Female	65-69 years	Ischemic heart disease	Rate	2008	11251.320656740541	13141.88129650867	9634.6582328121
Prevalence	Global	Both	65-69 years	Ischemic heart disease	Rate	2008	14838.362087563151	17180.770985233958	12811.88690411132
Prevalence	Global	Male	65-69 years	Ischemic heart disease	Number	2009	15726930.406345746	18161778.05020916	13659471.755606744
Prevalence	Global	Female	65-69 years	Ischemic heart disease	Number	2009	10172548.854713954	11878939.882785724	8715734.416259348
Prevalence	Global	Both	65-69 years	Ischemic heart disease	Number	2009	25899479.261059728	29985571.3110998	22375247.559255533
Prevalence	Global	Male	65-69 years	Ischemic heart disease	Percent	2009	0.1860076199891161	0.2147887928031271	0.161565806649356
Prevalence	Global	Female	65-69 years	Ischemic heart disease	Percent	2009	0.1112408282434467	0.1298946688017836	0.0953138231945404
Prevalence	Global	Both	65-69 years	Ischemic heart disease	Percent	2009	0.1471593877903442	0.1703581921183443	0.1271415071601627
Prevalence	Global	Male	65-69 years	Ischemic heart disease	Rate	2009	18593.72991205958	21472.41623528152	16149.40245826216
Prevalence	Global	Female	65-69 years	Ischemic heart disease	Rate	2009	11121.55621159121	12987.138182117791	9528.834082798241
Prevalence	Global	Both	65-69 years	Ischemic heart disease	Rate	2009	14711.52931924907	17032.528223875528	12709.68065324628
Prevalence	Global	Male	65-69 years	Ischemic heart disease	Number	2010	15882028.525196716	18337768.559391424	13804626.583550606
Prevalence	Global	Female	65-69 years	Ischemic heart disease	Number	2010	10195042.692823105	11901824.40461737	8738974.228247333
Prevalence	Global	Both	65-69 years	Ischemic heart disease	Number	2010	26077071.21801982	30190452.54215035	22544258.825049885
Prevalence	Global	Male	65-69 years	Ischemic heart disease	Percent	2010	0.1852087834539424	0.2138305958811242	0.1609935817536474
Prevalence	Global	Female	65-69 years	Ischemic heart disease	Percent	2010	0.1105338593458735	0.1290325836614731	0.0947511616775196
Prevalence	Global	Both	65-69 years	Ischemic heart disease	Percent	2010	0.146511434243401	0.1696039714917195	0.1266692369814008
Prevalence	Global	Male	65-69 years	Ischemic heart disease	Rate	2010	18513.82339347942	21376.50162260158	16092.17727920063
Prevalence	Global	Female	65-69 years	Ischemic heart disease	Rate	2010	11050.886793954249	12900.947852777232	9472.58562827095
Prevalence	Global	Both	65-69 years	Ischemic heart disease	Rate	2010	14646.73794008706	16957.10545791459	12662.459227239662
Prevalence	Global	Male	65-69 years	Ischemic heart disease	Number	2011	16212981.169555446	18719220.689985752	14092663.588855471
Prevalence	Global	Female	65-69 years	Ischemic heart disease	Number	2011	10387648.03479576	12118235.63819832	8910729.678604003
Prevalence	Global	Both	65-69 years	Ischemic heart disease	Number	2011	26600629.20435123	30800694.419735983	23002366.798501737
Prevalence	Global	Male	65-69 years	Ischemic heart disease	Percent	2011	0.184820105471738	0.2133747576876747	0.1606597813621166
Prevalence	Global	Female	65-69 years	Ischemic heart disease	Percent	2011	0.1104159518410505	0.1288053318555237	0.0947208332849649
Prevalence	Global	Both	65-69 years	Ischemic heart disease	Percent	2011	0.1463177222325986	0.1694023119959576	0.1265318616121729
Prevalence	Global	Male	65-69 years	Ischemic heart disease	Rate	2011	18475.02079070521	21330.931542848917	16058.87591416096
Prevalence	Global	Female	65-69 years	Ischemic heart disease	Rate	2011	11039.13502296449	12878.2606998295	9469.58808632569
Prevalence	Global	Both	65-69 years	Ischemic heart disease	Rate	2011	14627.415042134251	16936.98812168436	12648.76719750886
Prevalence	Global	Male	65-69 years	Ischemic heart disease	Number	2012	16891045.17385787	19499327.31400808	14684078.071532257
Prevalence	Global	Female	65-69 years	Ischemic heart disease	Number	2012	10816048.856879557	12614000.220141018	9284518.023281695
Prevalence	Global	Both	65-69 years	Ischemic heart disease	Number	2012	27707094.03073746	32086643.83879214	23966069.646967787
Prevalence	Global	Male	65-69 years	Ischemic heart disease	Percent	2012	0.1839525345473983	0.2123432944273595	0.1599277614917153
Prevalence	Global	Female	65-69 years	Ischemic heart disease	Percent	2012	0.1099581284724192	0.1282304841309826	0.0943921849884175
Prevalence	Global	Both	65-69 years	Ischemic heart disease	Percent	2012	0.1456826573741783	0.1686919876453509	0.1260191135141294
Prevalence	Global	Male	65-69 years	Ischemic heart disease	Rate	2012	18388.30548216528	21227.7916290017	15985.70784247264
Prevalence	Global	Female	65-69 years	Ischemic heart disease	Rate	2012	10993.3610735833	12820.787039443529	9436.72318558427
Prevalence	Global	Both	65-69 years	Ischemic heart disease	Rate	2012	14563.92902080308	16865.99117415704	12597.50072883308
Prevalence	Global	Male	65-69 years	Ischemic heart disease	Number	2013	17637665.725685254	20355608.028486613	15338398.485391706
Prevalence	Global	Female	65-69 years	Ischemic heart disease	Number	2013	11317369.083011976	13194932.44770744	9721051.227815377
Prevalence	Global	Both	65-69 years	Ischemic heart disease	Number	2013	28955034.80869725	33538943.4718481	25055682.836683
Prevalence	Global	Male	65-69 years	Ischemic heart disease	Percent	2013	0.1835782442160804	0.211853037040268	0.1596570238793032
Prevalence	Global	Female	65-69 years	Ischemic heart disease	Percent	2013	0.1099035752843883	0.1281384548879323	0.0944056653622286
Prevalence	Global	Both	65-69 years	Ischemic heart disease	Percent	2013	0.1454642799195782	0.1684746717744007	0.1258814058835782
Prevalence	Global	Male	65-69 years	Ischemic heart disease	Rate	2013	18350.93134775915	21178.78699382936	15958.68194622224
Prevalence	Global	Female	65-69 years	Ischemic heart disease	Rate	2013	10987.91032192624	12810.816133664372	9438.06271074259
Prevalence	Global	Both	65-69 years	Ischemic heart disease	Rate	2013	14542.115940683781	16844.29694932212	12583.74052013231
Prevalence	Global	Male	65-69 years	Ischemic heart disease	Number	2014	18666595.47682366	21556267.633660816	16226687.58375949
Prevalence	Global	Female	65-69 years	Ischemic heart disease	Number	2014	12047670.09723753	14057297.277187604	10346527.54644477
Prevalence	Global	Both	65-69 years	Ischemic heart disease	Number	2014	30714265.57406117	35600601.74459399	26569270.63437324
Prevalence	Global	Male	65-69 years	Ischemic heart disease	Percent	2014	0.183221934600399	0.2115714599104209	0.1592831785419636
Prevalence	Global	Female	65-69 years	Ischemic heart disease	Percent	2014	0.1103374780718168	0.1287452265602461	0.0947617970890851
Prevalence	Global	Both	65-69 years	Ischemic heart disease	Percent	2014	0.1455176661711101	0.168649746411686	0.1258863062864418
Prevalence	Global	Male	65-69 years	Ischemic heart disease	Rate	2014	18315.37190188712	21150.673084296788	15921.372389586979
Prevalence	Global	Female	65-69 years	Ischemic heart disease	Rate	2014	11031.31152440682	12871.403699160799	9473.67977704332
Prevalence	Global	Both	65-69 years	Ischemic heart disease	Rate	2014	14547.489279450901	16861.85108260764	12584.25596354793
Prevalence	Global	Male	65-69 years	Ischemic heart disease	Number	2015	19486835.812882964	22531717.2128569	16922934.399118535
Prevalence	Global	Female	65-69 years	Ischemic heart disease	Number	2015	12673732.05774776	14800510.786686204	10874923.256379794
Prevalence	Global	Both	65-69 years	Ischemic heart disease	Number	2015	32160567.870630745	37319520.594008	27792254.68733532
Prevalence	Global	Male	65-69 years	Ischemic heart disease	Percent	2015	0.1831131609795355	0.2117115080136848	0.1590307665353795
Prevalence	Global	Female	65-69 years	Ischemic heart disease	Percent	2015	0.1106995883744138	0.1292788387456853	0.0949918781713247
Prevalence	Global	Both	65-69 years	Ischemic heart disease	Percent	2015	0.1455840294147873	0.1689191496349602	0.1258163443182553
Prevalence	Global	Male	65-69 years	Ischemic heart disease	Rate	2015	18304.51938616109	21164.66000363051	15896.17646260497
Prevalence	Global	Female	65-69 years	Ischemic heart disease	Rate	2015	11067.51508266334	12924.75457240182	9496.67995302233
Prevalence	Global	Both	65-69 years	Ischemic heart disease	Rate	2015	14554.13405215294	16888.79710309115	12577.271706089472
Prevalence	Global	Male	65-69 years	Ischemic heart disease	Number	2016	20529526.56567172	23892270.673537977	17777946.900811598
Prevalence	Global	Female	65-69 years	Ischemic heart disease	Number	2016	13493967.703663372	15853003.193025865	11556657.503177283
Prevalence	Global	Both	65-69 years	Ischemic heart disease	Number	2016	34023494.26933511	39668576.16790517	29320873.933391843
Prevalence	Global	Male	65-69 years	Ischemic heart disease	Percent	2016	0.1833023001650638	0.2133137384038797	0.1587432052333589
Prevalence	Global	Female	65-69 years	Ischemic heart disease	Percent	2016	0.1115654740171241	0.1310633149648993	0.0955521075758136
Prevalence	Global	Both	65-69 years	Ischemic heart disease	Percent	2016	0.1460553605045097	0.1702700889958121	0.1258745534060662
Prevalence	Global	Male	65-69 years	Ischemic heart disease	Rate	2016	18323.51735817668	21324.91633513249	15867.6098831462
Prevalence	Global	Female	65-69 years	Ischemic heart disease	Rate	2016	11154.097886252359	13104.07385650377	9552.719545440801
Prevalence	Global	Both	65-69 years	Ischemic heart disease	Rate	2016	14601.2994148359	17023.90569888771	12583.15374714386
Prevalence	Global	Male	65-69 years	Ischemic heart disease	Number	2017	21347414.989200715	24981950.21092499	18421978.193030037
Prevalence	Global	Female	65-69 years	Ischemic heart disease	Number	2017	14195980.974049006	16835918.359855033	12114129.88872332
Prevalence	Global	Both	65-69 years	Ischemic heart disease	Number	2017	35543395.963249736	41695472.48690397	30519695.30816316
Prevalence	Global	Male	65-69 years	Ischemic heart disease	Percent	2017	0.1840080529397008	0.2153338634727948	0.1587887730180133
Prevalence	Global	Female	65-69 years	Ischemic heart disease	Percent	2017	0.1129843432680029	0.1339943287812258	0.096418698221765
Prevalence	Global	Both	65-69 years	Ischemic heart disease	Percent	2017	0.1470807620897344	0.1725378976315397	0.1262944047011512
Prevalence	Global	Male	65-69 years	Ischemic heart disease	Rate	2017	18394.272460670298	21526.01610129937	15873.53252459579
Prevalence	Global	Female	65-69 years	Ischemic heart disease	Rate	2017	11296.0041611368	13396.65108012882	9639.436815372119
Prevalence	Global	Both	65-69 years	Ischemic heart disease	Rate	2017	14703.92448268327	17248.97303991827	12625.673008559199
Prevalence	Global	Male	65-69 years	Ischemic heart disease	Number	2018	22220001.120933723	26090143.119087867	19095469.733904008
Prevalence	Global	Female	65-69 years	Ischemic heart disease	Number	2018	14961897.837333772	17781406.738519233	12701519.272386985
Prevalence	Global	Both	65-69 years	Ischemic heart disease	Number	2018	37181898.95826747	43795588.09391803	31848392.623341925
Prevalence	Global	Male	65-69 years	Ischemic heart disease	Percent	2018	0.1845884193183635	0.2167355874632934	0.1586288829502906
Prevalence	Global	Female	65-69 years	Ischemic heart disease	Percent	2018	0.1143890001906467	0.1359491201159245	0.0971132135952858
Prevalence	Global	Both	65-69 years	Ischemic heart disease	Percent	2018	0.1480322477033567	0.1743701444514993	0.126796811624768
Prevalence	Global	Male	65-69 years	Ischemic heart disease	Rate	2018	18452.51190863135	21666.45599982919	15857.75719578213
Prevalence	Global	Female	65-69 years	Ischemic heart disease	Rate	2018	11436.5101897272	13591.67410202003	9708.731884347351
Prevalence	Global	Both	65-69 years	Ischemic heart disease	Rate	2018	14799.181305262478	17431.56930472946	12676.33310614491
Prevalence	Global	Male	65-69 years	Ischemic heart disease	Number	2019	22966013.70666708	26950032.53848901	19690121.1088062
Prevalence	Global	Female	65-69 years	Ischemic heart disease	Number	2019	15581531.0828287	18575892.105806246	13159144.917136434
Prevalence	Global	Both	65-69 years	Ischemic heart disease	Number	2019	38547544.7894958	45488033.90335563	32952596.60120585
Prevalence	Global	Male	65-69 years	Ischemic heart disease	Percent	2019	0.1853157441504706	0.2174782058317665	0.1588783067280644
Prevalence	Global	Female	65-69 years	Ischemic heart disease	Percent	2019	0.1153837701772337	0.137559140239659	0.097447671681528
Prevalence	Global	Both	65-69 years	Ischemic heart disease	Percent	2019	0.1488494448897916	0.1756486892753866	0.1272420918475323
Prevalence	Global	Male	65-69 years	Ischemic heart disease	Rate	2019	18525.39939739917	21739.0846720376	15882.91996960282
Prevalence	Global	Female	65-69 years	Ischemic heart disease	Rate	2019	11536.0424783486	13752.9668468818	9742.58909062691
Prevalence	Global	Both	65-69 years	Ischemic heart disease	Rate	2019	14881.000462577982	17560.32601438353	12721.11123921216
Prevalence	Global	Male	65-69 years	Ischemic heart disease	Number	2020	23930725.275143627	28057167.53089128	20538574.471623853
Prevalence	Global	Female	65-69 years	Ischemic heart disease	Number	2020	16312492.904940084	19423040.24902597	13786044.363891495
Prevalence	Global	Both	65-69 years	Ischemic heart disease	Number	2020	40243218.18008369	47504743.83258553	34381100.66651857
Prevalence	Global	Male	65-69 years	Ischemic heart disease	Percent	2020	0.1856844914596665	0.2177040541060453	0.15936043429641
Prevalence	Global	Female	65-69 years	Ischemic heart disease	Percent	2020	0.1160111939508919	0.1381336836483311	0.0980496085280257
Prevalence	Global	Both	65-69 years	Ischemic heart disease	Percent	2020	0.1493311375750845	0.1762674189133891	0.1275755572501805
Prevalence	Global	Male	65-69 years	Ischemic heart disease	Rate	2020	18562.53876536337	21763.32952513651	15931.32178115868
Prevalence	Global	Female	65-69 years	Ischemic heart disease	Rate	2020	11598.931826927519	13810.67388246314	9802.5108529764
Prevalence	Global	Both	65-69 years	Ischemic heart disease	Rate	2020	14929.37137504239	17623.24174918778	12754.651425645641
Prevalence	Global	Male	65-69 years	Ischemic heart disease	Number	2021	24564753.68781217	29776206.894525893	20220375.984503165
Prevalence	Global	Female	65-69 years	Ischemic heart disease	Number	2021	17121836.5766665	20966214.2307336	13991376.814558968
Prevalence	Global	Both	65-69 years	Ischemic heart disease	Number	2021	41686590.264478646	50919326.035363816	34288995.12432126
Prevalence	Global	Male	65-69 years	Ischemic heart disease	Percent	2021	0.1863904857212147	0.2259280022749549	0.1534227769150454
Prevalence	Global	Female	65-69 years	Ischemic heart disease	Percent	2021	0.1189158234836605	0.1456129405691607	0.0971778129840563
Prevalence	Global	Both	65-69 years	Ischemic heart disease	Percent	2021	0.1511617555623199	0.1846323780560866	0.1243428631756745
Prevalence	Global	Male	65-69 years	Ischemic heart disease	Rate	2021	18633.20231928726	22586.2670726446	15337.843866850559
Prevalence	Global	Female	65-69 years	Ischemic heart disease	Rate	2021	11889.42764135493	14558.968945490642	9715.63193555589
Prevalence	Global	Both	65-69 years	Ischemic heart disease	Rate	2021	15112.479719484229	18459.58801516443	12430.65791973281
Prevalence	Global	Male	70-74 years	Ischemic heart disease	Number	1990	9286531.365380798	10891390.80901843	7838359.325223838
Prevalence	Global	Female	70-74 years	Ischemic heart disease	Number	1990	7136986.384117615	8564176.228949443	5937894.956094453
Prevalence	Global	Both	70-74 years	Ischemic heart disease	Number	1990	16423517.749498423	19473377.664682318	13803856.373537043
Prevalence	Global	Male	70-74 years	Ischemic heart disease	Percent	1990	0.2468837127509188	0.2895517912410262	0.2083827998141201
Prevalence	Global	Female	70-74 years	Ischemic heart disease	Percent	1990	0.1517248881285604	0.182063797563411	0.1262312620508406
Prevalence	Global	Both	70-74 years	Ischemic heart disease	Percent	1990	0.1940075856264523	0.2300330315569826	0.1630605493077925
Prevalence	Global	Male	70-74 years	Ischemic heart disease	Rate	1990	24686.06738681464	28952.210127654842	20836.44138928808
Prevalence	Global	Female	70-74 years	Ischemic heart disease	Rate	1990	15171.31285147279	18205.134477162428	12622.367090199928
Prevalence	Global	Both	70-74 years	Ischemic heart disease	Rate	1990	19399.11856900333	23001.54985174786	16304.82887917942
Prevalence	Global	Male	70-74 years	Ischemic heart disease	Number	1991	9620191.062281303	11221212.514895156	8185440.978918217
Prevalence	Global	Female	70-74 years	Ischemic heart disease	Number	1991	7354492.997936698	8754808.237723026	6156285.913858224
Prevalence	Global	Both	70-74 years	Ischemic heart disease	Number	1991	16974684.06021799	19952199.69198552	14339440.469202492
Prevalence	Global	Male	70-74 years	Ischemic heart disease	Percent	1991	0.2465659323306137	0.2875888857639	0.2097916405020914
Prevalence	Global	Female	70-74 years	Ischemic heart disease	Percent	1991	0.1510013030584551	0.1797513175693625	0.1263976720206248
Prevalence	Global	Both	70-74 years	Ischemic heart disease	Percent	1991	0.193506453865049	0.227443881338921	0.1634640321660037
Prevalence	Global	Male	70-74 years	Ischemic heart disease	Rate	1991	24654.17113110872	28757.193266716702	20977.2614048254
Prevalence	Global	Female	70-74 years	Ischemic heart disease	Rate	1991	15098.90914820001	17973.78204430656	12638.96800632848
Prevalence	Global	Both	70-74 years	Ischemic heart disease	Rate	1991	19348.93104070723	22742.911419212	16345.09625137391
Prevalence	Global	Male	70-74 years	Ischemic heart disease	Number	1992	10008533.430024924	11634494.723212495	8558859.391565058
Prevalence	Global	Female	70-74 years	Ischemic heart disease	Number	1992	7629537.315900372	9023398.761340154	6419959.530573493
Prevalence	Global	Both	70-74 years	Ischemic heart disease	Number	1992	17638070.745925315	20650471.309185613	14993717.107055431
Prevalence	Global	Male	70-74 years	Ischemic heart disease	Percent	1992	0.2461971582253877	0.2861838156498657	0.210538799254408
Prevalence	Global	Female	70-74 years	Ischemic heart disease	Percent	1992	0.1503538382737541	0.177821948163279	0.126514654289688
Prevalence	Global	Both	70-74 years	Ischemic heart disease	Percent	1992	0.1929843152117106	0.2259436531880951	0.1640503353718654
Prevalence	Global	Male	70-74 years	Ischemic heart disease	Rate	1992	24617.179132812213	28616.424446550198	21051.53330283519
Prevalence	Global	Female	70-74 years	Ischemic heart disease	Rate	1992	15034.11633373425	17780.74096589592	12650.62538449849
Prevalence	Global	Both	70-74 years	Ischemic heart disease	Rate	1992	19296.64382381027	22592.311562148858	16403.63182445333
Prevalence	Global	Male	70-74 years	Ischemic heart disease	Number	1993	10410703.86188016	12064493.939079896	8939332.813581025
Prevalence	Global	Female	70-74 years	Ischemic heart disease	Number	1993	7954615.584996934	9384541.217937596	6725434.441149084
Prevalence	Global	Both	70-74 years	Ischemic heart disease	Number	1993	18365319.446877085	21478903.18342969	15708129.197987225
Prevalence	Global	Male	70-74 years	Ischemic heart disease	Percent	1993	0.2457367632823109	0.2847647358299581	0.2110070017119503
Prevalence	Global	Female	70-74 years	Ischemic heart disease	Percent	1993	0.1500430114436081	0.1770108076299856	0.1268567672706625
Prevalence	Global	Both	70-74 years	Ischemic heart disease	Percent	1993	0.1925472670812853	0.2251837520698809	0.1646870078078258
Prevalence	Global	Male	70-74 years	Ischemic heart disease	Rate	1993	24571.04134765155	28474.26872846305	21098.35406875644
Prevalence	Global	Female	70-74 years	Ischemic heart disease	Rate	1993	15002.98973928132	17699.93459723357	12684.6637445407
Prevalence	Global	Both	70-74 years	Ischemic heart disease	Rate	1993	19252.87422862101	22516.93049802177	16467.26792259544
Prevalence	Global	Male	70-74 years	Ischemic heart disease	Number	1994	10801630.002993612	12493092.369220888	9305344.652190952
Prevalence	Global	Female	70-74 years	Ischemic heart disease	Number	1994	8249367.977624275	9720463.026626108	7007782.62122106
Prevalence	Global	Both	70-74 years	Ischemic heart disease	Number	1994	19050997.98061788	22196097.52071871	16367482.63996234
Prevalence	Global	Male	70-74 years	Ischemic heart disease	Percent	1994	0.2448959867089574	0.2832425146536341	0.2109727210401995
Prevalence	Global	Female	70-74 years	Ischemic heart disease	Percent	1994	0.1497413787132257	0.1764439220094841	0.1272033481106393
Prevalence	Global	Both	70-74 years	Ischemic heart disease	Percent	1994	0.1920506450545369	0.2237585258654237	0.1649950380548966
Prevalence	Global	Male	70-74 years	Ischemic heart disease	Rate	1994	24486.88799477729	28321.369410795884	21094.86551454267
Prevalence	Global	Female	70-74 years	Ischemic heart disease	Rate	1994	14972.79168815246	17642.86287202034	12719.28584929189
Prevalence	Global	Both	70-74 years	Ischemic heart disease	Rate	1994	19203.16043235303	22373.380234261618	16498.21155451908
Prevalence	Global	Male	70-74 years	Ischemic heart disease	Number	1995	11187238.7114755	12928352.910638638	9667660.330448853
Prevalence	Global	Female	70-74 years	Ischemic heart disease	Number	1995	8555628.077778265	10066302.236387352	7295188.4816668285
Prevalence	Global	Both	70-74 years	Ischemic heart disease	Number	1995	19742866.78925377	22951056.011231147	16994725.21633071
Prevalence	Global	Male	70-74 years	Ischemic heart disease	Percent	1995	0.2444872906362655	0.2825304032371484	0.2112844651777735
Prevalence	Global	Female	70-74 years	Ischemic heart disease	Percent	1995	0.1502958799892262	0.1768330905731244	0.1281529162680274
Prevalence	Global	Both	70-74 years	Ischemic heart disease	Percent	1995	0.192269707234992	0.223510986101052	0.1655045583693558
Prevalence	Global	Male	70-74 years	Ischemic heart disease	Rate	1995	24445.97455917235	28250.598248277693	21125.4434253242
Prevalence	Global	Female	70-74 years	Ischemic heart disease	Rate	1995	15028.220245125101	17681.76522952698	12814.219860368059
Prevalence	Global	Both	70-74 years	Ischemic heart disease	Rate	1995	19225.03537092549	22349.07768593057	16548.97421386424
Prevalence	Global	Male	70-74 years	Ischemic heart disease	Number	1996	11582226.407359064	13369160.594715197	10017568.39679791
Prevalence	Global	Female	70-74 years	Ischemic heart disease	Number	1996	8848399.313504206	10396951.80191901	7548702.356208438
Prevalence	Global	Both	70-74 years	Ischemic heart disease	Number	1996	20430625.720863283	23724540.48605399	17605241.07748021
Prevalence	Global	Male	70-74 years	Ischemic heart disease	Percent	1996	0.2443406220006481	0.2820397539321189	0.2113380691475121
Prevalence	Global	Female	70-74 years	Ischemic heart disease	Percent	1996	0.151105983498615	0.1775502244288203	0.1289098026006005
Prevalence	Global	Both	70-74 years	Ischemic heart disease	Percent	1996	0.1928153515375871	0.2238995056739922	0.1661488046110833
Prevalence	Global	Male	70-74 years	Ischemic heart disease	Rate	1996	24431.2894948043	28200.60852760458	21130.83486096155
Prevalence	Global	Female	70-74 years	Ischemic heart disease	Rate	1996	15109.21990242855	17753.47444485226	12889.90243736694
Prevalence	Global	Both	70-74 years	Ischemic heart disease	Rate	1996	19279.58423264282	22387.92305878999	16613.37899909026
Prevalence	Global	Male	70-74 years	Ischemic heart disease	Number	1997	12039278.764444051	13897876.399830967	10414784.282365594
Prevalence	Global	Female	70-74 years	Ischemic heart disease	Number	1997	9160639.167914486	10759985.422953332	7813418.288445216
Prevalence	Global	Both	70-74 years	Ischemic heart disease	Number	1997	21199917.93235852	24606382.13583238	18275274.269667685
Prevalence	Global	Male	70-74 years	Ischemic heart disease	Percent	1997	0.2448109485114369	0.2826060765057547	0.2117831393061492
Prevalence	Global	Female	70-74 years	Ischemic heart disease	Percent	1997	0.1522837539720001	0.1788700159562959	0.1298877395840398
Prevalence	Global	Both	70-74 years	Ischemic heart disease	Percent	1997	0.1939024107852651	0.2250593576098704	0.1671518006858299
Prevalence	Global	Male	70-74 years	Ischemic heart disease	Rate	1997	24478.31141191532	28257.219816529512	21175.38250751175
Prevalence	Global	Female	70-74 years	Ischemic heart disease	Rate	1997	15226.9931506022	17885.45769925682	12987.616320230089
Prevalence	Global	Both	70-74 years	Ischemic heart disease	Rate	1997	19388.28104870598	22503.64619162938	16713.56252005462
Prevalence	Global	Male	70-74 years	Ischemic heart disease	Number	1998	12536430.165689772	14478275.695095506	10843231.451470718
Prevalence	Global	Female	70-74 years	Ischemic heart disease	Number	1998	9450210.880696084	11102409.83142274	8062155.579185213
Prevalence	Global	Both	70-74 years	Ischemic heart disease	Number	1998	21986641.04638587	25522254.76773946	18956428.3825242
Prevalence	Global	Male	70-74 years	Ischemic heart disease	Percent	1998	0.24543156520263	0.2834498575712679	0.2122832244957078
Prevalence	Global	Female	70-74 years	Ischemic heart disease	Percent	1998	0.1532151149511493	0.1800011504423706	0.1307104111771646
Prevalence	Global	Both	70-74 years	Ischemic heart disease	Percent	1998	0.1949887833752846	0.2263420019409681	0.1681144279948491
Prevalence	Global	Male	70-74 years	Ischemic heart disease	Rate	1998	24540.367768609518	28341.577747177987	21225.889994386922
Prevalence	Global	Female	70-74 years	Ischemic heart disease	Rate	1998	15320.131718947849	17998.58047216502	13069.8972722469
Prevalence	Global	Both	70-74 years	Ischemic heart disease	Rate	1998	19496.91412963041	22632.16143618092	16809.83719153937
Prevalence	Global	Male	70-74 years	Ischemic heart disease	Number	1999	13024226.38353192	15048812.084810032	11262999.548765335
Prevalence	Global	Female	70-74 years	Ischemic heart disease	Number	1999	9734946.968829883	11440213.236996328	8307254.277119309
Prevalence	Global	Both	70-74 years	Ischemic heart disease	Number	1999	22759173.35236182	26410184.10211014	19625605.069323525
Prevalence	Global	Male	70-74 years	Ischemic heart disease	Percent	1999	0.24603871007014	0.2842868414115669	0.2127633208177282
Prevalence	Global	Female	70-74 years	Ischemic heart disease	Percent	1999	0.1540673174814772	0.1810543058581224	0.1314719189254004
Prevalence	Global	Both	70-74 years	Ischemic heart disease	Percent	1999	0.195993638039802	0.2274321617420197	0.1690074837448675
Prevalence	Global	Male	70-74 years	Ischemic heart disease	Rate	1999	24601.07728660045	28425.25753683522	21274.34783600428
Prevalence	Global	Female	70-74 years	Ischemic heart disease	Rate	1999	15405.35284368276	18103.90155048601	13146.05859805706
Prevalence	Global	Both	70-74 years	Ischemic heart disease	Rate	1999	19597.39476579244	22741.19519514965	16899.15200813557
Prevalence	Global	Male	70-74 years	Ischemic heart disease	Number	2000	13446636.27613723	15537197.432647496	11627652.274405502
Prevalence	Global	Female	70-74 years	Ischemic heart disease	Number	2000	9966590.423832657	11711821.81421591	8510535.481783502
Prevalence	Global	Both	70-74 years	Ischemic heart disease	Number	2000	23413226.69996992	27160351.29677427	20198191.826228857
Prevalence	Global	Male	70-74 years	Ischemic heart disease	Percent	2000	0.2462281305548826	0.2845096745876414	0.2129153923476969
Prevalence	Global	Female	70-74 years	Ischemic heart disease	Percent	2000	0.1545315853018139	0.1815903698267587	0.1319550013200601
Prevalence	Global	Both	70-74 years	Ischemic heart disease	Percent	2000	0.1965747535247546	0.2280355182568521	0.1695805731211993
Prevalence	Global	Male	70-74 years	Ischemic heart disease	Rate	2000	24620.00573860412	28447.70112748925	21289.552260023913
Prevalence	Global	Female	70-74 years	Ischemic heart disease	Rate	2000	15451.778294591059	18157.51088419143	13194.37258285566
Prevalence	Global	Both	70-74 years	Ischemic heart disease	Rate	2000	19655.49698365677	22801.22299373164	16956.46241345593
Prevalence	Global	Male	70-74 years	Ischemic heart disease	Number	2001	13799481.637097916	15937795.576276988	11936260.835007736
Prevalence	Global	Female	70-74 years	Ischemic heart disease	Number	2001	10169360.129448472	11941715.9089126	8684701.513918998
Prevalence	Global	Both	70-74 years	Ischemic heart disease	Number	2001	23968841.766546387	27794370.878938854	20683481.43817497
Prevalence	Global	Male	70-74 years	Ischemic heart disease	Percent	2001	0.2459720249757556	0.2840869711812763	0.2127562523982328
Prevalence	Global	Female	70-74 years	Ischemic heart disease	Percent	2001	0.1546412494685784	0.1815916197853491	0.1320639477948269
Prevalence	Global	Both	70-74 years	Ischemic heart disease	Percent	2001	0.1966870865532362	0.2280794972377989	0.1697261678630003
Prevalence	Global	Male	70-74 years	Ischemic heart disease	Rate	2001	24594.34796099024	28405.392350413127	21273.59273699923
Prevalence	Global	Female	70-74 years	Ischemic heart disease	Rate	2001	15462.7258788927	18157.6301038266	13205.27124030732
Prevalence	Global	Both	70-74 years	Ischemic heart disease	Rate	2001	19666.6975390805	22805.58613090964	16971.02335864703
Prevalence	Global	Male	70-74 years	Ischemic heart disease	Number	2002	14028580.987267638	16199939.147696896	12136236.198270742
Prevalence	Global	Female	70-74 years	Ischemic heart disease	Number	2002	10290555.470814733	12075425.463609908	8787772.874590699
Prevalence	Global	Both	70-74 years	Ischemic heart disease	Number	2002	24319136.45808237	28198434.391746297	20989274.37684998
Prevalence	Global	Male	70-74 years	Ischemic heart disease	Percent	2002	0.2450923819251146	0.2830279347740643	0.212026968191041
Prevalence	Global	Female	70-74 years	Ischemic heart disease	Percent	2002	0.1541606887792605	0.1808979559015003	0.1316471728583218
Prevalence	Global	Both	70-74 years	Ischemic heart disease	Percent	2002	0.1961377770318791	0.2274296079729548	0.1692805231245086
Prevalence	Global	Male	70-74 years	Ischemic heart disease	Rate	2002	24506.3048396645	28299.415849528446	21200.597847417903
Prevalence	Global	Female	70-74 years	Ischemic heart disease	Rate	2002	15414.63541231325	18088.263699469022	13163.557140546358
Prevalence	Global	Both	70-74 years	Ischemic heart disease	Rate	2002	19611.7121439869	22740.09931048496	16926.407230760702
Prevalence	Global	Male	70-74 years	Ischemic heart disease	Number	2003	14196564.88835146	16393148.851858206	12282585.492167149
Prevalence	Global	Female	70-74 years	Ischemic heart disease	Number	2003	10405271.59220056	12201281.223877627	8885551.95792874
Prevalence	Global	Both	70-74 years	Ischemic heart disease	Number	2003	24601836.48055197	28535112.205930278	21235306.546648327
Prevalence	Global	Male	70-74 years	Ischemic heart disease	Percent	2003	0.2440405066551698	0.2817921201238417	0.2111345543526681
Prevalence	Global	Female	70-74 years	Ischemic heart disease	Percent	2003	0.1536445612152596	0.1801628233875734	0.1312037744429399
Prevalence	Global	Both	70-74 years	Ischemic heart disease	Percent	2003	0.1954139772717046	0.2266522138496547	0.1686693694890839
Prevalence	Global	Male	70-74 years	Ischemic heart disease	Rate	2003	24401.02419301321	28176.507829867693	21111.2806586782
Prevalence	Global	Female	70-74 years	Ischemic heart disease	Rate	2003	15362.98079526254	18014.71950626779	13119.17357229666
Prevalence	Global	Both	70-74 years	Ischemic heart disease	Rate	2003	19539.26852782362	22663.15444800239	16865.50340311436
Prevalence	Global	Male	70-74 years	Ischemic heart disease	Number	2004	14345276.948266158	16567911.658918824	12412055.028213171
Prevalence	Global	Female	70-74 years	Ischemic heart disease	Number	2004	10485976.749562684	12288346.11057986	8950084.796069045
Prevalence	Global	Both	70-74 years	Ischemic heart disease	Number	2004	24831253.697828826	28806332.915831517	21420592.237304717
Prevalence	Global	Male	70-74 years	Ischemic heart disease	Percent	2004	0.2426906527842674	0.2802935862425533	0.2099802823527451
Prevalence	Global	Female	70-74 years	Ischemic heart disease	Percent	2004	0.1527130621653454	0.1789601337294084	0.1303429161446804
Prevalence	Global	Both	70-74 years	Ischemic heart disease	Percent	2004	0.1943374795475696	0.2254435839881625	0.1676403799985014
Prevalence	Global	Male	70-74 years	Ischemic heart disease	Rate	2004	24265.94537273312	28025.67288909571	20995.77793891123
Prevalence	Global	Female	70-74 years	Ischemic heart disease	Rate	2004	15269.79866764179	17894.42944117522	13033.215327317559
Prevalence	Global	Both	70-74 years	Ischemic heart disease	Rate	2004	19431.56122791288	22542.23764201505	16762.56683059608
Prevalence	Global	Male	70-74 years	Ischemic heart disease	Number	2005	14530231.49472698	16784158.888305563	12577868.366737954
Prevalence	Global	Female	70-74 years	Ischemic heart disease	Number	2005	10622723.57627887	12440673.553717513	9066161.838242209
Prevalence	Global	Both	70-74 years	Ischemic heart disease	Number	2005	25152955.071005885	29187592.432436906	21690917.79831524
Prevalence	Global	Male	70-74 years	Ischemic heart disease	Percent	2005	0.24155039073592	0.27902029203785	0.2090899520528022
Prevalence	Global	Female	70-74 years	Ischemic heart disease	Percent	2005	0.1520831834505698	0.1781074128333976	0.1297956476103117
Prevalence	Global	Both	70-74 years	Ischemic heart disease	Percent	2005	0.1934810660949104	0.2245141636346328	0.166847334496815
Prevalence	Global	Male	70-74 years	Ischemic heart disease	Rate	2005	24151.8522125461	27898.284010778203	20906.67433981039
Prevalence	Global	Female	70-74 years	Ischemic heart disease	Rate	2005	15206.7909006179	17809.24826253453	12978.51971345427
Prevalence	Global	Both	70-74 years	Ischemic heart disease	Rate	2005	19345.88135678614	22449.04022983144	16683.12614010592
Prevalence	Global	Male	70-74 years	Ischemic heart disease	Number	2006	14804174.447817642	17092266.020690963	12808854.203452663
Prevalence	Global	Female	70-74 years	Ischemic heart disease	Number	2006	10841373.336317172	12697715.908598846	9252574.12226415
Prevalence	Global	Both	70-74 years	Ischemic heart disease	Number	2006	25645547.78413484	29749088.207560048	22115775.98229601
Prevalence	Global	Male	70-74 years	Ischemic heart disease	Percent	2006	0.2408259980786297	0.2780416039149503	0.2083676549356887
Prevalence	Global	Female	70-74 years	Ischemic heart disease	Percent	2006	0.15190836411466	0.1779172155822477	0.1296460566890582
Prevalence	Global	Both	70-74 years	Ischemic heart disease	Percent	2006	0.1930554172767774	0.2239422451909487	0.1664796479272418
Prevalence	Global	Male	70-74 years	Ischemic heart disease	Rate	2006	24079.35731098062	27800.99506509276	20833.91939188205
Prevalence	Global	Female	70-74 years	Ischemic heart disease	Rate	2006	15189.310433521468	17790.139934235467	12963.322661479271
Prevalence	Global	Both	70-74 years	Ischemic heart disease	Rate	2006	19303.29696892738	22392.01474887585	16646.45243992918
Prevalence	Global	Male	70-74 years	Ischemic heart disease	Number	2007	15158951.193043536	17494337.196109246	13117733.71130046
Prevalence	Global	Female	70-74 years	Ischemic heart disease	Number	2007	11147041.585594144	13053565.826177629	9521396.935602818
Prevalence	Global	Both	70-74 years	Ischemic heart disease	Number	2007	26305992.77863769	30502820.01742253	22691694.02282062
Prevalence	Global	Male	70-74 years	Ischemic heart disease	Percent	2007	0.2405588607688598	0.2776149432736678	0.2081667498918523
Prevalence	Global	Female	70-74 years	Ischemic heart disease	Percent	2007	0.1522090556916593	0.1782398731928434	0.1300110821561992
Prevalence	Global	Both	70-74 years	Ischemic heart disease	Percent	2007	0.1930706079907969	0.2238677936910812	0.1665395240602616
Prevalence	Global	Male	70-74 years	Ischemic heart disease	Rate	2007	24052.58139990702	27758.11888885409	20813.79864974757
Prevalence	Global	Female	70-74 years	Ischemic heart disease	Rate	2007	15219.39414278716	17822.42954347294	12999.85217065478
Prevalence	Global	Both	70-74 years	Ischemic heart disease	Rate	2007	19304.80360022415	22384.66932780109	16652.429739229112
Prevalence	Global	Male	70-74 years	Ischemic heart disease	Number	2008	15518837.950529251	17901772.39595595	13432557.213695489
Prevalence	Global	Female	70-74 years	Ischemic heart disease	Number	2008	11454531.325719958	13411856.285146974	9795562.846278816
Prevalence	Global	Both	70-74 years	Ischemic heart disease	Number	2008	26973369.276249185	31264578.55053575	23277446.86658161
Prevalence	Global	Male	70-74 years	Ischemic heart disease	Percent	2008	0.2404554829163715	0.2773731124161273	0.2081296477296578
Prevalence	Global	Female	70-74 years	Ischemic heart disease	Percent	2008	0.1525873211327638	0.1786591652822875	0.1304876789397335
Prevalence	Global	Both	70-74 years	Ischemic heart disease	Percent	2008	0.1932078561856074	0.2239403093416939	0.1667300528636026
Prevalence	Global	Male	70-74 years	Ischemic heart disease	Rate	2008	24042.1928762231	27733.89774040015	20810.07175808256
Prevalence	Global	Female	70-74 years	Ischemic heart disease	Rate	2008	15257.246225673398	17864.37069025793	13047.52765651375
Prevalence	Global	Both	70-74 years	Ischemic heart disease	Rate	2008	19318.527540436	22391.923514741462	16671.48044271404
Prevalence	Global	Male	70-74 years	Ischemic heart disease	Number	2009	15867465.427306447	18296294.41049368	13738395.735198995
Prevalence	Global	Female	70-74 years	Ischemic heart disease	Number	2009	11750755.985827863	13757037.558859106	10057162.501625486
Prevalence	Global	Both	70-74 years	Ischemic heart disease	Number	2009	27618221.413134325	31999394.700360112	23846227.10173535
Prevalence	Global	Male	70-74 years	Ischemic heart disease	Percent	2009	0.2405251736402727	0.2773375354702969	0.2082515985114227
Prevalence	Global	Female	70-74 years	Ischemic heart disease	Percent	2009	0.1531203703770621	0.1792616115019853	0.131053155740697
Prevalence	Global	Both	70-74 years	Ischemic heart disease	Percent	2009	0.1935241255959567	0.2242183989303727	0.1670890986885678
Prevalence	Global	Male	70-74 years	Ischemic heart disease	Rate	2009	24049.13254815845	27730.327280932772	20822.26059029401
Prevalence	Global	Female	70-74 years	Ischemic heart disease	Rate	2009	15310.57540649774	17924.64767109149	13103.91816852029
Prevalence	Global	Both	70-74 years	Ischemic heart disease	Rate	2009	19350.16025157522	22419.74260916407	16707.387087373958
Prevalence	Global	Male	70-74 years	Ischemic heart disease	Number	2010	16183293.981406689	18655095.88119715	14015500.160420991
Prevalence	Global	Female	70-74 years	Ischemic heart disease	Number	2010	12010592.508349746	14060614.364390325	10286541.690134786
Prevalence	Global	Both	70-74 years	Ischemic heart disease	Number	2010	28193886.489756454	32655651.919485323	24337364.82398206
Prevalence	Global	Male	70-74 years	Ischemic heart disease	Percent	2010	0.2402658530508994	0.2769586200007507	0.2080811103328489
Prevalence	Global	Female	70-74 years	Ischemic heart disease	Percent	2010	0.153285916281367	0.179451281710897	0.1312839790586291
Prevalence	Global	Both	70-74 years	Ischemic heart disease	Percent	2010	0.1934931982257221	0.2241085369928652	0.1670220319143663
Prevalence	Global	Male	70-74 years	Ischemic heart disease	Rate	2010	24023.18864345874	27692.43937795999	20805.2207834238
Prevalence	Global	Female	70-74 years	Ischemic heart disease	Rate	2010	15327.140808771612	17943.24601979674	13127.01873869986
Prevalence	Global	Both	70-74 years	Ischemic heart disease	Rate	2010	19347.070521711772	22408.80131401183	16700.66713694411
Prevalence	Global	Male	70-74 years	Ischemic heart disease	Number	2011	16434237.160659743	18953429.90971931	14234119.38318904
Prevalence	Global	Female	70-74 years	Ischemic heart disease	Number	2011	12160672.527003909	14238584.851005226	10415518.150499703
Prevalence	Global	Both	70-74 years	Ischemic heart disease	Number	2011	28594909.687663656	33134341.32210953	24691443.767377164
Prevalence	Global	Male	70-74 years	Ischemic heart disease	Percent	2011	0.2393858141674276	0.2760760098102568	0.2073374802033064
Prevalence	Global	Female	70-74 years	Ischemic heart disease	Percent	2011	0.1527116990021355	0.178807747762718	0.130797638042312
Prevalence	Global	Both	70-74 years	Ischemic heart disease	Percent	2011	0.1928397874445209	0.2234478897628732	0.1665112248658311
Prevalence	Global	Male	70-74 years	Ischemic heart disease	Rate	2011	23935.170700341172	27604.17631869394	20730.87262128737
Prevalence	Global	Female	70-74 years	Ischemic heart disease	Rate	2011	15269.717400369129	17878.87687734602	13078.39006299845
Prevalence	Global	Both	70-74 years	Ischemic heart disease	Rate	2011	19281.72167829943	22342.6880638941	16649.5908453015
Prevalence	Global	Male	70-74 years	Ischemic heart disease	Number	2012	16617103.809538525	19170066.04111405	14395621.180118011
Prevalence	Global	Female	70-74 years	Ischemic heart disease	Number	2012	12218947.119920732	14308645.460705986	10466994.7787495
Prevalence	Global	Both	70-74 years	Ischemic heart disease	Number	2012	28836050.929459203	33431214.712042607	24911069.659529436
Prevalence	Global	Male	70-74 years	Ischemic heart disease	Percent	2012	0.2381396588284322	0.2747286588791955	0.2063026015617139
Prevalence	Global	Female	70-74 years	Ischemic heart disease	Percent	2012	0.1516991250887797	0.177644781879166	0.1299497303270225
Prevalence	Global	Both	70-74 years	Ischemic heart disease	Percent	2012	0.1918233592180434	0.222386214285734	0.1657092760539175
Prevalence	Global	Male	70-74 years	Ischemic heart disease	Rate	2012	23810.552516097618	27468.67742061016	20627.40282781963
Prevalence	Global	Female	70-74 years	Ischemic heart disease	Rate	2012	15168.465655130889	17762.59403629953	12993.61141804549
Prevalence	Global	Both	70-74 years	Ischemic heart disease	Rate	2012	19180.079318248718	22236.51745694863	16569.40796577908
Prevalence	Global	Male	70-74 years	Ischemic heart disease	Number	2013	16794294.491272446	19379168.591189343	14549390.370552707
Prevalence	Global	Female	70-74 years	Ischemic heart disease	Number	2013	12195667.593050469	14283839.555435184	10446699.312972218
Prevalence	Global	Both	70-74 years	Ischemic heart disease	Number	2013	28989962.08432293	33623316.86012482	25042842.68290729
Prevalence	Global	Male	70-74 years	Ischemic heart disease	Percent	2013	0.2364041395947422	0.2727922463461615	0.2048025925543815
Prevalence	Global	Female	70-74 years	Ischemic heart disease	Percent	2013	0.1499898196699226	0.175668258557637	0.1284810605933326
Prevalence	Global	Both	70-74 years	Ischemic heart disease	Percent	2013	0.1902845538779057	0.2206876197562083	0.1643720508597901
Prevalence	Global	Male	70-74 years	Ischemic heart disease	Rate	2013	23637.00331961314	27275.064907271302	20477.42991917995
Prevalence	Global	Female	70-74 years	Ischemic heart disease	Rate	2013	14997.54717081018	17565.4637910101	12846.76419147813
Prevalence	Global	Both	70-74 years	Ischemic heart disease	Rate	2013	19026.20376125646	22067.08914793553	16435.69682016757
Prevalence	Global	Male	70-74 years	Ischemic heart disease	Number	2014	16989418.47020578	19617892.706826992	14711417.347787475
Prevalence	Global	Female	70-74 years	Ischemic heart disease	Number	2014	12201958.401524818	14288303.83642558	10446980.504521918
Prevalence	Global	Both	70-74 years	Ischemic heart disease	Number	2014	29191376.871730592	33878268.48845573	25201493.03569111
Prevalence	Global	Male	70-74 years	Ischemic heart disease	Percent	2014	0.2347832201655878	0.2711092257752059	0.2033011792996634
Prevalence	Global	Female	70-74 years	Ischemic heart disease	Percent	2014	0.1482872156634241	0.1736391055121299	0.1269593128222911
Prevalence	Global	Both	70-74 years	Ischemic heart disease	Percent	2014	0.1887599780143743	0.2190633667348211	0.1629558158573334
Prevalence	Global	Male	70-74 years	Ischemic heart disease	Rate	2014	23474.92102539157	27106.78313004031	20327.32085659809
Prevalence	Global	Female	70-74 years	Ischemic heart disease	Rate	2014	14827.29588559039	17362.53326838286	12694.72210560755
Prevalence	Global	Both	70-74 years	Ischemic heart disease	Rate	2014	18873.75269791649	21904.07338764297	16294.08401199886
Prevalence	Global	Male	70-74 years	Ischemic heart disease	Number	2015	17256197.278948527	19953259.288083017	14922577.297320971
Prevalence	Global	Female	70-74 years	Ischemic heart disease	Number	2015	12275385.044945749	14384899.838236462	10503429.406756882
Prevalence	Global	Both	70-74 years	Ischemic heart disease	Number	2015	29531582.323894314	34320817.99106397	25464888.596391503
Prevalence	Global	Male	70-74 years	Ischemic heart disease	Percent	2015	0.2342332895069223	0.2708357835658997	0.2025553190279489
Prevalence	Global	Female	70-74 years	Ischemic heart disease	Percent	2015	0.1475898432199049	0.1729504934202436	0.1262852286056549
Prevalence	Global	Both	70-74 years	Ischemic heart disease	Percent	2015	0.1882872093034832	0.2188201098381504	0.1623569338469279
Prevalence	Global	Male	70-74 years	Ischemic heart disease	Rate	2015	23419.976182217968	27080.407677919084	20252.80536789617
Prevalence	Global	Female	70-74 years	Ischemic heart disease	Rate	2015	14757.5818969999	17293.66017160671	12627.32037341616
Prevalence	Global	Both	70-74 years	Ischemic heart disease	Rate	2015	18826.50619332998	21879.66379119881	16233.972078242601
Prevalence	Global	Male	70-74 years	Ischemic heart disease	Number	2016	17726888.871542092	20527296.431035187	15252594.861228738
Prevalence	Global	Female	70-74 years	Ischemic heart disease	Number	2016	12588112.10914708	14784319.796697576	10713151.78932927
Prevalence	Global	Both	70-74 years	Ischemic heart disease	Number	2016	30315000.98068915	35317207.846241176	26046895.801945813
Prevalence	Global	Male	70-74 years	Ischemic heart disease	Percent	2016	0.2344082006044266	0.2714410667083163	0.2016912145705519
Prevalence	Global	Female	70-74 years	Ischemic heart disease	Percent	2016	0.1481187082443551	0.1739629163532725	0.1260569879435743
Prevalence	Global	Both	70-74 years	Ischemic heart disease	Percent	2016	0.1887483765027376	0.2198982231180477	0.1621742124891523
Prevalence	Global	Male	70-74 years	Ischemic heart disease	Rate	2016	23437.55367716009	27140.104247041058	20166.17317153221
Prevalence	Global	Female	70-74 years	Ischemic heart disease	Rate	2016	14810.492194742512	17394.431433007197	12604.51524273114
Prevalence	Global	Both	70-74 years	Ischemic heart disease	Rate	2016	18872.66959566246	21986.80432661146	16215.55146166436
Prevalence	Global	Male	70-74 years	Ischemic heart disease	Number	2017	18566870.075196013	21586015.63173885	15897182.930367544
Prevalence	Global	Female	70-74 years	Ischemic heart disease	Number	2017	13225856.843352322	15577398.488972008	11169258.397396792
Prevalence	Global	Both	70-74 years	Ischemic heart disease	Number	2017	31792726.918548327	37124698.34268919	27103967.181803137
Prevalence	Global	Male	70-74 years	Ischemic heart disease	Percent	2017	0.2337758178145614	0.2717779840953779	0.2001600988927032
Prevalence	Global	Female	70-74 years	Ischemic heart disease	Percent	2017	0.1484968179536206	0.1748979115972824	0.1254060619821358
Prevalence	Global	Both	70-74 years	Ischemic heart disease	Percent	2017	0.1886958720650918	0.2203470176751271	0.1608685171319213
Prevalence	Global	Male	70-74 years	Ischemic heart disease	Rate	2017	23374.378429230248	27175.2695	20013.43081888223
Prevalence	Global	Female	70-74 years	Ischemic heart disease	Rate	2017	14848.290287036669	17488.29867286513	12539.40617532296
Prevalence	Global	Both	70-74 years	Ischemic heart disease	Rate	2017	18867.433642822252	22031.698768243423	16084.88329956857
Prevalence	Global	Male	70-74 years	Ischemic heart disease	Number	2018	19458390.399452705	22718180.831757963	16571200.280158436
Prevalence	Global	Female	70-74 years	Ischemic heart disease	Number	2018	13956025.120664785	16573283.576828524	11693908.719945569
Prevalence	Global	Both	70-74 years	Ischemic heart disease	Number	2018	33414415.520117477	39175883.75194957	28290711.67836169
Prevalence	Global	Male	70-74 years	Ischemic heart disease	Percent	2018	0.2337399403528851	0.2728967090617263	0.1990575587971982
Prevalence	Global	Female	70-74 years	Ischemic heart disease	Percent	2018	0.1494415296255409	0.177466699497604	0.1252191305904694
Prevalence	Global	Both	70-74 years	Ischemic heart disease	Percent	2018	0.1891711491254397	0.221790232446576	0.1601644202857026
Prevalence	Global	Male	70-74 years	Ischemic heart disease	Rate	2018	23370.84149365357	27286.070036815963	19903.13109958278
Prevalence	Global	Female	70-74 years	Ischemic heart disease	Rate	2018	14942.73844368621	17745.04126356806	12520.68679123762
Prevalence	Global	Both	70-74 years	Ischemic heart disease	Rate	2018	18914.96572008392	22176.371685328013	16014.58033197725
Prevalence	Global	Male	70-74 years	Ischemic heart disease	Number	2019	20678806.93316549	24217575.949773274	17529971.874649554
Prevalence	Global	Female	70-74 years	Ischemic heart disease	Number	2019	14957148.108466076	17898503.671172954	12453618.449420275
Prevalence	Global	Both	70-74 years	Ischemic heart disease	Number	2019	35635955.04163152	42059726.48913844	30024464.786594428
Prevalence	Global	Male	70-74 years	Ischemic heart disease	Percent	2019	0.233947494158725	0.273989321926656	0.198324584410022
Prevalence	Global	Female	70-74 years	Ischemic heart disease	Percent	2019	0.15084211686273	0.1805049387592204	0.1255946646140589
Prevalence	Global	Both	70-74 years	Ischemic heart disease	Percent	2019	0.1900093368708975	0.2242594227005832	0.1600894817354449
Prevalence	Global	Male	70-74 years	Ischemic heart disease	Rate	2019	23391.64075410811	27394.657650382498	19829.71289623867
Prevalence	Global	Female	70-74 years	Ischemic heart disease	Rate	2019	15082.792330891381	18048.85610199955	12558.232323342761
Prevalence	Global	Both	70-74 years	Ischemic heart disease	Rate	2019	18998.79845767879	22423.54009647585	16007.11288960211
Prevalence	Global	Male	70-74 years	Ischemic heart disease	Number	2020	21571880.40591219	25243622.48700195	18288567.759076983
Prevalence	Global	Female	70-74 years	Ischemic heart disease	Number	2020	15754293.926597867	18859975.98464728	13128600.84539394
Prevalence	Global	Both	70-74 years	Ischemic heart disease	Number	2020	37326174.33251005	44130504.79287027	31476419.278644037
Prevalence	Global	Male	70-74 years	Ischemic heart disease	Percent	2020	0.2341544048938645	0.2740080151564084	0.1985166900014481
Prevalence	Global	Female	70-74 years	Ischemic heart disease	Percent	2020	0.151631878058662	0.1815243529960629	0.1263606421262529
Prevalence	Global	Both	70-74 years	Ischemic heart disease	Percent	2020	0.1904153476731065	0.2251266565841644	0.1605725879392951
Prevalence	Global	Male	70-74 years	Ischemic heart disease	Rate	2020	23412.43241951823	27397.45420333334	19848.98157472717
Prevalence	Global	Female	70-74 years	Ischemic heart disease	Rate	2020	15161.822450067419	18150.7091732615	12634.87376604085
Prevalence	Global	Both	70-74 years	Ischemic heart disease	Rate	2020	19039.47635411902	22510.255002677302	16055.61114378953
Prevalence	Global	Male	70-74 years	Ischemic heart disease	Number	2021	22751183.441899717	27431808.02907041	18933077.671500035
Prevalence	Global	Female	70-74 years	Ischemic heart disease	Number	2021	17110410.355260354	21097840.18675293	13842963.690914784
Prevalence	Global	Both	70-74 years	Ischemic heart disease	Number	2021	39861593.79716011	48619351.19180307	32807595.71446974
Prevalence	Global	Male	70-74 years	Ischemic heart disease	Percent	2021	0.2360591539667701	0.2846212862360626	0.1964465964784631
Prevalence	Global	Female	70-74 years	Ischemic heart disease	Percent	2021	0.1563475979720762	0.192785731240718	0.1264891028339684
Prevalence	Global	Both	70-74 years	Ischemic heart disease	Percent	2021	0.193674528549801	0.236224587263019	0.1594017054811213
Prevalence	Global	Male	70-74 years	Ischemic heart disease	Rate	2021	23602.91533955152	28458.76761419645	19641.87184103045
Prevalence	Global	Female	70-74 years	Ischemic heart disease	Rate	2021	15633.39700985924	19276.62194195528	12648.00450017283
Prevalence	Global	Both	70-74 years	Ischemic heart disease	Rate	2021	19365.402629494	23620.06186218058	15938.457040863019
Prevalence	Global	Male	75-79 years	Ischemic heart disease	Number	1990	7621657.376892768	8826620.922000073	6513890.158243185
Prevalence	Global	Female	75-79 years	Ischemic heart disease	Number	1990	7120247.640449235	8407018.93024267	6014240.610242696
Prevalence	Global	Both	75-79 years	Ischemic heart disease	Number	1990	14741905.017342005	17202342.524442494	12563810.529862735
Prevalence	Global	Male	75-79 years	Ischemic heart disease	Percent	1990	0.3020653919797543	0.3498225685795597	0.2581642264675615
Prevalence	Global	Female	75-79 years	Ischemic heart disease	Percent	1990	0.1960344124420246	0.2314619520331757	0.1655834532583898
Prevalence	Global	Both	75-79 years	Ischemic heart disease	Percent	1990	0.2394984814678847	0.2794679385367901	0.2041124915433637
Prevalence	Global	Male	75-79 years	Ischemic heart disease	Rate	1990	30205.319983442307	34980.69988423591	25815.137946668572
Prevalence	Global	Female	75-79 years	Ischemic heart disease	Rate	1990	19602.757848659232	23145.36862207273	16557.80926163428
Prevalence	Global	Both	75-79 years	Ischemic heart disease	Rate	1990	23948.95919994751	27946.062518836912	20410.536183864562
Prevalence	Global	Male	75-79 years	Ischemic heart disease	Number	1991	7634546.297067022	8844803.297712661	6558561.419363808
Prevalence	Global	Female	75-79 years	Ischemic heart disease	Number	1991	7079193.976142776	8330993.059187841	6001747.168817265
Prevalence	Global	Both	75-79 years	Ischemic heart disease	Number	1991	14713740.273209792	17140371.328959472	12617355.869650174
Prevalence	Global	Male	75-79 years	Ischemic heart disease	Percent	1991	0.3001607428720926	0.3477396124009172	0.2578589884922244
Prevalence	Global	Female	75-79 years	Ischemic heart disease	Percent	1991	0.1948357988406592	0.2292860970411903	0.1651815119023707
Prevalence	Global	Both	75-79 years	Ischemic heart disease	Percent	1991	0.238205847904521	0.2774888420022169	0.2042661051881834
Prevalence	Global	Male	75-79 years	Ischemic heart disease	Rate	1991	30014.81358267915	34772.87474938744	25784.636141165578
Prevalence	Global	Female	75-79 years	Ischemic heart disease	Rate	1991	19482.87671810187	22927.993110305688	16517.60081406836
Prevalence	Global	Both	75-79 years	Ischemic heart disease	Rate	1991	23819.66710663656	27748.07299564264	20425.88838734958
Prevalence	Global	Male	75-79 years	Ischemic heart disease	Number	1992	7623374.248081578	8808087.45708555	6568785.5598544935
Prevalence	Global	Female	75-79 years	Ischemic heart disease	Number	1992	7017169.560881043	8228254.8832048625	5966381.899450861
Prevalence	Global	Both	75-79 years	Ischemic heart disease	Number	1992	14640543.808962611	16982061.795597002	12579319.902159544
Prevalence	Global	Male	75-79 years	Ischemic heart disease	Percent	1992	0.2982515832961723	0.3445993764034325	0.2569943865248866
Prevalence	Global	Female	75-79 years	Ischemic heart disease	Percent	1992	0.1939024665260895	0.2273657164128026	0.1648657396455363
Prevalence	Global	Both	75-79 years	Ischemic heart disease	Percent	1992	0.2370961881486007	0.2750131895556587	0.2037164728435828
Prevalence	Global	Male	75-79 years	Ischemic heart disease	Rate	1992	29823.861735123606	34458.64966384169	25698.14178466663
Prevalence	Global	Female	75-79 years	Ischemic heart disease	Rate	1992	19389.5269702667	22735.943401672328	16486.03781775918
Prevalence	Global	Both	75-79 years	Ischemic heart disease	Rate	1992	23708.67640610487	27500.495410136937	20370.761418479542
Prevalence	Global	Male	75-79 years	Ischemic heart disease	Number	1993	7620953.051802596	8791704.813731454	6601645.85177841
Prevalence	Global	Female	75-79 years	Ischemic heart disease	Number	1993	6931199.128479965	8108801.617139127	5916391.5268212585
Prevalence	Global	Both	75-79 years	Ischemic heart disease	Number	1993	14552152.180282569	16866764.05287674	12515970.288363222
Prevalence	Global	Male	75-79 years	Ischemic heart disease	Percent	1993	0.2965268511269544	0.3420777722267778	0.2568654634063581
Prevalence	Global	Female	75-79 years	Ischemic heart disease	Percent	1993	0.1927535759167765	0.2254994333885272	0.1645315627936512
Prevalence	Global	Both	75-79 years	Ischemic heart disease	Percent	1993	0.236007969319489	0.2735437878886709	0.202985729713523
Prevalence	Global	Male	75-79 years	Ischemic heart disease	Rate	1993	29651.357338350143	34206.48038024373	25685.46989356111
Prevalence	Global	Female	75-79 years	Ischemic heart disease	Rate	1993	19274.626098079938	22549.36214884633	16452.59823235473
Prevalence	Global	Both	75-79 years	Ischemic heart disease	Rate	1993	23599.834106713923	27353.53703243419	20297.67273119578
Prevalence	Global	Male	75-79 years	Ischemic heart disease	Number	1994	7701974.449297313	8875884.211276805	6679110.411296958
Prevalence	Global	Female	75-79 years	Ischemic heart disease	Number	1994	6971428.763272132	8137762.128142785	5972600.084531562
Prevalence	Global	Both	75-79 years	Ischemic heart disease	Number	1994	14673403.212569438	16985843.076193597	12664243.609996978
Prevalence	Global	Male	75-79 years	Ischemic heart disease	Percent	1994	0.2958940876597844	0.3409901115214083	0.2565969871670196
Prevalence	Global	Female	75-79 years	Ischemic heart disease	Percent	1994	0.192720629187516	0.2249604037070205	0.1651095628832572
Prevalence	Global	Both	75-79 years	Ischemic heart disease	Percent	1994	0.235894469817631	0.2730742016126055	0.2035953257948964
Prevalence	Global	Male	75-79 years	Ischemic heart disease	Rate	1994	29588.054544499122	34097.76907243268	25658.60020169455
Prevalence	Global	Female	75-79 years	Ischemic heart disease	Rate	1994	19271.31982450845	22495.44848732043	16510.229154069468
Prevalence	Global	Both	75-79 years	Ischemic heart disease	Rate	1994	23588.46623906391	27305.866276584762	20358.60928171035
Prevalence	Global	Male	75-79 years	Ischemic heart disease	Number	1995	7897057.796750114	9089738.76443079	6845568.122758985
Prevalence	Global	Female	75-79 years	Ischemic heart disease	Number	1995	7073214.858432725	8237130.786872089	6088990.973009318
Prevalence	Global	Both	75-79 years	Ischemic heart disease	Number	1995	14970272.655182851	17290236.717116356	12919621.703526076
Prevalence	Global	Male	75-79 years	Ischemic heart disease	Percent	1995	0.2946765043384511	0.3391861228516774	0.255440097515309
Prevalence	Global	Female	75-79 years	Ischemic heart disease	Percent	1995	0.1911451347715892	0.2225958116965468	0.1645476434494266
Prevalence	Global	Both	75-79 years	Ischemic heart disease	Percent	1995	0.2346309180894127	0.2709962849898238	0.2024915960896717
Prevalence	Global	Male	75-79 years	Ischemic heart disease	Rate	1995	29466.270595711307	33916.51789445796	25542.84999276603
Prevalence	Global	Female	75-79 years	Ischemic heart disease	Rate	1995	19113.75942761799	22258.978326721528	16454.11753274886
Prevalence	Global	Both	75-79 years	Ischemic heart disease	Rate	1995	23462.09349799743	27098.046896229873	20248.21987874365
Prevalence	Global	Male	75-79 years	Ischemic heart disease	Number	1996	8194455.815741256	9429150.130324252	7110277.418063931
Prevalence	Global	Female	75-79 years	Ischemic heart disease	Number	1996	7302005.739575138	8489784.360395152	6296009.133762391
Prevalence	Global	Both	75-79 years	Ischemic heart disease	Number	1996	15496461.5553164	17887344.56017486	13394204.00645731
Prevalence	Global	Male	75-79 years	Ischemic heart disease	Percent	1996	0.2937956198369908	0.3380678810811602	0.2549265745445324
Prevalence	Global	Female	75-79 years	Ischemic heart disease	Percent	1996	0.1899886492157322	0.2208903447209	0.1638138725288718
Prevalence	Global	Both	75-79 years	Ischemic heart disease	Percent	1996	0.2336422603770397	0.2696882269948367	0.2019468215954197
Prevalence	Global	Male	75-79 years	Ischemic heart disease	Rate	1996	29378.159322566833	33804.6944219211	25491.242800317123
Prevalence	Global	Female	75-79 years	Ischemic heart disease	Rate	1996	18998.10351098604	22088.42444351764	16380.73667637121
Prevalence	Global	Both	75-79 years	Ischemic heart disease	Rate	1996	23363.21434131558	26967.82510410958	20193.74926444496
Prevalence	Global	Male	75-79 years	Ischemic heart disease	Number	1997	8539178.085805662	9829315.770028384	7415191.521475742
Prevalence	Global	Female	75-79 years	Ischemic heart disease	Number	1997	7594556.928900851	8824989.927830355	6552645.447945055
Prevalence	Global	Both	75-79 years	Ischemic heart disease	Number	1997	16133735.014706496	18621608.08035333	13953763.996196425
Prevalence	Global	Male	75-79 years	Ischemic heart disease	Percent	1997	0.2927575442894009	0.3369931954663374	0.2542247278385677
Prevalence	Global	Female	75-79 years	Ischemic heart disease	Percent	1997	0.1890074691990556	0.219626785868803	0.1630771515907767
Prevalence	Global	Both	75-79 years	Ischemic heart disease	Percent	1997	0.2326443854649858	0.2685172014634914	0.2012104353868817
Prevalence	Global	Male	75-79 years	Ischemic heart disease	Rate	1997	29274.326837154407	33697.224667994305	25421.03443428729
Prevalence	Global	Female	75-79 years	Ischemic heart disease	Rate	1997	18899.98095636383	21962.06350647972	16307.05719100974
Prevalence	Global	Both	75-79 years	Ischemic heart disease	Rate	1997	23263.41512098597	26850.70745234665	20120.09023625894
Prevalence	Global	Male	75-79 years	Ischemic heart disease	Number	1998	8899004.264442196	10246211.848513752	7731710.339349088
Prevalence	Global	Female	75-79 years	Ischemic heart disease	Number	1998	7945598.463852134	9234749.838083688	6856423.075456528
Prevalence	Global	Both	75-79 years	Ischemic heart disease	Number	1998	16844602.728294335	19449838.597718243	14574034.706842506
Prevalence	Global	Male	75-79 years	Ischemic heart disease	Percent	1998	0.291676095221077	0.3358293830703599	0.25341854652149
Prevalence	Global	Female	75-79 years	Ischemic heart disease	Percent	1998	0.1886165245078182	0.2192163661444922	0.162760069536871
Prevalence	Global	Both	75-79 years	Ischemic heart disease	Percent	1998	0.2319057298790584	0.2677712837807742	0.2006467381067013
Prevalence	Global	Male	75-79 years	Ischemic heart disease	Rate	1998	29166.159183974112	33581.58249238747	25340.396275893767
Prevalence	Global	Female	75-79 years	Ischemic heart disease	Rate	1998	18860.88214814893	21921.008109852442	16275.449630680061
Prevalence	Global	Both	75-79 years	Ischemic heart disease	Rate	1998	23189.53933914251	26776.101792186968	20063.70566381262
Prevalence	Global	Male	75-79 years	Ischemic heart disease	Number	1999	9261471.037580494	10663589.886133764	8047164.800511617
Prevalence	Global	Female	75-79 years	Ischemic heart disease	Number	1999	8269295.403198144	9617021.1025445	7133975.074204033
Prevalence	Global	Both	75-79 years	Ischemic heart disease	Number	1999	17530766.440778628	20254022.60211718	15172019.66292202
Prevalence	Global	Male	75-79 years	Ischemic heart disease	Percent	1999	0.2903710076579188	0.3343278101086729	0.2523010555989213
Prevalence	Global	Female	75-79 years	Ischemic heart disease	Percent	1999	0.188252284286648	0.2189308656788715	0.1624054162626901
Prevalence	Global	Both	75-79 years	Ischemic heart disease	Percent	1999	0.2312095904779996	0.2671243767357832	0.2001014103561346
Prevalence	Global	Male	75-79 years	Ischemic heart disease	Rate	1999	29035.62766949191	33431.40893034924	25228.65752045122
Prevalence	Global	Female	75-79 years	Ischemic heart disease	Rate	1999	18824.45451677759	21892.454859179892	16239.97967907169
Prevalence	Global	Both	75-79 years	Ischemic heart disease	Rate	1999	23119.9149536858	26711.39802203543	20009.153933307793
Prevalence	Global	Male	75-79 years	Ischemic heart disease	Number	2000	9633235.834295183	11091061.29925755	8369511.617941851
Prevalence	Global	Female	75-79 years	Ischemic heart disease	Number	2000	8606832.414965734	10016488.122593995	7426204.910679158
Prevalence	Global	Both	75-79 years	Ischemic heart disease	Number	2000	18240068.24926094	21082323.303144403	15793879.279250726
Prevalence	Global	Male	75-79 years	Ischemic heart disease	Percent	2000	0.2897609769080149	0.3336080830330476	0.2517507123295054
Prevalence	Global	Female	75-79 years	Ischemic heart disease	Percent	2000	0.1890304591184714	0.2199877897361139	0.163101080532045
Prevalence	Global	Both	75-79 years	Ischemic heart disease	Percent	2000	0.2315407814278614	0.2676189034940219	0.2004896054483667
Prevalence	Global	Male	75-79 years	Ischemic heart disease	Rate	2000	28974.60175108289	33359.41210935251	25173.60419201957
Prevalence	Global	Female	75-79 years	Ischemic heart disease	Rate	2000	18902.266813079797	21998.143090842328	16309.38071783283
Prevalence	Global	Both	75-79 years	Ischemic heart disease	Rate	2000	23153.02209784156	26760.83722062393	20047.953273308118
Prevalence	Global	Male	75-79 years	Ischemic heart disease	Number	2001	10015598.976630855	11524160.920698617	8706367.231873574
Prevalence	Global	Female	75-79 years	Ischemic heart disease	Number	2001	8918551.818913342	10380565.772041429	7696716.880067385
Prevalence	Global	Both	75-79 years	Ischemic heart disease	Number	2001	18934150.795544207	21878841.45809969	16400075.812246611
Prevalence	Global	Male	75-79 years	Ischemic heart disease	Percent	2001	0.2894637771201259	0.3330598237974964	0.2516270137497116
Prevalence	Global	Female	75-79 years	Ischemic heart disease	Percent	2001	0.1898889266557274	0.2210146096889668	0.163874054728098
Prevalence	Global	Both	75-79 years	Ischemic heart disease	Percent	2001	0.2321279621616758	0.2682274156162519	0.2010599497088652
Prevalence	Global	Male	75-79 years	Ischemic heart disease	Rate	2001	28944.85044090351	33304.55972576629	25161.20084262151
Prevalence	Global	Female	75-79 years	Ischemic heart disease	Rate	2001	18988.10036604001	22100.81061790796	16386.74479614345
Prevalence	Global	Both	75-79 years	Ischemic heart disease	Rate	2001	23211.71898508195	26821.668694224336	20105.1504869969
Prevalence	Global	Male	75-79 years	Ischemic heart disease	Number	2002	10450865.116860716	12012458.672238696	9091189.100304171
Prevalence	Global	Female	75-79 years	Ischemic heart disease	Number	2002	9236807.7036933	10751404.601216763	7975864.397056986
Prevalence	Global	Both	75-79 years	Ischemic heart disease	Number	2002	19687672.820554025	22744899.9556472	17054741.03891557
Prevalence	Global	Male	75-79 years	Ischemic heart disease	Percent	2002	0.2898350630753085	0.3331395077107552	0.2521288341231084
Prevalence	Global	Female	75-79 years	Ischemic heart disease	Percent	2002	0.1909539817709319	0.2222627417585261	0.1648860377656971
Prevalence	Global	Both	75-79 years	Ischemic heart disease	Percent	2002	0.2331837176429685	0.2693921843826521	0.2019997617746223
Prevalence	Global	Male	75-79 years	Ischemic heart disease	Rate	2002	28981.93191034073	33312.48230856325	25211.33136279464
Prevalence	Global	Female	75-79 years	Ischemic heart disease	Rate	2002	19094.58559775766	22225.60239854006	16487.92854968904
Prevalence	Global	Both	75-79 years	Ischemic heart disease	Rate	2002	23317.26229267384	26938.115181026602	20198.927204989588
Prevalence	Global	Male	75-79 years	Ischemic heart disease	Number	2003	10914571.987701762	12529879.405195575	9502585.208198752
Prevalence	Global	Female	75-79 years	Ischemic heart disease	Number	2003	9524563.95251242	11085546.067945072	8220968.386476336
Prevalence	Global	Both	75-79 years	Ischemic heart disease	Number	2003	20439135.940214183	23608184.541109927	17707459.176245958
Prevalence	Global	Male	75-79 years	Ischemic heart disease	Percent	2003	0.2902612196338673	0.3332150198759285	0.252712863223715
Prevalence	Global	Female	75-79 years	Ischemic heart disease	Percent	2003	0.1914782202194427	0.2228567719714029	0.1652715973367293
Prevalence	Global	Both	75-79 years	Ischemic heart disease	Percent	2003	0.234005001194093	0.2702851686889049	0.2027317525624197
Prevalence	Global	Male	75-79 years	Ischemic heart disease	Rate	2003	29024.49776537302	33319.99250234174	25269.681985826246
Prevalence	Global	Female	75-79 years	Ischemic heart disease	Rate	2003	19146.98945434481	22284.99222818579	16526.40433569068
Prevalence	Global	Both	75-79 years	Ischemic heart disease	Rate	2003	23399.35695483514	27027.382113847947	20272.048644332648
Prevalence	Global	Male	75-79 years	Ischemic heart disease	Number	2004	11366864.090680132	13034207.618099837	9903229.188004188
Prevalence	Global	Female	75-79 years	Ischemic heart disease	Number	2004	9813770.10545757	11419959.318282368	8463816.161613606
Prevalence	Global	Both	75-79 years	Ischemic heart disease	Number	2004	21180634.196137693	24436935.95577256	18352600.72606094
Prevalence	Global	Male	75-79 years	Ischemic heart disease	Percent	2004	0.2907011695253003	0.3333388908696936	0.2532717762926824
Prevalence	Global	Female	75-79 years	Ischemic heart disease	Percent	2004	0.1919438164353285	0.2233558159621428	0.1655402193189057
Prevalence	Global	Both	75-79 years	Ischemic heart disease	Percent	2004	0.2347407748215543	0.2708272432488497	0.2033996153915855
Prevalence	Global	Male	75-79 years	Ischemic heart disease	Rate	2004	29068.45129329795	33332.34445937658	25325.501651233517
Prevalence	Global	Female	75-79 years	Ischemic heart disease	Rate	2004	19193.53116942897	22334.87668588946	16553.32431517897
Prevalence	Global	Both	75-79 years	Ischemic heart disease	Rate	2004	23472.905234696078	27081.61977608695	20338.80825587353
Prevalence	Global	Male	75-79 years	Ischemic heart disease	Number	2005	11769867.037769588	13484316.43879816	10259303.848003412
Prevalence	Global	Female	75-79 years	Ischemic heart disease	Number	2005	10050189.981529005	11691573.50715518	8656967.717708383
Prevalence	Global	Both	75-79 years	Ischemic heart disease	Number	2005	21820057.019298613	25151891.619912192	18907945.0552248
Prevalence	Global	Male	75-79 years	Ischemic heart disease	Percent	2005	0.2907351761654173	0.3330812103875662	0.2534240588874044
Prevalence	Global	Female	75-79 years	Ischemic heart disease	Percent	2005	0.1919608198576096	0.2233087744033969	0.1653495994966635
Prevalence	Global	Both	75-79 years	Ischemic heart disease	Percent	2005	0.2350323070822338	0.2709182534529558	0.2036662129931057
Prevalence	Global	Male	75-79 years	Ischemic heart disease	Rate	2005	29071.829908950967	33306.55755831708	25340.70567630828
Prevalence	Global	Female	75-79 years	Ischemic heart disease	Rate	2005	19195.22303722055	22330.16107539889	16534.25721034478
Prevalence	Global	Both	75-79 years	Ischemic heart disease	Rate	2005	23502.04267377011	27090.709692206787	20365.45235276742
Prevalence	Global	Male	75-79 years	Ischemic heart disease	Number	2006	12139786.361860476	13895671.926995931	10578788.5046686
Prevalence	Global	Female	75-79 years	Ischemic heart disease	Number	2006	10266836.033995302	11939419.948584797	8853636.135962294
Prevalence	Global	Both	75-79 years	Ischemic heart disease	Number	2006	22406622.395855777	25827951.2318818	19420700.589725763
Prevalence	Global	Male	75-79 years	Ischemic heart disease	Percent	2006	0.290378263634428	0.3323745100677895	0.2530421193938538
Prevalence	Global	Female	75-79 years	Ischemic heart disease	Percent	2006	0.1916506821368933	0.2228699232327686	0.1652701901384009
Prevalence	Global	Both	75-79 years	Ischemic heart disease	Percent	2006	0.23492598304112	0.2707948919558763	0.2036209735583741
Prevalence	Global	Male	75-79 years	Ischemic heart disease	Rate	2006	29036.121538113992	33235.874742706575	25302.50365134809
Prevalence	Global	Female	75-79 years	Ischemic heart disease	Rate	2006	19164.20876609934	22286.27550719435	16526.311580982238
Prevalence	Global	Both	75-79 years	Ischemic heart disease	Rate	2006	23491.40199848802	27078.368817323277	20360.921721513052
Prevalence	Global	Male	75-79 years	Ischemic heart disease	Number	2007	12436110.00531906	14224414.189512124	10833738.774541847
Prevalence	Global	Female	75-79 years	Ischemic heart disease	Number	2007	10417147.914661674	12110000.073935788	8993156.747184034
Prevalence	Global	Both	75-79 years	Ischemic heart disease	Number	2007	22853257.919980705	26347365.13902746	19811766.51710143
Prevalence	Global	Male	75-79 years	Ischemic heart disease	Percent	2007	0.289611620363358	0.331253788592818	0.2522978027388068
Prevalence	Global	Female	75-79 years	Ischemic heart disease	Percent	2007	0.190782792032248	0.2217833910030279	0.1647030945882149
Prevalence	Global	Both	75-79 years	Ischemic heart disease	Percent	2007	0.2342895861188859	0.270108259687836	0.2031098445012099
Prevalence	Global	Male	75-79 years	Ischemic heart disease	Rate	2007	28959.4347657212	33123.78184380711	25228.061763366473
Prevalence	Global	Female	75-79 years	Ischemic heart disease	Rate	2007	19077.42673023232	22177.62875272771	16469.60284363689
Prevalence	Global	Both	75-79 years	Ischemic heart disease	Rate	2007	23427.757458407068	27009.701737341868	20309.80713605117
Prevalence	Global	Male	75-79 years	Ischemic heart disease	Number	2008	12694842.68563152	14511513.748807844	11055944.612441769
Prevalence	Global	Female	75-79 years	Ischemic heart disease	Number	2008	10572563.619756147	12285892.506880416	9134703.85817564
Prevalence	Global	Both	75-79 years	Ischemic heart disease	Number	2008	23267406.305387683	26832485.66960812	20175268.547296345
Prevalence	Global	Male	75-79 years	Ischemic heart disease	Percent	2008	0.2887977973281323	0.3301218635931505	0.2515162183680985
Prevalence	Global	Female	75-79 years	Ischemic heart disease	Percent	2008	0.1900574029517291	0.2208543316581083	0.1642102135782253
Prevalence	Global	Both	75-79 years	Ischemic heart disease	Percent	2008	0.2336417792345663	0.2694381882115432	0.2025931314174952
Prevalence	Global	Male	75-79 years	Ischemic heart disease	Rate	2008	28878.031220528337	33010.56637507691	25149.89130600972
Prevalence	Global	Female	75-79 years	Ischemic heart disease	Rate	2008	19004.898054277368	22084.72258920849	16420.24790054148
Prevalence	Global	Both	75-79 years	Ischemic heart disease	Rate	2008	23362.97516365759	26942.69778291079	20258.136717261117
Prevalence	Global	Male	75-79 years	Ischemic heart disease	Number	2009	12950266.728142474	14798095.867084716	11273473.20330584
Prevalence	Global	Female	75-79 years	Ischemic heart disease	Number	2009	10706414.541149922	12436934.6148327	9257402.435953213
Prevalence	Global	Both	75-79 years	Ischemic heart disease	Number	2009	23656681.26929239	27292362.26048616	20514963.119670272
Prevalence	Global	Male	75-79 years	Ischemic heart disease	Percent	2009	0.2877481986141069	0.328802227948338	0.2504927155185004
Prevalence	Global	Female	75-79 years	Ischemic heart disease	Percent	2009	0.1889912129481843	0.2195359776023667	0.1634135382607565
Prevalence	Global	Both	75-79 years	Ischemic heart disease	Percent	2009	0.2327133528908445	0.2684756365703612	0.2018092368517929
Prevalence	Global	Male	75-79 years	Ischemic heart disease	Rate	2009	28773.050871060514	32878.57880588465	25047.531821669476
Prevalence	Global	Female	75-79 years	Ischemic heart disease	Rate	2009	18898.29055012609	21952.89590186044	16340.58538474063
Prevalence	Global	Both	75-79 years	Ischemic heart disease	Rate	2009	23270.13185145311	26846.40593114488	20179.74927624765
Prevalence	Global	Male	75-79 years	Ischemic heart disease	Number	2010	13230730.39012944	15114399.276216464	11511350.651487306
Prevalence	Global	Female	75-79 years	Ischemic heart disease	Number	2010	10909746.34343338	12670157.459684905	9439602.00176654
Prevalence	Global	Both	75-79 years	Ischemic heart disease	Number	2010	24140476.733562816	27848435.0195738	20943104.995926958
Prevalence	Global	Male	75-79 years	Ischemic heart disease	Percent	2010	0.286839576311949	0.3276733856341436	0.2495657010262074
Prevalence	Global	Female	75-79 years	Ischemic heart disease	Percent	2010	0.1884553562894513	0.21886215425004	0.1630605617925685
Prevalence	Global	Both	75-79 years	Ischemic heart disease	Percent	2010	0.2320837327767801	0.2677291752316129	0.2013439471353545
Prevalence	Global	Male	75-79 years	Ischemic heart disease	Rate	2010	28682.175316635778	32765.677862311288	24954.8262100138
Prevalence	Global	Female	75-79 years	Ischemic heart disease	Rate	2010	18844.70831270485	21885.51539949574	16305.287099400439
Prevalence	Global	Both	75-79 years	Ischemic heart disease	Rate	2010	23207.166754556798	26771.76936005375	20133.41059345915
Prevalence	Global	Male	75-79 years	Ischemic heart disease	Number	2011	13561953.696848914	15498265.218715712	11809004.737913908
Prevalence	Global	Female	75-79 years	Ischemic heart disease	Number	2011	11201826.093442708	13005276.113261204	9695076.49148634
Prevalence	Global	Both	75-79 years	Ischemic heart disease	Number	2011	24763779.79029165	28571419.09883861	21498655.94097236
Prevalence	Global	Male	75-79 years	Ischemic heart disease	Percent	2011	0.2862339929516658	0.3270973231150128	0.249238686181545
Prevalence	Global	Female	75-79 years	Ischemic heart disease	Percent	2011	0.1885975312856643	0.2189583611040841	0.1632299127672075
Prevalence	Global	Both	75-79 years	Ischemic heart disease	Percent	2011	0.2319225947942448	0.2675805733755511	0.2013428021583482
Prevalence	Global	Male	75-79 years	Ischemic heart disease	Rate	2011	28621.60232052084	32708.05915309286	24922.11999575324
Prevalence	Global	Female	75-79 years	Ischemic heart disease	Rate	2011	18858.92432359679	21895.137094749807	16322.22392485209
Prevalence	Global	Both	75-79 years	Ischemic heart disease	Rate	2011	23191.046454126423	26756.86479174908	20133.288732596167
Prevalence	Global	Male	75-79 years	Ischemic heart disease	Number	2012	13942794.59136411	15936533.399874875	12153167.836785626
Prevalence	Global	Female	75-79 years	Ischemic heart disease	Number	2012	11579630.659557449	13438535.882886251	10026266.664695855
Prevalence	Global	Both	75-79 years	Ischemic heart disease	Number	2012	25522425.250921573	29425219.31380208	22178640.619822737
Prevalence	Global	Male	75-79 years	Ischemic heart disease	Percent	2012	0.2859307073950008	0.3268132544064968	0.2492318503222027
Prevalence	Global	Female	75-79 years	Ischemic heart disease	Percent	2012	0.1892911330207955	0.219675804430399	0.1638989545059943
Prevalence	Global	Both	75-79 years	Ischemic heart disease	Percent	2012	0.2321560641969325	0.2676544515608057	0.2017398564188958
Prevalence	Global	Male	75-79 years	Ischemic heart disease	Rate	2012	28591.25278849956	32679.636210835848	24921.42385987804
Prevalence	Global	Female	75-79 years	Ischemic heart disease	Rate	2012	18928.28318072163	21966.884800044358	16389.12502948913
Prevalence	Global	Both	75-79 years	Ischemic heart disease	Rate	2012	23214.38519287855	26764.24237978192	20172.98518229168
Prevalence	Global	Male	75-79 years	Ischemic heart disease	Number	2013	14325461.55876718	16378631.390689883	12499158.027946137
Prevalence	Global	Female	75-79 years	Ischemic heart disease	Number	2013	11959560.506296132	13876375.553488594	10357790.396754108
Prevalence	Global	Both	75-79 years	Ischemic heart disease	Number	2013	26285022.065063342	30285832.16579759	22860170.60733976
Prevalence	Global	Male	75-79 years	Ischemic heart disease	Percent	2013	0.2857410166424585	0.3266903605609862	0.249314547682754
Prevalence	Global	Female	75-79 years	Ischemic heart disease	Percent	2013	0.190061938129983	0.2205222858814697	0.1646070634491477
Prevalence	Global	Both	75-79 years	Ischemic heart disease	Percent	2013	0.2324894933217983	0.2678743794321678	0.2021962831237659
Prevalence	Global	Male	75-79 years	Ischemic heart disease	Rate	2013	28572.26705765213	32667.33348966577	24929.687584949737
Prevalence	Global	Female	75-79 years	Ischemic heart disease	Rate	2013	19005.36614366814	22051.44561978321	16459.935866878
Prevalence	Global	Both	75-79 years	Ischemic heart disease	Rate	2013	23247.72392870842	26786.230705793514	20218.62237464051
Prevalence	Global	Male	75-79 years	Ischemic heart disease	Number	2014	14698992.530986644	16814432.826892674	12829347.179263853
Prevalence	Global	Female	75-79 years	Ischemic heart disease	Number	2014	12322961.00046597	14297680.488280438	10668318.16292604
Prevalence	Global	Both	75-79 years	Ischemic heart disease	Number	2014	27021953.531452607	31123510.511057086	23509182.57521177
Prevalence	Global	Male	75-79 years	Ischemic heart disease	Percent	2014	0.2857708497597405	0.3268942810293101	0.249424570720296
Prevalence	Global	Female	75-79 years	Ischemic heart disease	Percent	2014	0.1910203088472475	0.2216311713326509	0.1653735452635892
Prevalence	Global	Both	75-79 years	Ischemic heart disease	Percent	2014	0.2330532479109901	0.268425471276993	0.2027564803563338
Prevalence	Global	Male	75-79 years	Ischemic heart disease	Rate	2014	28575.24863496713	32687.723166844866	24940.60628297847
Prevalence	Global	Female	75-79 years	Ischemic heart disease	Rate	2014	19101.20816182233	22162.122498605942	16536.42870077207
Prevalence	Global	Both	75-79 years	Ischemic heart disease	Rate	2014	23304.10195868135	26841.34074235361	20274.64028684305
Prevalence	Global	Male	75-79 years	Ischemic heart disease	Number	2015	15063539.163199283	17248176.377937518	13142792.056717928
Prevalence	Global	Female	75-79 years	Ischemic heart disease	Number	2015	12659172.132036395	14692184.127749132	10944017.281185944
Prevalence	Global	Both	75-79 years	Ischemic heart disease	Number	2015	27722711.29523568	31934950.31508028	24103390.412112243
Prevalence	Global	Male	75-79 years	Ischemic heart disease	Percent	2015	0.2856674935905267	0.3270933532829174	0.2492445771281795
Prevalence	Global	Female	75-79 years	Ischemic heart disease	Percent	2015	0.1916812446425252	0.2224648209636393	0.1657104125300075
Prevalence	Global	Both	75-79 years	Ischemic heart disease	Percent	2015	0.233407524255379	0.2688698831145939	0.2029346328987702
Prevalence	Global	Male	75-79 years	Ischemic heart disease	Rate	2015	28564.92066828636	32707.63826286322	24922.61668340874
Prevalence	Global	Female	75-79 years	Ischemic heart disease	Rate	2015	19167.30416044508	22245.49591557932	16570.38120485012
Prevalence	Global	Both	75-79 years	Ischemic heart disease	Rate	2015	23339.53365897375	26885.78472137255	20292.45573522089
Prevalence	Global	Male	75-79 years	Ischemic heart disease	Number	2016	15401147.266879972	17627739.886557136	13401611.05135516
Prevalence	Global	Female	75-79 years	Ischemic heart disease	Number	2016	12912282.213146511	15009718.528952893	11115555.585454956
Prevalence	Global	Both	75-79 years	Ischemic heart disease	Number	2016	28313429.4800265	32586329.733154166	24564310.726257645
Prevalence	Global	Male	75-79 years	Ischemic heart disease	Percent	2016	0.2851941688402971	0.3264229012471981	0.2481696591245374
Prevalence	Global	Female	75-79 years	Ischemic heart disease	Percent	2016	0.1918276245773535	0.2229860217722755	0.1651339499594732
Prevalence	Global	Both	75-79 years	Ischemic heart disease	Percent	2016	0.2333891993267576	0.2686084252949055	0.2024863634778855
Prevalence	Global	Male	75-79 years	Ischemic heart disease	Rate	2016	28517.61060524732	32640.49185585524	24815.1594698016
Prevalence	Global	Female	75-79 years	Ischemic heart disease	Rate	2016	19181.935598514043	22297.797509495173	16512.795171469712
Prevalence	Global	Both	75-79 years	Ischemic heart disease	Rate	2016	23337.70373919462	26859.69602504505	20247.44500454578
Prevalence	Global	Male	75-79 years	Ischemic heart disease	Number	2017	15693293.305962572	18046177.024090488	13592302.006771622
Prevalence	Global	Female	75-79 years	Ischemic heart disease	Number	2017	13095850.742411602	15260267.13132339	11212755.690927716
Prevalence	Global	Both	75-79 years	Ischemic heart disease	Number	2017	28789144.04837418	33182791.12181578	24823837.602038413
Prevalence	Global	Male	75-79 years	Ischemic heart disease	Percent	2017	0.2845919170078771	0.3272588155073063	0.2464956307679515
Prevalence	Global	Female	75-79 years	Ischemic heart disease	Percent	2017	0.19183332181364	0.2235360798192719	0.1642482279404283
Prevalence	Global	Both	75-79 years	Ischemic heart disease	Percent	2017	0.2332805475559818	0.268881472460219	0.201149095747388
Prevalence	Global	Male	75-79 years	Ischemic heart disease	Rate	2017	28457.42842119224	32724.02936253664	24647.59651754982
Prevalence	Global	Female	75-79 years	Ischemic heart disease	Rate	2017	19182.49291997523	22352.87893557923	16424.1797562687
Prevalence	Global	Both	75-79 years	Ischemic heart disease	Rate	2017	23326.844364204142	26886.864116830362	20113.894157187708
Prevalence	Global	Male	75-79 years	Ischemic heart disease	Number	2018	15987459.849246727	18466960.31714227	13766644.531086003
Prevalence	Global	Female	75-79 years	Ischemic heart disease	Number	2018	13184554.752968904	15429637.772054637	11223096.967733564
Prevalence	Global	Both	75-79 years	Ischemic heart disease	Number	2018	29172014.602215625	33829278.10776882	25036369.03587565
Prevalence	Global	Male	75-79 years	Ischemic heart disease	Percent	2018	0.2835126189786709	0.3274873858205923	0.2441297725069822
Prevalence	Global	Female	75-79 years	Ischemic heart disease	Percent	2018	0.1908708812705633	0.2233704169519225	0.1624743802382523
Prevalence	Global	Both	75-79 years	Ischemic heart disease	Percent	2018	0.2325085342290654	0.2696241625668026	0.1995455032698713
Prevalence	Global	Male	75-79 years	Ischemic heart disease	Rate	2018	28349.544039548902	32746.28425803947	24411.51371706031
Prevalence	Global	Female	75-79 years	Ischemic heart disease	Rate	2018	19086.240826650843	22336.270575925908	16246.79297560524
Prevalence	Global	Both	75-79 years	Ischemic heart disease	Rate	2018	23249.65199434562	26961.42018130703	19953.605372249793
Prevalence	Global	Male	75-79 years	Ischemic heart disease	Number	2019	16277562.630474256	18836195.22899189	13956020.89017996
Prevalence	Global	Female	75-79 years	Ischemic heart disease	Number	2019	13266701.573073477	15614401.733328495	11244551.26065023
Prevalence	Global	Both	75-79 years	Ischemic heart disease	Number	2019	29544264.20354771	34524170.344113536	25205683.853249885
Prevalence	Global	Male	75-79 years	Ischemic heart disease	Percent	2019	0.2824202665613701	0.3268146998062604	0.2421379615605887
Prevalence	Global	Female	75-79 years	Ischemic heart disease	Percent	2019	0.1894506313421653	0.2229736730548305	0.1605732472582273
Prevalence	Global	Both	75-79 years	Ischemic heart disease	Percent	2019	0.2314235318076194	0.2704271032517915	0.1974378611746195
Prevalence	Global	Male	75-79 years	Ischemic heart disease	Rate	2019	28240.33456194688	32679.36774176492	24212.63600941948
Prevalence	Global	Female	75-79 years	Ischemic heart disease	Rate	2019	18944.2132829006	22296.6164642942	16056.679663663901
Prevalence	Global	Both	75-79 years	Ischemic heart disease	Rate	2019	23141.15775279162	27041.772531990988	19742.87470137793
Prevalence	Global	Male	75-79 years	Ischemic heart disease	Number	2020	16544724.77355964	19135380.82671393	14154521.609581444
Prevalence	Global	Female	75-79 years	Ischemic heart disease	Number	2020	13357249.693251282	15732684.162823092	11329363.745896565
Prevalence	Global	Both	75-79 years	Ischemic heart disease	Number	2020	29901974.4668109	34905431.384534135	25535022.88720605
Prevalence	Global	Male	75-79 years	Ischemic heart disease	Percent	2020	0.2822885016943524	0.32648406263298	0.2415062121511915
Prevalence	Global	Female	75-79 years	Ischemic heart disease	Percent	2020	0.1888088418619839	0.2223845748710221	0.1601432672031855
Prevalence	Global	Both	75-79 years	Ischemic heart disease	Percent	2020	0.2311637024068738	0.2698395346448083	0.1974034807016445
Prevalence	Global	Male	75-79 years	Ischemic heart disease	Rate	2020	28227.23987847016	32647.20278845234	24149.273095020628
Prevalence	Global	Female	75-79 years	Ischemic heart disease	Rate	2020	18880.09690902603	22237.706747615528	16013.73713543783
Prevalence	Global	Both	75-79 years	Ischemic heart disease	Rate	2020	23115.24562235578	26983.08838780321	19739.44318176645
Prevalence	Global	Male	75-79 years	Ischemic heart disease	Number	2021	17025949.51983175	20068157.40538151	14199798.653926346
Prevalence	Global	Female	75-79 years	Ischemic heart disease	Number	2021	13998173.360623632	16983913.6219313	11526707.52320839
Prevalence	Global	Both	75-79 years	Ischemic heart disease	Number	2021	31024122.88045537	36997683.20677696	25699029.2759286
Prevalence	Global	Male	75-79 years	Ischemic heart disease	Percent	2021	0.2847940831095221	0.3356780464107624	0.237524118574671
Prevalence	Global	Female	75-79 years	Ischemic heart disease	Percent	2021	0.1941633919180161	0.2355819552140122	0.1598823507238023
Prevalence	Global	Both	75-79 years	Ischemic heart disease	Percent	2021	0.2352483380003655	0.2805438755305176	0.1948705222394982
Prevalence	Global	Male	75-79 years	Ischemic heart disease	Rate	2021	28477.810148182507	33566.24404111032	23750.75585287698
Prevalence	Global	Female	75-79 years	Ischemic heart disease	Rate	2021	19415.5666145617	23556.809721341982	15987.62581359055
Prevalence	Global	Both	75-79 years	Ischemic heart disease	Rate	2021	23523.72365724662	28053.1146381857	19486.025931365868
Prevalence	Global	Male	80+ years	Ischemic heart disease	Number	1990	6752827.166428779	7875967.467107698	5693673.501397899
Prevalence	Global	Female	80+ years	Ischemic heart disease	Number	1990	8686944.165264621	10232941.775530376	7306504.960683144
Prevalence	Global	Both	80+ years	Ischemic heart disease	Number	1990	15439771.33169342	18057854.09001551	13018720.61318288
Prevalence	Global	Male	80+ years	Ischemic heart disease	Percent	1990	0.3399120605304781	0.3964448030651955	0.2866001837921538
Prevalence	Global	Female	80+ years	Ischemic heart disease	Percent	1990	0.2418199431703798	0.2848558531661641	0.2033923529128476
Prevalence	Global	Both	80+ years	Ischemic heart disease	Percent	1990	0.2767500592050439	0.3236775772047592	0.2333539721191676
Prevalence	Global	Male	80+ years	Ischemic heart disease	Rate	1990	33990.697296855375	39644.08084146428	28659.3937210882
Prevalence	Global	Female	80+ years	Ischemic heart disease	Rate	1990	24181.7317793217	28485.30491524731	20339.02139143552
Prevalence	Global	Both	80+ years	Ischemic heart disease	Rate	1990	27674.66494547533	32367.38749813138	23335.10796555776
Prevalence	Global	Male	80+ years	Ischemic heart disease	Number	1991	6980377.259744385	8146805.498457484	5894086.902150312
Prevalence	Global	Female	80+ years	Ischemic heart disease	Number	1991	8987908.703178275	10546669.520654315	7585071.946912494
Prevalence	Global	Both	80+ years	Ischemic heart disease	Number	1991	15968285.962922646	18689079.164961584	13494164.973157767
Prevalence	Global	Male	80+ years	Ischemic heart disease	Percent	1991	0.3384084893269857	0.394956716343096	0.2857443358264846
Prevalence	Global	Female	80+ years	Ischemic heart disease	Percent	1991	0.240923089786433	0.2827059710992063	0.2033195945775942
Prevalence	Global	Both	80+ years	Ischemic heart disease	Percent	1991	0.2756326930150265	0.3225968202080959	0.2329268940477716
Prevalence	Global	Male	80+ years	Ischemic heart disease	Rate	1991	33840.32497623417	39495.07817806225	28574.07397694658
Prevalence	Global	Female	80+ years	Ischemic heart disease	Rate	1991	24092.03918030697	28270.288863025773	20331.74307454228
Prevalence	Global	Both	80+ years	Ischemic heart disease	Rate	1991	27562.91858131491	32259.289981383932	23292.3290165016
Prevalence	Global	Male	80+ years	Ischemic heart disease	Number	1992	7201444.988572458	8421334.581752008	6093471.18748009
Prevalence	Global	Female	80+ years	Ischemic heart disease	Number	1992	9248944.816050723	10840576.482913364	7836911.138840473
Prevalence	Global	Both	80+ years	Ischemic heart disease	Number	1992	16450389.80462317	19241759.5814126	13961882.51529345
Prevalence	Global	Male	80+ years	Ischemic heart disease	Percent	1992	0.3366424688616581	0.3936660169585761	0.2848477403421784
Prevalence	Global	Female	80+ years	Ischemic heart disease	Percent	1992	0.2394194827608473	0.2806215766451979	0.2028682669816233
Prevalence	Global	Both	80+ years	Ischemic heart disease	Percent	1992	0.2740695693941162	0.32057448742048	0.2326109455408289
Prevalence	Global	Male	80+ years	Ischemic heart disease	Rate	1992	33663.70736471494	39366.1749038301	28484.39878609901
Prevalence	Global	Female	80+ years	Ischemic heart disease	Rate	1992	23941.672446577388	28061.7450366414	20286.50437544391
Prevalence	Global	Both	80+ years	Ischemic heart disease	Rate	1992	27406.59717391355	32057.061262880237	23260.70655046821
Prevalence	Global	Male	80+ years	Ischemic heart disease	Number	1993	7408838.492064462	8632383.009226225	6279755.808781662
Prevalence	Global	Female	80+ years	Ischemic heart disease	Number	1993	9506901.90666554	11124527.95573298	8090928.93291663
Prevalence	Global	Both	80+ years	Ischemic heart disease	Number	1993	16915740.398730002	19761447.857154112	14392995.204482565
Prevalence	Global	Male	80+ years	Ischemic heart disease	Percent	1993	0.3346867565140601	0.389957034955994	0.2836807770812363
Prevalence	Global	Female	80+ years	Ischemic heart disease	Percent	1993	0.2379443784228331	0.2784308567268276	0.2025047162885158
Prevalence	Global	Both	80+ years	Ischemic heart disease	Percent	1993	0.2724349297667042	0.3182646379305889	0.2318059215361245
Prevalence	Global	Male	80+ years	Ischemic heart disease	Rate	1993	33468.12224465201	38995.26897838153	28367.69019867029
Prevalence	Global	Female	80+ years	Ischemic heart disease	Rate	1993	23794.15658012801	27842.799121881628	20250.217347202022
Prevalence	Global	Both	80+ years	Ischemic heart disease	Rate	1993	27243.12514826296	31826.191723995813	23180.19550852801
Prevalence	Global	Male	80+ years	Ischemic heart disease	Number	1994	7589132.152212511	8829221.803811591	6456595.219527628
Prevalence	Global	Female	80+ years	Ischemic heart disease	Number	1994	9713723.211479109	11336592.622497104	8289925.047018897
Prevalence	Global	Both	80+ years	Ischemic heart disease	Number	1994	17302855.3636916	20173957.15400084	14752046.01718416
Prevalence	Global	Male	80+ years	Ischemic heart disease	Percent	1994	0.3324548269118245	0.3867769788276818	0.2828410192204376
Prevalence	Global	Female	80+ years	Ischemic heart disease	Percent	1994	0.2361027263764438	0.275547108264818	0.2014958956384907
Prevalence	Global	Both	80+ years	Ischemic heart disease	Percent	1994	0.270486040875729	0.315366727836125	0.2306114782984441
Prevalence	Global	Male	80+ years	Ischemic heart disease	Rate	1994	33244.9191440102	38677.250453027715	28283.73280549884
Prevalence	Global	Female	80+ years	Ischemic heart disease	Rate	1994	23609.98779635359	27554.502804144948	20149.331510857322
Prevalence	Global	Both	80+ years	Ischemic heart disease	Rate	1994	27048.23059169448	31536.40445919781	23060.74540791594
Prevalence	Global	Male	80+ years	Ischemic heart disease	Number	1995	7736325.832597021	8989628.48216128	6606649.543074638
Prevalence	Global	Female	80+ years	Ischemic heart disease	Number	1995	9880738.082326848	11477650.84081053	8446506.356818331
Prevalence	Global	Both	80+ years	Ischemic heart disease	Number	1995	17617063.91492388	20441368.91873104	15042090.641437477
Prevalence	Global	Male	80+ years	Ischemic heart disease	Percent	1995	0.3301917291213502	0.383681175798349	0.2819755653645527
Prevalence	Global	Female	80+ years	Ischemic heart disease	Percent	1995	0.2344715864140258	0.2723654278306875	0.2004373154978744
Prevalence	Global	Both	80+ years	Ischemic heart disease	Percent	1995	0.2686746548882682	0.3117459995471724	0.2294050352985813
Prevalence	Global	Male	80+ years	Ischemic heart disease	Rate	1995	33018.60571810148	38367.696090827216	28197.152123726948
Prevalence	Global	Female	80+ years	Ischemic heart disease	Rate	1995	23446.87228313731	27236.32699628779	20043.457698899787
Prevalence	Global	Both	80+ years	Ischemic heart disease	Rate	1995	26867.089690051533	31174.32591373734	22940.099459310582
Prevalence	Global	Male	80+ years	Ischemic heart disease	Number	1996	7837520.926852254	9097210.610133328	6692803.7607087735
Prevalence	Global	Female	80+ years	Ischemic heart disease	Number	1996	9971188.053037664	11577717.06642995	8527526.29981996
Prevalence	Global	Both	80+ years	Ischemic heart disease	Number	1996	17808708.979889896	20642566.68798746	15202849.721097324
Prevalence	Global	Male	80+ years	Ischemic heart disease	Percent	1996	0.3276385713139887	0.3802950781509172	0.2797839195652755
Prevalence	Global	Female	80+ years	Ischemic heart disease	Percent	1996	0.2327613613989144	0.2702622949005459	0.1990616932062059
Prevalence	Global	Both	80+ years	Ischemic heart disease	Percent	1996	0.2667575184448351	0.3092044168767049	0.2277250386895454
Prevalence	Global	Male	80+ years	Ischemic heart disease	Rate	1996	32763.290422597252	38029.18755012979	27978.01440022698
Prevalence	Global	Female	80+ years	Ischemic heart disease	Rate	1996	23275.851347509062	27025.98927513421	19905.89621425462
Prevalence	Global	Both	80+ years	Ischemic heart disease	Rate	1996	26675.377074169388	30920.166689374313	22772.10264765126
Prevalence	Global	Male	80+ years	Ischemic heart disease	Number	1997	7930913.161857091	9198653.65805244	6767863.911092348
Prevalence	Global	Female	80+ years	Ischemic heart disease	Number	1997	10039377.210799675	11663258.462596113	8583259.902552402
Prevalence	Global	Both	80+ years	Ischemic heart disease	Number	1997	17970290.37265678	20825725.343566325	15324295.626707831
Prevalence	Global	Male	80+ years	Ischemic heart disease	Percent	1997	0.3250763883301426	0.3770358818499286	0.2774036659977529
Prevalence	Global	Female	80+ years	Ischemic heart disease	Percent	1997	0.2309945449041503	0.2683573093984878	0.1974912859949193
Prevalence	Global	Both	80+ years	Ischemic heart disease	Percent	1997	0.2648196093807576	0.3068971879542089	0.2258275971266394
Prevalence	Global	Male	80+ years	Ischemic heart disease	Rate	1997	32507.073942568382	37703.26424358048	27739.99009965249
Prevalence	Global	Female	80+ years	Ischemic heart disease	Rate	1997	23099.17415111337	26835.49315261704	19748.856040596318
Prevalence	Global	Both	80+ years	Ischemic heart disease	Rate	1997	26481.589646712313	30689.449152285753	22582.367897007367
Prevalence	Global	Male	80+ years	Ischemic heart disease	Number	1998	8040175.726942287	9320279.100420974	6859914.72716657
Prevalence	Global	Female	80+ years	Ischemic heart disease	Number	1998	10124124.971831698	11778363.589012183	8637158.020537818
Prevalence	Global	Both	80+ years	Ischemic heart disease	Number	1998	18164300.698773976	21058559.55697387	15491476.510069232
Prevalence	Global	Male	80+ years	Ischemic heart disease	Percent	1998	0.3228361328356116	0.3742327045860303	0.2754443825032261
Prevalence	Global	Female	80+ years	Ischemic heart disease	Percent	1998	0.229435511917153	0.2669233796033471	0.1957376696041693
Prevalence	Global	Both	80+ years	Ischemic heart disease	Percent	1998	0.2631323124798835	0.3050576639063088	0.2244137953370657
Prevalence	Global	Male	80+ years	Ischemic heart disease	Rate	1998	32283.05009436343	37422.94289465332	27544.046088206793
Prevalence	Global	Female	80+ years	Ischemic heart disease	Rate	1998	22943.27631106802	26692.10929999387	19573.51411197599
Prevalence	Global	Both	80+ years	Ischemic heart disease	Rate	1998	26312.86412215388	30505.49676643141	22441.00244874842
Prevalence	Global	Male	80+ years	Ischemic heart disease	Number	1999	8208199.766379152	9510467.790582731	7001627.320542133
Prevalence	Global	Female	80+ years	Ischemic heart disease	Number	1999	10308794.309707124	12006391.160560211	8780253.069555657
Prevalence	Global	Both	80+ years	Ischemic heart disease	Number	1999	18516994.076086275	21476297.433374804	15802925.939474111
Prevalence	Global	Male	80+ years	Ischemic heart disease	Percent	1999	0.3214879192116642	0.3724902272513242	0.2742296135149233
Prevalence	Global	Female	80+ years	Ischemic heart disease	Percent	1999	0.2286276050974256	0.2662758864285922	0.194727903693244
Prevalence	Global	Both	80+ years	Ischemic heart disease	Percent	1999	0.2621994046688702	0.3041014516513775	0.2237690540045672
Prevalence	Global	Male	80+ years	Ischemic heart disease	Rate	1999	32148.228354114828	37248.69021078656	27422.5677198023
Prevalence	Global	Female	80+ years	Ischemic heart disease	Rate	1999	22862.48920179827	26627.36106805419	19472.543050233322
Prevalence	Global	Both	80+ years	Ischemic heart disease	Rate	1999	26219.57563824447	30409.87120641897	22376.526679928218
Prevalence	Global	Male	80+ years	Ischemic heart disease	Number	2000	8454029.644541845	9792245.56847784	7208295.69313633
Prevalence	Global	Female	80+ years	Ischemic heart disease	Number	2000	10532927.141109103	12272460.794873642	8964982.368549153
Prevalence	Global	Both	80+ years	Ischemic heart disease	Number	2000	18986956.785650957	22023810.37071796	16214441.340183703
Prevalence	Global	Male	80+ years	Ischemic heart disease	Percent	2000	0.3197576111907501	0.3703699020178487	0.2726392291906503
Prevalence	Global	Female	80+ years	Ischemic heart disease	Percent	2000	0.2266715414691638	0.2641059220228189	0.192929078819831
Prevalence	Global	Both	80+ years	Ischemic heart disease	Percent	2000	0.2604282684092421	0.3020808010968617	0.2224006736710027
Prevalence	Global	Male	80+ years	Ischemic heart disease	Rate	2000	31975.19163857842	37036.64900515824	27263.523534529122
Prevalence	Global	Female	80+ years	Ischemic heart disease	Rate	2000	22666.88198415966	26410.36216864358	19292.661443073288
Prevalence	Global	Both	80+ years	Ischemic heart disease	Rate	2000	26042.45934521662	30207.799632199913	22239.68454630139
Prevalence	Global	Male	80+ years	Ischemic heart disease	Number	2001	8746007.118967231	10130441.549596202	7464403.534463283
Prevalence	Global	Female	80+ years	Ischemic heart disease	Number	2001	10802826.55440586	12582767.922702735	9214949.92550531
Prevalence	Global	Both	80+ years	Ischemic heart disease	Number	2001	19548833.67337308	22669039.869630225	16705666.411141807
Prevalence	Global	Male	80+ years	Ischemic heart disease	Percent	2001	0.3181012334787692	0.3684512805731931	0.2714870999189717
Prevalence	Global	Female	80+ years	Ischemic heart disease	Percent	2001	0.224524841079917	0.2615180922232287	0.1915226847014617
Prevalence	Global	Both	80+ years	Ischemic heart disease	Percent	2001	0.2585530946077391	0.2998194957096429	0.2209499950965335
Prevalence	Global	Male	80+ years	Ischemic heart disease	Rate	2001	31809.54218655836	36844.77996153243	27148.303894250992
Prevalence	Global	Female	80+ years	Ischemic heart disease	Rate	2001	22452.20806068461	26151.574493678247	19152.022107756082
Prevalence	Global	Both	80+ years	Ischemic heart disease	Rate	2001	25854.93540134134	29981.66393108353	22094.61357711282
Prevalence	Global	Male	80+ years	Ischemic heart disease	Number	2002	9056347.509981709	10489452.148071662	7735527.906173152
Prevalence	Global	Female	80+ years	Ischemic heart disease	Number	2002	11080402.582250549	12902134.570199074	9474428.165291129
Prevalence	Global	Both	80+ years	Ischemic heart disease	Number	2002	20136750.09223228	23350847.3454587	17218720.843845643
Prevalence	Global	Male	80+ years	Ischemic heart disease	Percent	2002	0.3163411669512516	0.3663966338201879	0.2702035605654788
Prevalence	Global	Female	80+ years	Ischemic heart disease	Percent	2002	0.2222015940663813	0.2587329331986099	0.1899961995654356
Prevalence	Global	Both	80+ years	Ischemic heart disease	Percent	2002	0.2565359078958821	0.2974810240959586	0.2193617930148769
Prevalence	Global	Male	80+ years	Ischemic heart disease	Rate	2002	31633.51981319413	36639.306518423	27019.94098788053
Prevalence	Global	Female	80+ years	Ischemic heart disease	Rate	2002	22219.87760310697	25873.053694625753	18999.36691194111
Prevalence	Global	Both	80+ years	Ischemic heart disease	Rate	2002	25653.20756633844	29747.80592991556	21935.78496087119
Prevalence	Global	Male	80+ years	Ischemic heart disease	Number	2003	9376301.16537907	10859389.981777553	8010530.769191487
Prevalence	Global	Female	80+ years	Ischemic heart disease	Number	2003	11399060.843713311	13274514.338887325	9753580.716369228
Prevalence	Global	Both	80+ years	Ischemic heart disease	Number	2003	20775362.00909236	24097934.481156178	17777602.423395235
Prevalence	Global	Male	80+ years	Ischemic heart disease	Percent	2003	0.3148166565884201	0.3646090786253327	0.2689583821067302
Prevalence	Global	Female	80+ years	Ischemic heart disease	Percent	2003	0.220420162286122	0.2566843650575648	0.1886018998899657
Prevalence	Global	Both	80+ years	Ischemic heart disease	Percent	2003	0.2549170573875124	0.295684067055149	0.2181347325856783
Prevalence	Global	Male	80+ years	Ischemic heart disease	Rate	2003	31481.05284336679	36460.54279115577	26895.461013931472
Prevalence	Global	Female	80+ years	Ischemic heart disease	Rate	2003	22041.72756082293	25668.187280652972	18859.954503293393
Prevalence	Global	Both	80+ years	Ischemic heart disease	Rate	2003	25491.31255735913	29568.099924182738	21813.06971675872
Prevalence	Global	Male	80+ years	Ischemic heart disease	Number	2004	9727619.24649007	11265325.396792984	8304404.242712171
Prevalence	Global	Female	80+ years	Ischemic heart disease	Number	2004	11782297.097704304	13724762.851358518	10089937.026755976
Prevalence	Global	Both	80+ years	Ischemic heart disease	Number	2004	21509916.344194368	24950591.339743465	18422814.011662006
Prevalence	Global	Male	80+ years	Ischemic heart disease	Percent	2004	0.313591880289676	0.3631597789246372	0.267709765907673
Prevalence	Global	Female	80+ years	Ischemic heart disease	Percent	2004	0.2195171240182876	0.2557065513878604	0.1879864948645775
Prevalence	Global	Both	80+ years	Ischemic heart disease	Percent	2004	0.2539730355977938	0.2945964549259602	0.2175235104180268
Prevalence	Global	Male	80+ years	Ischemic heart disease	Rate	2004	31358.561342665133	36315.60698964247	26770.59651089248
Prevalence	Global	Female	80+ years	Ischemic heart disease	Rate	2004	21951.41772611927	25570.39599695689	18798.40753189918
Prevalence	Global	Both	80+ years	Ischemic heart disease	Rate	2004	25396.90160892804	29459.329511110172	21751.93930682321
Prevalence	Global	Male	80+ years	Ischemic heart disease	Number	2005	10144306.003576312	11745892.970638463	8667143.180000655
Prevalence	Global	Female	80+ years	Ischemic heart disease	Number	2005	12233091.68156718	14252391.110907946	10484395.001023913
Prevalence	Global	Both	80+ years	Ischemic heart disease	Number	2005	22377397.68514349	25955955.84445341	19182445.366423324
Prevalence	Global	Male	80+ years	Ischemic heart disease	Percent	2005	0.3127467700087039	0.3621197284552103	0.2672062682857
Prevalence	Global	Female	80+ years	Ischemic heart disease	Percent	2005	0.2191602298841834	0.2553358822851476	0.1878316051169083
Prevalence	Global	Both	80+ years	Ischemic heart disease	Percent	2005	0.253556199186858	0.2941030062262912	0.2173551662568876
Prevalence	Global	Male	80+ years	Ischemic heart disease	Rate	2005	31274.04219401785	36211.600107554084	26720.0734498127
Prevalence	Global	Female	80+ years	Ischemic heart disease	Rate	2005	21915.72484549006	25533.323063998443	18782.91457261728
Prevalence	Global	Both	80+ years	Ischemic heart disease	Rate	2005	25355.21260547542	29409.97823224894	21735.100184660318
Prevalence	Global	Male	80+ years	Ischemic heart disease	Number	2006	10626897.447389184	12299438.49164163	9087774.135184206
Prevalence	Global	Female	80+ years	Ischemic heart disease	Number	2006	12738330.75055434	14829604.053836662	10929276.647809252
Prevalence	Global	Both	80+ years	Ischemic heart disease	Number	2006	23365228.19794353	27069227.54189007	20055832.365052957
Prevalence	Global	Male	80+ years	Ischemic heart disease	Percent	2006	0.3125278591004319	0.3617122057467659	0.2672636838490121
Prevalence	Global	Female	80+ years	Ischemic heart disease	Percent	2006	0.2193392056257847	0.2553476532153791	0.1881893134144945
Prevalence	Global	Both	80+ years	Ischemic heart disease	Percent	2006	0.2537520271559473	0.2939768575983774	0.2178112468794624
Prevalence	Global	Male	80+ years	Ischemic heart disease	Rate	2006	31252.14470929603	36170.842288339336	26725.80908625883
Prevalence	Global	Female	80+ years	Ischemic heart disease	Rate	2006	21933.62090298914	25534.50054232025	18818.683187866518
Prevalence	Global	Both	80+ years	Ischemic heart disease	Rate	2006	25374.791812056978	29397.359510878367	21780.7661268861
Prevalence	Global	Male	80+ years	Ischemic heart disease	Number	2007	11184404.606064312	12938189.084547551	9574310.39766004
Prevalence	Global	Female	80+ years	Ischemic heart disease	Number	2007	13295044.93579864	15465635.647179086	11415111.668101218
Prevalence	Global	Both	80+ years	Ischemic heart disease	Number	2007	24479449.541862965	28322515.214386184	21039619.767251715
Prevalence	Global	Male	80+ years	Ischemic heart disease	Percent	2007	0.3129208536020669	0.3619851177103047	0.2678732368336011
Prevalence	Global	Female	80+ years	Ischemic heart disease	Percent	2007	0.2199204623448372	0.2558244834230366	0.1888239067550867
Prevalence	Global	Both	80+ years	Ischemic heart disease	Percent	2007	0.2544751406310473	0.2944240352014386	0.2187166196331261
Prevalence	Global	Male	80+ years	Ischemic heart disease	Rate	2007	31291.43377427342	36198.12597611406	26786.754440220513
Prevalence	Global	Female	80+ years	Ischemic heart disease	Rate	2007	21991.74755053993	25582.189191823378	18882.09143168458
Prevalence	Global	Both	80+ years	Ischemic heart disease	Rate	2007	25447.09998521255	29442.07855902382	21871.29685871864
Prevalence	Global	Male	80+ years	Ischemic heart disease	Number	2008	11775952.711759524	13616608.370783424	10091197.753676925
Prevalence	Global	Female	80+ years	Ischemic heart disease	Number	2008	13863079.194028055	16113780.42392856	11904245.296985071
Prevalence	Global	Both	80+ years	Ischemic heart disease	Number	2008	25639031.90578758	29629262.02078644	22066987.845566392
Prevalence	Global	Male	80+ years	Ischemic heart disease	Percent	2008	0.3135118666160402	0.362511941593078	0.2686586611293877
Prevalence	Global	Female	80+ years	Ischemic heart disease	Percent	2008	0.2204858614053427	0.2562813208593376	0.1893319306651943
Prevalence	Global	Both	80+ years	Ischemic heart disease	Percent	2008	0.2552758743149079	0.2950030667473726	0.2197108284432535
Prevalence	Global	Male	80+ years	Ischemic heart disease	Rate	2008	31350.52505603161	36250.80979478823	26865.2868914882
Prevalence	Global	Female	80+ years	Ischemic heart disease	Rate	2008	22048.29080817006	25627.879047161663	18932.89784226174
Prevalence	Global	Both	80+ years	Ischemic heart disease	Rate	2008	25527.1719115243	29499.993135289922	21970.71224737362
Prevalence	Global	Male	80+ years	Ischemic heart disease	Number	2009	12388177.448463753	14318052.550691037	10630241.64135502
Prevalence	Global	Female	80+ years	Ischemic heart disease	Number	2009	14471207.588192953	16806176.94052034	12426390.299432255
Prevalence	Global	Both	80+ years	Ischemic heart disease	Number	2009	26859385.036656737	31010103.351648644	23137591.341239057
Prevalence	Global	Male	80+ years	Ischemic heart disease	Percent	2009	0.3143457187421401	0.3633117996462702	0.26973886900162
[truncated: 3,569 more rows]
