# Supplementary material for: Epidemiological characteristics of ischemic heart disease: A comparative study between China and the world from 1990 to 2021 and prediction to 2036
Source: PLoS One. 2025 Dec 19;20(12):e0336963. doi: 10.1371/journal.pone.0336963 (PMC12716773; doi:10.1371/journal.pone.0336963)
Supplement: S6 Dataset — (CSV) [file pone.0336963.s006.csv]

measure	location group	sex group	age group	cause	metric	year	val	upper	lower
Incidence	China	Male	55-59 years	Ischemic heart disease	Number	1990	128665.5443394144	200562.85290936744	75821.4055591413
Incidence	China	Female	55-59 years	Ischemic heart disease	Number	1990	78092.06621571924	126275.60902082484	42787.278739139816
Incidence	China	Both	55-59 years	Ischemic heart disease	Number	1990	206757.6105551338	326539.95402829273	119032.0171663074
Incidence	China	Male	55-59 years	Ischemic heart disease	Percent	1990	0.0020380719681731	0.0032751606928507	0.0012006547345182
Incidence	China	Female	55-59 years	Ischemic heart disease	Percent	1990	0.0012938953250799	0.0021794346351698	0.000716111857611
Incidence	China	Both	55-59 years	Ischemic heart disease	Percent	1990	0.0016742069070273	0.002744061214402	0.0009613183790099
Incidence	China	Male	55-59 years	Ischemic heart disease	Rate	1990	566.09169104593	882.4193388165701	333.59255510727
Incidence	China	Female	55-59 years	Ischemic heart disease	Rate	1990	378.34651025581	611.7898823611699	207.29913266192003
Incidence	China	Both	55-59 years	Ischemic heart disease	Rate	1990	476.73942983665	752.93224314382	274.46271914155
Incidence	China	Male	55-59 years	Ischemic heart disease	Number	1991	131733.28104029057	202529.37566070797	79030.42160848904
Incidence	China	Female	55-59 years	Ischemic heart disease	Number	1991	80116.48124945181	128921.70733367186	43922.21010952331
Incidence	China	Both	55-59 years	Ischemic heart disease	Number	1991	211849.76228974227	330334.61004638975	123155.93496142927
Incidence	China	Male	55-59 years	Ischemic heart disease	Percent	1991	0.0020469698002125	0.0032395720387363	0.0012169781323584
Incidence	China	Female	55-59 years	Ischemic heart disease	Percent	1991	0.0012991945823727	0.0021828480105822	0.0007245253496489
Incidence	China	Both	55-59 years	Ischemic heart disease	Percent	1991	0.0016809235152334	0.0027222393068814	0.0009735501952811
Incidence	China	Male	55-59 years	Ischemic heart disease	Rate	1991	567.1943734912201	872.0159509752899	340.27551820609
Incidence	China	Female	55-59 years	Ischemic heart disease	Rate	1991	379.27478924638	610.32078063959	207.92958855314998
Incidence	China	Both	55-59 years	Ischemic heart disease	Rate	1991	477.68759677579	744.8521268063199	277.69709045007
Incidence	China	Male	55-59 years	Ischemic heart disease	Number	1992	134694.11680645222	204699.40690126404	81884.89537822208
Incidence	China	Female	55-59 years	Ischemic heart disease	Number	1992	81927.20781041798	131216.64701369137	45080.23891602014
Incidence	China	Both	55-59 years	Ischemic heart disease	Number	1992	216621.3246168698	334514.96945929714	127393.6104080619
Incidence	China	Male	55-59 years	Ischemic heart disease	Percent	1992	0.0020642312141036	0.0032447183372217	0.0012463104983774
Incidence	China	Female	55-59 years	Ischemic heart disease	Percent	1992	0.0013094394587556	0.0021953594173672	0.0007342931006787
Incidence	China	Both	55-59 years	Ischemic heart disease	Percent	1992	0.0016946314842128	0.0027208148040335	0.0009886250012724
Incidence	China	Male	55-59 years	Ischemic heart disease	Rate	1992	570.5251228384101	867.04718094784	346.84061265571
Incidence	China	Female	55-59 years	Ischemic heart disease	Rate	1992	381.58360318826	611.15375836597	209.96541268644
Incidence	China	Both	55-59 years	Ischemic heart disease	Rate	1992	480.53590288956997	742.06199765193	282.60007969239996
Incidence	China	Male	55-59 years	Ischemic heart disease	Number	1993	136860.03747951786	206819.6634260361	84037.86156522852
Incidence	China	Female	55-59 years	Ischemic heart disease	Number	1993	83153.48357479161	132497.39478333518	46144.17094929528
Incidence	China	Both	55-59 years	Ischemic heart disease	Number	1993	220013.52105430944	338178.67591605266	130693.50335925014
Incidence	China	Male	55-59 years	Ischemic heart disease	Percent	1993	0.0020878981917986	0.0032823567312074	0.0012687392984826
Incidence	China	Female	55-59 years	Ischemic heart disease	Percent	1993	0.0013237553564636	0.0022108332788872	0.0007447173843177
Incidence	China	Both	55-59 years	Ischemic heart disease	Percent	1993	0.0017138332612446	0.0027299767321605	0.0010062598050111
Incidence	China	Male	55-59 years	Ischemic heart disease	Rate	1993	575.59570793269	869.82666946826	353.4401518
Incidence	China	Female	55-59 years	Ischemic heart disease	Rate	1993	385.057129	613.55296548254	213.67886494651
Incidence	China	Both	55-59 years	Ischemic heart disease	Rate	1993	484.90804335838004	745.34310099743	288.04743767517004
Incidence	China	Male	55-59 years	Ischemic heart disease	Number	1994	138263.17688224892	208344.2805782414	85605.9525357238
Incidence	China	Female	55-59 years	Ischemic heart disease	Number	1994	83429.33241608735	132326.48394602357	46696.309055187725
Incidence	China	Both	55-59 years	Ischemic heart disease	Number	1994	221692.5092983364	339780.51506750705	132602.84940794154
Incidence	China	Male	55-59 years	Ischemic heart disease	Percent	1994	0.0021162530673914	0.0033198512404464	0.0012918950825821
Incidence	China	Female	55-59 years	Ischemic heart disease	Percent	1994	0.0013412446086962	0.0022263467926625	0.0007555279150761
Incidence	China	Both	55-59 years	Ischemic heart disease	Percent	1994	0.0017381346186925	0.0027556978217277	0.0010286177766399
Incidence	China	Male	55-59 years	Ischemic heart disease	Rate	1994	581.82943270621	876.73983275864	360.24098334261
Incidence	China	Female	55-59 years	Ischemic heart disease	Rate	1994	389.47725255895	617.746228	217.99467440003997
Incidence	China	Both	55-59 years	Ischemic heart disease	Rate	1994	490.63978710845004	751.98679515138	293.47060037980003
Incidence	China	Male	55-59 years	Ischemic heart disease	Number	1995	139451.77390607627	209757.8314839591	86807.42955598244
Incidence	China	Female	55-59 years	Ischemic heart disease	Number	1995	84390.14440333821	133410.6443208175	47427.99674994864
Incidence	China	Both	55-59 years	Ischemic heart disease	Number	1995	223841.91830941456	342271.17726549046	134780.76558558855
Incidence	China	Male	55-59 years	Ischemic heart disease	Percent	1995	0.0021467351529614	0.0033415866687807	0.0013210065575412
Incidence	China	Female	55-59 years	Ischemic heart disease	Percent	1995	0.0013610861050632	0.0022586725227177	0.0007676547818702
Incidence	China	Both	55-59 years	Ischemic heart disease	Percent	1995	0.0017629325326845	0.0027879159388173	0.0010486676319895
Incidence	China	Male	55-59 years	Ischemic heart disease	Rate	1995	588.60846797991	885.36152949705	366.40328544428996
Incidence	China	Female	55-59 years	Ischemic heart disease	Rate	1995	394.56940931015	623.7666672753099	221.75144733667
Incidence	China	Both	55-59 years	Ischemic heart disease	Rate	1995	496.54726376048995	759.25822034967	298.98341143842
Incidence	China	Male	55-59 years	Ischemic heart disease	Number	1996	143302.32545668408	214868.6410679572	88807.9744630395
Incidence	China	Female	55-59 years	Ischemic heart disease	Number	1996	87818.04591553927	139332.79205981852	49255.11674807241
Incidence	China	Both	55-59 years	Ischemic heart disease	Number	1996	231120.3713722236	353149.24056589423	138622.12278416983
Incidence	China	Male	55-59 years	Ischemic heart disease	Percent	1996	0.0022224239713525	0.0034542076371173	0.0013668336427715
Incidence	China	Female	55-59 years	Ischemic heart disease	Percent	1996	0.0014217342677093	0.0023493149814957	0.0008017272226536
Incidence	China	Both	55-59 years	Ischemic heart disease	Percent	1996	0.0018305451879878	0.0028967497993551	0.0010889937148982
Incidence	China	Male	55-59 years	Ischemic heart disease	Rate	1996	607.47699228192	910.85581057874	376.46842816772
Incidence	China	Female	55-59 years	Ischemic heart disease	Rate	1996	411.42755473243	652.77414606044	230.7602274
Incidence	China	Both	55-59 years	Ischemic heart disease	Rate	1996	514.34983005861	785.9205607534101	308.49840225278
Incidence	China	Male	55-59 years	Ischemic heart disease	Number	1997	151400.6714105022	229295.3954132595	92444.51507704543
Incidence	China	Female	55-59 years	Ischemic heart disease	Number	1997	94991.7219963266	151632.93852009642	52942.54991854198
Incidence	China	Both	55-59 years	Ischemic heart disease	Number	1997	246392.39340682884	379372.8262412277	146109.3059796277
Incidence	China	Male	55-59 years	Ischemic heart disease	Percent	1997	0.0023588844389022	0.0036888142926504	0.001432404435508
Incidence	China	Female	55-59 years	Ischemic heart disease	Percent	1997	0.0015373914683253	0.0025607541437177	0.0008643922722657
Incidence	China	Both	55-59 years	Ischemic heart disease	Percent	1997	0.00195580422387	0.0031145125144913	0.001149443277167
Incidence	China	Male	55-59 years	Ischemic heart disease	Rate	1997	642.6634863091599	973.3099387081201	392.40720530552
Incidence	China	Female	55-59 years	Ischemic heart disease	Rate	1997	443.90881781007994	708.60067661609	247.40750301484
Incidence	China	Both	55-59 years	Ischemic heart disease	Rate	1997	548.05944343535	843.85259272578	324.99617300970004
Incidence	China	Male	55-59 years	Ischemic heart disease	Number	1998	162269.8007774508	247309.8094460393	97593.12958720006
Incidence	China	Female	55-59 years	Ischemic heart disease	Number	1998	103895.26011283424	166982.80392752052	57472.52140089632
Incidence	China	Both	55-59 years	Ischemic heart disease	Number	1998	266165.0608902848	413515.9121387347	155825.78474850702
Incidence	China	Male	55-59 years	Ischemic heart disease	Percent	1998	0.0025152689047129	0.0039719788632945	0.0015049846308855
Incidence	China	Female	55-59 years	Ischemic heart disease	Percent	1998	0.0016695849086431	0.0027960578735898	0.0009359799306666
Incidence	China	Both	55-59 years	Ischemic heart disease	Percent	1998	0.0020998919244284	0.0033734458038467	0.0012231360049295
Incidence	China	Male	55-59 years	Ischemic heart disease	Rate	1998	683.04904199685	1041.01149819133	410.80283176926997
Incidence	China	Female	55-59 years	Ischemic heart disease	Rate	1998	481.07092678274995	773.18803721126	266.11761792447004
Incidence	China	Both	55-59 years	Ischemic heart disease	Rate	1998	586.86974207902	911.7649622783001	343.58167747011004
Incidence	China	Male	55-59 years	Ischemic heart disease	Number	1999	171510.2236805068	263153.0090018377	102035.46676409594
Incidence	China	Female	55-59 years	Ischemic heart disease	Number	1999	112653.03910434167	182280.41452015983	62132.53347663402
Incidence	China	Both	55-59 years	Ischemic heart disease	Number	1999	284163.26278484846	444991.5611217493	164789.1535117505
Incidence	China	Male	55-59 years	Ischemic heart disease	Percent	1999	0.0026508988352677	0.0042091354648592	0.0015682419358033
Incidence	China	Female	55-59 years	Ischemic heart disease	Percent	1999	0.0017803253708325	0.0029948024705365	0.0009946307286497
Incidence	China	Both	55-59 years	Ischemic heart disease	Percent	1999	0.002220270132747	0.0035943118902361	0.0012855334121002
Incidence	China	Male	55-59 years	Ischemic heart disease	Rate	1999	717.7125045002799	1101.20668671811	426.98405277304
Incidence	China	Female	55-59 years	Ischemic heart disease	Rate	1999	512.03901130488	828.51456093163	282.40943399473
Incidence	China	Both	55-59 years	Ischemic heart disease	Rate	1999	619.1236834774601	969.53002206579	359.03609326366
Incidence	China	Male	55-59 years	Ischemic heart disease	Number	2000	178598.41446630997	276005.1678018287	106041.96091897464
Incidence	China	Female	55-59 years	Ischemic heart disease	Number	2000	118246.42578081488	192158.2507233305	65620.55141693135
Incidence	China	Both	55-59 years	Ischemic heart disease	Number	2000	296844.8402471249	468386.56340362807	171802.09780687973
Incidence	China	Male	55-59 years	Ischemic heart disease	Percent	2000	0.0027237619883872	0.0043397878859354	0.0016075390503233
Incidence	China	Female	55-59 years	Ischemic heart disease	Percent	2000	0.0018306014065641	0.003078844439286	0.0010223408339069
Incidence	China	Both	55-59 years	Ischemic heart disease	Percent	2000	0.0022803319501809	0.0037158716133127	0.00132044640358
Incidence	China	Male	55-59 years	Ischemic heart disease	Rate	2000	735.49185429055	1136.6257268685501	436.69479766637994
Incidence	China	Female	55-59 years	Ischemic heart disease	Rate	2000	525.81143537202	854.47830633545	291.79771060816
Incidence	China	Both	55-59 years	Ischemic heart disease	Rate	2000	634.67407535833	1001.44172555259	367.3243486
Incidence	China	Male	55-59 years	Ischemic heart disease	Number	2001	186525.88754509244	285466.42611888866	112018.14342059988
Incidence	China	Female	55-59 years	Ischemic heart disease	Number	2001	123699.60885121988	199699.6544424485	68802.17836579957
Incidence	China	Both	55-59 years	Ischemic heart disease	Number	2001	310225.496396312	485159.8645313515	181303.68714671448
Incidence	China	Male	55-59 years	Ischemic heart disease	Percent	2001	0.0027445219663833	0.0043351781878709	0.0016303784562264
Incidence	China	Female	55-59 years	Ischemic heart disease	Percent	2001	0.0018320366841499	0.0030725908390073	0.0010306725609629
Incidence	China	Both	55-59 years	Ischemic heart disease	Percent	2001	0.0022895902002037	0.0036872925538615	0.0013342606447205
Incidence	China	Male	55-59 years	Ischemic heart disease	Rate	2001	739.1083191668699	1131.15993261953	443.8715869
Incidence	China	Female	55-59 years	Ischemic heart disease	Rate	2001	526.11677527377	849.35869397061	292.62808952906
Incidence	China	Both	55-59 years	Ischemic heart disease	Rate	2001	636.38053150768	995.23184278263	371.91700273189
Incidence	China	Male	55-59 years	Ischemic heart disease	Number	2002	196149.9821709128	299155.70791848714	119250.38316948942
Incidence	China	Female	55-59 years	Ischemic heart disease	Number	2002	130166.48579488162	208629.2469442528	73106.72781090347
Incidence	China	Both	55-59 years	Ischemic heart disease	Number	2002	326316.4679657945	507785.276218657	192824.0027488948
Incidence	China	Male	55-59 years	Ischemic heart disease	Percent	2002	0.0027566178122727	0.0043264741211822	0.0016532598188307
Incidence	China	Female	55-59 years	Ischemic heart disease	Percent	2002	0.001825889623329	0.003045791969121	0.0010345958281529
Incidence	China	Both	55-59 years	Ischemic heart disease	Percent	2002	0.0022906552799803	0.0036671621841435	0.0013450262772912
Incidence	China	Male	55-59 years	Ischemic heart disease	Rate	2002	740.08302461551	1128.7284286082402	449.93725355393997
Incidence	China	Female	55-59 years	Ischemic heart disease	Rate	2002	524.76355768756	841.08459405338	294.72829617141
Incidence	China	Both	55-59 years	Ischemic heart disease	Rate	2002	635.98825421586	989.66954794533	375.81247935068996
Incidence	China	Male	55-59 years	Ischemic heart disease	Number	2003	204092.95065513367	308830.2266844779	125953.8469416239
Incidence	China	Female	55-59 years	Ischemic heart disease	Number	2003	135416.54107580913	215673.9102945819	76773.46967460093
Incidence	China	Both	55-59 years	Ischemic heart disease	Number	2003	339509.49173094274	525448.8626847145	203275.3325849194
Incidence	China	Male	55-59 years	Ischemic heart disease	Percent	2003	0.0027675575044881	0.0043215568558223	0.0016788698332999
Incidence	China	Female	55-59 years	Ischemic heart disease	Percent	2003	0.0018177964836708	0.0030030993397172	0.00103841292555
Incidence	China	Both	55-59 years	Ischemic heart disease	Percent	2003	0.0022901238334549	0.0036420427992783	0.001355054324088
Incidence	China	Male	55-59 years	Ischemic heart disease	Rate	2003	740.7436764390201	1120.88162170927	457.14227436904
Incidence	China	Female	55-59 years	Ischemic heart disease	Rate	2003	522.95660021841	832.8974731404801	296.48662097730005
Incidence	China	Both	55-59 years	Ischemic heart disease	Rate	2003	635.2282297000601	983.1240627158601	380.33172210083
Incidence	China	Male	55-59 years	Ischemic heart disease	Number	2004	223835.1339156132	337520.6611484199	139241.61003898567
Incidence	China	Female	55-59 years	Ischemic heart disease	Number	2004	147692.24622817428	233835.18830564467	84432.36391815345
Incidence	China	Both	55-59 years	Ischemic heart disease	Number	2004	371527.3801437873	572211.4218576414	225282.3167377535
Incidence	China	Male	55-59 years	Ischemic heart disease	Percent	2004	0.0027800970158218	0.0043221043856175	0.0017032225329226
Incidence	China	Female	55-59 years	Ischemic heart disease	Percent	2004	0.001811268275438	0.0029865358531824	0.0010418313270673
Incidence	China	Both	55-59 years	Ischemic heart disease	Percent	2004	0.002292469713605	0.0036233626743585	0.0013670176433366
Incidence	China	Male	55-59 years	Ischemic heart disease	Rate	2004	742.02080071388	1118.8920472924901	461.59049817786996
Incidence	China	Female	55-59 years	Ischemic heart disease	Rate	2004	521.43653238885	825.5694720237201	298.09363854388
Incidence	China	Both	55-59 years	Ischemic heart disease	Rate	2004	635.2011344689699	978.31105793444	385.16564542898
Incidence	China	Male	55-59 years	Ischemic heart disease	Number	2005	234230.3072111345	350333.80214777973	146790.87964909803
Incidence	China	Female	55-59 years	Ischemic heart disease	Number	2005	154839.39887143648	243996.9599806473	89064.06362100784
Incidence	China	Both	55-59 years	Ischemic heart disease	Number	2005	389069.7060825711	597352.4562736754	238189.3158917956
Incidence	China	Male	55-59 years	Ischemic heart disease	Percent	2005	0.0028007486983976	0.0043313834545207	0.0017324315317969
Incidence	China	Female	55-59 years	Ischemic heart disease	Percent	2005	0.0018117997961791	0.0029848139192095	0.0010470124023068
Incidence	China	Both	55-59 years	Ischemic heart disease	Percent	2005	0.0023007851338802	0.0036185641223128	0.0013804345696992
Incidence	China	Male	55-59 years	Ischemic heart disease	Rate	2005	745.73438922658	1115.38069979392	467.34774966793
Incidence	China	Female	55-59 years	Ischemic heart disease	Rate	2005	521.43433839347	821.67971669256	299.93051786138
Incidence	China	Both	55-59 years	Ischemic heart disease	Rate	2005	636.7310435150899	977.59565158415	389.8081225
Incidence	China	Male	55-59 years	Ischemic heart disease	Number	2006	249252.1976737953	370094.8195741288	156536.23146765813
Incidence	China	Female	55-59 years	Ischemic heart disease	Number	2006	165495.32628912886	260734.9605046848	95357.08157717892
Incidence	China	Both	55-59 years	Ischemic heart disease	Number	2006	414747.5239629244	635536.1229834642	254628.8767158961
Incidence	China	Male	55-59 years	Ischemic heart disease	Percent	2006	0.0028241524472584	0.0043626793639169	0.0017505649729835
Incidence	China	Female	55-59 years	Ischemic heart disease	Percent	2006	0.0018193557479702	0.002998408349233	0.0010518366313718
Incidence	China	Both	55-59 years	Ischemic heart disease	Percent	2006	0.0023140440400429	0.0036403463882349	0.001386713130906
Incidence	China	Male	55-59 years	Ischemic heart disease	Rate	2006	750.07148085504	1113.72165206763	471.06249830574
Incidence	China	Female	55-59 years	Ischemic heart disease	Rate	2006	521.83772964994	822.1461166	300.67872049355
Incidence	China	Both	55-59 years	Ischemic heart disease	Rate	2006	638.61934541107	978.5848965817399	392.07208524672996
Incidence	China	Male	55-59 years	Ischemic heart disease	Number	2007	263637.7049421236	391180.9354433591	165961.8821539827
Incidence	China	Female	55-59 years	Ischemic heart disease	Number	2007	175736.5613070281	276887.83248753625	101669.78954655222
Incidence	China	Both	55-59 years	Ischemic heart disease	Number	2007	439374.26624915167	670734.164211449	270143.44871171867
Incidence	China	Male	55-59 years	Ischemic heart disease	Percent	2007	0.002851003799218	0.0044033059795697	0.0017676281354856
Incidence	China	Female	55-59 years	Ischemic heart disease	Percent	2007	0.0018345661619155	0.0030232783071652	0.0010592909721978
Incidence	China	Both	55-59 years	Ischemic heart disease	Percent	2007	0.0023337160803658	0.0036769996041267	0.0013949708012125
Incidence	China	Male	55-59 years	Ischemic heart disease	Rate	2007	755.12886399784	1120.4467716930099	475.35919630840004
Incidence	China	Female	55-59 years	Ischemic heart disease	Rate	2007	522.60992332654	823.4161852	302.34824514814
Incidence	China	Both	55-59 years	Ischemic heart disease	Rate	2007	641.05113556094	978.6073756614701	394.14180088279
Incidence	China	Male	55-59 years	Ischemic heart disease	Number	2008	282808.3869596162	419872.9126753777	178172.6721031805
Incidence	China	Female	55-59 years	Ischemic heart disease	Number	2008	189479.41823578265	298722.9159607447	109934.92602438205
Incidence	China	Both	55-59 years	Ischemic heart disease	Number	2008	472287.80519539886	718644.9644549834	290457.1624501735
Incidence	China	Male	55-59 years	Ischemic heart disease	Percent	2008	0.0028710161165209	0.0044280621818752	0.0017794619106384
Incidence	China	Female	55-59 years	Ischemic heart disease	Percent	2008	0.0018479753830362	0.0030459352200714	0.0010643293927747
Incidence	China	Both	55-59 years	Ischemic heart disease	Percent	2008	0.0023491533626789	0.0037082322979851	0.0014014468711856
Incidence	China	Male	55-59 years	Ischemic heart disease	Rate	2008	758.93587183435	1126.75800907708	478.13869204306997
Incidence	China	Female	55-59 years	Ischemic heart disease	Rate	2008	523.08611557704	824.66903898402	303.49171406461
Incidence	China	Both	55-59 years	Ischemic heart disease	Rate	2008	642.68058087821	977.91888361387	395.24877803373
Incidence	China	Male	55-59 years	Ischemic heart disease	Number	2009	294356.21168663254	437640.4374956624	185344.06837256215
Incidence	China	Female	55-59 years	Ischemic heart disease	Number	2009	198132.8985123504	312645.18097610446	115155.83524320392
Incidence	China	Both	55-59 years	Ischemic heart disease	Number	2009	492489.1101989829	747342.3098645059	302941.6062481265
Incidence	China	Male	55-59 years	Ischemic heart disease	Percent	2009	0.0028858540357121	0.0044422049697405	0.0017891020598233
Incidence	China	Female	55-59 years	Ischemic heart disease	Percent	2009	0.0018619598376299	0.003069444374423	0.0010686432913056
Incidence	China	Both	55-59 years	Ischemic heart disease	Percent	2009	0.0023629907611548	0.0037378295517111	0.0014098464964184
Incidence	China	Male	55-59 years	Ischemic heart disease	Rate	2009	761.46103141775	1132.11858861783	479.46087042449994
Incidence	China	Female	55-59 years	Ischemic heart disease	Rate	2009	523.1617272480299	825.5266748900701	304.06422215021
Incidence	China	Both	55-59 years	Ischemic heart disease	Rate	2009	643.53287525963	976.54818250898	395.85216985988
Incidence	China	Male	55-59 years	Ischemic heart disease	Number	2010	314600.7459	469209.1941420124	198151.10238695575
Incidence	China	Female	55-59 years	Ischemic heart disease	Number	2010	211383.89777122388	333937.5442929594	122984.11901633536
Incidence	China	Both	55-59 years	Ischemic heart disease	Number	2010	525984.6436717238	796083.2987321403	323858.29101113655
Incidence	China	Male	55-59 years	Ischemic heart disease	Percent	2010	0.0028842117213912	0.0044291682979141	0.001791261037377
Incidence	China	Female	55-59 years	Ischemic heart disease	Percent	2010	0.0018616763969245	0.0030685354686789	0.0010646477895817
Incidence	China	Both	55-59 years	Ischemic heart disease	Percent	2010	0.0023626041728918	0.0037351485697922	0.0014094503033399
Incidence	China	Male	55-59 years	Ischemic heart disease	Rate	2010	761.2662242316201	1135.38545681714	479.48310201769004
Incidence	China	Female	55-59 years	Ischemic heart disease	Rate	2010	522.2084451788401	824.9682574251601	303.82326303168
Incidence	China	Both	55-59 years	Ischemic heart disease	Rate	2010	642.9751410500701	973.1496488505201	395.89146346463
Incidence	China	Male	55-59 years	Ischemic heart disease	Number	2011	324038.836445051	482127.84722986864	204516.21094736893
Incidence	China	Female	55-59 years	Ischemic heart disease	Number	2011	216366.47834491916	340433.662744198	126601.05682367872
Incidence	China	Both	55-59 years	Ischemic heart disease	Number	2011	540405.3147899697	812184.8058129553	334575.51238367165
Incidence	China	Male	55-59 years	Ischemic heart disease	Percent	2011	0.0028712119699636	0.004392470696825	0.0017924670163062
Incidence	China	Female	55-59 years	Ischemic heart disease	Percent	2011	0.0018490256312645	0.0030299169503653	0.0010687464736599
Incidence	China	Both	55-59 years	Ischemic heart disease	Percent	2011	0.0023507892391072	0.0036863143429024	0.0014105225702139
Incidence	China	Male	55-59 years	Ischemic heart disease	Rate	2011	759.6118935517701	1130.20417856742	479.42693525288996
Incidence	China	Female	55-59 years	Ischemic heart disease	Rate	2011	519.59294536055	817.5338937816299	304.02591244244996
Incidence	China	Both	55-59 years	Ischemic heart disease	Rate	2011	641.05013250137	963.44570109261	396.8866898
Incidence	China	Male	55-59 years	Ischemic heart disease	Number	2012	325969.7289163957	483843.6524485432	207318.1873371544
Incidence	China	Female	55-59 years	Ischemic heart disease	Number	2012	215980.84367478144	337853.383761656	127071.40408687576
Incidence	China	Both	55-59 years	Ischemic heart disease	Number	2012	541950.5725911772	809276.0681666106	337985.9984011071
Incidence	China	Male	55-59 years	Ischemic heart disease	Percent	2012	0.0028445369335637	0.0043058827096204	0.0017867064752213
Incidence	China	Female	55-59 years	Ischemic heart disease	Percent	2012	0.0018253293307807	0.0029714584744306	0.0010654938103053
Incidence	China	Both	55-59 years	Ischemic heart disease	Percent	2012	0.0023266822950728	0.0036130326768327	0.0014077257961676
Incidence	China	Male	55-59 years	Ischemic heart disease	Rate	2012	755.3519016023599	1121.18454732027	480.40714566486
Incidence	China	Female	55-59 years	Ischemic heart disease	Rate	2012	514.4586374384301	804.7546648429001	302.67953533119
Incidence	China	Both	55-59 years	Ischemic heart disease	Rate	2012	636.56408974896	950.5591648792499	396.99146066295
Incidence	China	Male	55-59 years	Ischemic heart disease	Number	2013	317501.4915633348	468632.49133636616	203462.44143467728
Incidence	China	Female	55-59 years	Ischemic heart disease	Number	2013	208825.38182885156	326170.8632304561	123564.18984180328
Incidence	China	Both	55-59 years	Ischemic heart disease	Number	2013	526326.8733921861	783312.7399054131	329469.7623696013
Incidence	China	Male	55-59 years	Ischemic heart disease	Percent	2013	0.0028132899976043	0.0042118933277615	0.0017719910318382
Incidence	China	Female	55-59 years	Ischemic heart disease	Percent	2013	0.0017989740625515	0.0029263331487319	0.0010506675275641
Incidence	China	Both	55-59 years	Ischemic heart disease	Percent	2013	0.0022988925616977	0.0035533427613521	0.001401123529411
Incidence	China	Male	55-59 years	Ischemic heart disease	Rate	2013	750.12670342949	1107.1876989150298	480.69887707808005
Incidence	China	Female	55-59 years	Ischemic heart disease	Rate	2013	508.60554525291	794.4068306548099	300.9472871
Incidence	China	Both	55-59 years	Ischemic heart disease	Rate	2013	631.20243315832	939.3951408287501	395.11969875197
Incidence	China	Male	55-59 years	Ischemic heart disease	Number	2014	303417.5566752362	445167.6223446788	195782.28646780248
Incidence	China	Female	55-59 years	Ischemic heart disease	Number	2014	198550.57735437003	309258.79281303147	117940.68056667173
Incidence	China	Both	55-59 years	Ischemic heart disease	Number	2014	501968.1340296064	746815.8116264495	313895.6098977545
Incidence	China	Male	55-59 years	Ischemic heart disease	Percent	2014	0.0027855487676231	0.0041375312836843	0.001764502379962
Incidence	China	Female	55-59 years	Ischemic heart disease	Percent	2014	0.0017776480562131	0.0028747720850583	0.0010387826794634
Incidence	China	Both	55-59 years	Ischemic heart disease	Percent	2014	0.0022751646185201	0.0034977595247682	0.0013921658296908
Incidence	China	Male	55-59 years	Ischemic heart disease	Rate	2014	745.51504276112	1093.8034128439901	481.04876088016994
Incidence	China	Female	55-59 years	Ischemic heart disease	Rate	2014	503.79137121368	784.69633967919	299.25622970368
Incidence	China	Both	55-59 years	Ischemic heart disease	Rate	2014	626.59607434025	932.23418798286	391.82916918581003
Incidence	China	Male	55-59 years	Ischemic heart disease	Number	2015	290408.1303709241	426242.1231907567	188224.5473461141
Incidence	China	Female	55-59 years	Ischemic heart disease	Number	2015	189975.8661789781	295169.3720536273	112865.49985102742
Incidence	China	Both	55-59 years	Ischemic heart disease	Number	2015	480383.9965499024	716140.2908480825	299747.8154823507
Incidence	China	Male	55-59 years	Ischemic heart disease	Percent	2015	0.002767446561035	0.0041059711062551	0.0017629989429732
Incidence	China	Female	55-59 years	Ischemic heart disease	Percent	2015	0.001768306740716	0.0028484372651499	0.0010355649420246
Incidence	China	Both	55-59 years	Ischemic heart disease	Percent	2015	0.0022618780051337	0.0034625709510449	0.0013907977832557
Incidence	China	Male	55-59 years	Ischemic heart disease	Rate	2015	742.6320239	1089.98687536144	481.32804119009
Incidence	China	Female	55-59 years	Ischemic heart disease	Rate	2015	501.59935835183006	779.34513791204	298.00239074577
Incidence	China	Both	55-59 years	Ischemic heart disease	Rate	2015	624.04326265162	930.30268873807	389.38766921822
Incidence	China	Male	55-59 years	Ischemic heart disease	Number	2016	284754.60857807886	418516.7421961038	183440.15532258977
Incidence	China	Female	55-59 years	Ischemic heart disease	Number	2016	187656.7316059592	293435.4668488174	111201.8337827546
Incidence	China	Both	55-59 years	Ischemic heart disease	Number	2016	472411.3401840384	707036.4207415606	295843.9613868153
Incidence	China	Male	55-59 years	Ischemic heart disease	Percent	2016	0.002754377586092	0.0041074773385125	0.0017426007875655
Incidence	China	Female	55-59 years	Ischemic heart disease	Percent	2016	0.0017726568596524	0.0028601557689267	0.0010367515457905
Incidence	China	Both	55-59 years	Ischemic heart disease	Percent	2016	0.0022575865027822	0.003477571852194	0.0013785613115132
Incidence	China	Male	55-59 years	Ischemic heart disease	Rate	2016	740.39634956539	1088.19404083159	476.96654337839
Incidence	China	Female	55-59 years	Ischemic heart disease	Rate	2016	502.08850501282	785.1067937	297.52816219727003
Incidence	China	Both	55-59 years	Ischemic heart disease	Rate	2016	622.94645927844	932.3354403606601	390.11541969553
Incidence	China	Male	55-59 years	Ischemic heart disease	Number	2017	291140.4408921981	430762.1135131821	185769.96813320008
Incidence	China	Female	55-59 years	Ischemic heart disease	Number	2017	194351.90415633097	303899.9794659924	114527.6333396468
Incidence	China	Both	55-59 years	Ischemic heart disease	Number	2017	485492.3450485293	731033.29226134	304478.0346572037
Incidence	China	Male	55-59 years	Ischemic heart disease	Percent	2017	0.0027396463049908	0.0041281591686721	0.0017223229245502
Incidence	China	Female	55-59 years	Ischemic heart disease	Percent	2017	0.0017840466192111	0.00289141556158	0.0010393690160155
Incidence	China	Both	55-59 years	Ischemic heart disease	Percent	2017	0.002255813324672	0.0034955709357244	0.0013688151895678
Incidence	China	Male	55-59 years	Ischemic heart disease	Rate	2017	737.3747138039599	1090.99611581266	470.50171616766
Incidence	China	Female	55-59 years	Ischemic heart disease	Rate	2017	503.67074226604	787.56896618389	296.80294795441
Incidence	China	Both	55-59 years	Ischemic heart disease	Rate	2017	621.86423984289	936.37616994044	390.00409275667
Incidence	China	Male	55-59 years	Ischemic heart disease	Number	2018	312490.09306805365	464048.5124597086	197638.2510082815
Incidence	China	Female	55-59 years	Ischemic heart disease	Number	2018	211857.9960429476	331008.14814596926	124165.42215267615
Incidence	China	Both	55-59 years	Ischemic heart disease	Number	2018	524348.0891110017	794362.0772757231	325154.03151168925
Incidence	China	Male	55-59 years	Ischemic heart disease	Percent	2018	0.0027257327565751	0.0041535310077152	0.0016989603416567
Incidence	China	Female	55-59 years	Ischemic heart disease	Percent	2018	0.0017962531598836	0.002913437439136	0.0010387468104854
Incidence	China	Both	55-59 years	Ischemic heart disease	Percent	2018	0.0022542939961412	0.0035193808859225	0.0013575056857405
Incidence	China	Male	55-59 years	Ischemic heart disease	Rate	2018	734.03534005002	1090.04418123709	464.24979224593
Incidence	China	Female	55-59 years	Ischemic heart disease	Rate	2018	505.42644196710006	789.68117184315	296.21958437315
Incidence	China	Both	55-59 years	Ischemic heart disease	Rate	2018	620.61684042489	940.2045946006099	384.8513457
Incidence	China	Male	55-59 years	Ischemic heart disease	Number	2019	341673.24087615125	507748.7691721292	214434.34051397137
Incidence	China	Female	55-59 years	Ischemic heart disease	Number	2019	234691.53929119007	366800.29816337104	137193.92149034288
Incidence	China	Both	55-59 years	Ischemic heart disease	Number	2019	576364.7801673415	877311.9170581927	353296.74096273584
Incidence	China	Male	55-59 years	Ischemic heart disease	Percent	2019	0.0027148868423994	0.004156351029667	0.0016748008045969
Incidence	China	Female	55-59 years	Ischemic heart disease	Percent	2019	0.0018031172951325	0.0029404265182616	0.0010412067185588
Incidence	China	Both	55-59 years	Ischemic heart disease	Percent	2019	0.0022512213518793	0.0035369363377512	0.0013514940164968
Incidence	China	Male	55-59 years	Ischemic heart disease	Rate	2019	730.6614558651099	1085.8106825857699	458.56358849069
Incidence	China	Female	55-59 years	Ischemic heart disease	Rate	2019	506.42175139100993	791.4884787396101	296.03958545406
Incidence	China	Both	55-59 years	Ischemic heart disease	Rate	2019	619.04627332643	942.27942353116	379.45939515570996
Incidence	China	Male	55-59 years	Ischemic heart disease	Number	2020	369900.3440930022	554121.0615661957	234465.2935944945
Incidence	China	Female	55-59 years	Ischemic heart disease	Number	2020	257704.20320504045	406163.8434992435	148294.4432440211
Incidence	China	Both	55-59 years	Ischemic heart disease	Number	2020	627604.5472980428	950421.0540837283	385093.94748465135
Incidence	China	Male	55-59 years	Ischemic heart disease	Percent	2020	0.0027081071559527	0.0041770622784362	0.0016717570140507
Incidence	China	Female	55-59 years	Ischemic heart disease	Percent	2020	0.0017786421951627	0.0029148707254713	0.0010192022761454
Incidence	China	Both	55-59 years	Ischemic heart disease	Percent	2020	0.0022295708778055	0.0034855394884367	0.0013340989785033
Incidence	China	Male	55-59 years	Ischemic heart disease	Rate	2020	723.46611779893	1083.77247981453	458.5767449
Incidence	China	Female	55-59 years	Ischemic heart disease	Rate	2020	505.76612464085997	797.1306270562001	291.04028934145
Incidence	China	Both	55-59 years	Ischemic heart disease	Rate	2020	614.80344345657	931.03553710679	377.23927588978
Incidence	China	Male	55-59 years	Ischemic heart disease	Number	2021	397415.1668057014	608663.9022132335	238723.07363502777
Incidence	China	Female	55-59 years	Ischemic heart disease	Number	2021	285344.43306740135	462360.98969536426	158305.06679275588
Incidence	China	Both	55-59 years	Ischemic heart disease	Number	2021	682759.5998731024	1062941.343056816	399660.1765504315
Incidence	China	Male	55-59 years	Ischemic heart disease	Percent	2021	0.0027177548441975	0.0043068903907108	0.0016418983658584
Incidence	China	Female	55-59 years	Ischemic heart disease	Percent	2021	0.0018279893352783	0.0030753352831083	0.0010405492012164
Incidence	China	Both	55-59 years	Ischemic heart disease	Percent	2021	0.0022582472192417	0.003647623521743	0.0013117178673218
Incidence	China	Male	55-59 years	Ischemic heart disease	Rate	2021	724.10601597278	1109.00949463148	434.96280013679
Incidence	China	Female	55-59 years	Ischemic heart disease	Rate	2021	518.25387091153	839.75835831886	287.51993781100003
Incidence	China	Both	55-59 years	Ischemic heart disease	Rate	2021	621.0158750338001	966.81679523908	363.51786822588
Incidence	China	Male	60-64 years	Ischemic heart disease	Number	1990	160886.91906173978	229566.0313664888	107408.28565384532
Incidence	China	Female	60-64 years	Ischemic heart disease	Number	1990	112684.3297607354	163194.49987669013	73650.51584960042
Incidence	China	Both	60-64 years	Ischemic heart disease	Number	1990	273571.24882247526	392468.6708518555	181833.8135430702
Incidence	China	Male	60-64 years	Ischemic heart disease	Percent	1990	0.0032202626755234	0.0047917293283351	0.002110300002103
Incidence	China	Female	60-64 years	Ischemic heart disease	Percent	1990	0.0022734410958455	0.0033788245382435	0.0014705301655469
Incidence	China	Both	60-64 years	Ischemic heart disease	Percent	1990	0.0027485524572279	0.004087587396948	0.00180153861792
Incidence	China	Male	60-64 years	Ischemic heart disease	Rate	1990	883.85240308508	1261.14969242535	590.06084484699
Incidence	China	Female	60-64 years	Ischemic heart disease	Rate	1990	657.64413876248	952.4297349069001	429.83643039069005
Incidence	China	Both	60-64 years	Ischemic heart disease	Rate	1990	774.1677950706501	1110.6306194656202	514.56387725624
Incidence	China	Male	60-64 years	Ischemic heart disease	Number	1991	164667.25200341785	233290.77773400265	111321.0982579382
Incidence	China	Female	60-64 years	Ischemic heart disease	Number	1991	115210.91471953584	166619.81950585608	76300.95336571275
Incidence	China	Both	60-64 years	Ischemic heart disease	Number	1991	279878.1667229534	397921.7662423244	187900.6896926892
Incidence	China	Male	60-64 years	Ischemic heart disease	Percent	1991	0.00320892153489	0.0047262408866223	0.0021156964583397
Incidence	China	Female	60-64 years	Ischemic heart disease	Percent	1991	0.0022727680691156	0.0033678729742398	0.0014845905595079
Incidence	China	Both	60-64 years	Ischemic heart disease	Percent	1991	0.0027435403497229	0.0040553589228061	0.0018160229284994
Incidence	China	Male	60-64 years	Ischemic heart disease	Rate	1991	878.8793575655001	1245.14404877881	594.15466117326
Incidence	China	Female	60-64 years	Ischemic heart disease	Rate	1991	656.8430961033699	949.93671721846	435.00873651058
Incidence	China	Both	60-64 years	Ischemic heart disease	Rate	1991	771.52126825708	1096.9240986285101	517.9731599
Incidence	China	Male	60-64 years	Ischemic heart disease	Number	1992	168927.09176917374	238544.6049135458	115035.25350538072
Incidence	China	Female	60-64 years	Ischemic heart disease	Number	1992	118109.93204571871	170489.9805154602	78724.06371645474
Incidence	China	Both	60-64 years	Ischemic heart disease	Number	1992	287037.0238148923	406470.8508516273	195146.78704142693
Incidence	China	Male	60-64 years	Ischemic heart disease	Percent	1992	0.003213868389498	0.0047067799186341	0.002133878973221
Incidence	China	Female	60-64 years	Ischemic heart disease	Percent	1992	0.0022796577133789	0.0033732921969822	0.0014927389944037
Incidence	China	Both	60-64 years	Ischemic heart disease	Percent	1992	0.002749969054524	0.0040558202022727	0.0018241093463207
Incidence	China	Male	60-64 years	Ischemic heart disease	Rate	1992	878.3079083376499	1240.2724204424	598.1063891720901
Incidence	China	Female	60-64 years	Ischemic heart disease	Rate	1992	658.06707137062	949.9103101034301	438.62284194886996
Incidence	China	Both	60-64 years	Ischemic heart disease	Rate	1992	771.99399331634	1093.21456565129	524.85266676998
Incidence	China	Male	60-64 years	Ischemic heart disease	Number	1993	173582.17294564043	244627.66877903303	118791.5870114508
Incidence	China	Female	60-64 years	Ischemic heart disease	Number	1993	121330.12158189344	174493.13471072432	81251.66534518483
Incidence	China	Both	60-64 years	Ischemic heart disease	Number	1993	294912.294527534	416738.2898672869	201334.21079838116
Incidence	China	Male	60-64 years	Ischemic heart disease	Percent	1993	0.0032321540385534	0.0047093315039848	0.0021614288117518
Incidence	China	Female	60-64 years	Ischemic heart disease	Percent	1993	0.0022929179758208	0.0033880646412475	0.0014997728327834
Incidence	China	Both	60-64 years	Ischemic heart disease	Percent	1993	0.0027658606148934	0.0040639819311592	0.0018396121679254
Incidence	China	Male	60-64 years	Ischemic heart disease	Rate	1993	881.2801069149299	1241.97948693412	603.1072242356901
Incidence	China	Female	60-64 years	Ischemic heart disease	Rate	1993	660.97544101009	950.59392642912	442.63827180037003
Incidence	China	Both	60-64 years	Ischemic heart disease	Rate	1993	775.00778020564	1095.15751954039	529.09147121277
Incidence	China	Male	60-64 years	Ischemic heart disease	Number	1994	179579.74000875748	251652.82407134888	122832.85966119132
Incidence	China	Female	60-64 years	Ischemic heart disease	Number	1994	125654.09853684087	180172.3892683249	84302.76904888154
Incidence	China	Both	60-64 years	Ischemic heart disease	Number	1994	305233.8385455981	431133.9612861444	208145.5813962961
Incidence	China	Male	60-64 years	Ischemic heart disease	Percent	1994	0.0032597697431883	0.0047038107093632	0.0021834694014599
Incidence	China	Female	60-64 years	Ischemic heart disease	Percent	1994	0.0023109638482943	0.0034107736392111	0.0015130726073174
Incidence	China	Both	60-64 years	Ischemic heart disease	Percent	1994	0.0027883168376283	0.004062158881083	0.001857215915144
Incidence	China	Male	60-64 years	Ischemic heart disease	Rate	1994	886.73041717755	1242.61352456471	606.5251730800301
Incidence	China	Female	60-64 years	Ischemic heart disease	Rate	1994	665.14587484539	953.73666978104	446.25396006854
Incidence	China	Both	60-64 years	Ischemic heart disease	Rate	1994	779.78949611634	1101.43009055577	531.7553873097601
Incidence	China	Male	60-64 years	Ischemic heart disease	Number	1995	185165.1947593619	258595.1989776696	126518.74900316472
Incidence	China	Female	60-64 years	Ischemic heart disease	Number	1995	129686.55125297632	185214.75452868376	87172.08564841366
Incidence	China	Both	60-64 years	Ischemic heart disease	Number	1995	314851.7460123383	442329.5470032841	214282.0377366294
Incidence	China	Male	60-64 years	Ischemic heart disease	Percent	1995	0.0032931786166501	0.0047276120057692	0.0022060260619504
Incidence	China	Female	60-64 years	Ischemic heart disease	Percent	1995	0.0023326533801515	0.0034315827670708	0.0015343353614363
Incidence	China	Both	60-64 years	Ischemic heart disease	Percent	1995	0.0028154618548459	0.0040723320300083	0.0018735283996373
Incidence	China	Male	60-64 years	Ischemic heart disease	Rate	1995	893.66781475234	1248.0650409282	610.6208788
Incidence	China	Female	60-64 years	Ischemic heart disease	Rate	1995	670.20156542672	957.16338530054	450.49288225049
Incidence	China	Both	60-64 years	Ischemic heart disease	Rate	1995	785.75293109182	1103.89014025899	534.76831989773
Incidence	China	Male	60-64 years	Ischemic heart disease	Number	1996	193533.95965504996	269958.4072570446	132075.64966664565
Incidence	China	Female	60-64 years	Ischemic heart disease	Number	1996	136146.7272183143	194409.96122419124	91536.00055586468
Incidence	China	Both	60-64 years	Ischemic heart disease	Number	1996	329680.68687336415	464184.9517488196	225032.84997123864
Incidence	China	Male	60-64 years	Ischemic heart disease	Percent	1996	0.0033781101342803	0.0048759064776653	0.0022615832278407
Incidence	China	Female	60-64 years	Ischemic heart disease	Percent	1996	0.0024008826901137	0.0035392195342422	0.0015825552094526
Incidence	China	Both	60-64 years	Ischemic heart disease	Percent	1996	0.0028918418862219	0.0042054501629889	0.0019330508593286
Incidence	China	Male	60-64 years	Ischemic heart disease	Rate	1996	914.5487541868899	1275.6940718789601	624.12623126374
Incidence	China	Female	60-64 years	Ischemic heart disease	Rate	1996	688.50372310619	983.14505861864	462.90409228791
Incidence	China	Both	60-64 years	Ischemic heart disease	Rate	1996	805.3567860947601	1133.92902823445	549.71898577788
Incidence	China	Male	60-64 years	Ischemic heart disease	Number	1997	205502.44204111185	289822.2695439097	138935.3739343406
Incidence	China	Female	60-64 years	Ischemic heart disease	Number	1997	145638.9684375845	209423.7732957707	96924.14042782638
Incidence	China	Both	60-64 years	Ischemic heart disease	Number	1997	351141.41047869663	498301.90723342274	236687.54050600596
Incidence	China	Male	60-64 years	Ischemic heart disease	Percent	1997	0.0035331164570249	0.0051466944752583	0.0023414390069408
Incidence	China	Female	60-64 years	Ischemic heart disease	Percent	1997	0.002532165267346	0.0037561983829229	0.0016602548168275
Incidence	China	Both	60-64 years	Ischemic heart disease	Percent	1997	0.0030352900706917	0.0044720365844673	0.0020047554707088
Incidence	China	Male	60-64 years	Ischemic heart disease	Rate	1997	954.2257159130801	1345.75462897791	645.12959233655
Incidence	China	Female	60-64 years	Ischemic heart disease	Rate	1997	724.53014697453	1041.84916216962	482.18181207214997
Incidence	China	Both	60-64 years	Ischemic heart disease	Rate	1997	843.3357584811899	1196.7708858845	568.45208380169
Incidence	China	Male	60-64 years	Ischemic heart disease	Number	1998	217433.3985595976	310381.3480318869	144459.0879735843
Incidence	China	Female	60-64 years	Ischemic heart disease	Number	1998	155090.85315417522	224986.01030787948	102077.7017847102
Incidence	China	Both	60-64 years	Ischemic heart disease	Number	1998	372524.25171377306	534675.8943351146	247663.8985890989
Incidence	China	Male	60-64 years	Ischemic heart disease	Percent	1998	0.0037117551820649	0.0054806779887268	0.0024276926610326
Incidence	China	Female	60-64 years	Ischemic heart disease	Percent	1998	0.0026830088390211	0.0040098987264607	0.0017464246083995
Incidence	China	Both	60-64 years	Ischemic heart disease	Percent	1998	0.0032006374731111	0.0047541911113651	0.0020931931150346
Incidence	China	Male	60-64 years	Ischemic heart disease	Rate	1998	1000.1495322363199	1427.69124755176	664.4825046252699
Incidence	China	Female	60-64 years	Ischemic heart disease	Rate	1998	766.03965589688	1111.27253743669	504.19200075049
Incidence	China	Both	60-64 years	Ischemic heart disease	Rate	1998	887.26061192118	1273.46571130563	589.87413893736
Incidence	China	Male	60-64 years	Ischemic heart disease	Number	1999	226664.96677352788	325931.39888447954	148853.1026072397
Incidence	China	Female	60-64 years	Ischemic heart disease	Number	1999	161237.22576051462	235750.03627048497	105334.52832956592
Incidence	China	Both	60-64 years	Ischemic heart disease	Number	1999	387902.19253404246	560980.6224372496	254148.8717541593
Incidence	China	Male	60-64 years	Ischemic heart disease	Percent	1999	0.0038675029927244	0.0057650642379284	0.0025222143932158
Incidence	China	Female	60-64 years	Ischemic heart disease	Percent	1999	0.0028107840304377	0.0042208758426276	0.0018100062502237
Incidence	China	Both	60-64 years	Ischemic heart disease	Percent	1999	0.0033446245947566	0.0050048762910073	0.0021664334416125
Incidence	China	Male	60-64 years	Ischemic heart disease	Rate	1999	1039.7006703700401	1495.03074400298	682.78160833755
Incidence	China	Female	60-64 years	Ischemic heart disease	Rate	1999	800.9200154568401	1171.0504308363402	523.23234699635
Incidence	China	Both	60-64 years	Ischemic heart disease	Rate	1999	925.0636967	1337.8187036821	606.09065724093
Incidence	China	Male	60-64 years	Ischemic heart disease	Number	2000	231356.8930617828	333655.003018496	151134.54761870037
Incidence	China	Female	60-64 years	Ischemic heart disease	Number	2000	164783.53751464025	240649.3604407244	106980.15252844004
Incidence	China	Both	60-64 years	Ischemic heart disease	Number	2000	396140.4305764229	574696.8450004301	258513.5356140985
Incidence	China	Male	60-64 years	Ischemic heart disease	Percent	2000	0.0039530915536723	0.0058687656162748	0.0025475124785375
Incidence	China	Female	60-64 years	Ischemic heart disease	Percent	2000	0.0028722999920356	0.0043122779018518	0.0018519223695418
Incidence	China	Both	60-64 years	Ischemic heart disease	Percent	2000	0.0034178790694454	0.0051053027200938	0.0022015271819929
Incidence	China	Male	60-64 years	Ischemic heart disease	Rate	2000	1060.31262585869	1529.1466258018802	692.65223492068
Incidence	China	Female	60-64 years	Ischemic heart disease	Rate	2000	817.17454656033	1193.39914025521	530.5230058288801
Incidence	China	Both	60-64 years	Ischemic heart disease	Rate	2000	943.53471845575	1368.82374024754	615.73239491795
Incidence	China	Male	60-64 years	Ischemic heart disease	Number	2001	232329.04058871252	333015.2936806537	153404.1198518888
Incidence	China	Female	60-64 years	Ischemic heart disease	Number	2001	165312.26352575174	241546.42543596888	108191.12261110995
Incidence	China	Both	60-64 years	Ischemic heart disease	Number	2001	397641.30411446455	573264.575259607	261158.8504704308
Incidence	China	Male	60-64 years	Ischemic heart disease	Percent	2001	0.0039822646757382	0.00592183953314	0.0026037841457682
Incidence	China	Female	60-64 years	Ischemic heart disease	Percent	2001	0.0028799690242102	0.0043136167368434	0.0018599166882153
Incidence	China	Both	60-64 years	Ischemic heart disease	Percent	2001	0.0034354110569583	0.0051330539768469	0.0022297778724116
Incidence	China	Male	60-64 years	Ischemic heart disease	Rate	2001	1064.8842501296701	1526.38146481489	703.1304856308101
Incidence	China	Female	60-64 years	Ischemic heart disease	Rate	2001	818.43206620343	1195.85405121996	535.6353009447799
Incidence	China	Both	60-64 years	Ischemic heart disease	Rate	2001	946.4054008881499	1364.3972206855299	621.5706065
Incidence	China	Male	60-64 years	Ischemic heart disease	Number	2002	233234.31644875507	331817.30950882786	155735.39849934314
Incidence	China	Female	60-64 years	Ischemic heart disease	Number	2002	166131.31383325913	240993.0804606246	109285.31440051808
Incidence	China	Both	60-64 years	Ischemic heart disease	Number	2002	399365.6302820143	571879.999990002	265316.3790082997
Incidence	China	Male	60-64 years	Ischemic heart disease	Percent	2002	0.0040005407919141	0.0058922513078685	0.0026290272560188
Incidence	China	Female	60-64 years	Ischemic heart disease	Percent	2002	0.002877173773525	0.0042950989509785	0.0018571672694814
Incidence	China	Both	60-64 years	Ischemic heart disease	Percent	2002	0.0034414012711039	0.0051237241044968	0.00225670737441
Incidence	China	Male	60-64 years	Ischemic heart disease	Rate	2002	1065.4689644822101	1515.81915792963	711.43576253616
Incidence	China	Female	60-64 years	Ischemic heart disease	Rate	2002	816.9727886	1185.11546345939	537.42504049296
Incidence	China	Both	60-64 years	Ischemic heart disease	Rate	2002	945.7973807847501	1354.35441886118	628.33533313356
Incidence	China	Male	60-64 years	Ischemic heart disease	Number	2003	235980.1283327132	334192.2592364029	159232.33455443272
Incidence	China	Female	60-64 years	Ischemic heart disease	Number	2003	167807.79656975524	241342.27781184705	111253.48035776628
Incidence	China	Both	60-64 years	Ischemic heart disease	Number	2003	403787.9249024688	574048.6465425807	271431.27496838925
Incidence	China	Male	60-64 years	Ischemic heart disease	Percent	2003	0.0040112381618134	0.0058409428525654	0.0026617158479909
Incidence	China	Female	60-64 years	Ischemic heart disease	Percent	2003	0.0028683224323575	0.0042646655996826	0.0018576749879711
Incidence	China	Both	60-64 years	Ischemic heart disease	Percent	2003	0.0034412149626504	0.0050653482587796	0.0022681101806534
Incidence	China	Male	60-64 years	Ischemic heart disease	Rate	2003	1063.71473646973	1506.42019510503	717.76289802343
Incidence	China	Female	60-64 years	Ischemic heart disease	Rate	2003	813.9445736582601	1170.62044454901	539.63027039782
Incidence	China	Both	60-64 years	Ischemic heart disease	Rate	2003	943.40452573526	1341.1993220730399	634.16827854157
Incidence	China	Male	60-64 years	Ischemic heart disease	Number	2004	238186.3165708461	335679.95673229813	162128.42234674536
Incidence	China	Female	60-64 years	Ischemic heart disease	Number	2004	171072.50660221258	244596.203413336	114536.36075097436
Incidence	China	Both	60-64 years	Ischemic heart disease	Number	2004	409258.823173059	579435.5512316125	276738.65938887856
Incidence	China	Male	60-64 years	Ischemic heart disease	Percent	2004	0.0040202870067643	0.0058340515205183	0.0026794962887244
Incidence	China	Female	60-64 years	Ischemic heart disease	Percent	2004	0.0028587399761033	0.0042378286123786	0.0018673728104251
Incidence	China	Both	60-64 years	Ischemic heart disease	Percent	2004	0.0034364611434632	0.0050148906922733	0.0022826622340767
Incidence	China	Male	60-64 years	Ischemic heart disease	Rate	2004	1061.91198110648	1496.5703026240199	722.82117901047
Incidence	China	Female	60-64 years	Ischemic heart disease	Rate	2004	810.72500846734	1159.15913680071	542.79611542472
Incidence	China	Both	60-64 years	Ischemic heart disease	Rate	2004	940.15219564804	1331.0833508813	635.72595998775
Incidence	China	Male	60-64 years	Ischemic heart disease	Number	2005	243334.3405551188	342293.47133279324	166245.4226602083
Incidence	China	Female	60-64 years	Ischemic heart disease	Number	2005	175238.66354562063	249886.31506524724	117853.16565128729
Incidence	China	Both	60-64 years	Ischemic heart disease	Number	2005	418573.0041007394	591771.5621497016	284213.25306832744
Incidence	China	Male	60-64 years	Ischemic heart disease	Percent	2005	0.0040337400083897	0.0058288954232089	0.0026909150970777
Incidence	China	Female	60-64 years	Ischemic heart disease	Percent	2005	0.0028536691151367	0.0042109225786687	0.0018693277956545
Incidence	China	Both	60-64 years	Ischemic heart disease	Percent	2005	0.0034383067845047	0.0049789216361713	0.0022841248903087
Incidence	China	Male	60-64 years	Ischemic heart disease	Rate	2005	1062.22643166588	1494.21233273896	725.71048414409
Incidence	China	Female	60-64 years	Ischemic heart disease	Rate	2005	808.6483785415601	1153.11404120947	543.83986605269
Incidence	China	Both	60-64 years	Ischemic heart disease	Rate	2005	938.95675643613	1327.48146942964	637.55653523458
Incidence	China	Male	60-64 years	Ischemic heart disease	Number	2006	254695.14685469883	357222.05108813057	173680.4597428458
Incidence	China	Female	60-64 years	Ischemic heart disease	Number	2006	183717.12204498844	262036.64472238664	123686.61440488792
Incidence	China	Both	60-64 years	Ischemic heart disease	Number	2006	438412.2688996875	619617.98588948	297450.3788373105
Incidence	China	Male	60-64 years	Ischemic heart disease	Percent	2006	0.0040525245401837	0.005843120058942	0.0027078692519783
Incidence	China	Female	60-64 years	Ischemic heart disease	Percent	2006	0.002856670216255	0.0042116364727383	0.0018663973863365
Incidence	China	Both	60-64 years	Ischemic heart disease	Percent	2006	0.0034475854821826	0.0049860123248698	0.0022962641873684
Incidence	China	Male	60-64 years	Ischemic heart disease	Rate	2006	1064.88425488079	1493.55078963082	726.1606247492599
Incidence	China	Female	60-64 years	Ischemic heart disease	Rate	2006	807.5056526959701	1151.74932783347	543.64905776347
Incidence	China	Both	60-64 years	Ischemic heart disease	Rate	2006	939.4114388648501	1327.69145610787	637.3642076
Incidence	China	Male	60-64 years	Ischemic heart disease	Number	2007	269521.28334036766	377351.5865115612	183536.716832207
Incidence	China	Female	60-64 years	Ischemic heart disease	Number	2007	194284.92190420267	277235.969239328	130428.88467814348
Incidence	China	Both	60-64 years	Ischemic heart disease	Number	2007	463806.20524457016	655848.454124738	314683.7462795144
Incidence	China	Male	60-64 years	Ischemic heart disease	Percent	2007	0.0040744662047352	0.0058742936182425	0.0027285238257755
Incidence	China	Female	60-64 years	Ischemic heart disease	Percent	2007	0.002866588908488	0.0042194809185197	0.0018694510814673
Incidence	China	Both	60-64 years	Ischemic heart disease	Percent	2007	0.0034630778583674	0.0050141966107348	0.0023064865508525
Incidence	China	Male	60-64 years	Ischemic heart disease	Rate	2007	1068.86440346946	1496.49657873428	727.86779923371
Incidence	China	Female	60-64 years	Ischemic heart disease	Rate	2007	806.5888128839699	1150.96647298109	541.4855575369701
Incidence	China	Both	60-64 years	Ischemic heart disease	Rate	2007	940.72806170299	1330.24318787268	638.26621407719
Incidence	China	Male	60-64 years	Ischemic heart disease	Number	2008	282474.0114231578	395392.3539064294	192535.73874789773
Incidence	China	Female	60-64 years	Ischemic heart disease	Number	2008	203366.9417437426	290678.19220459403	136463.2853789194
Incidence	China	Both	60-64 years	Ischemic heart disease	Number	2008	485840.9531669002	687384.7691953175	329499.9428625992
Incidence	China	Male	60-64 years	Ischemic heart disease	Percent	2008	0.0041002441122508	0.0059102347468953	0.0027418512445991
Incidence	China	Female	60-64 years	Ischemic heart disease	Percent	2008	0.0028791939126338	0.0042410731078943	0.0018758202474732
Incidence	China	Both	60-64 years	Ischemic heart disease	Percent	2008	0.0034820001525184	0.0050466149898407	0.0023165198652123
Incidence	China	Male	60-64 years	Ischemic heart disease	Rate	2008	1074.9767949597	1504.69631953922	732.70971128158
Incidence	China	Female	60-64 years	Ischemic heart disease	Rate	2008	806.68167740216	1153.01321670705	541.2995396861901
Incidence	China	Both	60-64 years	Ischemic heart disease	Rate	2008	943.6090056988601	1335.05101693253	639.96069379437
Incidence	China	Male	60-64 years	Ischemic heart disease	Number	2009	311243.0088909763	436316.53279324	212383.58160828467
Incidence	China	Female	60-64 years	Ischemic heart disease	Number	2009	222872.9330019458	319013.9123517435	149502.71131898602
Incidence	China	Both	60-64 years	Ischemic heart disease	Number	2009	534115.9418929212	755354.4544024629	361886.80540778046
Incidence	China	Male	60-64 years	Ischemic heart disease	Percent	2009	0.0041235379247352	0.0059418204757715	0.002758358641603
Incidence	China	Female	60-64 years	Ischemic heart disease	Percent	2009	0.0028937346342269	0.0042703211891987	0.0018857116084863
Incidence	China	Both	60-64 years	Ischemic heart disease	Percent	2009	0.0035023336765238	0.0050793325217808	0.0023286533883655
Incidence	China	Male	60-64 years	Ischemic heart disease	Rate	2009	1080.52268514753	1514.73253413108	737.3186588136899
Incidence	China	Female	60-64 years	Ischemic heart disease	Rate	2009	806.7532315551299	1154.76339470333	541.16843107993
Incidence	China	Both	60-64 years	Ischemic heart disease	Rate	2009	946.49773827477	1338.5507276827	641.29342707133
Incidence	China	Male	60-64 years	Ischemic heart disease	Number	2010	325523.7371896914	456571.0572168288	222287.02441588743
Incidence	China	Female	60-64 years	Ischemic heart disease	Number	2010	234049.81756546476	335312.08091005683	157056.00285142005
Incidence	China	Both	60-64 years	Ischemic heart disease	Number	2010	559573.5547551565	790681.503303009	379884.5025528886
Incidence	China	Male	60-64 years	Ischemic heart disease	Percent	2010	0.0041367168471023	0.0059562244143279	0.0027711216428988
Incidence	China	Female	60-64 years	Ischemic heart disease	Percent	2010	0.0028981260677125	0.004273544952693	0.0018919084646557
Incidence	China	Both	60-64 years	Ischemic heart disease	Percent	2010	0.0035092877014734	0.0050891626969709	0.0023351354599238
Incidence	China	Male	60-64 years	Ischemic heart disease	Rate	2010	1084.9127758069199	1521.67020849101	740.8431556079399
Incidence	China	Female	60-64 years	Ischemic heart disease	Rate	2010	807.11707049484	1156.31837384345	541.60512596687
Incidence	China	Both	60-64 years	Ischemic heart disease	Rate	2010	948.3839609	1340.07343549441	643.84095024421
Incidence	China	Male	60-64 years	Ischemic heart disease	Number	2011	343611.26911111124	480319.8116941622	235888.6273001317
Incidence	China	Female	60-64 years	Ischemic heart disease	Number	2011	248660.96768641495	355206.75138179294	168158.36953492952
Incidence	China	Both	60-64 years	Ischemic heart disease	Number	2011	592272.2367975262	837527.9647018987	404986.0591344397
Incidence	China	Male	60-64 years	Ischemic heart disease	Percent	2011	0.0041173869933811	0.0059372905974691	0.0027658324645566
Incidence	China	Female	60-64 years	Ischemic heart disease	Percent	2011	0.002875751007562	0.0042334837377437	0.001883051677127
Incidence	China	Both	60-64 years	Ischemic heart disease	Percent	2011	0.0034854606504004	0.0050493517059173	0.0023224080320015
Incidence	China	Male	60-64 years	Ischemic heart disease	Rate	2011	1082.03496556492	1512.53139121751	742.81540118907
Incidence	China	Female	60-64 years	Ischemic heart disease	Rate	2011	802.2389415	1145.98077415489	542.51856911676
Incidence	China	Both	60-64 years	Ischemic heart disease	Rate	2011	943.83161717355	1334.66558828909	645.3766078795101
Incidence	China	Male	60-64 years	Ischemic heart disease	Number	2012	358805.0986967249	501286.5369570168	248170.81559509208
Incidence	China	Female	60-64 years	Ischemic heart disease	Number	2012	260849.68658492604	371863.6610557095	177632.3340064836
Incidence	China	Both	60-64 years	Ischemic heart disease	Number	2012	619654.785281651	872236.8490254129	426125.5578482727
Incidence	China	Male	60-64 years	Ischemic heart disease	Percent	2012	0.0040787729369104	0.0058755396643604	0.0027629492574736
Incidence	China	Female	60-64 years	Ischemic heart disease	Percent	2012	0.0028356608389296	0.0041525930373631	0.0018678200360752
Incidence	China	Both	60-64 years	Ischemic heart disease	Percent	2012	0.0034432392358872	0.0049694220847123	0.0023049355208612
Incidence	China	Male	60-64 years	Ischemic heart disease	Rate	2012	1075.21812053679	1502.18703712707	743.68440940628
Incidence	China	Female	60-64 years	Ischemic heart disease	Rate	2012	793.18864812486	1130.75863138332	540.1423046
Incidence	China	Both	60-64 years	Ischemic heart disease	Rate	2012	935.23399155494	1316.4516264077	643.14375654966
Incidence	China	Male	60-64 years	Ischemic heart disease	Number	2013	379314.9271905351	526838.4629248758	265473.2203965795
Incidence	China	Female	60-64 years	Ischemic heart disease	Number	2013	277111.65540677373	394082.7708629363	189824.84631134043
Incidence	China	Both	60-64 years	Ischemic heart disease	Number	2013	656426.5825973095	918499.7682160218	454341.48020077695
Incidence	China	Male	60-64 years	Ischemic heart disease	Percent	2013	0.0040269337633538	0.005769909944618	0.0027526062421107
Incidence	China	Female	60-64 years	Ischemic heart disease	Percent	2013	0.0027873233267299	0.0040588595528326	0.0018479672838159
Incidence	China	Both	60-64 years	Ischemic heart disease	Percent	2013	0.0033903122216585	0.0048747268412634	0.0022872341578628
Incidence	China	Male	60-64 years	Ischemic heart disease	Rate	2013	1065.19694381038	1479.4743901745999	745.50523261609
Incidence	China	Female	60-64 years	Ischemic heart disease	Rate	2013	782.0334894738301	1112.13627585267	535.7024291590401
Incidence	China	Both	60-64 years	Ischemic heart disease	Rate	2013	923.96413487442	1292.84959844884	639.51589381139
Incidence	China	Male	60-64 years	Ischemic heart disease	Number	2014	390256.11715917336	541373.4846394031	275951.4322855452
Incidence	China	Female	60-64 years	Ischemic heart disease	Number	2014	286276.92320607323	405544.4255880239	196837.6792991886
Incidence	China	Both	60-64 years	Ischemic heart disease	Number	2014	676533.0403652469	944434.9995	473384.8225989958
Incidence	China	Male	60-64 years	Ischemic heart disease	Percent	2014	0.003980612720762	0.0056792827668162	0.002718913537558
Incidence	China	Female	60-64 years	Ischemic heart disease	Percent	2014	0.002746807160455	0.0039814365097038	0.0018273783238235
Incidence	China	Both	60-64 years	Ischemic heart disease	Percent	2014	0.0033447561137301	0.004801815386189	0.0022704812477136
Incidence	China	Male	60-64 years	Ischemic heart disease	Rate	2014	1056.18032901309	1465.16095452309	746.82871511302
Incidence	China	Female	60-64 years	Ischemic heart disease	Rate	2014	772.52672943015	1094.37360591104	531.17228910611
Incidence	China	Both	60-64 years	Ischemic heart disease	Rate	2014	914.1475984495399	1276.14312265454	639.6488758
Incidence	China	Male	60-64 years	Ischemic heart disease	Number	2015	414292.1085464467	575062.6334382694	292819.5693424103
Incidence	China	Female	60-64 years	Ischemic heart disease	Number	2015	303659.30251500686	429170.6544256144	209044.0214740685
Incidence	China	Both	60-64 years	Ischemic heart disease	Number	2015	717951.411061453	1002075.8280165852	503986.20193219976
Incidence	China	Male	60-64 years	Ischemic heart disease	Percent	2015	0.0039475365025488	0.0056086518544315	0.0026873570078982
Incidence	China	Female	60-64 years	Ischemic heart disease	Percent	2015	0.0027245785730018	0.0039368514987885	0.0018068635013267
Incidence	China	Both	60-64 years	Ischemic heart disease	Percent	2015	0.0033175804464681	0.0047662527955355	0.0022498485800701
Incidence	China	Male	60-64 years	Ischemic heart disease	Rate	2015	1049.80144433116	1457.18822712428	741.99435732102
Incidence	China	Female	60-64 years	Ischemic heart disease	Rate	2015	767.08560042394	1084.14471879431	528.07425097588
Incidence	China	Both	60-64 years	Ischemic heart disease	Rate	2015	908.22491382666	1267.6487830877	637.55404302774
Incidence	China	Male	60-64 years	Ischemic heart disease	Number	2016	427413.1869652262	593929.2616860813	301938.1285837549
Incidence	China	Female	60-64 years	Ischemic heart disease	Number	2016	312799.6948849386	443892.54177140247	214561.72411811733
Incidence	China	Both	60-64 years	Ischemic heart disease	Number	2016	740212.881850165	1035176.0877746656	516287.4921331118
Incidence	China	Male	60-64 years	Ischemic heart disease	Percent	2016	0.003942342619281	0.0056158009503817	0.002692194166402
Incidence	China	Female	60-64 years	Ischemic heart disease	Percent	2016	0.0027335029763968	0.0039718908439788	0.001817662362056
Incidence	China	Both	60-64 years	Ischemic heart disease	Percent	2016	0.0033215188420429	0.0047711805153067	0.0022478813625474
Incidence	China	Male	60-64 years	Ischemic heart disease	Rate	2016	1050.29987119825	1459.48661874234	741.9648884
Incidence	China	Female	60-64 years	Ischemic heart disease	Rate	2016	768.73880737117	1090.9135422521101	527.30845522959
Incidence	China	Both	60-64 years	Ischemic heart disease	Rate	2016	909.52697160212	1271.9591826547198	634.3815552387799
Incidence	China	Male	60-64 years	Ischemic heart disease	Number	2017	432585.5740574631	602684.6724297476	300488.21319316176
Incidence	China	Female	60-64 years	Ischemic heart disease	Number	2017	316685.10762984003	451917.281847584	215387.7894608036
Incidence	China	Both	60-64 years	Ischemic heart disease	Number	2017	749270.6816873036	1051484.767483223	516206.22351851605
Incidence	China	Male	60-64 years	Ischemic heart disease	Percent	2017	0.0039423126688532	0.0056373501768536	0.0026903123576449
Incidence	China	Female	60-64 years	Ischemic heart disease	Percent	2017	0.0027552718256723	0.004034953351485	0.0018194939981932
Incidence	China	Both	60-64 years	Ischemic heart disease	Percent	2017	0.0033349540140556	0.0048201950012712	0.0022418919893985
Incidence	China	Male	60-64 years	Ischemic heart disease	Rate	2017	1051.7969449613101	1465.3791879625	730.61286271989
Incidence	China	Female	60-64 years	Ischemic heart disease	Rate	2017	772.79647060394	1102.79919074991	525.6038869407399
Incidence	China	Both	60-64 years	Ischemic heart disease	Rate	2017	912.5500815	1280.6219884818302	628.69673519976
Incidence	China	Male	60-64 years	Ischemic heart disease	Number	2018	424298.507751916	592102.3920492207	290742.86486297665
Incidence	China	Female	60-64 years	Ischemic heart disease	Number	2018	311099.8775850357	446247.78799267247	209975.77258593732
Incidence	China	Both	60-64 years	Ischemic heart disease	Number	2018	735398.3853369517	1034814.5012908296	501358.04230782297
Incidence	China	Male	60-64 years	Ischemic heart disease	Percent	2018	0.0039426400635663	0.0056646228356338	0.0026585046874067
Incidence	China	Female	60-64 years	Ischemic heart disease	Percent	2018	0.0027786791820363	0.0040889800755888	0.0018167403037808
Incidence	China	Both	60-64 years	Ischemic heart disease	Percent	2018	0.0033490797076383	0.004865434460306	0.0022375253257243
Incidence	China	Male	60-64 years	Ischemic heart disease	Rate	2018	1052.53274563624	1468.79412728393	721.22899382738
Incidence	China	Female	60-64 years	Ischemic heart disease	Rate	2018	777.10529279605	1114.69512826422	524.50449515484
Incidence	China	Both	60-64 years	Ischemic heart disease	Rate	2018	915.2971869	1287.95877298951	624.00409753992
Incidence	China	Male	60-64 years	Ischemic heart disease	Number	2019	407185.3902899686	568113.4918839808	276807.6892446716
Incidence	China	Female	60-64 years	Ischemic heart disease	Number	2019	299275.64147268434	429760.1160182047	200328.01786151825
Incidence	China	Both	60-64 years	Ischemic heart disease	Number	2019	706461.0317626531	998136.3557859048	477308.0004532981
Incidence	China	Male	60-64 years	Ischemic heart disease	Percent	2019	0.0039393591430493	0.0056808512020698	0.0026291324360679
Incidence	China	Female	60-64 years	Ischemic heart disease	Percent	2019	0.0027923475103009	0.0041152480694489	0.0018338777415656
Incidence	China	Both	60-64 years	Ischemic heart disease	Percent	2019	0.0033553886703125	0.0048879055811885	0.0022370201907325
Incidence	China	Male	60-64 years	Ischemic heart disease	Rate	2019	1050.97680178155	1466.34460613624	714.4619303353101
Incidence	China	Female	60-64 years	Ischemic heart disease	Rate	2019	779.59558538677	1119.50002871744	521.84279878447
Incidence	China	Both	60-64 years	Ischemic heart disease	Rate	2019	915.9106079385699	1294.0610102053	618.8189315670501
Incidence	China	Male	60-64 years	Ischemic heart disease	Number	2020	386879.3823911418	543402.274966246	261593.9757642921
Incidence	China	Female	60-64 years	Ischemic heart disease	Number	2020	286884.2975349472	409162.28629453445	191546.23993418072
Incidence	China	Both	60-64 years	Ischemic heart disease	Number	2020	673763.6799260895	956862.6852326924	451784.6979755581
Incidence	China	Male	60-64 years	Ischemic heart disease	Percent	2020	0.0039342800130339	0.0056875097074965	0.0026350886213044
Incidence	China	Female	60-64 years	Ischemic heart disease	Percent	2020	0.0027511376050742	0.0040545354661128	0.0017910568351512
Incidence	China	Both	60-64 years	Ischemic heart disease	Percent	2020	0.0033252728673845	0.0048036298776949	0.0022042809908132
Incidence	China	Male	60-64 years	Ischemic heart disease	Rate	2020	1039.42013067087	1459.94666389645	702.81864800107
Incidence	China	Female	60-64 years	Ischemic heart disease	Rate	2020	778.15650210169	1109.82823469487	519.55772183647
Incidence	China	Both	60-64 years	Ischemic heart disease	Rate	2020	909.41164582016	1291.52415799086	609.79580524048
Incidence	China	Male	60-64 years	Ischemic heart disease	Number	2021	381998.7652507297	550616.9295464086	246486.5407277339
Incidence	China	Female	60-64 years	Ischemic heart disease	Number	2021	292526.2002151165	428215.7179471712	188647.03544806375
Incidence	China	Both	60-64 years	Ischemic heart disease	Number	2021	674524.9654658466	975680.2145475328	436764.9824678877
Incidence	China	Male	60-64 years	Ischemic heart disease	Percent	2021	0.0039456235231412	0.0058719958725701	0.0025447395365891
Incidence	China	Female	60-64 years	Ischemic heart disease	Percent	2021	0.0028499195933701	0.0043019013012686	0.001840330125206
Incidence	China	Both	60-64 years	Ischemic heart disease	Percent	2021	0.0033816179302767	0.0050593235656335	0.0021864150955452
Incidence	China	Male	60-64 years	Ischemic heart disease	Rate	2021	1042.9901448597	1503.37666859439	672.9944078506301
Incidence	China	Female	60-64 years	Ischemic heart disease	Rate	2021	804.08921766371	1177.0694091067298	518.54858483261
Incidence	China	Both	60-64 years	Ischemic heart disease	Rate	2021	923.94141341868	1336.4536564649	598.26585507397
Incidence	China	Male	65-69 years	Ischemic heart disease	Number	1990	180142.8044494056	284775.41420565103	105677.8163150899
Incidence	China	Female	65-69 years	Ischemic heart disease	Number	1990	149302.3361528299	237745.74604024447	87262.26680371811
Incidence	China	Both	65-69 years	Ischemic heart disease	Number	1990	329445.14060223574	522521.1602458955	192335.79383197555
Incidence	China	Male	65-69 years	Ischemic heart disease	Percent	1990	0.0046963551493128	0.0078269524155076	0.0027274333075913
Incidence	China	Female	65-69 years	Ischemic heart disease	Percent	1990	0.0035715531611561	0.0059405050659993	0.0020807831968398
Incidence	China	Both	65-69 years	Ischemic heart disease	Percent	1990	0.0041095392126799	0.0068575115661579	0.0024072381939117
Incidence	China	Male	65-69 years	Ischemic heart disease	Rate	1990	1343.48652363733	2123.82577487843	788.13429434879
Incidence	China	Female	65-69 years	Ischemic heart disease	Rate	1990	1076.19200748064	1713.704409	628.99855761583
Incidence	China	Both	65-69 years	Ischemic heart disease	Rate	1990	1207.56329344301	1915.2729708101099	704.99641980495
Incidence	China	Male	65-69 years	Ischemic heart disease	Number	1991	183949.5939146435	286488.3374336988	109941.06668349465
Incidence	China	Female	65-69 years	Ischemic heart disease	Number	1991	152214.64270420512	239866.7506012896	90774.36795589954
Incidence	China	Both	65-69 years	Ischemic heart disease	Number	1991	336164.2366188486	526660.0990538469	200274.9985901829
Incidence	China	Male	65-69 years	Ischemic heart disease	Percent	1991	0.0046582704929792	0.0075932646029235	0.0027738536827946
Incidence	China	Female	65-69 years	Ischemic heart disease	Percent	1991	0.0035547631093669	0.0058363975416089	0.0020913554571926
Incidence	China	Both	65-69 years	Ischemic heart disease	Percent	1991	0.0040839535152247	0.0066923464836281	0.0024386800909614
Incidence	China	Male	65-69 years	Ischemic heart disease	Rate	1991	1329.30457342146	2070.29680837045	794.4848348891601
Incidence	China	Female	65-69 years	Ischemic heart disease	Rate	1991	1069.8728937552598	1685.9543209661501	638.02689411759
Incidence	China	Both	65-69 years	Ischemic heart disease	Rate	1991	1197.78930431558	1876.54653570936	713.60134452711
Incidence	China	Male	65-69 years	Ischemic heart disease	Number	1992	188406.4830635821	288490.72446783487	113854.02307691352
Incidence	China	Female	65-69 years	Ischemic heart disease	Number	1992	155523.5643372484	241906.64951842016	94025.9292272962
Incidence	China	Both	65-69 years	Ischemic heart disease	Number	1992	343930.04740083	530323.9970064195	206469.41619431204
Incidence	China	Male	65-69 years	Ischemic heart disease	Percent	1992	0.0046420045411451	0.0074407970999071	0.0028205906283296
Incidence	China	Female	65-69 years	Ischemic heart disease	Percent	1992	0.003553829375398	0.0057498211004536	0.0021133087090699
Incidence	China	Both	65-69 years	Ischemic heart disease	Percent	1992	0.0040772097281226	0.0065817650461884	0.002455063586802
Incidence	China	Male	65-69 years	Ischemic heart disease	Rate	1992	1321.4229120502	2023.38182331608	798.53576308281
Incidence	China	Female	65-69 years	Ischemic heart disease	Rate	1992	1068.10714069175	1661.37022921585	645.75273107857
Incidence	China	Both	65-69 years	Ischemic heart disease	Rate	1992	1193.43411935413	1840.2194199743801	716.4469860995999
Incidence	China	Male	65-69 years	Ischemic heart disease	Number	1993	193866.0506922559	293872.30374982685	117287.074467709
Incidence	China	Female	65-69 years	Ischemic heart disease	Number	1993	159408.72132907735	245672.0627332097	95949.5872547724
Incidence	China	Both	65-69 years	Ischemic heart disease	Number	1993	353274.77202133334	538531.2678209343	214785.51576058668
Incidence	China	Male	65-69 years	Ischemic heart disease	Percent	1993	0.0046431967403238	0.0073646570480654	0.0028235699955851
Incidence	China	Female	65-69 years	Ischemic heart disease	Percent	1993	0.0035642858447691	0.0057024773471157	0.0021453156478203
Incidence	China	Both	65-69 years	Ischemic heart disease	Percent	1993	0.0040849814915481	0.0065144554671187	0.0024686359441405
Incidence	China	Male	65-69 years	Ischemic heart disease	Rate	1993	1318.71408159514	1998.97580706833	797.8091890631599
Incidence	China	Female	65-69 years	Ischemic heart disease	Rate	1993	1069.7253355846601	1648.6025830954502	643.8775969693401
Incidence	China	Both	65-69 years	Ischemic heart disease	Rate	1993	1193.3757007479	1819.17923386744	725.55369270979
Incidence	China	Male	65-69 years	Ischemic heart disease	Number	1994	199974.7387281481	298569.98419069254	123102.31616785753
Incidence	China	Female	65-69 years	Ischemic heart disease	Number	1994	163407.8907649984	251436.4694863665	98749.5713069876
Incidence	China	Both	65-69 years	Ischemic heart disease	Number	1994	363382.6294931463	551534.922709911	223040.8709106904
Incidence	China	Male	65-69 years	Ischemic heart disease	Percent	1994	0.0046587607595479	0.0073421420544964	0.0028445274007471
Incidence	China	Female	65-69 years	Ischemic heart disease	Percent	1994	0.0035827357133809	0.0056943912817198	0.0021425645355798
Incidence	China	Both	65-69 years	Ischemic heart disease	Percent	1994	0.004104200452695	0.0064927101805414	0.0024925420966835
Incidence	China	Male	65-69 years	Ischemic heart disease	Rate	1994	1320.1900092129101	1971.0945126686902	812.69488811137
Incidence	China	Female	65-69 years	Ischemic heart disease	Rate	1994	1073.6196511046699	1651.9834714295498	648.80269733004
Incidence	China	Both	65-69 years	Ischemic heart disease	Rate	1994	1196.60905098086	1816.1894016983	734.46748195601
Incidence	China	Male	65-69 years	Ischemic heart disease	Number	1995	206736.5111447264	305924.5764627723	129113.81162137796
Incidence	China	Female	65-69 years	Ischemic heart disease	Number	1995	167507.24761473894	256359.6687429371	101357.15311830508
Incidence	China	Both	65-69 years	Ischemic heart disease	Number	1995	374243.75875946553	563392.2265737467	230691.57622498425
Incidence	China	Male	65-69 years	Ischemic heart disease	Percent	1995	0.004685313372368	0.0073323208456126	0.0028867183975138
Incidence	China	Female	65-69 years	Ischemic heart disease	Percent	1995	0.0036059960832138	0.0057068000662239	0.0021649161180762
Incidence	China	Both	65-69 years	Ischemic heart disease	Percent	1995	0.0041315455103511	0.006498276623605	0.0025252011357181
Incidence	China	Male	65-69 years	Ischemic heart disease	Rate	1995	1324.77536181867	1960.37622589545	827.36617523141
Incidence	China	Female	65-69 years	Ischemic heart disease	Rate	1995	1078.64418769979	1650.79941666884	652.67805214201
Incidence	China	Both	65-69 years	Ischemic heart disease	Rate	1995	1202.01008088036	1809.52419373953	740.9438199204101
Incidence	China	Male	65-69 years	Ischemic heart disease	Number	1996	215324.30808695345	320753.50130517024	131352.95151498565
Incidence	China	Female	65-69 years	Ischemic heart disease	Number	1996	173484.5726637698	266675.64041647053	104745.31365956768
Incidence	China	Both	65-69 years	Ischemic heart disease	Number	1996	388808.8807507236	588578.2702442969	239256.55986075767
Incidence	China	Male	65-69 years	Ischemic heart disease	Percent	1996	0.0047586682011123	0.0074875488147931	0.002899442210875
Incidence	China	Female	65-69 years	Ischemic heart disease	Percent	1996	0.0036663349561202	0.0058213605869024	0.002205423558991
Incidence	China	Both	65-69 years	Ischemic heart disease	Percent	1996	0.0042000671735141	0.0066348676896963	0.0025348660350076
Incidence	China	Male	65-69 years	Ischemic heart disease	Rate	1996	1342.7202136931398	2000.15601416159	819.0912800063601
Incidence	China	Female	65-69 years	Ischemic heart disease	Rate	1996	1094.52526777136	1682.47367620771	660.84488505631
Incidence	China	Both	65-69 years	Ischemic heart disease	Rate	1996	1219.34744818494	1845.8462432590798	750.33490789724
Incidence	China	Male	65-69 years	Ischemic heart disease	Number	1997	226681.6378420499	344687.456990381	134944.27616776986
Incidence	China	Female	65-69 years	Ischemic heart disease	Number	1997	182092.69703682937	281884.4848710092	108871.28406229457
Incidence	China	Both	65-69 years	Ischemic heart disease	Number	1997	408774.33487887913	626665.2159933202	245348.86553245975
Incidence	China	Male	65-69 years	Ischemic heart disease	Percent	1997	0.0048941267626177	0.0077809446504308	0.0029603305601819
Incidence	China	Female	65-69 years	Ischemic heart disease	Percent	1997	0.0037786108971644	0.0060782441269643	0.002254781906966
Incidence	China	Both	65-69 years	Ischemic heart disease	Percent	1997	0.0043250934644996	0.0069217039798074	0.0025887380677968
Incidence	China	Male	65-69 years	Ischemic heart disease	Rate	1997	1377.96873798517	2095.3110478199	820.30902767163
Incidence	China	Female	65-69 years	Ischemic heart disease	Rate	1997	1125.2058062691099	1741.84942194516	672.74856683621
Incidence	China	Both	65-69 years	Ischemic heart disease	Rate	1997	1252.6227015877398	1920.3139944713303	751.8318362
Incidence	China	Male	65-69 years	Ischemic heart disease	Number	1998	239265.21058343744	369435.7219339722	141215.41923138627
Incidence	China	Female	65-69 years	Ischemic heart disease	Number	1998	191887.44754165088	301088.01725276955	113482.27151792149
Incidence	China	Both	65-69 years	Ischemic heart disease	Number	1998	431152.65812508826	670415.9646382506	255462.961888035
Incidence	China	Male	65-69 years	Ischemic heart disease	Percent	1998	0.0050531457783014	0.0081328919678152	0.0030185907637921
Incidence	China	Female	65-69 years	Ischemic heart disease	Percent	1998	0.0039076147083426	0.0063999186097948	0.0023037303792547
Incidence	China	Both	65-69 years	Ischemic heart disease	Percent	1998	0.0044697309199667	0.0072743061925299	0.0026475086780067
Incidence	China	Male	65-69 years	Ischemic heart disease	Rate	1998	1419.6793292597702	2192.04562435508	837.9012191813799
Incidence	China	Female	65-69 years	Ischemic heart disease	Rate	1998	1160.7689777518901	1821.34701606253	686.47898541788
Incidence	China	Both	65-69 years	Ischemic heart disease	Rate	1998	1291.47434681356	2008.1634746024602	765.21356327504
Incidence	China	Male	65-69 years	Ischemic heart disease	Number	1999	252852.4860643049	395497.036756388	148136.42323152005
Incidence	China	Female	65-69 years	Ischemic heart disease	Number	1999	202636.68544181128	321513.3909722446	118619.23442107184
Incidence	China	Both	65-69 years	Ischemic heart disease	Number	1999	455489.1715061159	716602.8986747537	268083.72908356524
Incidence	China	Male	65-69 years	Ischemic heart disease	Percent	1999	0.0051971474464133	0.008482352583088	0.003052083713779
Incidence	China	Female	65-69 years	Ischemic heart disease	Percent	1999	0.004020034810628	0.0066867266580615	0.0023377608892106
Incidence	China	Both	65-69 years	Ischemic heart disease	Percent	1999	0.0045979419932458	0.0075692391197805	0.0026993998617869
Incidence	China	Male	65-69 years	Ischemic heart disease	Rate	1999	1456.76368398483	2278.58436054213	853.4611029460199
Incidence	China	Female	65-69 years	Ischemic heart disease	Rate	1999	1191.17881097187	1889.9832374124899	697.29090913629
Incidence	China	Both	65-69 years	Ischemic heart disease	Rate	1999	1325.30694194391	2085.0524131900897	780.0256282753099
Incidence	China	Male	65-69 years	Ischemic heart disease	Number	2000	263235.1345972358	413291.8719538285	153968.51399099923
Incidence	China	Female	65-69 years	Ischemic heart disease	Number	2000	210452.72659821936	335666.1542765152	122156.02000493895
Incidence	China	Both	65-69 years	Ischemic heart disease	Number	2000	473687.86119545496	750506.9153351386	277701.3396837461
Incidence	China	Male	65-69 years	Ischemic heart disease	Percent	2000	0.0052867282368196	0.0087065452846402	0.0031120010628053
Incidence	China	Female	65-69 years	Ischemic heart disease	Percent	2000	0.0040806109395275	0.0068056447832284	0.0023635186131781
Incidence	China	Both	65-69 years	Ischemic heart disease	Percent	2000	0.0046728347849643	0.007726304926528	0.0027134006523126
Incidence	China	Male	65-69 years	Ischemic heart disease	Rate	2000	1478.36404125782	2321.1029294228797	864.70795366457
Incidence	China	Female	65-69 years	Ischemic heart disease	Rate	2000	1206.60653761155	1924.5033445358902	700.36751117015
Incidence	China	Both	65-69 years	Ischemic heart disease	Rate	2000	1343.88903248805	2129.24606043295	787.86014014878
Incidence	China	Male	65-69 years	Ischemic heart disease	Number	2001	271401.2521707368	421290.6598854922	158811.91847089937
Incidence	China	Female	65-69 years	Ischemic heart disease	Number	2001	216041.98928368607	341350.0996937745	126708.01100923753
Incidence	China	Both	65-69 years	Ischemic heart disease	Number	2001	487443.2414544228	762325.9215571951	288025.09890311514
Incidence	China	Male	65-69 years	Ischemic heart disease	Percent	2001	0.0053338245719228	0.0086938503302496	0.003139248363756
Incidence	China	Female	65-69 years	Ischemic heart disease	Percent	2001	0.0040974214967855	0.0067723746603254	0.002389829280499
Incidence	China	Both	65-69 years	Ischemic heart disease	Percent	2001	0.0047044063679764	0.0077122262010514	0.0027544507939278
Incidence	China	Male	65-69 years	Ischemic heart disease	Rate	2001	1486.37893671634	2307.27588056664	869.76271710846
Incidence	China	Female	65-69 years	Ischemic heart disease	Rate	2001	1209.31715942611	1910.7421399894802	709.26106752801
Incidence	China	Both	65-69 years	Ischemic heart disease	Rate	2001	1349.36064333354	2110.30230488576	797.32305158744
Incidence	China	Male	65-69 years	Ischemic heart disease	Number	2002	278381.2513526959	426608.0536161411	163548.81319280143
Incidence	China	Female	65-69 years	Ischemic heart disease	Number	2002	220261.5737883668	344177.04923115333	130682.75786980712
Incidence	China	Both	65-69 years	Ischemic heart disease	Number	2002	498642.8251410626	770785.1028472944	294630.8119222161
Incidence	China	Male	65-69 years	Ischemic heart disease	Percent	2002	0.0053757371988922	0.0086590295503323	0.0031894298474128
Incidence	China	Female	65-69 years	Ischemic heart disease	Percent	2002	0.0041041000135975	0.0066967387721115	0.0024020912342352
Incidence	China	Both	65-69 years	Ischemic heart disease	Percent	2002	0.0047283507583416	0.007653218303856	0.002801567252685
Incidence	China	Male	65-69 years	Ischemic heart disease	Rate	2002	1491.01402954957	2284.9189374992097	875.96982124955
Incidence	China	Female	65-69 years	Ischemic heart disease	Rate	2002	1209.02737081664	1889.20593715176	717.32453573682
Incidence	China	Both	65-69 years	Ischemic heart disease	Rate	2002	1351.75028683154	2089.48957315201	798.7025270294399
Incidence	China	Male	65-69 years	Ischemic heart disease	Number	2003	282853.2164611014	429877.0953246036	168574.17723776572
Incidence	China	Female	65-69 years	Ischemic heart disease	Number	2003	222259.40553658115	344351.6166430749	132078.92973554734
Incidence	China	Both	65-69 years	Ischemic heart disease	Number	2003	505112.6219976826	774422.4184216809	303136.9102956846
Incidence	China	Male	65-69 years	Ischemic heart disease	Percent	2003	0.0054126994885866	0.0085979015243004	0.0032794986901863
Incidence	China	Female	65-69 years	Ischemic heart disease	Percent	2003	0.0041042977663629	0.0066194281874156	0.0024176906503854
Incidence	China	Both	65-69 years	Ischemic heart disease	Percent	2003	0.0047466404223258	0.0075854270357137	0.0028323285726373
Incidence	China	Male	65-69 years	Ischemic heart disease	Rate	2003	1493.8759532467	2270.3756513416997	890.3165849219799
Incidence	China	Female	65-69 years	Ischemic heart disease	Rate	2003	1207.0205294994998	1870.0647095275501	717.2788900440399
Incidence	China	Both	65-69 years	Ischemic heart disease	Rate	2003	1352.44633246504	2073.52719761953	811.65345055674
Incidence	China	Male	65-69 years	Ischemic heart disease	Number	2004	285393.65516242164	429710.97536970605	173161.13933983858
Incidence	China	Female	65-69 years	Ischemic heart disease	Number	2004	221366.64053829663	341960.45840553305	132528.3280440193
Incidence	China	Both	65-69 years	Ischemic heart disease	Number	2004	506760.2957007185	772873.3697301934	306262.60718659847
Incidence	China	Male	65-69 years	Ischemic heart disease	Percent	2004	0.0054452558884893	0.0085705957423743	0.0033056991215529
Incidence	China	Female	65-69 years	Ischemic heart disease	Percent	2004	0.0041016399048557	0.0065276936565189	0.0024280812362792
Incidence	China	Both	65-69 years	Ischemic heart disease	Percent	2004	0.0047633981820761	0.0075656273384589	0.0028729383502991
Incidence	China	Male	65-69 years	Ischemic heart disease	Rate	2004	1496.2358048234	2252.84947805804	907.83341534635
Incidence	China	Female	65-69 years	Ischemic heart disease	Rate	2004	1204.39369424853	1860.5107742722798	721.04939668135
Incidence	China	Both	65-69 years	Ischemic heart disease	Rate	2004	1353.01930038132	2063.52509237085	817.7026140842199
Incidence	China	Male	65-69 years	Ischemic heart disease	Number	2005	287763.8256545489	431618.4946594146	177189.69218256167
Incidence	China	Female	65-69 years	Ischemic heart disease	Number	2005	222377.6421857442	342566.833881448	133779.26254813827
Incidence	China	Both	65-69 years	Ischemic heart disease	Number	2005	510141.46784029313	776335.8765906678	310369.59514967905
Incidence	China	Male	65-69 years	Ischemic heart disease	Percent	2005	0.005473789071654	0.0086077143912576	0.0033608202649697
Incidence	China	Female	65-69 years	Ischemic heart disease	Percent	2005	0.0040996042066116	0.0064889381687034	0.0024652630666931
Incidence	China	Both	65-69 years	Ischemic heart disease	Percent	2005	0.0047757262536038	0.0075676335189645	0.0028972356874518
Incidence	China	Male	65-69 years	Ischemic heart disease	Rate	2005	1499.3886390184	2248.94100504296	923.2439511998799
Incidence	China	Female	65-69 years	Ischemic heart disease	Rate	2005	1202.17190149428	1851.9137896612501	723.20971144961
Incidence	China	Both	65-69 years	Ischemic heart disease	Rate	2005	1353.51698919006	2059.78902819206	823.4784789
Incidence	China	Male	65-69 years	Ischemic heart disease	Number	2006	291109.9674720749	435806.9934112508	178993.55184064538
Incidence	China	Female	65-69 years	Ischemic heart disease	Number	2006	223802.1810037853	344248.1678108374	134548.306182081
Incidence	China	Both	65-69 years	Ischemic heart disease	Number	2006	514912.1484758606	780645.2506787363	313281.0849952648
Incidence	China	Male	65-69 years	Ischemic heart disease	Percent	2006	0.0055075647623132	0.0086239706645248	0.003384156065127
Incidence	China	Female	65-69 years	Ischemic heart disease	Percent	2006	0.0041043419610462	0.0065057441746801	0.0024710309182585
Incidence	China	Both	65-69 years	Ischemic heart disease	Percent	2006	0.0047948280706597	0.0075861190869633	0.0029164691247063
Incidence	China	Male	65-69 years	Ischemic heart disease	Rate	2006	1505.88733330922	2254.39285657071	925.91856198366
Incidence	China	Female	65-69 years	Ischemic heart disease	Rate	2006	1200.56291254553	1846.68255301074	721.77002754631
Incidence	China	Both	65-69 years	Ischemic heart disease	Rate	2006	1355.99920708627	2055.79601116297	825.0123911547599
Incidence	China	Male	65-69 years	Ischemic heart disease	Number	2007	296384.32337338186	443251.4702477656	181540.88426421816
Incidence	China	Female	65-69 years	Ischemic heart disease	Number	2007	226477.31642390325	347602.65997100226	136594.05918386517
Incidence	China	Both	65-69 years	Ischemic heart disease	Number	2007	522861.6397972854	790854.1302187678	317476.56670790026
Incidence	China	Male	65-69 years	Ischemic heart disease	Percent	2007	0.0055451977736862	0.0086690203314448	0.0034096047843626
Incidence	China	Female	65-69 years	Ischemic heart disease	Percent	2007	0.0041136248095422	0.0065344583465185	0.0024908634303802
Incidence	China	Both	65-69 years	Ischemic heart disease	Percent	2007	0.0048186197474402	0.0076097772359754	0.0029330451496187
Incidence	China	Male	65-69 years	Ischemic heart disease	Rate	2007	1514.7862057847499	2265.40731028903	927.83459037058
Incidence	China	Female	65-69 years	Ischemic heart disease	Rate	2007	1198.37605704009	1839.29548287747	722.7701769190701
Incidence	China	Both	65-69 years	Ischemic heart disease	Rate	2007	1359.3261295456	2056.0481053500503	825.3697724158701
Incidence	China	Male	65-69 years	Ischemic heart disease	Number	2008	304414.0976854123	454833.77400946856	185560.4710421302
Incidence	China	Female	65-69 years	Ischemic heart disease	Number	2008	230508.3992754117	352622.70667893084	139313.95815037115
Incidence	China	Both	65-69 years	Ischemic heart disease	Number	2008	534922.4969608245	807450.4548408252	324834.9691788168
Incidence	China	Male	65-69 years	Ischemic heart disease	Percent	2008	0.0055689089038838	0.0087059560262888	0.003422369765471
Incidence	China	Female	65-69 years	Ischemic heart disease	Percent	2008	0.0041100742046171	0.0065448604599215	0.002496367333031
Incidence	China	Both	65-69 years	Ischemic heart disease	Percent	2008	0.0048299477190224	0.0076226711022498	0.0029385718697212
Incidence	China	Male	65-69 years	Ischemic heart disease	Rate	2008	1522.82718771918	2275.29947601284	928.26361333946
Incidence	China	Female	65-69 years	Ischemic heart disease	Rate	2008	1195.14449202257	1828.28515999491	722.31775618009
Incidence	China	Both	65-69 years	Ischemic heart disease	Rate	2008	1361.91829741929	2055.77734149362	827.03324440412
Incidence	China	Male	65-69 years	Ischemic heart disease	Number	2009	310698.1588651996	464434.6053690234	188586.40267198707
Incidence	China	Female	65-69 years	Ischemic heart disease	Number	2009	236369.7667369334	360578.5621103076	143157.4998790896
Incidence	China	Both	65-69 years	Ischemic heart disease	Number	2009	547067.9256021333	825013.1674793311	332076.2042093592
Incidence	China	Male	65-69 years	Ischemic heart disease	Percent	2009	0.0055883588089434	0.0087388701602045	0.0034267118783091
Incidence	China	Female	65-69 years	Ischemic heart disease	Percent	2009	0.0041179896761622	0.0065709264231235	0.0025057302279638
Incidence	China	Both	65-69 years	Ischemic heart disease	Percent	2009	0.0048412612893072	0.0076360129976581	0.0029452388967361
Incidence	China	Male	65-69 years	Ischemic heart disease	Rate	2009	1527.74932591032	2283.6944315134897	927.3075534476601
Incidence	China	Female	65-69 years	Ischemic heart disease	Rate	2009	1190.8670366623899	1816.6499450083602	721.24937977683
Incidence	China	Both	65-69 years	Ischemic heart disease	Rate	2009	1361.35552670356	2053.01057252628	826.35766918628
Incidence	China	Male	65-69 years	Ischemic heart disease	Number	2010	318463.3511325146	475772.1344207785	192965.88215289044
Incidence	China	Female	65-69 years	Ischemic heart disease	Number	2010	242641.74346843263	368881.163498044	147445.82416646177
Incidence	China	Both	65-69 years	Ischemic heart disease	Number	2010	561105.0946009466	844653.2979188225	340846.72954233753
Incidence	China	Male	65-69 years	Ischemic heart disease	Percent	2010	0.0055768011736224	0.0087167124285583	0.0034146636735808
Incidence	China	Female	65-69 years	Ischemic heart disease	Percent	2010	0.0041002450784695	0.0065319254420751	0.0024951730791143
Incidence	China	Both	65-69 years	Ischemic heart disease	Percent	2010	0.0048251663892646	0.0076007481491669	0.0029391632561949
Incidence	China	Male	65-69 years	Ischemic heart disease	Rate	2010	1526.6879460018	2280.8137265424602	925.0630731127301
Incidence	China	Female	65-69 years	Ischemic heart disease	Rate	2010	1185.16019458548	1801.76446666168	720.1849078
Incidence	China	Both	65-69 years	Ischemic heart disease	Rate	2010	1357.5205512198	2043.5284256256102	824.63418105097
Incidence	China	Male	65-69 years	Ischemic heart disease	Number	2011	331096.1691214834	491418.3900782618	202289.33077419267
Incidence	China	Female	65-69 years	Ischemic heart disease	Number	2011	253030.0989454592	381596.04464806337	154653.70056005142
Incidence	China	Both	65-69 years	Ischemic heart disease	Number	2011	584126.2680669435	871960.5258391406	356452.16595615
Incidence	China	Male	65-69 years	Ischemic heart disease	Percent	2011	0.0055298190113999	0.0086031189735135	0.0034350816991592
Incidence	China	Female	65-69 years	Ischemic heart disease	Percent	2011	0.0040536259060419	0.0064119164995066	0.0024783617194788
Incidence	China	Both	65-69 years	Ischemic heart disease	Percent	2011	0.0047761666022053	0.0074863540728922	0.002946283334821
Incidence	China	Male	65-69 years	Ischemic heart disease	Rate	2011	1516.8252753512	2251.29706822313	926.73246768854
Incidence	China	Female	65-69 years	Ischemic heart disease	Rate	2011	1173.54775773908	1769.8336459780799	717.280293
Incidence	China	Both	65-69 years	Ischemic heart disease	Rate	2011	1346.243141	2009.6183667813302	821.5197802619501
Incidence	China	Male	65-69 years	Ischemic heart disease	Number	2012	345698.3744709956	509151.6259184624	213943.93393219696
Incidence	China	Female	65-69 years	Ischemic heart disease	Number	2012	264455.0300770609	394958.9600327516	162845.72584446665
Incidence	China	Both	65-69 years	Ischemic heart disease	Number	2012	610153.4045480567	903276.3971379024	376464.60940579313
Incidence	China	Male	65-69 years	Ischemic heart disease	Percent	2012	0.0054587479716775	0.0083970137800924	0.0034171040594867
Incidence	China	Female	65-69 years	Ischemic heart disease	Percent	2012	0.003982751259121	0.0062405684712612	0.0024668106063375
Incidence	China	Both	65-69 years	Ischemic heart disease	Percent	2012	0.0047030952628298	0.007306797680957	0.0029184611222367
Incidence	China	Male	65-69 years	Ischemic heart disease	Rate	2012	1501.24483581091	2211.06405323567	929.0822569
Incidence	China	Female	65-69 years	Ischemic heart disease	Rate	2012	1156.1280998131701	1726.65708734598	711.91884506185
Incidence	China	Both	65-69 years	Ischemic heart disease	Rate	2012	1329.26258190873	1967.85186624681	820.1549232797701
Incidence	China	Male	65-69 years	Ischemic heart disease	Number	2013	357245.35725256294	521334.6038489681	223927.46444510037
Incidence	China	Female	65-69 years	Ischemic heart disease	Number	2013	273310.6232323933	404159.5361324058	170707.80091510422
Incidence	China	Both	65-69 years	Ischemic heart disease	Number	2013	630555.9804849562	925183.8168587504	393864.7030235374
Incidence	China	Male	65-69 years	Ischemic heart disease	Percent	2013	0.0053983390137525	0.0081966089184073	0.0034182312175443
Incidence	China	Female	65-69 years	Ischemic heart disease	Percent	2013	0.0039172464512408	0.0060812061203441	0.0024567877644958
Incidence	China	Both	65-69 years	Ischemic heart disease	Percent	2013	0.0046380273835208	0.0071135698078153	0.0029108258886785
Incidence	China	Male	65-69 years	Ischemic heart disease	Rate	2013	1488.52630115306	2172.23332305415	933.03359612704
Incidence	China	Female	65-69 years	Ischemic heart disease	Rate	2013	1140.16716513506	1686.02825285194	712.14000807542
Incidence	China	Both	65-69 years	Ischemic heart disease	Rate	2013	1314.45143032577	1928.63001703504	821.04688285718
Incidence	China	Male	65-69 years	Ischemic heart disease	Number	2014	389978.4471942132	564326.2208806248	245705.37858254704
Incidence	China	Female	65-69 years	Ischemic heart disease	Number	2014	296876.6038378889	435465.0824313329	188134.67138061865
Incidence	China	Both	65-69 years	Ischemic heart disease	Number	2014	686855.0510321024	1001239.3928970846	433439.04765886406
Incidence	China	Male	65-69 years	Ischemic heart disease	Percent	2014	0.0053550232354693	0.0080673113434792	0.0034290988380567
Incidence	China	Female	65-69 years	Ischemic heart disease	Percent	2014	0.0038690852385346	0.00594040660838	0.0024448070954632
Incidence	China	Both	65-69 years	Ischemic heart disease	Percent	2014	0.0045924578822484	0.0069860442239468	0.0029215603949945
Incidence	China	Male	65-69 years	Ischemic heart disease	Rate	2014	1479.8560133741798	2141.45565603275	932.38122421847
Incidence	China	Female	65-69 years	Ischemic heart disease	Rate	2014	1128.38716536697	1655.1429234528198	715.0740267237201
Incidence	China	Both	65-69 years	Ischemic heart disease	Rate	2014	1304.26388395651	1901.2459432131	823.0541435321501
Incidence	China	Male	65-69 years	Ischemic heart disease	Number	2015	406722.9887338816	587169.0981769159	257709.7020348034
Incidence	China	Female	65-69 years	Ischemic heart disease	Number	2015	311278.097922851	454494.1992766904	198587.9043500173
Incidence	China	Both	65-69 years	Ischemic heart disease	Number	2015	718001.0866567339	1040604.5187865538	455142.7535230879
Incidence	China	Male	65-69 years	Ischemic heart disease	Percent	2015	0.0053474706390261	0.0080406168729122	0.0034539097210541
Incidence	China	Female	65-69 years	Ischemic heart disease	Percent	2015	0.0038596099641239	0.0058990947581151	0.002438122949122
Incidence	China	Both	65-69 years	Ischemic heart disease	Percent	2015	0.004581540466246	0.0069322225669973	0.0029393886319365
Incidence	China	Male	65-69 years	Ischemic heart disease	Rate	2015	1480.03899624832	2136.67087124598	937.78915696502
Incidence	China	Female	65-69 years	Ischemic heart disease	Rate	2015	1126.2560903383	1644.43583848186	718.52416933349
Incidence	China	Both	65-69 years	Ischemic heart disease	Rate	2015	1302.6412919069899	1887.9280824326001	825.74769797649
Incidence	China	Male	65-69 years	Ischemic heart disease	Number	2016	431781.2914182794	625839.5964236779	272584.0673622118
Incidence	China	Female	65-69 years	Ischemic heart disease	Number	2016	333903.25338901003	489441.9640107976	210746.99008408972
Incidence	China	Both	65-69 years	Ischemic heart disease	Number	2016	765684.5448072903	1119085.2618449803	481842.1429075428
Incidence	China	Male	65-69 years	Ischemic heart disease	Percent	2016	0.0053468765999702	0.008095904677914	0.0034280896681468
Incidence	China	Female	65-69 years	Ischemic heart disease	Percent	2016	0.0038719737014722	0.0059656648898218	0.0024203827643351
Incidence	China	Both	65-69 years	Ischemic heart disease	Percent	2016	0.0045850336333243	0.0070119130841787	0.0029039560761277
Incidence	China	Male	65-69 years	Ischemic heart disease	Rate	2016	1481.1641308666701	2146.85346568395	935.0607616566101
Incidence	China	Female	65-69 years	Ischemic heart disease	Rate	2016	1128.5727173043801	1654.2841127784002	712.3120271
Incidence	China	Both	65-69 years	Ischemic heart disease	Rate	2016	1303.5632689783401	1905.2212194818298	820.32701743793
Incidence	China	Male	65-69 years	Ischemic heart disease	Number	2017	455557.38638396485	670209.4593540342	283396.58506474167
Incidence	China	Female	65-69 years	Ischemic heart disease	Number	2017	356585.7185384997	528226.5163274689	220602.03515964496
Incidence	China	Both	65-69 years	Ischemic heart disease	Number	2017	812143.1049224645	1197143.8670792873	503088.9133093417
Incidence	China	Male	65-69 years	Ischemic heart disease	Percent	2017	0.005353097031439	0.0082476337996465	0.0033769481996194
Incidence	China	Female	65-69 years	Ischemic heart disease	Percent	2017	0.0039018978843589	0.0060756437035192	0.0023878852307325
Incidence	China	Both	65-69 years	Ischemic heart disease	Percent	2017	0.0046014829490871	0.0071367320250022	0.0028600087288656
Incidence	China	Male	65-69 years	Ischemic heart disease	Rate	2017	1483.37365825553	2182.31794112876	922.7883065653799
Incidence	China	Female	65-69 years	Ischemic heart disease	Rate	2017	1134.54528536977	1680.65312924731	701.88733289476
Incidence	China	Both	65-69 years	Ischemic heart disease	Rate	2017	1306.94158859349	1926.50420588737	809.59601772037
Incidence	China	Male	65-69 years	Ischemic heart disease	Number	2018	486840.191582472	725311.4806523533	298162.6739148112
Incidence	China	Female	65-69 years	Ischemic heart disease	Number	2018	386000.5091337186	579306.9057582046	235167.94915321344
Incidence	China	Both	65-69 years	Ischemic heart disease	Number	2018	872840.7007161905	1298946.6702592843	533638.9911559044
Incidence	China	Male	65-69 years	Ischemic heart disease	Percent	2018	0.0053488403213513	0.0083720211785222	0.0033254636764266
Incidence	China	Female	65-69 years	Ischemic heart disease	Percent	2018	0.0039264108898117	0.0061961409608791	0.0023613992796142
Incidence	China	Both	65-69 years	Ischemic heart disease	Percent	2018	0.0046100696211761	0.0072362771526195	0.0028232085126556
Incidence	China	Male	65-69 years	Ischemic heart disease	Rate	2018	1481.66858212204	2207.44148021509	907.4400058571099
Incidence	China	Female	65-69 years	Ischemic heart disease	Rate	2018	1138.8746833018	1709.21528137511	693.85095946031
Incidence	China	Both	65-69 years	Ischemic heart disease	Rate	2018	1307.61253791221	1945.96671616788	799.45061565269
Incidence	China	Male	65-69 years	Ischemic heart disease	Number	2019	505107.3488599332	762714.8369208011	306504.1408755345
Incidence	China	Female	65-69 years	Ischemic heart disease	Number	2019	404581.2938458432	614467.4010662562	242275.6244527593
Incidence	China	Both	65-69 years	Ischemic heart disease	Number	2019	909688.6427057768	1375561.6863263994	546805.8943560475
Incidence	China	Male	65-69 years	Ischemic heart disease	Percent	2019	0.0053393380687621	0.0084429459966621	0.0033042078108147
Incidence	China	Female	65-69 years	Ischemic heart disease	Percent	2019	0.0039368123570709	0.0062670892837105	0.0023423048678323
Incidence	China	Both	65-69 years	Ischemic heart disease	Percent	2019	0.0046088795750674	0.0072942626282055	0.0028003746417557
Incidence	China	Male	65-69 years	Ischemic heart disease	Rate	2019	1477.2305527250999	2230.62614840036	896.3981269725099
Incidence	China	Female	65-69 years	Ischemic heart disease	Rate	2019	1140.24535520115	1731.7745794131802	682.81371299875
Incidence	China	Both	65-69 years	Ischemic heart disease	Rate	2019	1305.62057872825	1974.25971993668	784.7971214828799
Incidence	China	Male	65-69 years	Ischemic heart disease	Number	2020	532258.8496537914	796730.3762815235	323808.78101357527
Incidence	China	Female	65-69 years	Ischemic heart disease	Number	2020	429884.36016876105	654205.6504431716	259878.68624194863
Incidence	China	Both	65-69 years	Ischemic heart disease	Number	2020	962143.2098225532	1446249.232490125	581102.0466388804
Incidence	China	Male	65-69 years	Ischemic heart disease	Percent	2020	0.0053210226097391	0.008393276349383	0.0032503263363689
Incidence	China	Female	65-69 years	Ischemic heart disease	Percent	2020	0.0038739202989073	0.0062188183565766	0.0023335180540473
Incidence	China	Both	65-69 years	Ischemic heart disease	Percent	2020	0.0045597849653371	0.0072226102262081	0.0027403905768547
Incidence	China	Male	65-69 years	Ischemic heart disease	Rate	2020	1455.59454733942	2178.85788497348	885.53585596663
Incidence	China	Female	65-69 years	Ischemic heart disease	Rate	2020	1134.00078469258	1725.74252448178	685.53932505838
Incidence	China	Both	65-69 years	Ischemic heart disease	Rate	2020	1291.89970805632	1941.9239694839898	780.26384922693
Incidence	China	Male	65-69 years	Ischemic heart disease	Number	2021	549452.4515020255	854434.367076708	315281.4861897321
Incidence	China	Female	65-69 years	Ischemic heart disease	Number	2021	460636.93079782353	733517.106643988	266612.27085100044
Incidence	China	Both	65-69 years	Ischemic heart disease	Number	2021	1010089.382299849	1584271.0557105343	582129.0582254904
Incidence	China	Male	65-69 years	Ischemic heart disease	Percent	2021	0.0053152046316347	0.0087975903073882	0.0030799493841349
Incidence	China	Female	65-69 years	Ischemic heart disease	Percent	2021	0.0040472812042019	0.0067481852908898	0.0023489353808907
Incidence	China	Both	65-69 years	Ischemic heart disease	Percent	2021	0.0046505591783123	0.0077565502202424	0.0026679488830908
Incidence	China	Male	65-69 years	Ischemic heart disease	Rate	2021	1455.88557110654	2263.9969356473803	835.4021632369801
Incidence	China	Female	65-69 years	Ischemic heart disease	Rate	2021	1182.22899237978	1882.57851661848	684.26288742924
Incidence	China	Both	65-69 years	Ischemic heart disease	Rate	2021	1316.8750113589201	2065.4478712905598	758.93403454812
Incidence	China	Male	70-74 years	Ischemic heart disease	Number	1990	176598.71528944955	246244.71554453808	120795.52367375362
Incidence	China	Female	70-74 years	Ischemic heart disease	Number	1990	168770.50416024175	235857.28924768828	115242.57775425502
Incidence	China	Both	70-74 years	Ischemic heart disease	Number	1990	345369.2194496916	482871.1115647707	236403.8185338829
Incidence	China	Male	70-74 years	Ischemic heart disease	Percent	1990	0.0067886948365091	0.0096977606546547	0.0045109248822783
Incidence	China	Female	70-74 years	Ischemic heart disease	Percent	1990	0.0053465942674695	0.0075582613082063	0.0035667106185211
Incidence	China	Both	70-74 years	Ischemic heart disease	Percent	1990	0.0059978268120799	0.0084394301623585	0.0040090879203601
Incidence	China	Male	70-74 years	Ischemic heart disease	Rate	1990	2023.9805279963298	2822.18649533922	1384.42563063992
Incidence	China	Female	70-74 years	Ischemic heart disease	Rate	1990	1672.26435732899	2336.99448957419	1141.88232229358
Incidence	China	Both	70-74 years	Ischemic heart disease	Rate	1990	1835.3471495310102	2566.05414811833	1256.28761930711
Incidence	China	Male	70-74 years	Ischemic heart disease	Number	1991	180349.58893193875	248199.19380754227	125503.5162551168
Incidence	China	Female	70-74 years	Ischemic heart disease	Number	1991	170618.8597846643	236424.9630182549	117770.76876877288
Incidence	China	Both	70-74 years	Ischemic heart disease	Number	1991	350968.4487166031	483435.6408724901	243976.76094968655
Incidence	China	Male	70-74 years	Ischemic heart disease	Percent	1991	0.0067136858618815	0.0094452952669497	0.004530313982772
Incidence	China	Female	70-74 years	Ischemic heart disease	Percent	1991	0.0052745966929546	0.0073694479604982	0.0035424084983725
Incidence	China	Both	70-74 years	Ischemic heart disease	Percent	1991	0.0059272344329442	0.0082619164895977	0.0039929566267111
Incidence	China	Male	70-74 years	Ischemic heart disease	Rate	1991	1996.93908090526	2748.2107	1389.65038892023
Incidence	China	Female	70-74 years	Ischemic heart disease	Rate	1991	1647.03674075297	2282.2834533866	1136.8777366916
Incidence	China	Both	70-74 years	Ischemic heart disease	Rate	1991	1810.00741625644	2493.16455214597	1258.23203860053
Incidence	China	Male	70-74 years	Ischemic heart disease	Number	1992	185017.4446324183	252066.8133069143	130072.45903293267
Incidence	China	Female	70-74 years	Ischemic heart disease	Number	1992	173408.93579310318	239024.54056763003	121510.34782511664
Incidence	China	Both	70-74 years	Ischemic heart disease	Number	1992	358426.3804255218	491604.18359203567	251787.59103346663
Incidence	China	Male	70-74 years	Ischemic heart disease	Percent	1992	0.0066663760202209	0.0092809358789871	0.004513991559192
Incidence	China	Female	70-74 years	Ischemic heart disease	Percent	1992	0.0052278124395231	0.0072508544976107	0.0035250044505527
Incidence	China	Both	70-74 years	Ischemic heart disease	Percent	1992	0.005882903852392	0.0081506252679973	0.0039792475949977
Incidence	China	Male	70-74 years	Ischemic heart disease	Rate	1992	1978.0095995717998	2694.83008721215	1390.59629278854
Incidence	China	Female	70-74 years	Ischemic heart disease	Rate	1992	1629.3361259547698	2245.85496217589	1141.70125364823
Incidence	China	Both	70-74 years	Ischemic heart disease	Rate	1992	1792.43321439733	2458.43418657113	1259.14962120166
Incidence	China	Male	70-74 years	Ischemic heart disease	Number	1993	190304.96975544823	257449.3919395163	134973.05627252156
Incidence	China	Female	70-74 years	Ischemic heart disease	Number	1993	177134.645267127	242838.42695344385	125119.8483038704
Incidence	China	Both	70-74 years	Ischemic heart disease	Number	1993	367439.615022575	500651.71737330616	260209.584283206
Incidence	China	Male	70-74 years	Ischemic heart disease	Percent	1993	0.0066435272975209	0.0091997535855122	0.00449231393622
Incidence	China	Female	70-74 years	Ischemic heart disease	Percent	1993	0.0052028494348128	0.0071978224837231	0.003529808734467
Incidence	China	Both	70-74 years	Ischemic heart disease	Percent	1993	0.0058609054586838	0.0080961543585885	0.003978542646281
Incidence	China	Male	70-74 years	Ischemic heart disease	Rate	1993	1966.2292448191	2659.96481407118	1394.54040977849
Incidence	China	Female	70-74 years	Ischemic heart disease	Rate	1993	1618.2714205439802	2218.5297831262	1143.07324999921
Incidence	China	Both	70-74 years	Ischemic heart disease	Rate	1993	1781.56051748421	2427.45010667439	1261.64709159478
Incidence	China	Male	70-74 years	Ischemic heart disease	Number	1994	197698.02294989047	267502.6468633846	140486.16092331553
Incidence	China	Female	70-74 years	Ischemic heart disease	Number	1994	182417.5693189209	249232.18490524503	129411.84375781011
Incidence	China	Both	70-74 years	Ischemic heart disease	Number	1994	380115.5922688113	516407.75024000974	270004.0378357808
Incidence	China	Male	70-74 years	Ischemic heart disease	Percent	1994	0.006642571930829	0.0091952228414252	0.0045146314645651
Incidence	China	Female	70-74 years	Ischemic heart disease	Percent	1994	0.0051968779238102	0.0071468225844889	0.0035290669152725
Incidence	China	Both	70-74 years	Ischemic heart disease	Percent	1994	0.0058600002656868	0.0081049512291069	0.0039904101438524
Incidence	China	Male	70-74 years	Ischemic heart disease	Rate	1994	1961.04321070335	2653.4622939025603	1393.53660681916
Incidence	China	Female	70-74 years	Ischemic heart disease	Rate	1994	1613.1751228810501	2204.0374839526403	1144.42905765993
Incidence	China	Both	70-74 years	Ischemic heart disease	Rate	1994	1777.1337125144798	2414.3330108549703	1262.33516307237
Incidence	China	Male	70-74 years	Ischemic heart disease	Number	1995	205495.84893793197	278275.9496199086	145561.20366764598
Incidence	China	Female	70-74 years	Ischemic heart disease	Number	1995	187987.11661654583	256391.6909281053	133361.12604319956
Incidence	China	Both	70-74 years	Ischemic heart disease	Number	1995	393482.9655544772	535787.44988804	279240.9126073591
Incidence	China	Male	70-74 years	Ischemic heart disease	Percent	1995	0.0066608825575817	0.0092068752803627	0.0045510555920475
Incidence	China	Female	70-74 years	Ischemic heart disease	Percent	1995	0.0052084106449181	0.0071424800531649	0.0035309574921437
Incidence	China	Both	70-74 years	Ischemic heart disease	Percent	1995	0.0058775537234116	0.0081080261206678	0.0040047762975162
Incidence	China	Male	70-74 years	Ischemic heart disease	Rate	1995	1961.6953359236502	2656.4654969453	1389.54989019024
Incidence	China	Female	70-74 years	Ischemic heart disease	Rate	1995	1613.41140073831	2200.49801626443	1144.5803576651
Incidence	China	Both	70-74 years	Ischemic heart disease	Rate	1995	1778.29723840782	2421.4246255027697	1261.99451363898
Incidence	China	Male	70-74 years	Ischemic heart disease	Number	1996	214552.58140317028	290770.4900463885	152377.691274324
Incidence	China	Female	70-74 years	Ischemic heart disease	Number	1996	194478.83671808933	266303.2645599031	137968.963471774
Incidence	China	Both	70-74 years	Ischemic heart disease	Number	1996	409031.4181212596	556136.7303809033	290391.31065521983
Incidence	China	Male	70-74 years	Ischemic heart disease	Percent	1996	0.0067303215555902	0.0093490829360006	0.004562490710412
Incidence	China	Female	70-74 years	Ischemic heart disease	Percent	1996	0.0052604808085371	0.0072473568952582	0.003558218203902
Incidence	China	Both	70-74 years	Ischemic heart disease	Percent	1996	0.0059408357047667	0.0082438066554293	0.0040241718076988
Incidence	China	Male	70-74 years	Ischemic heart disease	Rate	1996	1977.58889468229	2680.10987449517	1404.50619652613
Incidence	China	Female	70-74 years	Ischemic heart disease	Rate	1996	1626.04543138702	2226.57238190279	1153.56409217771
Incidence	China	Both	70-74 years	Ischemic heart disease	Rate	1996	1793.25542994959	2438.18730632157	1273.11930470894
Incidence	China	Male	70-74 years	Ischemic heart disease	Number	1997	226041.84755916125	308740.49799226027	159372.291741881
Incidence	China	Female	70-74 years	Ischemic heart disease	Number	1997	202797.3235894041	280075.9215289109	141763.34203845044
Incidence	China	Both	70-74 years	Ischemic heart disease	Number	1997	428839.1711485658	588797.4519713705	301808.44092199544
Incidence	China	Male	70-74 years	Ischemic heart disease	Percent	1997	0.0068613817689082	0.0096071596020118	0.0045875242972363
Incidence	China	Female	70-74 years	Ischemic heart disease	Percent	1997	0.0053595258159925	0.0074840208761131	0.0035786963875414
Incidence	China	Both	70-74 years	Ischemic heart disease	Percent	1997	0.0060583092725794	0.0084504569091076	0.0040589093135459
Incidence	China	Male	70-74 years	Ischemic heart disease	Rate	1997	2011.32961594331	2747.18559398782	1418.1011781780999
Incidence	China	Female	70-74 years	Ischemic heart disease	Rate	1997	1652.3888625413801	2282.05345716193	1155.08510346642
Incidence	China	Both	70-74 years	Ischemic heart disease	Rate	1997	1823.9621810072201	2504.30547608988	1283.66814224572
Incidence	China	Male	70-74 years	Ischemic heart disease	Number	1998	239442.2723357348	331643.6459679108	166922.56842396708
Incidence	China	Female	70-74 years	Ischemic heart disease	Number	1998	212349.0150604968	297414.5659007506	145951.23799131758
Incidence	China	Both	70-74 years	Ischemic heart disease	Number	1998	451791.2873962313	629655.3267178736	312497.12203044887
Incidence	China	Male	70-74 years	Ischemic heart disease	Percent	1998	0.0070187367026461	0.009927508176651	0.0046506708883783
Incidence	China	Female	70-74 years	Ischemic heart disease	Percent	1998	0.005475198666904	0.0077414329674673	0.0036034947415921
Incidence	China	Both	70-74 years	Ischemic heart disease	Percent	1998	0.0061973110859045	0.0087442608937417	0.0040967466047718
Incidence	China	Male	70-74 years	Ischemic heart disease	Rate	1998	2052.95874394915	2843.48589003676	1431.18064770091
Incidence	China	Female	70-74 years	Ischemic heart disease	Rate	1998	1683.9931164162301	2358.58914417897	1157.43828639744
Incidence	China	Both	70-74 years	Ischemic heart disease	Rate	1998	1861.28169939832	2594.04280083163	1287.42007775772
Incidence	China	Male	70-74 years	Ischemic heart disease	Number	1999	253247.89851110344	354854.0278401291	173826.75556841068
Incidence	China	Female	70-74 years	Ischemic heart disease	Number	1999	221556.98996618288	312826.9762517831	150160.58066135837
Incidence	China	Both	70-74 years	Ischemic heart disease	Number	1999	474804.8884772869	668382.8336262007	323704.9095905633
Incidence	China	Male	70-74 years	Ischemic heart disease	Percent	1999	0.0071715734605626	0.010278966069706	0.0046924878599569
Incidence	China	Female	70-74 years	Ischemic heart disease	Percent	1999	0.0055824820335511	0.00802701140644	0.0036584708297844
Incidence	China	Both	70-74 years	Ischemic heart disease	Percent	1999	0.0063304385472126	0.0090817540971646	0.0041511641511509
Incidence	China	Male	70-74 years	Ischemic heart disease	Rate	1999	2092.83663742371	2932.50808700644	1436.50156529183
Incidence	China	Female	70-74 years	Ischemic heart disease	Rate	1999	1712.7341471072698	2418.2917652226897	1160.8081247512
Incidence	China	Both	70-74 years	Ischemic heart disease	Rate	1999	1896.44569907285	2669.62657909781	1292.9285238206999
Incidence	China	Male	70-74 years	Ischemic heart disease	Number	2000	266228.956906224	374599.8886648973	180533.756366809
Incidence	China	Female	70-74 years	Ischemic heart disease	Number	2000	229429.36744668885	324382.87307356205	155082.34009966644
Incidence	China	Both	70-74 years	Ischemic heart disease	Number	2000	495658.32435291336	700298.5833866226	334992.4102656391
Incidence	China	Male	70-74 years	Ischemic heart disease	Percent	2000	0.0072850835237768	0.0105326633609625	0.0047532520344334
Incidence	China	Female	70-74 years	Ischemic heart disease	Percent	2000	0.0056527245736901	0.008216788316604	0.003688494359062
Incidence	China	Both	70-74 years	Ischemic heart disease	Percent	2000	0.0064258657307933	0.0093138567405358	0.0041982156519178
Incidence	China	Male	70-74 years	Ischemic heart disease	Rate	2000	2121.17884897873	2984.62409911952	1438.4024562243299
Incidence	China	Female	70-74 years	Ischemic heart disease	Rate	2000	1730.5242085572	2446.73304443284	1169.74451374249
Incidence	China	Both	70-74 years	Ischemic heart disease	Rate	2000	1920.5022500011298	2713.41151552822	1297.97815559411
Incidence	China	Male	70-74 years	Ischemic heart disease	Number	2001	277830.6479252323	388846.28462439385	190514.3201108701
Incidence	China	Female	70-74 years	Ischemic heart disease	Number	2001	236478.05450172097	333860.43682126666	160156.99770157243
Incidence	China	Both	70-74 years	Ischemic heart disease	Number	2001	514308.70242695225	723707.4059901969	349951.7560166896
Incidence	China	Male	70-74 years	Ischemic heart disease	Percent	2001	0.0073767230348032	0.0105601886400065	0.0048230282571988
Incidence	China	Female	70-74 years	Ischemic heart disease	Percent	2001	0.005696592349316	0.0081881625555361	0.0037281601838166
Incidence	China	Both	70-74 years	Ischemic heart disease	Percent	2001	0.0064955803635075	0.009304690685224	0.0042573549617348
Incidence	China	Male	70-74 years	Ischemic heart disease	Rate	2001	2141.15840341801	2996.72298999012	1468.23736158379
Incidence	China	Female	70-74 years	Ischemic heart disease	Rate	2001	1740.5024822585	2457.2466998669997	1178.77175807291
Incidence	China	Both	70-74 years	Ischemic heart disease	Rate	2001	1936.2220300692	2724.5469815892798	1317.46613709526
Incidence	China	Male	70-74 years	Ischemic heart disease	Number	2002	289546.0697980878	401706.7090766843	201249.1067625288
Incidence	China	Female	70-74 years	Ischemic heart disease	Number	2002	243908.44889695363	342638.57658477937	166327.00824969733
Incidence	China	Both	70-74 years	Ischemic heart disease	Number	2002	533454.5186950417	743742.6499244745	367601.8835488369
Incidence	China	Male	70-74 years	Ischemic heart disease	Percent	2002	0.0074804647486568	0.0105777961946253	0.0049243131023994
Incidence	China	Female	70-74 years	Ischemic heart disease	Percent	2002	0.0057428724475933	0.0081348119831787	0.0037748213491873
Incidence	China	Both	70-74 years	Ischemic heart disease	Percent	2002	0.0065711538224966	0.009268140200995	0.0043348057357384
Incidence	China	Male	70-74 years	Ischemic heart disease	Rate	2002	2162.19068053061	2999.75234779708	1502.83146101928
Incidence	China	Female	70-74 years	Ischemic heart disease	Rate	2002	1750.9283424694402	2459.67533178458	1193.99993800781
Incidence	China	Both	70-74 years	Ischemic heart disease	Rate	2002	1952.50351985621	2722.18172487705	1345.4642268110301
Incidence	China	Male	70-74 years	Ischemic heart disease	Number	2003	301341.8755142809	413343.6987668493	211962.4756735853
Incidence	China	Female	70-74 years	Ischemic heart disease	Number	2003	251753.70529843168	349354.5746178415	173949.29892504564
Incidence	China	Both	70-74 years	Ischemic heart disease	Number	2003	553095.580812712	763768.2272450193	386699.221478972
Incidence	China	Male	70-74 years	Ischemic heart disease	Percent	2003	0.0075867696140865	0.010633645936988	0.0050521797002091
Incidence	China	Female	70-74 years	Ischemic heart disease	Percent	2003	0.0057884933037913	0.0080710290533126	0.0038452629397818
Incidence	China	Both	70-74 years	Ischemic heart disease	Percent	2003	0.0066466439682135	0.0092659381727485	0.0044279263922159
Incidence	China	Male	70-74 years	Ischemic heart disease	Rate	2003	2183.26978229683	2994.74079292939	1535.7018248100599
Incidence	China	Female	70-74 years	Ischemic heart disease	Rate	2003	1761.0631284834099	2443.79902729607	1216.8071020019502
Incidence	China	Both	70-74 years	Ischemic heart disease	Rate	2003	1968.4607264985402	2718.24222003381	1376.25802276419
Incidence	China	Male	70-74 years	Ischemic heart disease	Number	2004	314994.39646499424	427642.9455883585	224210.83282234205
Incidence	China	Female	70-74 years	Ischemic heart disease	Number	2004	261602.63918702383	361135.618901256	183485.57576043613
Incidence	China	Both	70-74 years	Ischemic heart disease	Number	2004	576597.0356520185	789404.5265805891	407781.39003853465
Incidence	China	Male	70-74 years	Ischemic heart disease	Percent	2004	0.007683931547443	0.0106298516005452	0.0051834139149733
Incidence	China	Female	70-74 years	Ischemic heart disease	Percent	2004	0.0058281695645746	0.008092159389312	0.0039307126368081
Incidence	China	Both	70-74 years	Ischemic heart disease	Percent	2004	0.0067137765500656	0.0092888204330636	0.0045300871657736
Incidence	China	Male	70-74 years	Ischemic heart disease	Rate	2004	2202.9638475358397	2990.7895485042	1568.0544304171901
Incidence	China	Female	70-74 years	Ischemic heart disease	Rate	2004	1769.7299776799998	2443.06606677872	1241.27159001241
Incidence	China	Both	70-74 years	Ischemic heart disease	Rate	2004	1982.7461463691302	2714.52797400196	1402.23922369921
Incidence	China	Male	70-74 years	Ischemic heart disease	Number	2005	327671.1179487698	443302.3106955682	234181.8778441384
Incidence	China	Female	70-74 years	Ischemic heart disease	Number	2005	270503.93731372466	371694.8109325322	190490.00395117007
Incidence	China	Both	70-74 years	Ischemic heart disease	Number	2005	598175.0552624945	814996.2444345751	425563.2545987468
Incidence	China	Male	70-74 years	Ischemic heart disease	Percent	2005	0.0077618425385032	0.0106607704436155	0.0052605824133206
Incidence	China	Female	70-74 years	Ischemic heart disease	Percent	2005	0.005857672204247	0.0080930852143046	0.0039612789078636
Incidence	China	Both	70-74 years	Ischemic heart disease	Percent	2005	0.006766833971842	0.0093431885409938	0.0045765819280976
Incidence	China	Male	70-74 years	Ischemic heart disease	Rate	2005	2220.1693735496	3003.64041723063	1586.7234081679899
Incidence	China	Female	70-74 years	Ischemic heart disease	Rate	2005	1775.8607851303302	2440.17978195257	1250.5685918496301
Incidence	China	Both	70-74 years	Ischemic heart disease	Rate	2005	1994.50816860174	2717.45980144757	1418.96486670022
Incidence	China	Male	70-74 years	Ischemic heart disease	Number	2006	341222.26502849685	461162.1807026988	244151.33498806864
Incidence	China	Female	70-74 years	Ischemic heart disease	Number	2006	279562.9811488076	382734.9686360442	197322.7015807816
Incidence	China	Both	70-74 years	Ischemic heart disease	Number	2006	620785.2461773042	843951.9547608485	442137.5196626874
Incidence	China	Male	70-74 years	Ischemic heart disease	Percent	2006	0.0078341481527712	0.0107579473712082	0.0053214896949962
Incidence	China	Female	70-74 years	Ischemic heart disease	Percent	2006	0.005890355450158	0.008133042082076	0.0039905836165797
Incidence	China	Both	70-74 years	Ischemic heart disease	Percent	2006	0.0068203361337901	0.0093883472678398	0.0046287679802863
Incidence	China	Male	70-74 years	Ischemic heart disease	Rate	2006	2239.01066055669	3026.02480747463	1602.05677604824
Incidence	China	Female	70-74 years	Ischemic heart disease	Rate	2006	1781.6608613488602	2439.1781454264	1257.5417997670002
Incidence	China	Both	70-74 years	Ischemic heart disease	Rate	2006	2006.9994439599102	2728.49767993701	1429.43113030006
Incidence	China	Male	70-74 years	Ischemic heart disease	Number	2007	355174.26902174606	480672.78755018377	253724.0363040144
Incidence	China	Female	70-74 years	Ischemic heart disease	Number	2007	288097.3273564291	393805.39967448096	203532.48512482888
Incidence	China	Both	70-74 years	Ischemic heart disease	Number	2007	643271.5963781743	875307.3510952364	457693.3976704833
Incidence	China	Male	70-74 years	Ischemic heart disease	Percent	2007	0.0079098609869573	0.0108774444303295	0.0053748937621916
Incidence	China	Female	70-74 years	Ischemic heart disease	Percent	2007	0.0059347340603328	0.0082012786675005	0.0040213305019669
Incidence	China	Both	70-74 years	Ischemic heart disease	Percent	2007	0.0068836102908571	0.0094838122421164	0.0046765980165374
Incidence	China	Male	70-74 years	Ischemic heart disease	Rate	2007	2261.13560946903	3060.09317461541	1615.27594621471
Incidence	China	Female	70-74 years	Ischemic heart disease	Rate	2007	1788.96433332188	2445.3674067431202	1263.85190692939
Incidence	China	Both	70-74 years	Ischemic heart disease	Rate	2007	2022.10848487534	2751.50718839276	1438.74796914989
Incidence	China	Male	70-74 years	Ischemic heart disease	Number	2008	366496.7340811355	497153.2788105273	261232.25626996157
Incidence	China	Female	70-74 years	Ischemic heart disease	Number	2008	294264.7320043104	401933.46325165033	207856.9579613837
Incidence	China	Both	70-74 years	Ischemic heart disease	Number	2008	660761.4660854457	900138.1962664742	469348.5943039387
Incidence	China	Male	70-74 years	Ischemic heart disease	Percent	2008	0.0079657616755947	0.010986915895091	0.0054098470964224
Incidence	China	Female	70-74 years	Ischemic heart disease	Percent	2008	0.005964889658579	0.008242368007254	0.0040396609106928
Incidence	China	Both	70-74 years	Ischemic heart disease	Percent	2008	0.0069302512937332	0.0095502957619665	0.0047085986574046
Incidence	China	Male	70-74 years	Ischemic heart disease	Rate	2008	2282.24078067923	3095.86247745005	1626.74003080248
Incidence	China	Female	70-74 years	Ischemic heart disease	Rate	2008	1795.91282388957	2453.02063922976	1268.5617260177
Incidence	China	Both	70-74 years	Ischemic heart disease	Rate	2008	2036.62888874893	2774.44667777523	1446.64747433908
Incidence	China	Male	70-74 years	Ischemic heart disease	Number	2009	374765.87702281977	509372.4165207641	266704.7383073629
Incidence	China	Female	70-74 years	Ischemic heart disease	Number	2009	296560.2720655936	405316.88547489466	209489.63215112663
Incidence	China	Both	70-74 years	Ischemic heart disease	Number	2009	671326.1490884133	913989.8382364854	476347.0128020414
Incidence	China	Male	70-74 years	Ischemic heart disease	Percent	2009	0.0080160667607217	0.0110647674663138	0.0054378401409621
Incidence	China	Female	70-74 years	Ischemic heart disease	Percent	2009	0.0060089813492036	0.0082967161641116	0.0040701888174221
Incidence	China	Both	70-74 years	Ischemic heart disease	Percent	2009	0.006985162055168	0.0096297520833452	0.0047504764111703
Incidence	China	Male	70-74 years	Ischemic heart disease	Rate	2009	2297.49896594512	3122.70319148123	1635.03109018786
Incidence	China	Female	70-74 years	Ischemic heart disease	Rate	2009	1800.4540730964798	2460.72891781892	1271.83745432549
Incidence	China	Both	70-74 years	Ischemic heart disease	Rate	2009	2047.76731794472	2787.97201958502	1453.01631128352
Incidence	China	Male	70-74 years	Ischemic heart disease	Number	2010	380726.0170924524	517674.24061086215	270902.7295978883
Incidence	China	Female	70-74 years	Ischemic heart disease	Number	2010	300609.94498043484	411000.68437849527	212361.21810643264
Incidence	China	Both	70-74 years	Ischemic heart disease	Number	2010	681335.9620728872	926141.7902994124	483263.94770432095
Incidence	China	Male	70-74 years	Ischemic heart disease	Percent	2010	0.0080187192413397	0.01105665164117	0.0054433608074961
Incidence	China	Female	70-74 years	Ischemic heart disease	Percent	2010	0.0060115811250246	0.0082877919989506	0.0040813298200793
Incidence	China	Both	70-74 years	Ischemic heart disease	Percent	2010	0.0069889377876245	0.0096299842340178	0.0047687410510971
Incidence	China	Male	70-74 years	Ischemic heart disease	Rate	2010	2302.38211727091	3130.55546678025	1638.24265257553
Incidence	China	Female	70-74 years	Ischemic heart disease	Rate	2010	1800.46487409227	2461.6361095423	1271.9103948638901
Incidence	China	Both	70-74 years	Ischemic heart disease	Rate	2010	2050.21476853362	2786.86240258208	1454.19431504668
Incidence	China	Male	70-74 years	Ischemic heart disease	Number	2011	384660.8420049003	520414.0200965041	275272.22685475013
Incidence	China	Female	70-74 years	Ischemic heart disease	Number	2011	303299.55947817385	412412.1515574947	214993.65090987997
Incidence	China	Both	70-74 years	Ischemic heart disease	Number	2011	687960.4014830745	931545.4546242326	490793.5767881867
Incidence	China	Male	70-74 years	Ischemic heart disease	Percent	2011	0.0079831063134575	0.0109450831607043	0.0054519216024348
Incidence	China	Female	70-74 years	Ischemic heart disease	Percent	2011	0.0059747778515239	0.0082427614565736	0.0040932649993249
Incidence	China	Both	70-74 years	Ischemic heart disease	Percent	2011	0.0069525591113323	0.0095472387686967	0.0047439761611129
Incidence	China	Male	70-74 years	Ischemic heart disease	Rate	2011	2296.19423393736	3106.55918595045	1643.2098904908098
Incidence	China	Female	70-74 years	Ischemic heart disease	Rate	2011	1791.55342245946	2436.06816593438	1269.9412150724502
Incidence	China	Both	70-74 years	Ischemic heart disease	Rate	2011	2042.54550721998	2765.74637001216	1457.1597625096701
Incidence	China	Male	70-74 years	Ischemic heart disease	Number	2012	388689.15097998	519705.7419669744	279359.6854423732
Incidence	China	Female	70-74 years	Ischemic heart disease	Number	2012	305941.157344701	412822.8874714577	217741.88753627904
Incidence	China	Both	70-74 years	Ischemic heart disease	Number	2012	694630.3083246809	931397.4943407262	497101.57297865226
Incidence	China	Male	70-74 years	Ischemic heart disease	Percent	2012	0.0079225837241142	0.0108205729994713	0.0054389716480666
Incidence	China	Female	70-74 years	Ischemic heart disease	Percent	2012	0.0059030027472031	0.0081121509837706	0.004083786036556
Incidence	China	Both	70-74 years	Ischemic heart disease	Percent	2012	0.0068848874367016	0.0094019460461412	0.004721673825837
Incidence	China	Male	70-74 years	Ischemic heart disease	Rate	2012	2283.40281351948	3053.07609028363	1641.13325549415
Incidence	China	Female	70-74 years	Ischemic heart disease	Rate	2012	1773.81001158162	2393.49742009984	1262.44125963531
Incidence	China	Both	70-74 years	Ischemic heart disease	Rate	2012	2026.9311667753798	2717.81779071652	1450.54233777046
Incidence	China	Male	70-74 years	Ischemic heart disease	Number	2013	395444.9311311927	523953.75345777394	285869.1665112636
Incidence	China	Female	70-74 years	Ischemic heart disease	Number	2013	309707.7429824673	415265.3645743667	221726.3589662464
Incidence	China	Both	70-74 years	Ischemic heart disease	Number	2013	705152.6741136608	937809.7363039202	507595.52547751
Incidence	China	Male	70-74 years	Ischemic heart disease	Percent	2013	0.0078489702182701	0.0106494511822679	0.0054191220440582
Incidence	China	Female	70-74 years	Ischemic heart disease	Percent	2013	0.0058173311553403	0.0079626587689365	0.0040438949541857
Incidence	China	Both	70-74 years	Ischemic heart disease	Percent	2013	0.0068049271695876	0.0092339352525411	0.0047057746915181
Incidence	China	Male	70-74 years	Ischemic heart disease	Rate	2013	2266.67864101745	3003.28740703887	1638.59360139724
Incidence	China	Female	70-74 years	Ischemic heart disease	Rate	2013	1752.15455517976	2349.34100497627	1254.40470465772
Incidence	China	Both	70-74 years	Ischemic heart disease	Rate	2013	2007.73323430458	2670.16185877543	1445.2422056917999
Incidence	China	Male	70-74 years	Ischemic heart disease	Number	2014	400639.8608323234	529277.603117145	290576.58730284125
Incidence	China	Female	70-74 years	Ischemic heart disease	Number	2014	316329.18116896617	422534.5643699919	227778.8950416076
Incidence	China	Both	70-74 years	Ischemic heart disease	Number	2014	716969.0420012894	948214.7527936316	518615.8752880127
Incidence	China	Male	70-74 years	Ischemic heart disease	Percent	2014	0.007780592652745	0.0105421773647075	0.0053993438479308
Incidence	China	Female	70-74 years	Ischemic heart disease	Percent	2014	0.0057421418373432	0.0078262343813748	0.0040028913030765
Incidence	China	Both	70-74 years	Ischemic heart disease	Percent	2014	0.0067267478514061	0.0091173927840082	0.0046914334112929
Incidence	China	Male	70-74 years	Ischemic heart disease	Rate	2014	2250.7120494111	2973.37233580398	1632.3992948694101
Incidence	China	Female	70-74 years	Ischemic heart disease	Rate	2014	1732.67522455553	2314.40921288635	1247.64603334024
Incidence	China	Both	70-74 years	Ischemic heart disease	Rate	2014	1988.4171629589098	2629.74602552269	1438.31134539249
Incidence	China	Male	70-74 years	Ischemic heart disease	Number	2015	410018.0772270791	540716.9775574835	297518.5911662837
Incidence	China	Female	70-74 years	Ischemic heart disease	Number	2015	325148.2283255405	432604.713692613	234900.89682477887
Incidence	China	Both	70-74 years	Ischemic heart disease	Number	2015	735166.3055526202	969808.106159253	532307.4142617104
Incidence	China	Male	70-74 years	Ischemic heart disease	Percent	2015	0.0077331449243056	0.0105149535209897	0.005385647040855
Incidence	China	Female	70-74 years	Ischemic heart disease	Percent	2015	0.0057001101847688	0.0077520078349298	0.0039808075686992
Incidence	China	Both	70-74 years	Ischemic heart disease	Percent	2015	0.0066792483369103	0.0090757829182591	0.0046771808032161
Incidence	China	Male	70-74 years	Ischemic heart disease	Rate	2015	2239.29793186987	2953.10494054341	1624.8863230547702
Incidence	China	Female	70-74 years	Ischemic heart disease	Rate	2015	1721.0137255124598	2289.78227505812	1243.3334471866601
Incidence	China	Both	70-74 years	Ischemic heart disease	Rate	2015	1976.09685291809	2606.8043815952396	1430.82047988697
Incidence	China	Male	70-74 years	Ischemic heart disease	Number	2016	429184.3365134279	566438.8554805388	311326.6102335809
Incidence	China	Female	70-74 years	Ischemic heart disease	Number	2016	342337.14544128045	458960.59485656006	246089.8905077171
Incidence	China	Both	70-74 years	Ischemic heart disease	Number	2016	771521.4819547076	1020711.1497720887	557595.3311923835
Incidence	China	Male	70-74 years	Ischemic heart disease	Percent	2016	0.0077107114180625	0.0104543433363827	0.0053473063268474
Incidence	China	Female	70-74 years	Ischemic heart disease	Percent	2016	0.0056901191723584	0.0077476054645343	0.0039548065948441
Incidence	China	Both	70-74 years	Ischemic heart disease	Percent	2016	0.006660920599959	0.0090208613232193	0.0046354369953829
Incidence	China	Male	70-74 years	Ischemic heart disease	Rate	2016	2233.53943099137	2947.83246108009	1620.19020899619
Incidence	China	Female	70-74 years	Ischemic heart disease	Rate	2016	1716.11490741013	2300.7410362433598	1233.63337951201
Incidence	China	Both	70-74 years	Ischemic heart disease	Rate	2016	1969.98540474137	2606.26063504197	1423.75123686499
Incidence	China	Male	70-74 years	Ischemic heart disease	Number	2017	453527.7218691021	602027.620334029	326759.6960434657
Incidence	China	Female	70-74 years	Ischemic heart disease	Number	2017	363481.832187027	491271.1993203537	259780.45530479407
Incidence	China	Both	70-74 years	Ischemic heart disease	Number	2017	817009.5540561285	1092676.513999898	586340.1958264939
Incidence	China	Male	70-74 years	Ischemic heart disease	Percent	2017	0.0077048643412215	0.0104366475131124	0.005320217041045
Incidence	China	Female	70-74 years	Ischemic heart disease	Percent	2017	0.005698212795485	0.0077897635641403	0.0039385100159457
Incidence	China	Both	70-74 years	Ischemic heart disease	Percent	2017	0.0066610222144192	0.0090425868264247	0.0045842123582434
Incidence	China	Male	70-74 years	Ischemic heart disease	Rate	2017	2231.31569307641	2961.92186748945	1607.62838188114
Incidence	China	Female	70-74 years	Ischemic heart disease	Rate	2017	1714.65319964822	2317.47410521534	1225.46259386423
Incidence	China	Both	70-74 years	Ischemic heart disease	Rate	2017	1967.55338235909	2631.42500631901	1412.04668878603
Incidence	China	Male	70-74 years	Ischemic heart disease	Number	2018	474525.7746380132	639152.1806507774	339466.56122299435
Incidence	China	Female	70-74 years	Ischemic heart disease	Number	2018	382300.4046105924	520453.9211891193	272018.04817676754
Incidence	China	Both	70-74 years	Ischemic heart disease	Number	2018	856826.179248605	1159941.7770987847	611714.1071700318
Incidence	China	Male	70-74 years	Ischemic heart disease	Percent	2018	0.0077265039184791	0.0105497698334818	0.0053082152442953
Incidence	China	Female	70-74 years	Ischemic heart disease	Percent	2018	0.0057304366722305	0.0079033894226246	0.0039144592927851
Incidence	China	Both	70-74 years	Ischemic heart disease	Percent	2018	0.0066869693159153	0.0091728262280898	0.0045731284947041
Incidence	China	Male	70-74 years	Ischemic heart disease	Rate	2018	2235.69529359348	3011.32119379819	1599.3731717472301
Incidence	China	Female	70-74 years	Ischemic heart disease	Rate	2018	1719.97923495752	2341.53541665569	1223.81611098287
Incidence	China	Both	70-74 years	Ischemic heart disease	Rate	2018	1971.8907178909399	2669.47775283995	1407.79238443593
Incidence	China	Male	70-74 years	Ischemic heart disease	Number	2019	522306.3644515774	708095.808999404	371369.60042183934
Incidence	China	Female	70-74 years	Ischemic heart disease	Number	2019	421286.2670021098	575288.112659356	298345.97734776663
Incidence	China	Both	70-74 years	Ischemic heart disease	Number	2019	943592.6314536876	1284244.9704222516	672977.8244221688
Incidence	China	Male	70-74 years	Ischemic heart disease	Percent	2019	0.007742416	0.0106954045065646	0.0052911410421158
Incidence	China	Female	70-74 years	Ischemic heart disease	Percent	2019	0.0057595831371562	0.0079477017307851	0.0039217869619431
Incidence	China	Both	70-74 years	Ischemic heart disease	Percent	2019	0.0067106628167836	0.0092499609822142	0.0045856107331498
Incidence	China	Male	70-74 years	Ischemic heart disease	Rate	2019	2237.00160087178	3032.72478780817	1590.55000513168
Incidence	China	Female	70-74 years	Ischemic heart disease	Rate	2019	1725.95521806345	2356.88081408387	1222.28478999776
Incidence	China	Both	70-74 years	Ischemic heart disease	Rate	2019	1975.80493826354	2689.1027652381003	1409.15991129212
Incidence	China	Male	70-74 years	Ischemic heart disease	Number	2020	536748.3876299359	725214.2718059224	381842.7875254484
Incidence	China	Female	70-74 years	Ischemic heart disease	Number	2020	444390.42014464206	607674.0496954415	315155.5631648656
Incidence	China	Both	70-74 years	Ischemic heart disease	Number	2020	981138.8077745788	1333872.8232552004	696695.332267422
Incidence	China	Male	70-74 years	Ischemic heart disease	Percent	2020	0.0077235629151568	0.0106433543732704	0.0053028645340332
Incidence	China	Female	70-74 years	Ischemic heart disease	Percent	2020	0.0057489362780308	0.0078956428258589	0.0039169410233918
Incidence	China	Both	70-74 years	Ischemic heart disease	Percent	2020	0.0066835311563474	0.0091827067112795	0.0045824753493951
Incidence	China	Male	70-74 years	Ischemic heart disease	Rate	2020	2204.38990712191	2978.40675093363	1568.2029165381102
Incidence	China	Female	70-74 years	Ischemic heart disease	Rate	2020	1734.04429485428	2371.18909688108	1229.76032228541
Incidence	China	Both	70-74 years	Ischemic heart disease	Rate	2020	1963.2017018229	2669.00195556384	1394.0468475218202
Incidence	China	Male	70-74 years	Ischemic heart disease	Number	2021	563112.6343740029	787800.5696846232	385457.7333957377
Incidence	China	Female	70-74 years	Ischemic heart disease	Number	2021	488543.6879820884	686736.8081233074	335193.3951241084
Incidence	China	Both	70-74 years	Ischemic heart disease	Number	2021	1051656.322356092	1478415.4846881393	719112.2484260311
Incidence	China	Male	70-74 years	Ischemic heart disease	Percent	2021	0.0076219775045396	0.0108988043233407	0.0050623089657629
Incidence	China	Female	70-74 years	Ischemic heart disease	Percent	2021	0.005915745062605	0.008475977250326	0.0038663854005852
Incidence	China	Both	70-74 years	Ischemic heart disease	Percent	2021	0.0067211241450962	0.0096583810088502	0.00448237390645
Incidence	China	Male	70-74 years	Ischemic heart disease	Rate	2021	2177.83846923429	3046.81920101324	1490.75802745272
Incidence	China	Female	70-74 years	Ischemic heart disease	Rate	2021	1780.41027277258	2502.68972448298	1221.55250129106
Incidence	China	Both	70-74 years	Ischemic heart disease	Rate	2021	1973.22049891643	2773.94779861774	1349.2687672310299
Incidence	China	Male	75-79 years	Ischemic heart disease	Number	1990	143501.6892516517	217536.62466295104	90087.88567683705
Incidence	China	Female	75-79 years	Ischemic heart disease	Number	1990	158925.76858991204	240825.8834790156	99162.20699347422
Incidence	China	Both	75-79 years	Ischemic heart disease	Number	1990	302427.4578415638	458730.1175352744	188082.685473527
Incidence	China	Male	75-79 years	Ischemic heart disease	Percent	1990	0.0095034879446021	0.0139380154159727	0.0059381359785428
Incidence	China	Female	75-79 years	Ischemic heart disease	Percent	1990	0.007651858786837	0.011456845630342	0.0048359308612245
Incidence	China	Both	75-79 years	Ischemic heart disease	Percent	1990	0.0084308983829853	0.0125639708797606	0.0053078706939862
Incidence	China	Male	75-79 years	Ischemic heart disease	Rate	1990	2930.3757589262	4442.20590653152	1839.6393640869899
Incidence	China	Female	75-79 years	Ischemic heart disease	Rate	1990	2451.17500386264	3714.3528774752203	1529.41794944187
Incidence	China	Both	75-79 years	Ischemic heart disease	Rate	1990	2657.37199777323	4030.7734541487403	1652.6464402752101
Incidence	China	Male	75-79 years	Ischemic heart disease	Number	1991	147160.24198910603	218291.7961184284	94567.91362465864
Incidence	China	Female	75-79 years	Ischemic heart disease	Number	1991	160638.36673793956	239040.33433450223	102970.2316826054
Incidence	China	Both	75-79 years	Ischemic heart disease	Number	1991	307798.6087270459	457541.7791921303	197978.52244289333
Incidence	China	Male	75-79 years	Ischemic heart disease	Percent	1991	0.0093633905902447	0.0135986491380859	0.005997815396523
Incidence	China	Female	75-79 years	Ischemic heart disease	Percent	1991	0.0074784344614043	0.0109811624888506	0.0048200707481472
Incidence	China	Both	75-79 years	Ischemic heart disease	Percent	1991	0.0082744726972597	0.0120859032425089	0.0053090642624237
Incidence	China	Male	75-79 years	Ischemic heart disease	Rate	1991	2880.04273474316	4272.14370516906	1850.7691268588599
Incidence	China	Female	75-79 years	Ischemic heart disease	Rate	1991	2389.16938728194	3555.23939090666	1531.47302436626
Incidence	China	Both	75-79 years	Ischemic heart disease	Rate	1991	2601.13066571827	3866.57352879508	1673.0680103121401
Incidence	China	Male	75-79 years	Ischemic heart disease	Number	1992	151236.8334675424	220082.8026118953	99358.89967641835
Incidence	China	Female	75-79 years	Ischemic heart disease	Number	1992	162622.5346519537	238204.31229783825	107751.15200535092
Incidence	China	Both	75-79 years	Ischemic heart disease	Number	1992	313859.368119496	457389.8103427303	207961.99538531745
Incidence	China	Male	75-79 years	Ischemic heart disease	Percent	1992	0.0092614201227813	0.0133015266842251	0.0060609340572357
Incidence	China	Female	75-79 years	Ischemic heart disease	Percent	1992	0.0073388913699618	0.0105861786208972	0.0047754209305552
Incidence	China	Both	75-79 years	Ischemic heart disease	Percent	1992	0.0081541866888716	0.0117070788632113	0.0053170793402
Incidence	China	Male	75-79 years	Ischemic heart disease	Rate	1992	2841.41675907443	4134.88532778438	1866.7412972803402
Incidence	China	Female	75-79 years	Ischemic heart disease	Rate	1992	2337.9708738395	3424.58531572657	1549.10299209346
Incidence	China	Both	75-79 years	Ischemic heart disease	Rate	1992	2556.21233673885	3725.18903259752	1693.7363423684099
Incidence	China	Male	75-79 years	Ischemic heart disease	Number	1993	155987.6788225299	224697.38585654745	104577.72752312403
Incidence	China	Female	75-79 years	Ischemic heart disease	Number	1993	165443.21239000186	240655.1178335052	111961.38381622425
Incidence	China	Both	75-79 years	Ischemic heart disease	Number	1993	321430.8912125318	466089.02799057786	216776.62928272563
Incidence	China	Male	75-79 years	Ischemic heart disease	Percent	1993	0.009198558044494	0.0130985978677571	0.0060640540642266
Incidence	China	Female	75-79 years	Ischemic heart disease	Percent	1993	0.0072392901781704	0.0102906116954376	0.0047414264546861
Incidence	China	Both	75-79 years	Ischemic heart disease	Percent	1993	0.0080734745263555	0.0114776261569782	0.0053165272712591
Incidence	China	Male	75-79 years	Ischemic heart disease	Rate	1993	2815.4611541808	4055.6200726907095	1887.5499119955698
Incidence	China	Female	75-79 years	Ischemic heart disease	Rate	1993	2299.99677601934	3345.59506644991	1556.49070213255
Incidence	China	Both	75-79 years	Ischemic heart disease	Rate	1993	2524.27577053697	3660.3116639831997	1702.4001360069801
Incidence	China	Male	75-79 years	Ischemic heart disease	Number	1994	159666.5979514772	229862.7063872916	107797.09066559996
Incidence	China	Female	75-79 years	Ischemic heart disease	Number	1994	167480.70731917224	243261.69836309704	114096.61660102822
Incidence	China	Both	75-79 years	Ischemic heart disease	Number	1994	327147.30527064926	474627.6425465604	221893.8668399098
Incidence	China	Male	75-79 years	Ischemic heart disease	Percent	1994	0.0091744490700767	0.0130048499134214	0.0060993136702855
Incidence	China	Female	75-79 years	Ischemic heart disease	Percent	1994	0.0071857459873457	0.0101604877004165	0.0046917976331459
Incidence	China	Both	75-79 years	Ischemic heart disease	Percent	1994	0.008035515626306	0.0113746388773551	0.005297754582257
Incidence	China	Male	75-79 years	Ischemic heart disease	Rate	1994	2801.86031328415	4033.6751881339997	1891.64417666885
Incidence	China	Female	75-79 years	Ischemic heart disease	Rate	1994	2277.17000512257	3307.5346514506105	1551.32729714767
Incidence	China	Both	75-79 years	Ischemic heart disease	Rate	1994	2506.22939889547	3636.0554774997904	1699.8976410602
Incidence	China	Male	75-79 years	Ischemic heart disease	Number	1995	165361.15107467645	237608.21420892305	112352.45652452532
Incidence	China	Female	75-79 years	Ischemic heart disease	Number	1995	171436.08084115636	247085.81155825595	116464.29288589016
Incidence	China	Both	75-79 years	Ischemic heart disease	Number	1995	336797.23191583285	485662.6712407642	228997.47752967104
Incidence	China	Male	75-79 years	Ischemic heart disease	Percent	1995	0.0091903574924965	0.0130504898244335	0.0061114230001399
Incidence	China	Female	75-79 years	Ischemic heart disease	Percent	1995	0.0071855967012544	0.01019750215283	0.0046632953105279
Incidence	China	Both	75-79 years	Ischemic heart disease	Percent	1995	0.0080470988793056	0.011371195837145	0.0052832416924684
Incidence	China	Male	75-79 years	Ischemic heart disease	Rate	1995	2800.65369930912	4024.2724472203095	1902.86727533591
Incidence	China	Female	75-79 years	Ischemic heart disease	Rate	1995	2271.38695092985	3273.68361070585	1543.0560113852998
Incidence	China	Both	75-79 years	Ischemic heart disease	Rate	1995	2503.69342926764	3610.3338258134604	1702.3283610394399
Incidence	China	Male	75-79 years	Ischemic heart disease	Number	1996	172988.20782881553	249576.98408482436	117068.28328565753
Incidence	China	Female	75-79 years	Ischemic heart disease	Number	1996	177236.77686227296	257717.9547709311	120360.03922439244
Incidence	China	Both	75-79 years	Ischemic heart disease	Number	1996	350224.9846910886	508634.71690909646	237528.09290904424
Incidence	China	Male	75-79 years	Ischemic heart disease	Percent	1996	0.0092645039663277	0.0131652793418675	0.0061608692858774
Incidence	China	Female	75-79 years	Ischemic heart disease	Percent	1996	0.0072357294372318	0.0102739944756557	0.0047058173954243
Incidence	China	Both	75-79 years	Ischemic heart disease	Percent	1996	0.0081129192900238	0.01152821839015	0.0053424239830027
Incidence	China	Male	75-79 years	Ischemic heart disease	Rate	1996	2817.7289885826103	4065.2499483359998	1906.87388231702
Incidence	China	Female	75-79 years	Ischemic heart disease	Rate	1996	2282.11090911802	3318.3911740584203	1549.76277157931
Incidence	China	Both	75-79 years	Ischemic heart disease	Rate	1996	2518.5840567475198	3657.7609956795704	1708.1433192381398
Incidence	China	Male	75-79 years	Ischemic heart disease	Number	1997	182444.8582513436	264706.9120446963	122596.74334207892
Incidence	China	Female	75-79 years	Ischemic heart disease	Number	1997	184513.5264462387	269522.9238090828	123501.30087894264
Incidence	China	Both	75-79 years	Ischemic heart disease	Number	1997	366958.3846975821	536086.1899623803	246982.70256479195
Incidence	China	Male	75-79 years	Ischemic heart disease	Percent	1997	0.0094039847420737	0.0135378032446045	0.0062304832341137
Incidence	China	Female	75-79 years	Ischemic heart disease	Percent	1997	0.0073264786796212	0.0105454078986364	0.0047462431296851
Incidence	China	Both	75-79 years	Ischemic heart disease	Percent	1997	0.0082301219656047	0.0118039842702847	0.0054008700830189
Incidence	China	Male	75-79 years	Ischemic heart disease	Rate	1997	2854.30129945294	4141.26925946288	1917.993454
Incidence	China	Female	75-79 years	Ischemic heart disease	Rate	1997	2305.01733777745	3366.9889913974503	1542.82802592783
Incidence	China	Both	75-79 years	Ischemic heart disease	Rate	1997	2548.8899319003	3723.6502808131804	1715.5398273287399
Incidence	China	Male	75-79 years	Ischemic heart disease	Number	1998	192924.08288682008	282835.19940373366	127009.19960347938
Incidence	China	Female	75-79 years	Ischemic heart disease	Number	1998	192881.433825102	285696.1925814116	127004.93222513204
Incidence	China	Both	75-79 years	Ischemic heart disease	Number	1998	385805.5167119224	569732.1811190764	254542.3807299556
Incidence	China	Male	75-79 years	Ischemic heart disease	Percent	1998	0.0095750274563999	0.0139727026988889	0.0062618106477657
Incidence	China	Female	75-79 years	Ischemic heart disease	Percent	1998	0.0074351822049656	0.0109158314556707	0.0047663741667662
Incidence	China	Both	75-79 years	Ischemic heart disease	Percent	1998	0.0083702663471108	0.012179202261361	0.005436909607888
Incidence	China	Male	75-79 years	Ischemic heart disease	Rate	1998	2900.60407900371	4252.4132850619	1909.57705709024
Incidence	China	Female	75-79 years	Ischemic heart disease	Rate	1998	2333.6925299792097	3456.66795009055	1536.64588512476
Incidence	China	Both	75-79 years	Ischemic heart disease	Rate	1998	2586.47899573618	3819.5418567842303	1706.4777271557498
Incidence	China	Male	75-79 years	Ischemic heart disease	Number	1999	205261.34747557272	305877.3801839239	130963.82072591803
Incidence	China	Female	75-79 years	Ischemic heart disease	Number	1999	202495.3133680208	303508.0769210659	130118.47814068844
Incidence	China	Both	75-79 years	Ischemic heart disease	Number	1999	407756.6608435925	608152.7376473914	261184.38909365117
Incidence	China	Male	75-79 years	Ischemic heart disease	Percent	1999	0.0097503348593223	0.0143639973841016	0.0063042292769366
Incidence	China	Female	75-79 years	Ischemic heart disease	Percent	1999	0.0075445174872236	0.0112497937633071	0.0048001940874897
Incidence	China	Both	75-79 years	Ischemic heart disease	Percent	1999	0.0085137521735719	0.0125963712182433	0.0054607615668368
Incidence	China	Male	75-79 years	Ischemic heart disease	Rate	1999	2947.6875930933297	4392.5998229322995	1880.7263727226
Incidence	China	Female	75-79 years	Ischemic heart disease	Rate	1999	2362.21699046594	3540.5853307013404	1517.90219104422
Incidence	China	Both	75-79 years	Ischemic heart disease	Rate	1999	2624.63837717556	3914.5430784906002	1681.1854641837501
Incidence	China	Male	75-79 years	Ischemic heart disease	Number	2000	217246.01088030892	326003.4369079868	135050.76852020886
Incidence	China	Female	75-79 years	Ischemic heart disease	Number	2000	211626.7109087563	317835.13574630424	133698.54664372056
Incidence	China	Both	75-79 years	Ischemic heart disease	Number	2000	428872.7217890652	643345.5243947204	268601.62474928366
Incidence	China	Male	75-79 years	Ischemic heart disease	Percent	2000	0.0098974820302347	0.0146066529869214	0.0063212803057577
Incidence	China	Female	75-79 years	Ischemic heart disease	Percent	2000	0.0076338980784579	0.0114931949667127	0.0048129947281595
Incidence	China	Both	75-79 years	Ischemic heart disease	Percent	2000	0.0086337722082993	0.0129019957319236	0.005476413145968
Incidence	China	Male	75-79 years	Ischemic heart disease	Rate	2000	2986.42505730169	4481.48543120949	1856.50819309547
Incidence	China	Female	75-79 years	Ischemic heart disease	Rate	2000	2384.7324711184297	3581.55057753244	1506.59273658555
Incidence	China	Both	75-79 years	Ischemic heart disease	Rate	2000	2655.7751832513	3983.8884385461797	1663.3035699131601
Incidence	China	Male	75-79 years	Ischemic heart disease	Number	2001	229246.6738630561	341183.23468321684	145363.86688949965
Incidence	China	Female	75-79 years	Ischemic heart disease	Number	2001	220534.0131722201	330297.1354878221	140992.38441878138
Incidence	China	Both	75-79 years	Ischemic heart disease	Number	2001	449780.6870352762	670205.365132509	286417.46805037453
Incidence	China	Male	75-79 years	Ischemic heart disease	Percent	2001	0.0100565213285891	0.0148654762548213	0.0064800285020833
Incidence	China	Female	75-79 years	Ischemic heart disease	Percent	2001	0.0077257391324775	0.0115345905929948	0.0048927227501171
Incidence	China	Both	75-79 years	Ischemic heart disease	Percent	2001	0.0087602505723389	0.0129698166682611	0.0055944702218892
Incidence	China	Male	75-79 years	Ischemic heart disease	Rate	2001	3026.13289600931	4503.7329992343	1918.8517419808202
Incidence	China	Female	75-79 years	Ischemic heart disease	Rate	2001	2407.9783130534197	3606.4656316630703	1539.47501839994
Incidence	China	Both	75-79 years	Ischemic heart disease	Rate	2001	2687.81935810193	4005.0429158725697	1711.5861959274298
Incidence	China	Male	75-79 years	Ischemic heart disease	Number	2002	242881.4444158827	356405.1191047568	158913.62608168845
Incidence	China	Female	75-79 years	Ischemic heart disease	Number	2002	230562.8937284384	341400.632393898	150877.12493705485
Incidence	China	Both	75-79 years	Ischemic heart disease	Number	2002	473444.3381443211	698849.2294677786	310890.1686770608
Incidence	China	Male	75-79 years	Ischemic heart disease	Percent	2002	0.0102633159725586	0.0150205643986936	0.0066884902276081
Incidence	China	Female	75-79 years	Ischemic heart disease	Percent	2002	0.007842371625578	0.0115570972223611	0.0050213452883096
Incidence	China	Both	75-79 years	Ischemic heart disease	Percent	2002	0.0089216693651479	0.0130617448559459	0.0057673832611873
Incidence	China	Male	75-79 years	Ischemic heart disease	Rate	2002	3076.8193566272103	4514.93596762731	2013.11599548435
Incidence	China	Female	75-79 years	Ischemic heart disease	Rate	2002	2438.8309590057897	3611.2421137768497	1595.9367847615101
Incidence	China	Both	75-79 years	Ischemic heart disease	Rate	2002	2729.1410809344397	4028.47386240894	1792.10746150388
Incidence	China	Male	75-79 years	Ischemic heart disease	Number	2003	258007.6913321744	376035.805038188	172320.4730785489
Incidence	China	Female	75-79 years	Ischemic heart disease	Number	2003	241728.23990936216	352464.18694689486	160847.26834082528
Incidence	China	Both	75-79 years	Ischemic heart disease	Number	2003	499735.9312415361	728923.2097669956	335297.63244334585
Incidence	China	Male	75-79 years	Ischemic heart disease	Percent	2003	0.0104847120002429	0.0151740745911494	0.0068933393409371
Incidence	China	Female	75-79 years	Ischemic heart disease	Percent	2003	0.0079661353618902	0.0115512674099601	0.0051556337268615
Incidence	China	Both	75-79 years	Ischemic heart disease	Percent	2003	0.0090936052069045	0.0131736024371608	0.0059610573987854
Incidence	China	Male	75-79 years	Ischemic heart disease	Rate	2003	3131.5169748944	4564.05970134086	2091.50542676096
Incidence	China	Female	75-79 years	Ischemic heart disease	Rate	2003	2472.33527285518	3604.9145194362695	1645.10516111206
Incidence	China	Both	75-79 years	Ischemic heart disease	Rate	2003	2773.78527220837	4045.8897137923095	1861.0701703339698
Incidence	China	Male	75-79 years	Ischemic heart disease	Number	2004	273517.1388591898	395032.2844854833	184672.7671287894
Incidence	China	Female	75-79 years	Ischemic heart disease	Number	2004	252781.97009537267	364735.0533823682	171297.10126880452
Incidence	China	Both	75-79 years	Ischemic heart disease	Number	2004	526299.108954562	762815.6820638692	355712.16439051845
Incidence	China	Male	75-79 years	Ischemic heart disease	Percent	2004	0.0106919578018087	0.0153054651482816	0.0070697205007066
Incidence	China	Female	75-79 years	Ischemic heart disease	Percent	2004	0.0080815630983352	0.0115197303950726	0.0052809967907288
Incidence	China	Both	75-79 years	Ischemic heart disease	Percent	2004	0.0092556084855591	0.0132202252922224	0.0061171868888741
Incidence	China	Male	75-79 years	Ischemic heart disease	Rate	2004	3183.94676964414	4598.47514981579	2149.73095577626
Incidence	China	Female	75-79 years	Ischemic heart disease	Rate	2004	2504.02502277886	3613.01757403604	1696.8466055737201
Incidence	China	Both	75-79 years	Ischemic heart disease	Rate	2004	2816.61296194031	4082.38680460683	1903.67696979832
Incidence	China	Male	75-79 years	Ischemic heart disease	Number	2005	289497.4598277868	415423.6471138604	196366.40017862432
Incidence	China	Female	75-79 years	Ischemic heart disease	Number	2005	263500.0869008732	378836.760027573	179314.15401236707
Incidence	China	Both	75-79 years	Ischemic heart disease	Number	2005	552997.5467286594	796102.6936856087	376805.0340468288
Incidence	China	Male	75-79 years	Ischemic heart disease	Percent	2005	0.0108532659500319	0.0154568225526224	0.0071683491244574
Incidence	China	Female	75-79 years	Ischemic heart disease	Percent	2005	0.0081727984770887	0.0115803738835895	0.0053621754505922
Incidence	China	Both	75-79 years	Ischemic heart disease	Percent	2005	0.0093859919243892	0.0132623196757238	0.0061954581707511
Incidence	China	Male	75-79 years	Ischemic heart disease	Rate	2005	3227.02582380468	4630.72400653541	2188.89466139337
Incidence	China	Female	75-79 years	Ischemic heart disease	Rate	2005	2529.14289959559	3636.1745189479802	1721.1042499123498
Incidence	China	Both	75-79 years	Ischemic heart disease	Rate	2005	2852.03425790522	4105.82681357909	1943.33749220049
Incidence	China	Male	75-79 years	Ischemic heart disease	Number	2006	306327.11562417174	439108.03509937646	207843.959629156
Incidence	China	Female	75-79 years	Ischemic heart disease	Number	2006	274999.42539745104	395320.5303137008	187687.38630506687
Incidence	China	Both	75-79 years	Ischemic heart disease	Number	2006	581326.541021623	834711.5083641945	396045.36549685337
Incidence	China	Male	75-79 years	Ischemic heart disease	Percent	2006	0.0109784956586442	0.0156500006085094	0.0072713169568496
Incidence	China	Female	75-79 years	Ischemic heart disease	Percent	2006	0.0082599574280203	0.0116967721878906	0.0054319521588987
Incidence	China	Both	75-79 years	Ischemic heart disease	Percent	2006	0.0094991063449474	0.0134199753133464	0.0062527804973156
Incidence	China	Male	75-79 years	Ischemic heart disease	Rate	2006	3264.61593037684	4679.70027276547	2215.05269050495
Incidence	China	Female	75-79 years	Ischemic heart disease	Rate	2006	2551.60924195021	3668.02045940001	1741.4758914544502
Incidence	China	Both	75-79 years	Ischemic heart disease	Rate	2006	2883.4582000362598	4140.2818788001105	1964.43853177827
Incidence	China	Male	75-79 years	Ischemic heart disease	Number	2007	324918.218463363	465373.8069230018	220029.5727360764
Incidence	China	Female	75-79 years	Ischemic heart disease	Number	2007	288181.26620487095	414703.09976107546	196083.58482581447
Incidence	China	Both	75-79 years	Ischemic heart disease	Number	2007	613099.4846682342	880047.1539195017	416702.4574106002
Incidence	China	Male	75-79 years	Ischemic heart disease	Percent	2007	0.0110910620604125	0.0158308085351414	0.0073483195623989
Incidence	China	Female	75-79 years	Ischemic heart disease	Percent	2007	0.0083634542345447	0.0118553740422244	0.0054731068402623
Incidence	China	Both	75-79 years	Ischemic heart disease	Percent	2007	0.0096164536696118	0.0136336703970514	0.0063226201032639
Incidence	China	Male	75-79 years	Ischemic heart disease	Rate	2007	3303.2504471527895	4731.17895045007	2236.90991525375
Incidence	China	Female	75-79 years	Ischemic heart disease	Rate	2007	2576.7836236191397	3708.0833539288897	1753.28874389945
Incidence	China	Both	75-79 years	Ischemic heart disease	Rate	2007	2916.73284216831	4186.69808193163	1982.4021603923402
Incidence	China	Male	75-79 years	Ischemic heart disease	Number	2008	343849.6476239869	492651.4069134861	232282.11235658292
Incidence	China	Female	75-79 years	Ischemic heart disease	Number	2008	302227.51870347763	435501.4421569048	204875.39058403525
Incidence	China	Both	75-79 years	Ischemic heart disease	Number	2008	646077.1663274649	928076.0131355888	437860.7131796966
Incidence	China	Male	75-79 years	Ischemic heart disease	Percent	2008	0.0111598976036434	0.0159741911011559	0.0073827449948452
Incidence	China	Female	75-79 years	Ischemic heart disease	Percent	2008	0.0084455639033572	0.011994141723799	0.0055013685958024
Incidence	China	Both	75-79 years	Ischemic heart disease	Percent	2008	0.0097009709904809	0.0138145485348008	0.0063689778818393
Incidence	China	Male	75-79 years	Ischemic heart disease	Rate	2008	3338.17780261028	4782.78224900702	2255.05245321671
Incidence	China	Female	75-79 years	Ischemic heart disease	Rate	2008	2600.7307302306804	3747.58059271395	1762.9953964671301
Incidence	China	Both	75-79 years	Ischemic heart disease	Rate	2008	2947.24563082935	4233.65523090629	1997.41322103403
Incidence	China	Male	75-79 years	Ischemic heart disease	Number	2009	364231.7154646574	521900.93921086536	245802.0817099142
Incidence	China	Female	75-79 years	Ischemic heart disease	Number	2009	318304.72768373095	459327.445160308	215082.1039339225
Incidence	China	Both	75-79 years	Ischemic heart disease	Number	2009	682536.4431483878	981171.275303904	461750.91716579045
Incidence	China	Male	75-79 years	Ischemic heart disease	Percent	2009	0.0112364693883367	0.0161203385621157	0.0074158390149306
Incidence	China	Female	75-79 years	Ischemic heart disease	Percent	2009	0.0085377927199169	0.0121755378768496	0.0055478940232151
Incidence	China	Both	75-79 years	Ischemic heart disease	Percent	2009	0.009792499091321	0.014006927425387	0.0064211786294287
Incidence	China	Male	75-79 years	Ischemic heart disease	Rate	2009	3363.35648465503	4819.29176871129	2269.76397265703
Incidence	China	Female	75-79 years	Ischemic heart disease	Rate	2009	2618.12693943375	3778.0700492465403	1769.09797915098
Incidence	China	Both	75-79 years	Ischemic heart disease	Rate	2009	2969.2101070909	4268.34888695642	2008.7359495163
Incidence	China	Male	75-79 years	Ischemic heart disease	Number	2010	381740.4679477364	546182.2237334766	258190.4182328452
Incidence	China	Female	75-79 years	Ischemic heart disease	Number	2010	332134.3499955875	479711.5239706244	224052.18500416173
Incidence	China	Both	75-79 years	Ischemic heart disease	Number	2010	713874.8179433238	1025893.747704101	483316.39201443
Incidence	China	Male	75-79 years	Ischemic heart disease	Percent	2010	0.0112438902725374	0.0160831995127309	0.0074285807293349
Incidence	China	Female	75-79 years	Ischemic heart disease	Percent	2010	0.0085605232671747	0.0122521699167253	0.0055650870211249
Incidence	China	Both	75-79 years	Ischemic heart disease	Percent	2010	0.0098123646641429	0.0140583938647474	0.0064382813524769
Incidence	China	Male	75-79 years	Ischemic heart disease	Rate	2010	3372.98142567175	4825.95546023517	2281.31822038065
Incidence	China	Female	75-79 years	Ischemic heart disease	Rate	2010	2623.9634356239503	3789.86846305745	1770.0811166637302
Incidence	China	Both	75-79 years	Ischemic heart disease	Rate	2010	2977.5386800085203	4278.95513133281	2015.89020334288
Incidence	China	Male	75-79 years	Ischemic heart disease	Number	2011	397229.3572922037	562956.727294036	268821.0739803348
Incidence	China	Female	75-79 years	Ischemic heart disease	Number	2011	343790.6918045189	490045.4553173333	231521.30503232044
Incidence	China	Both	75-79 years	Ischemic heart disease	Number	2011	741020.0490967225	1053002.1826113693	501833.7086365345
Incidence	China	Male	75-79 years	Ischemic heart disease	Percent	2011	0.0112172080914491	0.0158641351771571	0.0074256849028919
Incidence	China	Female	75-79 years	Ischemic heart disease	Percent	2011	0.0085250750194103	0.0121947385703312	0.0055956463892725
Incidence	China	Both	75-79 years	Ischemic heart disease	Percent	2011	0.0097833757334311	0.0138676578734551	0.0064282904808315
Incidence	China	Male	75-79 years	Ischemic heart disease	Rate	2011	3369.90404938404	4775.85586289042	2280.54953425739
Incidence	China	Female	75-79 years	Ischemic heart disease	Rate	2011	2615.1877702147103	3727.73583504667	1761.16369610422
Incidence	China	Both	75-79 years	Ischemic heart disease	Rate	2011	2971.98752162338	4223.24517505017	2012.6898345271202
Incidence	China	Male	75-79 years	Ischemic heart disease	Number	2012	410626.2635934334	578325.9218211486	277965.90345091035
Incidence	China	Female	75-79 years	Ischemic heart disease	Number	2012	352699.84827721893	496717.1360291816	237055.72776886343
Incidence	China	Both	75-79 years	Ischemic heart disease	Number	2012	763326.1118706528	1075043.05785033	516931.30623822426
Incidence	China	Male	75-79 years	Ischemic heart disease	Percent	2012	0.0111725267444416	0.0156305996535951	0.0074121527253812
Incidence	China	Female	75-79 years	Ischemic heart disease	Percent	2012	0.0084503271976065	0.012061772157827	0.0055774298283689
Incidence	China	Both	75-79 years	Ischemic heart disease	Percent	2012	0.0097245828706169	0.0136909217255879	0.0064564839272801
Incidence	China	Male	75-79 years	Ischemic heart disease	Rate	2012	3361.5725423003605	4734.4378858810205	2275.55476008582
Incidence	China	Female	75-79 years	Ischemic heart disease	Rate	2012	2596.6489866073603	3656.9339459622097	1745.25313318726
Incidence	China	Both	75-79 years	Ischemic heart disease	Rate	2012	2958.83616319272	4167.1262479958805	2003.7504534409102
Incidence	China	Male	75-79 years	Ischemic heart disease	Number	2013	420339.3065179825	590038.4779347742	286057.83742810634
Incidence	China	Female	75-79 years	Ischemic heart disease	Number	2013	358209.74984901986	500523.4685361229	242369.10820610257
Incidence	China	Both	75-79 years	Ischemic heart disease	Number	2013	778549.0563670029	1090561.9464708972	529468.9866747266
Incidence	China	Male	75-79 years	Ischemic heart disease	Percent	2013	0.0111250062295067	0.0155109793033934	0.0074586284568185
Incidence	China	Female	75-79 years	Ischemic heart disease	Percent	2013	0.0083646490165441	0.0118740140435753	0.0056064145469739
Incidence	China	Both	75-79 years	Ischemic heart disease	Percent	2013	0.009658117530891	0.0135677484012351	0.0064836131557145
Incidence	China	Male	75-79 years	Ischemic heart disease	Rate	2013	3351.78347601115	4704.96379921095	2281.0237296568203
Incidence	China	Female	75-79 years	Ischemic heart disease	Rate	2013	2575.34186669154	3598.50351456388	1742.50787930522
Incidence	China	Both	75-79 years	Ischemic heart disease	Rate	2013	2943.47723846301	4123.11111331924	2001.77483744129
Incidence	China	Male	75-79 years	Ischemic heart disease	Number	2014	428385.9644679992	599746.3278997873	291088.80197831884
Incidence	China	Female	75-79 years	Ischemic heart disease	Number	2014	359991.9859453385	502994.4603465931	242456.4576010469
Incidence	China	Both	75-79 years	Ischemic heart disease	Number	2014	788377.9504133374	1099462.8391604114	535572.377302845
Incidence	China	Male	75-79 years	Ischemic heart disease	Percent	2014	0.0110877817085861	0.0154306103494172	0.0075323500137687
Incidence	China	Female	75-79 years	Ischemic heart disease	Percent	2014	0.008295192267168	0.0117597935357256	0.0055795972753712
Incidence	China	Both	75-79 years	Ischemic heart disease	Percent	2014	0.0096100363684724	0.0135477921708347	0.0064952084988068
Incidence	China	Male	75-79 years	Ischemic heart disease	Rate	2014	3343.84120974975	4681.42435319495	2272.14431023801
Incidence	China	Female	75-79 years	Ischemic heart disease	Rate	2014	2557.89425301976	3573.9868931879105	1722.75496043796
Incidence	China	Both	75-79 years	Ischemic heart disease	Rate	2014	2932.41293013322	4089.50940860869	1992.0894076269499
Incidence	China	Male	75-79 years	Ischemic heart disease	Number	2015	436753.9717807017	610987.6575829881	298255.02474001184
Incidence	China	Female	75-79 years	Ischemic heart disease	Number	2015	366277.9370835084	510513.5233139306	246476.6021564962
Incidence	China	Both	75-79 years	Ischemic heart disease	Number	2015	803031.9088642105	1123952.4148199323	543990.9745504728
Incidence	China	Male	75-79 years	Ischemic heart disease	Percent	2015	0.0110726280945147	0.0155025988779235	0.0075089821821058
Incidence	China	Female	75-79 years	Ischemic heart disease	Percent	2015	0.0082684831910425	0.0117822345484798	0.005557886926187
Incidence	China	Both	75-79 years	Ischemic heart disease	Percent	2015	0.009588882307117	0.0135396935466878	0.0064712281193061
Incidence	China	Male	75-79 years	Ischemic heart disease	Rate	2015	3341.34266112318	4674.30008106905	2281.77029276917
Incidence	China	Female	75-79 years	Ischemic heart disease	Rate	2015	2550.8373036905	3555.3245430962	1716.51537702182
Incidence	China	Both	75-79 years	Ischemic heart disease	Rate	2015	2927.53200779966	4097.47935705687	1983.17273868121
Incidence	China	Male	75-79 years	Ischemic heart disease	Number	2016	446181.3962781166	625079.418532784	302635.3825157304
Incidence	China	Female	75-79 years	Ischemic heart disease	Number	2016	373875.7913160212	522019.4080274011	252220.59274403908
Incidence	China	Both	75-79 years	Ischemic heart disease	Number	2016	820057.1875941376	1145510.4034474469	554805.7107554169
Incidence	China	Male	75-79 years	Ischemic heart disease	Percent	2016	0.0110937299564423	0.0154836401848195	0.0075238913423049
Incidence	China	Female	75-79 years	Ischemic heart disease	Percent	2016	0.0082810603302033	0.0117470216927316	0.0055613242556604
Incidence	China	Both	75-79 years	Ischemic heart disease	Percent	2016	0.00960580061271	0.0135504597692699	0.0064834052197497
Incidence	China	Male	75-79 years	Ischemic heart disease	Rate	2016	3348.2926825597197	4690.80257615092	2271.07594627154
Incidence	China	Female	75-79 years	Ischemic heart disease	Rate	2016	2552.57859677788	3564.00601211192	1721.99672099357
Incidence	China	Both	75-79 years	Ischemic heart disease	Rate	2016	2931.64202874599	4095.11250424448	1983.3881880977399
Incidence	China	Male	75-79 years	Ischemic heart disease	Number	2017	457715.3217073367	643988.4881420291	308912.9081449188
Incidence	China	Female	75-79 years	Ischemic heart disease	Number	2017	383298.83475160657	538920.3204231693	259013.38252069545
Incidence	China	Both	75-79 years	Ischemic heart disease	Number	2017	841014.1564589435	1182908.808565199	567334.5145160778
Incidence	China	Male	75-79 years	Ischemic heart disease	Percent	2017	0.0111388706014098	0.0156529915293593	0.007467733709473
Incidence	China	Female	75-79 years	Ischemic heart disease	Percent	2017	0.0083050704420392	0.0117943213638668	0.0055003734391035
Incidence	China	Both	75-79 years	Ischemic heart disease	Percent	2017	0.0096393899979936	0.0135654730541264	0.0064402212046744
Incidence	China	Male	75-79 years	Ischemic heart disease	Rate	2017	3360.36703015693	4727.911827991569	2267.91785743152
Incidence	China	Female	75-79 years	Ischemic heart disease	Rate	2017	2555.69412606989	3593.32033507942	1727.0049378329302
Incidence	China	Both	75-79 years	Ischemic heart disease	Rate	2017	2938.6742690870196	4133.32362090463	1982.3820169604498
Incidence	China	Male	75-79 years	Ischemic heart disease	Number	2018	472525.6615792141	667719.252205252	316383.20784842136
Incidence	China	Female	75-79 years	Ischemic heart disease	Number	2018	394626.2005899711	565283.0920015748	264773.6524179077
Incidence	China	Both	75-79 years	Ischemic heart disease	Number	2018	867151.8621691853	1231876.5497604683	581793.8883481442
Incidence	China	Male	75-79 years	Ischemic heart disease	Percent	2018	0.0111732250786402	0.0158868168654524	0.0074253216775249
Incidence	China	Female	75-79 years	Ischemic heart disease	Percent	2018	0.0083256537723906	0.0118387069171041	0.0055154026519315
Incidence	China	Both	75-79 years	Ischemic heart disease	Percent	2018	0.0096679607629598	0.0137086236727917	0.0063875526697335
Incidence	China	Male	75-79 years	Ischemic heart disease	Rate	2018	3367.37428147644	4758.38842192852	2254.65146938097
Incidence	China	Female	75-79 years	Ischemic heart disease	Rate	2018	2557.8871949389	3664.0506392748803	1716.2092483075298
Incidence	China	Both	75-79 years	Ischemic heart disease	Rate	2018	2943.4605267030797	4181.48210962809	1974.84133949279
Incidence	China	Male	75-79 years	Ischemic heart disease	Number	2019	483220.62348683714	689502.9058692055	321797.5109750009
Incidence	China	Female	75-79 years	Ischemic heart disease	Number	2019	408777.79037613503	597524.2773748124	274856.95466979884
Incidence	China	Both	75-79 years	Ischemic heart disease	Number	2019	891998.4138629722	1287168.5095468396	597051.9409262266
Incidence	China	Male	75-79 years	Ischemic heart disease	Percent	2019	0.011172383115572	0.0160534204000377	0.0073910247193642
Incidence	China	Female	75-79 years	Ischemic heart disease	Percent	2019	0.0083352557418383	0.0119385770954496	0.0055163026893547
Incidence	China	Both	75-79 years	Ischemic heart disease	Percent	2019	0.0096644101670599	0.0138416949706167	0.0063971885230982
Incidence	China	Male	75-79 years	Ischemic heart disease	Rate	2019	3361.71247600485	4796.795517907461	2238.7097214228
Incidence	China	Female	75-79 years	Ischemic heart disease	Rate	2019	2558.9512110268197	3740.5052554329404	1720.60604458046
Incidence	China	Both	75-79 years	Ischemic heart disease	Rate	2019	2939.1683447236	4241.26868253188	1967.30861586008
Incidence	China	Male	75-79 years	Ischemic heart disease	Number	2020	486351.7378191248	700526.6344245382	323037.2601892961
Incidence	China	Female	75-79 years	Ischemic heart disease	Number	2020	425669.3710542946	615621.3621673486	287426.8282023289
Incidence	China	Both	75-79 years	Ischemic heart disease	Number	2020	912021.1088734184	1316147.996591887	613104.8329628916
Incidence	China	Male	75-79 years	Ischemic heart disease	Percent	2020	0.01103530819311	0.0159002856216758	0.00732195746743
Incidence	China	Female	75-79 years	Ischemic heart disease	Percent	2020	0.0083367319236193	0.0119531650443231	0.0054852184751774
Incidence	China	Both	75-79 years	Ischemic heart disease	Percent	2020	0.009586509767448	0.0137570346822665	0.0063432953598219
Incidence	China	Male	75-79 years	Ischemic heart disease	Rate	2020	3279.73438684299	4724.032244901749	2178.4160065413403
Incidence	China	Female	75-79 years	Ischemic heart disease	Rate	2020	2569.9452276092898	3716.7653801299903	1735.31678728943
Incidence	China	Both	75-79 years	Ischemic heart disease	Rate	2020	2905.23258423968	4192.57406235235	1953.03828052716
Incidence	China	Male	75-79 years	Ischemic heart disease	Number	2021	498700.03490660345	756944.0839520975	311258.2630043096
Incidence	China	Female	75-79 years	Ischemic heart disease	Number	2021	452767.8500943454	687020.4534534257	279569.4251082445
Incidence	China	Both	75-79 years	Ischemic heart disease	Number	2021	951467.885000949	1449365.007201435	590730.4943242809
Incidence	China	Male	75-79 years	Ischemic heart disease	Percent	2021	0.0107379738950809	0.015897012386505	0.0067676945447936
Incidence	China	Female	75-79 years	Ischemic heart disease	Percent	2021	0.0084015680721339	0.0124936472494978	0.0053029913648046
Incidence	China	Both	75-79 years	Ischemic heart disease	Percent	2021	0.0094825906191596	0.0141323824933078	0.0059854736502314
Incidence	China	Male	75-79 years	Ischemic heart disease	Rate	2021	3196.29700268712	4851.44964385444	1994.93439636232
Incidence	China	Female	75-79 years	Ischemic heart disease	Rate	2021	2584.80688201671	3922.1318293748695	1596.03420134771
Incidence	China	Both	75-79 years	Ischemic heart disease	Rate	2021	2872.8817211259	4376.24254277837	1783.6638167290303
Incidence	China	Male	80+ years	Ischemic heart disease	Number	1990	119788.23374533004	164815.3255932906	81429.69140837218
Incidence	China	Female	80+ years	Ischemic heart disease	Number	1990	193671.5243504671	271112.82200771605	133213.14503515646
Incidence	China	Both	80+ years	Ischemic heart disease	Number	1990	313459.7580957972	436509.2912544624	214479.29543728504
Incidence	China	Male	80+ years	Ischemic heart disease	Percent	1990	0.0128072187642227	0.0177721612559134	0.0086887669957906
Incidence	China	Female	80+ years	Ischemic heart disease	Percent	1990	0.0118842214188211	0.0167359010374437	0.0080620109225775
Incidence	China	Both	80+ years	Ischemic heart disease	Percent	1990	0.0122204073978279	0.0172438223878772	0.008321845560885
Incidence	China	Male	80+ years	Ischemic heart disease	Rate	1990	4473.523241613811	6155.0718844660905	3041.01334232248
Incidence	China	Female	80+ years	Ischemic heart disease	Rate	1990	4161.775308191281	5825.89852664135	2862.5952090436
Incidence	China	Both	80+ years	Ischemic heart disease	Rate	1990	4275.63954448327	5954.0541936217505	2925.5307367534797
Incidence	China	Male	80+ years	Ischemic heart disease	Number	1991	125793.199690833	170442.37451239946	87427.66486384883
Incidence	China	Female	80+ years	Ischemic heart disease	Number	1991	199820.77227778	275614.0049989249	139028.91660793492
Incidence	China	Both	80+ years	Ischemic heart disease	Number	1991	325613.9719686132	449353.7532057985	226376.00621825556
Incidence	China	Male	80+ years	Ischemic heart disease	Percent	1991	0.0126342360170843	0.0172784574842584	0.0087590869976457
Incidence	China	Female	80+ years	Ischemic heart disease	Percent	1991	0.0116981904528758	0.0163063076381362	0.008039516570035
Incidence	China	Both	80+ years	Ischemic heart disease	Percent	1991	0.0120425035875205	0.016690222263204	0.0083331926556313
Incidence	China	Male	80+ years	Ischemic heart disease	Rate	1991	4441.15391535367	6017.50190605162	3086.65108348147
Incidence	China	Female	80+ years	Ischemic heart disease	Rate	1991	4109.16220809363	5667.79239441889	2859.02393152273
Incidence	China	Both	80+ years	Ischemic heart disease	Rate	1991	4231.36062612767	5839.36176639554	2941.76110939211
Incidence	China	Male	80+ years	Ischemic heart disease	Number	1992	132373.0933793746	179950.11518114863	93892.90883006155
Incidence	China	Female	80+ years	Ischemic heart disease	Number	1992	207161.96969626588	281695.59957586904	145390.4805302848
Incidence	China	Both	80+ years	Ischemic heart disease	Number	1992	339535.0630756408	459861.898657299	238151.49708325963
Incidence	China	Male	80+ years	Ischemic heart disease	Percent	1992	0.0125019926502348	0.017005672228743	0.0088257008727101
Incidence	China	Female	80+ years	Ischemic heart disease	Percent	1992	0.0115601537709997	0.0160146175937508	0.0080554519164679
Incidence	China	Both	80+ years	Ischemic heart disease	Percent	1992	0.0119095740378114	0.0163818514064995	0.0083844630805488
Incidence	China	Male	80+ years	Ischemic heart disease	Rate	1992	4417.2921683767	6004.9381199399195	3133.20781627788
Incidence	China	Female	80+ years	Ischemic heart disease	Rate	1992	4069.7460298118	5533.97686684581	2856.23047404932
Incidence	China	Both	80+ years	Ischemic heart disease	Rate	1992	4198.5321052835	5686.437589154591	2944.87025100746
Incidence	China	Male	80+ years	Ischemic heart disease	Number	1993	138967.611284263	186425.56724010812	99971.32777714124
Incidence	China	Female	80+ years	Ischemic heart disease	Number	1993	215226.32218899697	291786.017320246	151900.9859841726
Incidence	China	Both	80+ years	Ischemic heart disease	Number	1993	354193.93347326	475299.7194371582	249966.84785327836
Incidence	China	Male	80+ years	Ischemic heart disease	Percent	1993	0.0124016057536456	0.0170507133259262	0.008878040612553
Incidence	China	Female	80+ years	Ischemic heart disease	Percent	1993	0.0114652422774297	0.015718913358207	0.008066260454186
Incidence	China	Both	80+ years	Ischemic heart disease	Percent	1993	0.0118148729802339	0.0160720352155995	0.0084002476481463
Incidence	China	Male	80+ years	Ischemic heart disease	Rate	1993	4397.94865050512	5899.8644668805	3163.8218576508802
Incidence	China	Female	80+ years	Ischemic heart disease	Rate	1993	4042.04002159893	5479.86300075191	2852.76381821551
Incidence	China	Both	80+ years	Ischemic heart disease	Rate	1993	4174.58842529493	5601.96129801327	2946.1507133197
Incidence	China	Male	80+ years	Ischemic heart disease	Number	1994	146208.24723665076	196287.4845534085	106093.26202393502
Incidence	China	Female	80+ years	Ischemic heart disease	Number	1994	224986.1914427017	303037.35058832844	159407.7983083737
Incidence	China	Both	80+ years	Ischemic heart disease	Number	1994	371194.4386793521	497942.4870219001	264029.92156100145
Incidence	China	Male	80+ years	Ischemic heart disease	Percent	1994	0.0123428883593732	0.0170323880138503	0.0089035856357694
Incidence	China	Female	80+ years	Ischemic heart disease	Percent	1994	0.0114177724299033	0.0154969881079019	0.0080910999026349
Incidence	China	Both	80+ years	Ischemic heart disease	Percent	1994	0.0117647173718878	0.0158743559432253	0.0084402136609058
Incidence	China	Male	80+ years	Ischemic heart disease	Rate	1994	4387.17442135736	5889.869058285411	3183.47052390555
Incidence	China	Female	80+ years	Ischemic heart disease	Rate	1994	4027.84897980685	5425.1715431230095	2853.82197757305
Incidence	China	Both	80+ years	Ischemic heart disease	Rate	1994	4162.12184833008	5583.319922085219	2960.50961606998
Incidence	China	Male	80+ years	Ischemic heart disease	Number	1995	154192.9157786313	208298.61006903957	112427.34413430226
Incidence	China	Female	80+ years	Ischemic heart disease	Number	1995	236075.97263324284	315797.2364398027	167500.1720969153
Incidence	China	Both	80+ years	Ischemic heart disease	Number	1995	390268.88841187424	519827.35781065945	279311.5599112595
Incidence	China	Male	80+ years	Ischemic heart disease	Percent	1995	0.0123367821573215	0.0169021585732248	0.0089029509623794
Incidence	China	Female	80+ years	Ischemic heart disease	Percent	1995	0.0114289782706077	0.0154165207169268	0.008127671651344
Incidence	China	Both	80+ years	Ischemic heart disease	Percent	1995	0.0117708114666339	0.0158040727482602	0.0084620016926451
Incidence	China	Male	80+ years	Ischemic heart disease	Rate	1995	4388.95920625407	5929.02791737162	3200.1407106235
Incidence	China	Female	80+ years	Ischemic heart disease	Rate	1995	4030.7892627312	5391.95961216808	2859.9178800918003
Incidence	China	Both	80+ years	Ischemic heart disease	Rate	1995	4165.08171679762	5547.77356893335	2980.90753841708
Incidence	China	Male	80+ years	Ischemic heart disease	Number	1996	163271.4353116235	219545.42974158475	118271.41477156476
Incidence	China	Female	80+ years	Ischemic heart disease	Number	1996	249328.0212087976	336269.772777726	176877.14389282232
Incidence	China	Both	80+ years	Ischemic heart disease	Number	1996	412599.4565204209	554146.2273542861	293431.2740259934
Incidence	China	Male	80+ years	Ischemic heart disease	Percent	1996	0.0123967837179177	0.0171221209699702	0.0089196578499775
Incidence	China	Female	80+ years	Ischemic heart disease	Percent	1996	0.0115233735980995	0.0156925494753353	0.0081632756109154
Incidence	China	Both	80+ years	Ischemic heart disease	Percent	1996	0.0118534662973151	0.0160088487120849	0.0084803634408882
Incidence	China	Male	80+ years	Ischemic heart disease	Rate	1996	4406.64037653858	5925.4563012646295	3192.10516357612
Incidence	China	Female	80+ years	Ischemic heart disease	Rate	1996	4060.7449422435097	5476.74413977319	2880.75509515138
Incidence	China	Both	80+ years	Ischemic heart disease	Rate	1996	4190.92011470922	5628.6612452054	2980.4863025538702
Incidence	China	Male	80+ years	Ischemic heart disease	Number	1997	173472.57353174605	233602.09104788408	124143.65742433732
Incidence	China	Female	80+ years	Ischemic heart disease	Number	1997	264980.5304776204	360112.53032207506	187464.68137008217
Incidence	China	Both	80+ years	Ischemic heart disease	Number	1997	438453.1040093665	592257.3116696031	309595.11393607466
Incidence	China	Male	80+ years	Ischemic heart disease	Percent	1997	0.012532219688382	0.0172306325508533	0.0089043287851425
Incidence	China	Female	80+ years	Ischemic heart disease	Percent	1997	0.0117054139232916	0.0161861579269972	0.0082285132793145
Incidence	China	Both	80+ years	Ischemic heart disease	Percent	1997	0.0120187409211759	0.0164329981770036	0.0085026976442179
Incidence	China	Male	80+ years	Ischemic heart disease	Rate	1997	4442.46975224239	5982.3302462904	3179.20252067646
Incidence	China	Female	80+ years	Ischemic heart disease	Rate	1997	4116.57570222704	5594.48835625512	2912.33680815274
Incidence	China	Both	80+ years	Ischemic heart disease	Rate	1997	4239.62731378661	5726.838862316829	2993.63350209107
Incidence	China	Male	80+ years	Ischemic heart disease	Number	1998	184417.98619770363	252962.6314993057	129809.00276863897
Incidence	China	Female	80+ years	Ischemic heart disease	Number	1998	282294.1441679876	386851.07875243016	197992.0881076408
Incidence	China	Both	80+ years	Ischemic heart disease	Number	1998	466712.1303656919	641849.3877655768	327551.7812600116
Incidence	China	Male	80+ years	Ischemic heart disease	Percent	1998	0.0127052122328891	0.0172484949727015	0.0088855012218706
Incidence	China	Female	80+ years	Ischemic heart disease	Percent	1998	0.011924809967264	0.0167023611452633	0.0082882964258394
Incidence	China	Both	80+ years	Ischemic heart disease	Percent	1998	0.0122210149932025	0.0169666664103218	0.0085217662225744
Incidence	China	Male	80+ years	Ischemic heart disease	Rate	1998	4490.28499253244	6159.23821375613	3160.6429993371203
Incidence	China	Female	80+ years	Ischemic heart disease	Rate	1998	4184.9305550033005	5734.9574305857095	2935.17650397133
Incidence	China	Both	80+ years	Ischemic heart disease	Rate	1998	4300.48918270714	5914.28027990244	3018.2050142588
Incidence	China	Male	80+ years	Ischemic heart disease	Number	1999	194541.909361123	267084.0344566081	134171.65086144302
Incidence	China	Female	80+ years	Ischemic heart disease	Number	1999	299282.4137203299	415389.7481844295	206790.1768190528
Incidence	China	Both	80+ years	Ischemic heart disease	Number	1999	493824.3230814522	689047.4890144439	342422.5392397718
Incidence	China	Male	80+ years	Ischemic heart disease	Percent	1999	0.0129069105469586	0.0176727977990765	0.0088431983429728
Incidence	China	Female	80+ years	Ischemic heart disease	Percent	1999	0.0121741724375753	0.0172355358376896	0.0083737600720437
Incidence	China	Both	80+ years	Ischemic heart disease	Percent	1999	0.0124522248204305	0.0174617881343536	0.0085411708854159
Incidence	China	Male	80+ years	Ischemic heart disease	Rate	1999	4550.55206035991	6247.3932083686905	3138.4244365365703
Incidence	China	Female	80+ years	Ischemic heart disease	Rate	1999	4264.09056766162	5918.354791109609	2946.28752654738
Incidence	China	Both	80+ years	Ischemic heart disease	Rate	1999	4372.5270357770105	6101.11457420651	3031.9523371034
Incidence	China	Male	80+ years	Ischemic heart disease	Number	2000	205743.60726941	285057.3116154361	138539.01604074385
Incidence	China	Female	80+ years	Ischemic heart disease	Number	2000	316857.9923299703	443851.4007621229	216569.19300824875
Incidence	China	Both	80+ years	Ischemic heart disease	Number	2000	522601.5995993805	732866.0114937238	357614.6193280936
Incidence	China	Male	80+ years	Ischemic heart disease	Percent	2000	0.0130921911746207	0.0179988044434591	0.008837095156817
Incidence	China	Female	80+ years	Ischemic heart disease	Percent	2000	0.0123928294916679	0.0174203252247371	0.0084804141003227
Incidence	China	Both	80+ years	Ischemic heart disease	Percent	2000	0.0126585681676025	0.0178078424661293	0.0086047643430968
Incidence	China	Male	80+ years	Ischemic heart disease	Rate	2000	4609.92683753638	6387.043410448399	3104.12914679689
Incidence	China	Female	80+ years	Ischemic heart disease	Rate	2000	4333.47788438155	6070.29103167269	2961.88775747297
Incidence	China	Both	80+ years	Ischemic heart disease	Rate	2000	4438.26052125652	6223.95776950696	3037.0876170390097
Incidence	China	Male	80+ years	Ischemic heart disease	Number	2001	219045.25624290228	300833.01653836074	149978.85523480896
Incidence	China	Female	80+ years	Ischemic heart disease	Number	2001	335365.1669495208	465348.0392871573	230545.85426314408
Incidence	China	Both	80+ years	Ischemic heart disease	Number	2001	554410.4231924226	768243.4971967812	382554.9590364129
Incidence	China	Male	80+ years	Ischemic heart disease	Percent	2001	0.0133608506265625	0.0183162335196349	0.0091086501462933
Incidence	China	Female	80+ years	Ischemic heart disease	Percent	2001	0.0126218526535119	0.0178536310117881	0.0086545700270251
Incidence	China	Both	80+ years	Ischemic heart disease	Percent	2001	0.0129033734314263	0.0180532656664736	0.0087968475894604
Incidence	China	Male	80+ years	Ischemic heart disease	Rate	2001	4706.77937867551	6464.21046935311	3222.7010763189296
Incidence	China	Female	80+ years	Ischemic heart disease	Rate	2001	4406.6721740065905	6114.63699288694	3029.35456909541
Incidence	China	Both	80+ years	Ischemic heart disease	Rate	2001	4520.5519246002505	6264.104126716929	3119.27677401766
Incidence	China	Male	80+ years	Ischemic heart disease	Number	2002	235899.03837768303	325021.2169239173	165182.47954334045
Incidence	China	Female	80+ years	Ischemic heart disease	Number	2002	356344.9054072699	488630.5044990668	248231.25122242304
Incidence	China	Both	80+ years	Ischemic heart disease	Number	2002	592243.943784952	804914.4478935723	414962.8444390247
Incidence	China	Male	80+ years	Ischemic heart disease	Percent	2002	0.013772823924363	0.0188584169005449	0.0095675951389106
Incidence	China	Female	80+ years	Ischemic heart disease	Percent	2002	0.0129080407269372	0.0179824329178698	0.0089290927198285
Incidence	China	Both	80+ years	Ischemic heart disease	Percent	2002	0.0132386871425503	0.0182049610726295	0.0091560228552484
Incidence	China	Male	80+ years	Ischemic heart disease	Rate	2002	4861.72985907378	6698.4815454042	3404.30634441991
Incidence	China	Female	80+ years	Ischemic heart disease	Rate	2002	4499.0372620299995	6169.21082284954	3134.04690765429
Incidence	China	Both	80+ years	Ischemic heart disease	Rate	2002	4636.81961943015	6301.8679095364505	3248.8434514546298
Incidence	China	Male	80+ years	Ischemic heart disease	Number	2003	254221.63709125583	344782.42113547644	182388.7129288836
Incidence	China	Female	80+ years	Ischemic heart disease	Number	2003	379343.48044850206	518733.70458973455	268262.44369836745
Incidence	China	Both	80+ years	Ischemic heart disease	Number	2003	633565.1175397582	853049.2702057767	450683.9640993276
Incidence	China	Male	80+ years	Ischemic heart disease	Percent	2003	0.0142309895325628	0.0195306060618821	0.0100610239677303
Incidence	China	Female	80+ years	Ischemic heart disease	Percent	2003	0.0132071055989959	0.0182558068454888	0.0092529857273197
Incidence	China	Both	80+ years	Ischemic heart disease	Percent	2003	0.0135992554714223	0.018468511194429	0.0095772358150871
Incidence	China	Male	80+ years	Ischemic heart disease	Rate	2003	5037.34198891201	6831.782640126099	3613.9894796228
Incidence	China	Female	80+ years	Ischemic heart disease	Rate	2003	4596.84916473853	6285.9669918296095	3250.7794487138003
Incidence	China	Both	80+ years	Ischemic heart disease	Rate	2003	4764.00871809809	6414.3906407102795	3388.8581846387196
Incidence	China	Male	80+ years	Ischemic heart disease	Number	2004	272026.42036593286	364541.42981589504	198655.650932397
Incidence	China	Female	80+ years	Ischemic heart disease	Number	2004	402215.5945960685	543693.7768191863	287753.49242589634
Incidence	China	Both	80+ years	Ischemic heart disease	Number	2004	674242.0149620014	896433.1584520442	484209.4581008015
Incidence	China	Male	80+ years	Ischemic heart disease	Percent	2004	0.0146368632382116	0.0196315508033061	0.0104828689765878
Incidence	China	Female	80+ years	Ischemic heart disease	Percent	2004	0.0134745160615566	0.0183238935487562	0.0095125247311206
Incidence	China	Both	80+ years	Ischemic heart disease	Percent	2004	0.0139200409043193	0.0186251273971307	0.0099660880166065
Incidence	China	Male	80+ years	Ischemic heart disease	Rate	2004	5191.26586875537	6956.79294608522	3791.08139177603
Incidence	China	Female	80+ years	Ischemic heart disease	Rate	2004	4684.890926137579	6332.787877545359	3351.66946220553
Incidence	China	Both	80+ years	Ischemic heart disease	Rate	2004	4876.815477342309	6483.93159211261	3502.3035158593702
Incidence	China	Male	80+ years	Ischemic heart disease	Number	2005	289962.336820428	386297.6921252338	211367.21259898733
Incidence	China	Female	80+ years	Ischemic heart disease	Number	2005	425593.08768835495	570221.8827729953	303532.8056344308
Incidence	China	Both	80+ years	Ischemic heart disease	Number	2005	715555.424508783	945817.3722798117	518193.674042348
Incidence	China	Male	80+ years	Ischemic heart disease	Percent	2005	0.0149348109751857	0.0199018053686511	0.0107555871461996
Incidence	China	Female	80+ years	Ischemic heart disease	Percent	2005	0.0136978587787293	0.0184310267511065	0.0097619955627042
Incidence	China	Both	80+ years	Ischemic heart disease	Percent	2005	0.0141730632786348	0.0188715589951166	0.0101899352759204
Incidence	China	Male	80+ years	Ischemic heart disease	Rate	2005	5303.9581108949105	7066.11348161571	3866.30503097348
Incidence	China	Female	80+ years	Ischemic heart disease	Rate	2005	4760.18583696231	6377.83415385169	3394.96247526574
Incidence	China	Both	80+ years	Ischemic heart disease	Rate	2005	4966.51818333297	6564.71744416528	3596.6722024170103
Incidence	China	Male	80+ years	Ischemic heart disease	Number	2006	310764.7914005544	413645.55330766673	227164.12995469768
Incidence	China	Female	80+ years	Ischemic heart disease	Number	2006	452829.7785229912	605727.8832235635	324804.3917165038
Incidence	China	Both	80+ years	Ischemic heart disease	Number	2006	763594.5699235463	1009392.7361060836	554638.8291961101
Incidence	China	Male	80+ years	Ischemic heart disease	Percent	2006	0.015189534644973	0.0201898221690053	0.0109695143747911
Incidence	China	Female	80+ years	Ischemic heart disease	Percent	2006	0.0139383281289582	0.0187140050315207	0.0099692276597858
Incidence	China	Both	80+ years	Ischemic heart disease	Percent	2006	0.0144213176190789	0.0191880608621892	0.0104283762352468
Incidence	China	Male	80+ years	Ischemic heart disease	Rate	2006	5393.6816692088	7179.29604692442	3942.69568993469
Incidence	China	Female	80+ years	Ischemic heart disease	Rate	2006	4838.939263000771	6472.80849414375	3470.8599089895597
Incidence	China	Both	80+ years	Ischemic heart disease	Rate	2006	5050.334488901341	6676.017809442319	3668.32311059183
Incidence	China	Male	80+ years	Ischemic heart disease	Number	2007	336554.8413449431	447406.06043098273	246357.21167795564
Incidence	China	Female	80+ years	Ischemic heart disease	Number	2007	486266.0143607971	649878.2571365489	349223.7140879735
Incidence	China	Both	80+ years	Ischemic heart disease	Number	2007	822820.8557057403	1089089.005120458	597256.1740493125
Incidence	China	Male	80+ years	Ischemic heart disease	Percent	2007	0.0154710163744376	0.0205267369802809	0.0111620310637185
Incidence	China	Female	80+ years	Ischemic heart disease	Percent	2007	0.0142326488251063	0.0190862080487828	0.01020557838879
Incidence	China	Both	80+ years	Ischemic heart disease	Percent	2007	0.0147139231926931	0.0195729019097342	0.0106949523431076
Incidence	China	Male	80+ years	Ischemic heart disease	Rate	2007	5487.49555037455	7294.914421716179	4016.83154365884
Incidence	China	Female	80+ years	Ischemic heart disease	Rate	2007	4930.0220125829	6588.80945523981	3540.6146983824
Incidence	China	Both	80+ years	Ischemic heart disease	Rate	2007	5143.75979890226	6808.30122756207	3733.67091562843
Incidence	China	Male	80+ years	Ischemic heart disease	Number	2008	364069.3211708397	484071.1709460182	266684.6451192803
Incidence	China	Female	80+ years	Ischemic heart disease	Number	2008	522252.6403219719	697211.2545945041	374938.9977629864
Incidence	China	Both	80+ years	Ischemic heart disease	Number	2008	886321.9614928111	1174982.7038845909	642211.0822974041
Incidence	China	Male	80+ years	Ischemic heart disease	Percent	2008	0.0156554668544056	0.0207687053844876	0.0112713887413372
Incidence	China	Female	80+ years	Ischemic heart disease	Percent	2008	0.0144456688765598	0.0193655044702507	0.0103807569303341
Incidence	China	Both	80+ years	Ischemic heart disease	Percent	2008	0.0149187627937381	0.0198520221675251	0.0108746700868538
Incidence	China	Male	80+ years	Ischemic heart disease	Rate	2008	5570.06336684115	7406.026653273199	4080.13058474897
Incidence	China	Female	80+ years	Ischemic heart disease	Rate	2008	5014.49495555011	6694.388978026999	3600.0386934614603
Incidence	China	Both	80+ years	Ischemic heart disease	Rate	2008	5228.71749328046	6931.62629949474	3788.62362242645
Incidence	China	Male	80+ years	Ischemic heart disease	Number	2009	391060.456165573	518559.545	286179.1482078434
Incidence	China	Female	80+ years	Ischemic heart disease	Number	2009	556810.6736897411	742676.1102669945	398208.5284412295
Incidence	China	Both	80+ years	Ischemic heart disease	Number	2009	947871.129855314	1258602.1675203713	686657.4776010402
Incidence	China	Male	80+ years	Ischemic heart disease	Percent	2009	0.0159221791642055	0.0211748216181563	0.0114763137369648
Incidence	China	Female	80+ years	Ischemic heart disease	Percent	2009	0.0147321853840334	0.0197787789366407	0.0105824295575552
Incidence	China	Both	80+ years	Ischemic heart disease	Percent	2009	0.0152003986447781	0.0202272197894666	0.0110646799619448
Incidence	China	Male	80+ years	Ischemic heart disease	Rate	2009	5632.02083587904	7468.25232827588	4121.528781775561
Incidence	China	Female	80+ years	Ischemic heart disease	Rate	2009	5078.6758309793695	6773.9563727552295	3632.06404734119
Incidence	China	Both	80+ years	Ischemic heart disease	Rate	2009	5293.2352290271	7028.46317670381	3834.5292268449202
Incidence	China	Male	80+ years	Ischemic heart disease	Number	2010	417205.721403872	554127.2120076488	305625.08986489824
Incidence	China	Female	80+ years	Ischemic heart disease	Number	2010	589455.6660817739	785067.7507989244	420540.3723689765
Incidence	China	Both	80+ years	Ischemic heart disease	Number	2010	1006661.3874856464	1336102.2167723835	728773.712126912
Incidence	China	Male	80+ years	Ischemic heart disease	Percent	2010	0.0159993514721193	0.0212573021308001	0.011584073307229
Incidence	China	Female	80+ years	Ischemic heart disease	Percent	2010	0.0148354807577861	0.0199381972687377	0.0106503936358861
Incidence	China	Both	80+ years	Ischemic heart disease	Percent	2010	0.0152961206502609	0.0203398669763127	0.0111309347243661
Incidence	China	Male	80+ years	Ischemic heart disease	Rate	2010	5664.7662005498	7523.86877826908	4149.73858287698
Incidence	China	Female	80+ years	Ischemic heart disease	Rate	2010	5114.3624445961395	6811.5742237900095	3648.78312422905
Incidence	China	Both	80+ years	Ischemic heart disease	Rate	2010	5328.95172817021	7072.908830709241	3857.90095951117
Incidence	China	Male	80+ years	Ischemic heart disease	Number	2011	442350.3809665208	586403.4643247153	327469.8459964839
Incidence	China	Female	80+ years	Ischemic heart disease	Number	2011	618236.9051143934	819057.7574831459	444603.0053041221
Incidence	China	Both	80+ years	Ischemic heart disease	Number	2011	1060587.2860809148	1400527.9764474211	774121.1977826225
Incidence	China	Male	80+ years	Ischemic heart disease	Percent	2011	0.0159859053799673	0.0211585480063261	0.011702018921496
Incidence	China	Female	80+ years	Ischemic heart disease	Percent	2011	0.0148044593785274	0.0197537554313181	0.0106981368049048
Incidence	China	Both	80+ years	Ischemic heart disease	Percent	2011	0.0152747991232781	0.0201693864930226	0.011149888687319
Incidence	China	Male	80+ years	Ischemic heart disease	Rate	2011	5669.33128698267	7515.57057513364	4196.9785114569
Incidence	China	Female	80+ years	Ischemic heart disease	Rate	2011	5109.42353668025	6769.108976453909	3674.4248701221104
Incidence	China	Both	80+ years	Ischemic heart disease	Rate	2011	5328.92859534314	7036.963086600059	3889.57763426402
Incidence	China	Male	80+ years	Ischemic heart disease	Number	2012	469619.67564631806	620010.4764127271	349134.86028874014
Incidence	China	Female	80+ years	Ischemic heart disease	Number	2012	646826.027431722	854303.0345811675	470615.448265179
Incidence	China	Both	80+ years	Ischemic heart disease	Number	2012	1116445.7030780425	1476952.509411845	821652.7176786253
Incidence	China	Male	80+ years	Ischemic heart disease	Percent	2012	0.0159167694353821	0.0209281455500403	0.0118112024141126
Incidence	China	Female	80+ years	Ischemic heart disease	Percent	2012	0.0146764335172353	0.0194426251122032	0.0107220897526694
Incidence	China	Both	80+ years	Ischemic heart disease	Percent	2012	0.0151733218399504	0.0199236770815819	0.0111797124562915
Incidence	China	Male	80+ years	Ischemic heart disease	Rate	2012	5658.94424924946	7471.1620954583595	4207.0952566549895
Incidence	China	Female	80+ years	Ischemic heart disease	Rate	2012	5076.04289378596	6704.2429709328	3693.2097667089
Incidence	China	Both	80+ years	Ischemic heart disease	Rate	2012	5305.93842713655	7019.256783503671	3904.9267836963995
Incidence	China	Male	80+ years	Ischemic heart disease	Number	2013	498534.2987938236	652969.8075204653	372241.0569204744
Incidence	China	Female	80+ years	Ischemic heart disease	Number	2013	678658.979177895	893495.1681676907	500465.09521495376
Incidence	China	Both	80+ years	Ischemic heart disease	Number	2013	1177193.2779717192	1552428.1732214368	871193.6297859545
Incidence	China	Male	80+ years	Ischemic heart disease	Percent	2013	0.015818925702753	0.0206536396988437	0.0118585741180499
Incidence	China	Female	80+ years	Ischemic heart disease	Percent	2013	0.0145190626387092	0.0190960604616218	0.0107494105703569
Incidence	China	Both	80+ years	Ischemic heart disease	Percent	2013	0.0150420623452483	0.0196217428957133	0.011241650956901
Incidence	China	Male	80+ years	Ischemic heart disease	Rate	2013	5641.49997324781	7389.1187839450895	4212.3439003884505
Incidence	China	Female	80+ years	Ischemic heart disease	Rate	2013	5034.70873576124	6628.495410144949	3712.7571639508596
Incidence	China	Both	80+ years	Ischemic heart disease	Rate	2013	5274.9863549588	6956.40858985047	3903.8062785798
Incidence	China	Male	80+ years	Ischemic heart disease	Number	2014	529998.3240900746	692022.1536620712	398523.8152408023
Incidence	China	Female	80+ years	Ischemic heart disease	Number	2014	715744.4929808306	939738.1147964966	530921.4413510077
Incidence	China	Both	80+ years	Ischemic heart disease	Number	2014	1245742.8170709056	1631967.931510474	930983.397839572
Incidence	China	Male	80+ years	Ischemic heart disease	Percent	2014	0.015708795599637	0.0205237730760241	0.011797126667632
Incidence	China	Female	80+ years	Ischemic heart disease	Percent	2014	0.0143750095157865	0.0186766359929309	0.0107399836191731
Incidence	China	Both	80+ years	Ischemic heart disease	Percent	2014	0.0149132891953281	0.019280380266042	0.0112289256752414
Incidence	China	Male	80+ years	Ischemic heart disease	Rate	2014	5620.30551361914	7338.46834789711	4226.09939371384
Incidence	China	Female	80+ years	Ischemic heart disease	Rate	2014	4996.85858154282	6560.63512800161	3706.54526350776
Incidence	China	Both	80+ years	Ischemic heart disease	Rate	2014	5244.36028516908	6870.300746992721	3919.27795278125
Incidence	China	Male	80+ years	Ischemic heart disease	Number	2015	561958.0718504956	734931.9359808218	425531.60720013874
Incidence	China	Female	80+ years	Ischemic heart disease	Number	2015	757786.2332402682	993986.461396179	563616.7095412314
Incidence	China	Both	80+ years	Ischemic heart disease	Number	2015	1319744.3050907643	1721810.2481635625	995659.56518109
Incidence	China	Male	80+ years	Ischemic heart disease	Percent	2015	0.0156179547599148	0.0204916316151091	0.0117372947162615
Incidence	China	Female	80+ years	Ischemic heart disease	Percent	2015	0.014330221646398	0.0185352834506187	0.0106788081695097
Incidence	China	Both	80+ years	Ischemic heart disease	Percent	2015	0.014851194925813	0.019133237906228	0.0112257902801233
Incidence	China	Male	80+ years	Ischemic heart disease	Rate	2015	5609.33179579386	7335.9157608795895	4247.55527849776
Incidence	China	Female	80+ years	Ischemic heart disease	Rate	2015	4992.98636667584	6549.28874755355	3713.6205744157296
Incidence	China	Both	80+ years	Ischemic heart disease	Rate	2015	5238.06061948412	6833.85896824117	3951.76939856472
Incidence	China	Male	80+ years	Ischemic heart disease	Number	2016	593672.0188680724	774764.8897342422	445623.4379166181
Incidence	China	Female	80+ years	Ischemic heart disease	Number	2016	805463.4893494649	1058077.748498839	595042.8039743165
Incidence	China	Both	80+ years	Ischemic heart disease	Number	2016	1399135.508217537	1834896.1156481607	1044007.1610655749
Incidence	China	Male	80+ years	Ischemic heart disease	Percent	2016	0.0154941821472729	0.0201974749826587	0.0116143627138615
Incidence	China	Female	80+ years	Ischemic heart disease	Percent	2016	0.0143661571858848	0.0187399879605853	0.0107112752178766
Incidence	China	Both	80+ years	Ischemic heart disease	Percent	2016	0.0148236430354101	0.019237726425576	0.0111452400898713
Incidence	China	Male	80+ years	Ischemic heart disease	Rate	2016	5599.08509055829	7307.02206762255	4202.7979556785
Incidence	China	Female	80+ years	Ischemic heart disease	Rate	2016	5020.62410188359	6595.2221497593	3709.0275137097797
Incidence	China	Both	80+ years	Ischemic heart disease	Rate	2016	5250.8052324359105	6886.1679718900405	3918.04670228651
Incidence	China	Male	80+ years	Ischemic heart disease	Number	2017	622781.9059954507	815671.6635501955	463851.48075272096
Incidence	China	Female	80+ years	Ischemic heart disease	Number	2017	854740.838750594	1123920.346929883	625031.8074018094
Incidence	China	Both	80+ years	Ischemic heart disease	Number	2017	1477522.744746044	1948722.7180383813	1092072.3699001183
Incidence	China	Male	80+ years	Ischemic heart disease	Percent	2017	0.0153222120655427	0.0199253841796889	0.0114025647208196
Incidence	China	Female	80+ years	Ischemic heart disease	Percent	2017	0.0144384993404087	0.019118420945834	0.010659076078854
Incidence	China	Both	80+ years	Ischemic heart disease	Percent	2017	0.01479778333683	0.0194063796332174	0.0109957926034983
Incidence	China	Male	80+ years	Ischemic heart disease	Rate	2017	5579.8841448529	7308.10150236248	4155.92922354034
Incidence	China	Female	80+ years	Ischemic heart disease	Rate	2017	5065.42633593313	6660.65720359354	3704.1082331305797
Incidence	China	Both	80+ years	Ischemic heart disease	Rate	2017	5270.23894948418	6950.982248409179	3895.3595536645
Incidence	China	Male	80+ years	Ischemic heart disease	Number	2018	647690.6869765995	852229.0904098753	479334.89541906246
Incidence	China	Female	80+ years	Ischemic heart disease	Number	2018	903655.27497185	1193425.106530147	652863.1330409109
Incidence	China	Both	80+ years	Ischemic heart disease	Number	2018	1551345.9619484493	2046298.80052092	1139453.483893546
Incidence	China	Male	80+ years	Ischemic heart disease	Percent	2018	0.0151538925799038	0.0198714845416327	0.0111128236645072
Incidence	China	Female	80+ years	Ischemic heart disease	Percent	2018	0.0145431377182265	0.0195279136393493	0.0105415727402916
Incidence	China	Both	80+ years	Ischemic heart disease	Percent	2018	0.0147915476051733	0.0196470729225407	0.0108068327801288
Incidence	China	Male	80+ years	Ischemic heart disease	Rate	2018	5558.63925653813	7314.037661448219	4113.768841022819
Incidence	China	Female	80+ years	Ischemic heart disease	Rate	2018	5124.86764928805	6768.22886968155	3702.55919774101
Incidence	China	Both	80+ years	Ischemic heart disease	Rate	2018	5297.45908251951	6987.599434463571	3890.9491212257003
Incidence	China	Male	80+ years	Ischemic heart disease	Number	2019	672955.4860339233	888763.7362125008	495907.2611253316
Incidence	China	Female	80+ years	Ischemic heart disease	Number	2019	951319.351404137	1265004.6112790655	681625.1047280678
Incidence	China	Both	80+ years	Ischemic heart disease	Number	2019	1624274.8374380602	2144064.0115224216	1188652.188229027
Incidence	China	Male	80+ years	Ischemic heart disease	Percent	2019	0.0150449307146067	0.0197875190501475	0.0109342336547021
Incidence	China	Female	80+ years	Ischemic heart disease	Percent	2019	0.0146738954727861	0.0198996724137709	0.0104818695431904
Incidence	China	Both	80+ years	Ischemic heart disease	Percent	2019	0.0148248400873294	0.019795367579221	0.0107477743159305
Incidence	China	Male	80+ years	Ischemic heart disease	Rate	2019	5541.6913217403	7318.84112138441	4083.7247372224
Incidence	China	Female	80+ years	Ischemic heart disease	Rate	2019	5193.82095692376	6906.41628488778	3721.39886408979
Incidence	China	Both	80+ years	Ischemic heart disease	Rate	2019	5332.50719659362	7038.979184972261	3902.35457810554
Incidence	China	Male	80+ years	Ischemic heart disease	Number	2020	692618.8650567638	914701.7738501125	505061.9466693031
Incidence	China	Female	80+ years	Ischemic heart disease	Number	2020	1007869.9511596686	1347755.917533553	720927.8114846515
Incidence	China	Both	80+ years	Ischemic heart disease	Number	2020	1700488.8162164318	2250131.8826470347	1237229.9391535677
Incidence	China	Male	80+ years	Ischemic heart disease	Percent	2020	0.0152024099433299	0.0199885854805529	0.0110473498681259
Incidence	China	Female	80+ years	Ischemic heart disease	Percent	2020	0.0150400438586787	0.020397916578565	0.0108807594570254
Incidence	China	Both	80+ years	Ischemic heart disease	Percent	2020	0.0151052831091823	0.0200757381394836	0.0109986437658902
Incidence	China	Male	80+ years	Ischemic heart disease	Rate	2020	5488.57236615956	7248.440856	4002.30080862828
Incidence	China	Female	80+ years	Ischemic heart disease	Rate	2020	5285.87274516028	7068.43800970756	3780.9765690207305
Incidence	China	Both	80+ years	Ischemic heart disease	Rate	2020	5366.5987016647705	7101.22567395418	3904.59291575678
Incidence	China	Male	80+ years	Ischemic heart disease	Number	2021	702910.5053853848	972125.104526746	480593.14746520633
Incidence	China	Female	80+ years	Ischemic heart disease	Number	2021	1054464.5124548587	1466643.2827314346	727132.1839233331
Incidence	China	Both	80+ years	Ischemic heart disease	Number	2021	1757375.017840242	2409133.488205226	1223193.3325128877
Incidence	China	Male	80+ years	Ischemic heart disease	Percent	2021	0.0151814146968715	0.0212363682638235	0.0103551342391822
Incidence	China	Female	80+ years	Ischemic heart disease	Percent	2021	0.0150633146909281	0.0210809526989825	0.0104218899248904
Incidence	China	Both	80+ years	Ischemic heart disease	Percent	2021	0.0151099295645045	0.0212671435627323	0.0103849651166775
Incidence	China	Male	80+ years	Ischemic heart disease	Rate	2021	5371.60546663298	7428.9294095327805	3672.6677982072
Incidence	China	Female	80+ years	Ischemic heart disease	Rate	2021	5324.76509261531	7406.15816176307	3671.82396841245
Incidence	China	Both	80+ years	Ischemic heart disease	Rate	2021	5343.40182062311	7325.111678678781	3719.1910739438795
Incidence	China	Male	All ages	Ischemic heart disease	Number	1990	1244366.2009342555	1520020.3141945635	991818.9955603468
Incidence	China	Female	All ages	Ischemic heart disease	Number	1990	1057277.3431204194	1292713.555220733	852791.5478940201
Incidence	China	Both	All ages	Ischemic heart disease	Number	1990	2301643.5440546777	2792193.366616064	1861968.5373584465
Incidence	China	Male	All ages	Ischemic heart disease	Percent	1990	0.0006006014870223	0.0007366003426318	0.000477457807551
Incidence	China	Female	All ages	Ischemic heart disease	Percent	1990	0.0005257909571688	0.0006498034744497	0.0004233906031006
Incidence	China	Both	All ages	Ischemic heart disease	Percent	1990	0.0005637472172765	0.0006986367801905	0.0004537195473977
Incidence	China	Male	All ages	Ischemic heart disease	Rate	1990	205.05702157844001	250.48160110218998	163.44019069453
Incidence	China	Female	All ages	Ischemic heart disease	Rate	1990	185.61151321166	226.94378224884	149.71277942224
Incidence	China	Both	All ages	Ischemic heart disease	Rate	1990	195.64187538938	237.33907368307	158.26908450085
Incidence	China	Male	All ages	Ischemic heart disease	Number	1991	1278394.740750896	1547676.785301218	1029505.7760890352
Incidence	China	Female	All ages	Ischemic heart disease	Number	1991	1080203.133921551	1314807.173738367	874116.2277166153
Incidence	China	Both	All ages	Ischemic heart disease	Number	1991	2358597.874672448	2842002.7785783755	1913191.7335743944
Incidence	China	Male	All ages	Ischemic heart disease	Percent	1991	0.0006101027470441	0.0007428845992619	0.0004887045731421
Incidence	China	Female	All ages	Ischemic heart disease	Percent	1991	0.0005322077747103	0.000653667268818	0.0004308590168182
Incidence	China	Both	All ages	Ischemic heart disease	Percent	1991	0.0005717684963265	0.0007020486635289	0.0004623932569581
Incidence	China	Male	All ages	Ischemic heart disease	Rate	1991	207.58681287710002	251.31305768345	167.17201352953
Incidence	China	Female	All ages	Ischemic heart disease	Rate	1991	187.21866178287	227.879768	151.50008850806
Incidence	China	Both	All ages	Ischemic heart disease	Rate	1991	197.7345377	238.26109212562	160.3936334
Incidence	China	Male	All ages	Ischemic heart disease	Number	1992	1316358.7673769328	1583331.4267130797	1065275.669386481
Incidence	China	Female	All ages	Ischemic heart disease	Number	1992	1106931.6313414238	1343754.2026347334	897763.1024651655
Incidence	China	Both	All ages	Ischemic heart disease	Number	1992	2423290.398718357	2909909.484725395	1971469.069186503
Incidence	China	Male	All ages	Ischemic heart disease	Percent	1992	0.0006234663911515	0.0007561623538481	0.0005020567653995
Incidence	China	Female	All ages	Ischemic heart disease	Percent	1992	0.0005420078208476	0.000662785331179	0.0004403202544853
Incidence	China	Both	All ages	Ischemic heart disease	Percent	1992	0.0005834079425358	0.0007125920527598	0.0004757074298001
Incidence	China	Male	All ages	Ischemic heart disease	Rate	1992	211.21712152623002	254.05437686168003	170.92943511752
Incidence	China	Female	All ages	Ischemic heart disease	Rate	1992	189.86357062797	230.48394655539997	153.98648244022002
Incidence	China	Both	All ages	Ischemic heart disease	Rate	1992	200.89626684266997	241.23809207538	163.43925449663
Incidence	China	Male	All ages	Ischemic heart disease	Number	1993	1357482.5362470902	1624840.498586481	1101795.7903275175
Incidence	China	Female	All ages	Ischemic heart disease	Number	1993	1137315.39327931	1378449.066596178	924232.726514604
Incidence	China	Both	All ages	Ischemic heart disease	Number	1993	2494797.9295264017	2987969.566241729	2036346.3545012656
Incidence	China	Male	All ages	Ischemic heart disease	Percent	1993	0.0006401599383578	0.0007751916217757	0.0005177123016128
Incidence	China	Female	All ages	Ischemic heart disease	Percent	1993	0.0005547757373261	0.0006768729890353	0.0004514240232588
Incidence	China	Both	All ages	Ischemic heart disease	Percent	1993	0.0005981833167359	0.0007292496404616	0.0004886656647899
Incidence	China	Male	All ages	Ischemic heart disease	Rate	1993	215.74201111218	258.23268258809	175.10622294806998
Incidence	China	Female	All ages	Ischemic heart disease	Rate	1993	193.41094478273	234.41794411707	157.17427715357
Incidence	China	Both	All ages	Ischemic heart disease	Rate	1993	204.95426026169997	245.46961695202	167.29124863537
Incidence	China	Male	All ages	Ischemic heart disease	Number	1994	1403637.6651840578	1672750.06291555	1143625.4090223454
Incidence	China	Female	All ages	Ischemic heart disease	Number	1994	1172128.0651708369	1418002.851501429	955301.2545337804
Incidence	China	Both	All ages	Ischemic heart disease	Number	1994	2575765.730354894	3074059.841233732	2113971.106599949
Incidence	China	Male	All ages	Ischemic heart disease	Percent	1994	0.0006611263604973	0.0007973836596524	0.0005360620046462
Incidence	China	Female	All ages	Ischemic heart disease	Percent	1994	0.0005707558235965	0.0006950517786015	0.0004646228784226
Incidence	China	Both	All ages	Ischemic heart disease	Percent	1994	0.000616686493366	0.0007508542274188	0.0005033313957126
Incidence	China	Male	All ages	Ischemic heart disease	Rate	1994	221.38208081256	263.82655495287	180.37288325851
Incidence	China	Female	All ages	Ischemic heart disease	Rate	1994	197.90295269183	239.41662995388	161.29375671495998
Incidence	China	Both	All ages	Ischemic heart disease	Rate	1994	210.04228759191	250.67596545676	172.38498125070998
Incidence	China	Male	All ages	Ischemic heart disease	Number	1995	1452725.9461555905	1722437.7829077635	1190061.8103585185
Incidence	China	Female	All ages	Ischemic heart disease	Number	1995	1210878.6040311058	1461388.590032124	989772.5208473376
Incidence	China	Both	All ages	Ischemic heart disease	Number	1995	2663604.550186696	3168329.943157289	2190888.7482824894
Incidence	China	Male	All ages	Ischemic heart disease	Percent	1995	0.0006852694951047	0.000825303721047	0.0005571629427349
Incidence	China	Female	All ages	Ischemic heart disease	Percent	1995	0.0005895192439992	0.0007162824067801	0.0004812007605986
Incidence	China	Both	All ages	Ischemic heart disease	Percent	1995	0.0006381442321365	0.0007760351599014	0.0005199851741135
Incidence	China	Male	All ages	Ischemic heart disease	Rate	1995	227.76188550342002	270.04795924212004	186.58076735682002
Incidence	China	Female	All ages	Ischemic heart disease	Rate	1995	203.19476342817	245.23227005552002	166.09145834417
Incidence	China	Both	All ages	Ischemic heart disease	Rate	1995	215.89555784089	256.80552334768	177.5800948
Incidence	China	Male	All ages	Ischemic heart disease	Number	1996	1520406.027692257	1806766.6271266476	1240196.2271104555
Incidence	China	Female	All ages	Ischemic heart disease	Number	1996	1267351.5184497482	1529839.172639866	1031600.3527752454
Incidence	China	Both	All ages	Ischemic heart disease	Number	1996	2787757.5461420068	3317527.9168569194	2289466.6693407474
Incidence	China	Male	All ages	Ischemic heart disease	Percent	1996	0.000720075530873	0.0008678308163292	0.0005845362439316
Incidence	China	Female	All ages	Ischemic heart disease	Percent	1996	0.0006175934194969	0.0007505751757352	0.0005020510611045
Incidence	China	Both	All ages	Ischemic heart disease	Percent	1996	0.0006695587230885	0.0008152194947966	0.0005456886226453
Incidence	China	Male	All ages	Ischemic heart disease	Rate	1996	237.28749358821003	281.97936382851	193.55556932068998
Incidence	China	Female	All ages	Ischemic heart disease	Rate	1996	211.539871	255.35297551488	172.18948523118
Incidence	China	Both	All ages	Ischemic heart disease	Rate	1996	224.84600992769	267.5745299	184.65646202845
Incidence	China	Male	All ages	Ischemic heart disease	Number	1997	1612219.578132687	1930171.1882478944	1309297.8518896091
Incidence	China	Female	All ages	Ischemic heart disease	Number	1997	1346346.6269354832	1628125.4358499474	1092095.6717081072
Incidence	China	Both	All ages	Ischemic heart disease	Number	1997	2958566.205068174	3535919.5751870843	2414004.338675784
Incidence	China	Male	All ages	Ischemic heart disease	Percent	1997	0.0007681454981669	0.0009295872054169	0.00061991286659
Incidence	China	Female	All ages	Ischemic heart disease	Percent	1997	0.0006573873930952	0.0008035096133287	0.0005317946733047
Incidence	China	Both	All ages	Ischemic heart disease	Percent	1997	0.0007134380171014	0.000868130881648	0.0005815333569868
Incidence	China	Male	All ages	Ischemic heart disease	Rate	1997	250.72854662589998	300.17562330381	203.61888166928003
Incidence	China	Female	All ages	Ischemic heart disease	Rate	1997	223.65409421297002	270.46297909845003	181.41811578326002
Incidence	China	Both	All ages	Ischemic heart disease	Rate	1997	237.6375278	284.01162182536	193.89730810959
Incidence	China	Male	All ages	Ischemic heart disease	Number	1998	1715424.1839207034	2066485.096393064	1385919.1814184864
Incidence	China	Female	All ages	Ischemic heart disease	Number	1998	1435392.8571106363	1736931.2445519324	1158651.716163904
Incidence	China	Both	All ages	Ischemic heart disease	Number	1998	3150817.041031339	3782051.7546610953	2556256.997793585
Incidence	China	Male	All ages	Ischemic heart disease	Percent	1998	0.0008228678859854	0.0010037255587231	0.0006565207060839
Incidence	China	Female	All ages	Ischemic heart disease	Percent	1998	0.0007023170827821	0.0008605191381431	0.0005650571249927
Incidence	China	Both	All ages	Ischemic heart disease	Percent	1998	0.0007631813136945	0.0009335508536436	0.0006171129240145
Incidence	China	Male	All ages	Ischemic heart disease	Rate	1998	265.99630253297	320.43234555766	214.90275193875
Incidence	China	Female	All ages	Ischemic heart disease	Rate	1998	237.37212493183	287.23778186392	191.60720952405998
Incidence	China	Both	All ages	Ischemic heart disease	Rate	1998	252.14467828948	302.65934534906	204.5649081
Incidence	China	Male	All ages	Ischemic heart disease	Number	1999	1819865.7197085577	2206829.215758276	1465655.3283621892
Incidence	China	Female	All ages	Ischemic heart disease	Number	1999	1522945.1306411491	1849445.664086786	1226121.9696316477
Incidence	China	Both	All ages	Ischemic heart disease	Number	1999	3342810.850349705	4037501.916010588	2698291.684721461
Incidence	China	Male	All ages	Ischemic heart disease	Percent	1999	0.0008788059343074	0.00107814636753	0.0007001087712239
Incidence	China	Female	All ages	Ischemic heart disease	Percent	1999	0.0007467337420707	0.0009165852296775	0.0005980732220758
Incidence	China	Both	All ages	Ischemic heart disease	Percent	1999	0.0008132639606503	0.0010054229143404	0.000652118020561
Incidence	China	Male	All ages	Ischemic heart disease	Rate	1999	281.40847288716	341.24519891982	226.63640688796
Incidence	China	Female	All ages	Ischemic heart disease	Rate	1999	250.70882235673	304.45768211016	201.84548273426
Incidence	China	Both	All ages	Ischemic heart disease	Rate	1999	266.53895268702	321.93013016358003	215.14823060196
Incidence	China	Male	All ages	Ischemic heart disease	Number	2000	1906387.6512780609	2320913.6948723374	1534699.4457039083
Incidence	China	Female	All ages	Ischemic heart disease	Number	2000	1592293.0270316324	1934561.018423565	1285031.9651961522
Incidence	China	Both	All ages	Ischemic heart disease	Number	2000	3498680.6783096963	4222801.234648758	2812415.8101191977
Incidence	China	Male	All ages	Ischemic heart disease	Percent	2000	0.0009253761371573	0.0011421920741793	0.0007383900270052
Incidence	China	Female	All ages	Ischemic heart disease	Percent	2000	0.0007816882185296	0.0009631044643764	0.0006252211469159
Incidence	China	Both	All ages	Ischemic heart disease	Percent	2000	0.0008539261574042	0.0010572516021563	0.0006813995740763
Incidence	China	Male	All ages	Ischemic heart disease	Rate	2000	293.89816590703	357.80355464126	236.59687053078
Incidence	China	Female	All ages	Ischemic heart disease	Rate	2000	260.8477799	316.91776465892	210.51259383747998
Incidence	China	Both	All ages	Ischemic heart disease	Rate	2000	277.87467824452	335.38629050751	223.36966707810998
Incidence	China	Male	All ages	Ischemic heart disease	Number	2001	1983949.328277417	2407885.874399049	1602792.7107046463
Incidence	China	Female	All ages	Ischemic heart disease	Number	2001	1650635.705671785	2003508.5775520536	1332556.8400036737
Incidence	China	Both	All ages	Ischemic heart disease	Number	2001	3634585.033949201	4370971.894509027	2938936.7141368818
Incidence	China	Male	All ages	Ischemic heart disease	Percent	2001	0.0009641347215864	0.0011838188664396	0.0007708661353756
Incidence	China	Female	All ages	Ischemic heart disease	Percent	2001	0.0008087696735201	0.0009921724892292	0.000649512484971
Incidence	China	Both	All ages	Ischemic heart disease	Percent	2001	0.0008867594801544	0.0010901661996549	0.0007089106992085
Incidence	China	Male	All ages	Ischemic heart disease	Rate	2001	304.73074430982	369.84657030319	246.18583183847997
Incidence	China	Female	All ages	Ischemic heart disease	Rate	2001	268.91986697836	326.40955137102003	217.09878619707
Incidence	China	Both	All ages	Ischemic heart disease	Rate	2001	287.35259221896	345.57180329295	232.35419594987
Incidence	China	Male	All ages	Ischemic heart disease	Number	2002	2066497.5704815905	2489629.538854109	1677634.8662879872
Incidence	China	Female	All ages	Ischemic heart disease	Number	2002	1712041.5393004925	2070976.553214468	1383791.3023351857
Incidence	China	Both	All ages	Ischemic heart disease	Number	2002	3778539.109782082	4529127.976574577	3073999.404372118
Incidence	China	Male	All ages	Ischemic heart disease	Percent	2002	0.0010014514267197	0.0012216123249681	0.0008054053193583
Incidence	China	Female	All ages	Ischemic heart disease	Percent	2002	0.000834232219382	0.0010157960061821	0.0006734624897952
Incidence	China	Both	All ages	Ischemic heart disease	Percent	2002	0.0009180588210334	0.001119634070891	0.0007375463602975
Incidence	China	Male	All ages	Ischemic heart disease	Rate	2002	316.07811435277	380.79764589057004	256.60018801047
Incidence	China	Female	All ages	Ischemic heart disease	Rate	2002	277.2539124	335.38108664692	224.0959367
Incidence	China	Both	All ages	Ischemic heart disease	Rate	2002	297.22020435156	356.26158777791	241.80105183474998
Incidence	China	Male	All ages	Ischemic heart disease	Number	2003	2151407.192612904	2578279.6506995107	1758264.3948670956
Incidence	China	Female	All ages	Ischemic heart disease	Number	2003	1775549.2896681183	2136893.703840892	1443652.6300796631
Incidence	China	Both	All ages	Ischemic heart disease	Number	2003	3926956.482281023	4683507.223424887	3216490.334535581
Incidence	China	Male	All ages	Ischemic heart disease	Percent	2003	0.0010379333894171	0.0012605253392045	0.00084166116047
Incidence	China	Female	All ages	Ischemic heart disease	Percent	2003	0.0008590193893509	0.0010400294752519	0.0006954481353548
Incidence	China	Both	All ages	Ischemic heart disease	Percent	2003	0.000948590116914	0.0011516294885083	0.0007675783274139
Incidence	China	Male	All ages	Ischemic heart disease	Rate	2003	327.60147673093996	392.60267600419	267.73639793512
Incidence	China	Female	All ages	Ischemic heart disease	Rate	2003	285.73277446374	343.88263411526	232.32183626489999
Incidence	China	Both	All ages	Ischemic heart disease	Rate	2003	307.24551445154003	366.43812906804	251.65856357765
Incidence	China	Male	All ages	Ischemic heart disease	Number	2004	2239817.078624831	2662033.4506646767	1842326.559246288
Incidence	China	Female	All ages	Ischemic heart disease	Number	2004	1842112.3647553148	2206061.925698181	1507869.3912095395
Incidence	China	Both	All ages	Ischemic heart disease	Number	2004	4081929.443380144	4856262.1904898845	3355456.0074746693
Incidence	China	Male	All ages	Ischemic heart disease	Percent	2004	0.0010761338594266	0.0012969981455103	0.0008771956119608
Incidence	China	Female	All ages	Ischemic heart disease	Percent	2004	0.0008851180271471	0.001069502364138	0.0007213819715422
Incidence	China	Both	All ages	Ischemic heart disease	Percent	2004	0.0009806164921758	0.0011843831539324	0.0007993659030271
Incidence	China	Male	All ages	Ischemic heart disease	Rate	2004	339.48769238125	403.48276733504997	279.24029965662
Incidence	China	Female	All ages	Ischemic heart disease	Rate	2004	294.5204557	352.70940906664	241.08104841838
Incidence	China	Both	All ages	Ischemic heart disease	Rate	2004	317.60415448565	377.85294144967	261.07917418713
Incidence	China	Male	All ages	Ischemic heart disease	Number	2005	2326885.611129542	2766521.878454379	1922184.804015079
Incidence	China	Female	All ages	Ischemic heart disease	Number	2005	1908483.575696413	2280076.570377676	1569840.24108343
Incidence	China	Both	All ages	Ischemic heart disease	Number	2005	4235369.186825957	5032073.46422349	3490165.577248202
Incidence	China	Male	All ages	Ischemic heart disease	Percent	2005	0.0011153669474137	0.0013410707992264	0.0009119823465828
Incidence	China	Female	All ages	Ischemic heart disease	Percent	2005	0.0009121930586015	0.0011001050180557	0.0007477949210337
Incidence	China	Both	All ages	Ischemic heart disease	Percent	2005	0.0010136206298171	0.0012220049724745	0.0008295090730103
Incidence	China	Male	All ages	Ischemic heart disease	Rate	2005	350.91707886841	417.21852228975996	289.88424409173
Incidence	China	Female	All ages	Ischemic heart disease	Rate	2005	303.04589811969	362.05071966607	249.27311495985
Incidence	China	Both	All ages	Ischemic heart disease	Rate	2005	327.59836421015	389.22204009807	269.95817448111
Incidence	China	Male	All ages	Ischemic heart disease	Number	2006	2424699.21148231	2875546.2087565246	2003982.8488773943
Incidence	China	Female	All ages	Ischemic heart disease	Number	2006	1983802.8593615403	2369672.7700282675	1631908.3539488588
Incidence	China	Both	All ages	Ischemic heart disease	Number	2006	4408502.070843858	5227411.040128874	3633227.810871836
Incidence	China	Male	All ages	Ischemic heart disease	Percent	2006	0.0011631373626728	0.0013936822892086	0.0009516810658423
Incidence	China	Female	All ages	Ischemic heart disease	Percent	2006	0.0009473232483558	0.001142260238642	0.0007794072464885
Incidence	China	Both	All ages	Ischemic heart disease	Percent	2006	0.0010549722725889	0.001273136252306	0.000865693034872
Incidence	China	Male	All ages	Ischemic heart disease	Rate	2006	363.58820345782	431.19355796819997	300.5009942
Incidence	China	Female	All ages	Ischemic heart disease	Rate	2006	312.68245063530003	373.50237975493	257.21764686294
Incidence	China	Both	All ages	Ischemic heart disease	Rate	2006	338.76971121239	401.69846809530003	279.19404742896
Incidence	China	Male	All ages	Ischemic heart disease	Number	2007	2533825.6636160985	3005149.4400250325	2094738.8981219337
Incidence	China	Female	All ages	Ischemic heart disease	Number	2007	2068204.184307716	2471341.929076273	1699074.0527354842
Incidence	China	Both	All ages	Ischemic heart disease	Number	2007	4602029.847923811	5455128.234257605	3791314.7036849577
Incidence	China	Male	All ages	Ischemic heart disease	Percent	2007	0.0012187063771884	0.001461191366816	0.0009977067914176
Incidence	China	Female	All ages	Ischemic heart disease	Percent	2007	0.0009906812674737	0.001193267505465	0.00081462413887
Incidence	China	Both	All ages	Ischemic heart disease	Percent	2007	0.0011044482200807	0.0013334467175076	0.0009073884835761
Incidence	China	Male	All ages	Ischemic heart disease	Rate	2007	377.5627314	447.79419794258	312.13486833314
Incidence	China	Female	All ages	Ischemic heart disease	Rate	2007	323.43989006507	386.48532283151	265.71280002179
Incidence	China	Both	All ages	Ischemic heart disease	Rate	2007	351.15507060722	416.2502208	289.29394777118
Incidence	China	Male	All ages	Ischemic heart disease	Number	2008	2644968.5307950154	3130915.3032553326	2186702.6659069285
Incidence	China	Female	All ages	Ischemic heart disease	Number	2008	2154876.828295226	2574579.9665640853	1767351.3616607154
Incidence	China	Both	All ages	Ischemic heart disease	Number	2008	4799845.359090245	5692639.05195919	3948586.155287692
Incidence	China	Male	All ages	Ischemic heart disease	Percent	2008	0.0012746573869752	0.0015319642859344	0.0010434774110937
Incidence	China	Female	All ages	Ischemic heart disease	Percent	2008	0.0010346155668217	0.0012439294233683	0.0008520287005078
Incidence	China	Both	All ages	Ischemic heart disease	Percent	2008	0.0011544022939615	0.0013923293920753	0.0009489360527242
Incidence	China	Male	All ages	Ischemic heart disease	Rate	2008	391.58700854844	463.5313212	323.74084816427
Incidence	China	Female	All ages	Ischemic heart disease	Rate	2008	334.3616891	399.48497059800997	274.23125943593
Incidence	China	Both	All ages	Ischemic heart disease	Rate	2008	363.64578149252	431.28559816705	299.1526999
Incidence	China	Male	All ages	Ischemic heart disease	Number	2009	2757029.209887417	3263447.3769840235	2272837.5187931103
Incidence	China	Female	All ages	Ischemic heart disease	Number	2009	2243850.137871568	2679678.27490356	1836403.858981022
Incidence	China	Both	All ages	Ischemic heart disease	Number	2009	5000879.347758982	5928965.697960997	4119929.235612352
Incidence	China	Male	All ages	Ischemic heart disease	Percent	2009	0.0013312144788089	0.0015995269021203	0.0010893005756185
Incidence	China	Female	All ages	Ischemic heart disease	Percent	2009	0.0010822415027174	0.0012998583382582	0.0008914090748009
Incidence	China	Both	All ages	Ischemic heart disease	Percent	2009	0.0012066491552015	0.0014528598985383	0.0009914670810106
Incidence	China	Male	All ages	Ischemic heart disease	Rate	2009	405.65510683884	480.16687296086	334.41363015192
Incidence	China	Female	All ages	Ischemic heart disease	Rate	2009	345.572316	412.69361615785	282.82206725596
Incidence	China	Both	All ages	Ischemic heart disease	Rate	2009	376.29942451431	446.13481449169996	310.01087860585
Incidence	China	Male	All ages	Ischemic heart disease	Number	2010	2856659.098748742	3383258.7368502505	2349177.365448515
Incidence	China	Female	All ages	Ischemic heart disease	Number	2010	2327085.0652369773	2774378.91378324	1902228.246854765
Incidence	China	Both	All ages	Ischemic heart disease	Number	2010	5183744.163985717	6144180.611569056	4276582.548176196
Incidence	China	Male	All ages	Ischemic heart disease	Percent	2010	0.0013766000771366	0.0016544558866987	0.0011262245325899
Incidence	China	Female	All ages	Ischemic heart disease	Percent	2010	0.0011200359705528	0.0013453920550569	0.0009212558773239
Incidence	China	Both	All ages	Ischemic heart disease	Percent	2010	0.0012482286148891	0.0014990745710532	0.0010254523313383
Incidence	China	Male	All ages	Ischemic heart disease	Rate	2010	418.05860332347	495.12397990683996	343.79104205633
Incidence	China	Female	All ages	Ischemic heart disease	Rate	2010	356.02903972437	424.46212012676006	291.02868055032
Incidence	China	Both	All ages	Ischemic heart disease	Rate	2010	387.73265559646	459.57118824249	319.87896312516
Incidence	China	Male	All ages	Ischemic heart disease	Number	2011	2950020.063730643	3493861.772480612	2437280.2036146056
Incidence	China	Female	All ages	Ischemic heart disease	Number	2011	2403805.0974125094	2853796.2427998474	1970390.755617109
Incidence	China	Both	All ages	Ischemic heart disease	Number	2011	5353825.161143147	6340026.662637299	4423138.014232533
Incidence	China	Male	All ages	Ischemic heart disease	Percent	2011	0.0014146738645836	0.001699442993341	0.0011621739171889
Incidence	China	Female	All ages	Ischemic heart disease	Percent	2011	0.0011506611586883	0.0013806250153145	0.0009420817997048
Incidence	China	Both	All ages	Ischemic heart disease	Percent	2011	0.0012825380895095	0.0015338606194565	0.0010591250890651
Incidence	China	Male	All ages	Ischemic heart disease	Rate	2011	429.72999900298004	508.95152696213	355.03908341042
Incidence	China	Female	All ages	Ischemic heart disease	Rate	2011	365.6640974	434.11623866348	299.73360070254
Incidence	China	Both	All ages	Ischemic heart disease	Rate	2011	398.39072663035	471.77630067482	329.13610632368
Incidence	China	Male	All ages	Ischemic heart disease	Number	2012	3039303.043275255	3589776.9234055467	2526232.1316348966
Incidence	China	Female	All ages	Ischemic heart disease	Number	2012	2473501.55115146	2929596.71621945	2041202.2112709428
Incidence	China	Both	All ages	Ischemic heart disease	Number	2012	5512804.594426714	6504636.726212425	4568423.34490585
Incidence	China	Male	All ages	Ischemic heart disease	Percent	2012	0.0014469128209556	0.0017317058093327	0.001195966565407
Incidence	China	Female	All ages	Ischemic heart disease	Percent	2012	0.0011759040407464	0.0014072238194534	0.0009616713604563
Incidence	China	Both	All ages	Ischemic heart disease	Percent	2012	0.0013113036326464	0.0015639650019944	0.0010837357608973
Incidence	China	Male	All ages	Ischemic heart disease	Rate	2012	440.50622417406004	520.2900321688501	366.14347495091
Incidence	China	Female	All ages	Ischemic heart disease	Rate	2012	374.07356195389	443.04992580841	308.69589771748
Incidence	China	Both	All ages	Ischemic heart disease	Rate	2012	407.99598814901	481.40028241603005	338.10347618202
Incidence	China	Male	All ages	Ischemic heart disease	Number	2013	3126478.8922468387	3678950.4201829582	2615947.8847637726
Incidence	China	Female	All ages	Ischemic heart disease	Number	2013	2542512.169938419	3002534.846079416	2109742.019823066
Incidence	China	Both	All ages	Ischemic heart disease	Number	2013	5668991.062185257	6661027.058526923	4706552.366540199
Incidence	China	Male	All ages	Ischemic heart disease	Percent	2013	0.0014749736984717	0.0017550516685774	0.0012259802100796
Incidence	China	Female	All ages	Ischemic heart disease	Percent	2013	0.0011992249587962	0.0014291566646304	0.0009818210357856
Incidence	China	Both	All ages	Ischemic heart disease	Percent	2013	0.0013370753451757	0.001587707882199	0.0011034151914197
Incidence	China	Male	All ages	Ischemic heart disease	Rate	2013	450.51188133312996	530.12060284113	376.94660467943004
Incidence	China	Female	All ages	Ischemic heart disease	Rate	2013	382.12059899614	451.25857309797	317.07847611272
Incidence	China	Both	All ages	Ischemic heart disease	Rate	2013	417.03606480252	490.01462192469006	346.23481607189
Incidence	China	Male	All ages	Ischemic heart disease	Number	2014	3220585.3742759638	3779705.053834233	2701494.5892446837
Incidence	China	Female	All ages	Ischemic heart disease	Number	2014	2621824.1703488543	3084027.9208111647	2182628.054344471
Incidence	China	Both	All ages	Ischemic heart disease	Number	2014	5842409.544624818	6840516.750403458	4871028.053480757
Incidence	China	Male	All ages	Ischemic heart disease	Percent	2014	0.0015049720257576	0.0017830388067691	0.0012552441010564
Incidence	China	Female	All ages	Ischemic heart disease	Percent	2014	0.0012267814533582	0.0014545382764668	0.001006345
Incidence	China	Both	All ages	Ischemic heart disease	Percent	2014	0.0013659585127498	0.0016187742273135	0.0011281069239203
Incidence	China	Male	All ages	Ischemic heart disease	Rate	2014	461.16571581173	541.2278154869799	386.835479
Incidence	China	Female	All ages	Ischemic heart disease	Rate	2014	391.57273169273003	460.60344214767997	325.97824033147
Incidence	China	Both	All ages	Ischemic heart disease	Rate	2014	427.10169719947	500.06701712767	356.09012563350996
Incidence	China	Male	All ages	Ischemic heart disease	Number	2015	3315631.183934756	3890156.054454658	2787064.6301052263
Incidence	China	Female	All ages	Ischemic heart disease	Number	2015	2712975.163318733	3191173.106318496	2257797.958426551
Incidence	China	Both	All ages	Ischemic heart disease	Number	2015	6028606.347253487	7046288.125724939	5040780.019174044
Incidence	China	Male	All ages	Ischemic heart disease	Percent	2015	0.0015352126121991	0.0018174603759459	0.0012818934438197
Incidence	China	Female	All ages	Ischemic heart disease	Percent	2015	0.0012597285565885	0.001488471267323	0.0010358534696385
Incidence	China	Both	All ages	Ischemic heart disease	Percent	2015	0.0013976556629047	0.0016595933324648	0.0011560393093197
Incidence	China	Male	All ages	Ischemic heart disease	Rate	2015	471.42566261789005	553.11320648213	396.27260003237
Incidence	China	Female	All ages	Ischemic heart disease	Rate	2015	402.49416757376997	473.43911598522004	334.96455187411
Incidence	China	Both	All ages	Ischemic heart disease	Rate	2015	437.692569	511.57892457949	365.97379715941
Incidence	China	Male	All ages	Ischemic heart disease	Number	2016	3416975.0557445856	4013199.2787404736	2872915.203924192
Incidence	China	Female	All ages	Ischemic heart disease	Number	2016	2823120.973199476	3327527.8316687644	2345093.73090363
Incidence	China	Both	All ages	Ischemic heart disease	Number	2016	6240096.028944053	7329987.729287647	5222083.892494676
Incidence	China	Male	All ages	Ischemic heart disease	Percent	2016	0.0015684811455173	0.0018583122939973	0.0013044788320266
Incidence	China	Female	All ages	Ischemic heart disease	Percent	2016	0.0013010141722818	0.0015439205466601	0.0010657015429394
Incidence	China	Both	All ages	Ischemic heart disease	Percent	2016	0.0014350021195672	0.0017079595695275	0.0011791989046273
Incidence	China	Male	All ages	Ischemic heart disease	Rate	2016	481.98755034319	566.08902840752	405.24421129594003
Incidence	China	Female	All ages	Ischemic heart disease	Rate	2016	415.83449850409	490.13162392833	345.42298569311
Incidence	China	Both	All ages	Ischemic heart disease	Rate	2016	449.62671730686003	528.15826957344	376.27440782842
Incidence	China	Male	All ages	Ischemic heart disease	Number	2017	3514123.7597616515	4134558.4682099856	2936796.5246688197
Incidence	China	Female	All ages	Ischemic heart disease	Number	2017	2940304.0304180514	3482281.4906554245	2423229.5358059807
Incidence	China	Both	All ages	Ischemic heart disease	Number	2017	6454427.790179707	7608150.157147271	5391565.537872585
Incidence	China	Male	All ages	Ischemic heart disease	Percent	2017	0.0016011975654345	0.0019032621468031	0.0013272013080811
Incidence	China	Female	All ages	Ischemic heart disease	Percent	2017	0.0013459661338248	0.0016030025539292	0.0010980527103561
Incidence	China	Both	All ages	Ischemic heart disease	Percent	2017	0.0014738678206897	0.0017585026549487	0.0012080277292465
Incidence	China	Male	All ages	Ischemic heart disease	Rate	2017	491.80206401582	578.63197982465	411.00504454759
Incidence	China	Female	All ages	Ischemic heart disease	Rate	2017	430.10607888574003	509.38624782595997	354.46870225098
Incidence	China	Both	All ages	Ischemic heart disease	Rate	2017	461.63620627276	544.15320605844	385.61774051626
Incidence	China	Male	All ages	Ischemic heart disease	Number	2018	3607584.407670935	4273432.901770991	2993162.5373235904
Incidence	China	Female	All ages	Ischemic heart disease	Number	2018	3059739.1715212897	3651125.6472866936	2499778.900080944
Incidence	China	Both	All ages	Ischemic heart disease	Number	2018	6667323.579192227	7925740.823968429	5523917.025326785
Incidence	China	Male	All ages	Ischemic heart disease	Percent	2018	0.0016347642018166	0.0019519290406842	0.0013445477406442
Incidence	China	Female	All ages	Ischemic heart disease	Percent	2018	0.0013934732240187	0.0016674851927482	0.0011348188168803
Incidence	China	Both	All ages	Ischemic heart disease	Percent	2018	0.0015144102086471	0.0018106345628722	0.0012348411320201
Incidence	China	Male	All ages	Ischemic heart disease	Rate	2018	501.41169044558	593.95677914744	416.014296
Incidence	China	Female	All ages	Ischemic heart disease	Rate	2018	444.93270154031	530.9293069914501	363.50594508796
Incidence	China	Both	All ages	Ischemic heart disease	Rate	2018	473.81036022257	563.23921739076	392.5546862
Incidence	China	Male	All ages	Ischemic heart disease	Number	2019	3708722.097259701	4423573.285353266	3057927.3862412944
Incidence	China	Female	All ages	Ischemic heart disease	Number	2019	3185885.6751834066	3816660.0783545976	2601051.5037236074
Incidence	China	Both	All ages	Ischemic heart disease	Number	2019	6894607.772443114	8254208.92655208	5701897.183218868
Incidence	China	Male	All ages	Ischemic heart disease	Percent	2019	0.0016741903660054	0.0020046015596418	0.0013638204771811
Incidence	China	Female	All ages	Ischemic heart disease	Percent	2019	0.001445705140347	0.0017392800095237	0.0011718945589462
Incidence	China	Both	All ages	Ischemic heart disease	Percent	2019	0.0015602337841299	0.0018710329548114	0.0012653973842159
Incidence	China	Male	All ages	Ischemic heart disease	Rate	2019	512.63150383668	611.44053561682	422.67656446690995
Incidence	China	Female	All ages	Ischemic heart disease	Rate	2019	461.11958742102	552.41678455893	376.47170003638
Incidence	China	Both	All ages	Ischemic heart disease	Rate	2019	487.46856431947	583.59626940656	403.14050132195
Incidence	China	Male	All ages	Ischemic heart disease	Number	2020	3768721.5838136016	4470799.944797894	3100309.6059063417
[truncated: 3,569 more rows]
